# Supplementary material for: Deconvolution of single-cell multi-omics layers reveals regulatory heterogeneity
Source: Nat Commun. 2019 Jan 28;10:470. doi: 10.1038/s41467-018-08205-7 (PMC6349937; doi:10.1038/s41467-018-08205-7)
Supplement: Supplementary file 4 — Supplementary Data 1 [file 41467_2018_8205_MOESM4_ESM.xlsx]

## Sheet: Statistics for scCAT profiles
Cells	Chromatin Accessibility Profiles				Gene Expression Profiles
	Total Read Pairs	Mapped Read Pairs	chrM Read Pairs	Usable Fragments	Total Read Pairs	Genome Mapped Rate (%)	Gene Numbers (TMP>1)
scCAT_HCT116_Batch1_1	5652832	2142410	308401	317712	11617680	84.49	12728
scCAT_HCT116_Batch1_2	7927709	2420888	227655	194001	11957610	77.4	12813
scCAT_HCT116_Batch1_3	8299477	3220612	261155	334453	16549728	80.57	13510
scCAT_HCT116_Batch1_4	7949453	2976918	181194	221733	15828001	75.86	11754
scCAT_HCT116_Batch1_5	11619678	4256602	461415	570571	11981961	84.82	13875
scCAT_HCT116_Batch1_6	15639248	6190197	491529	899359	20350127	84.02	13526
scCAT_HCT116_Batch1_7	12207598	4472701	316767	350695	17293968	82.93	12897
scCAT_HCT116_Batch1_8	13049794	5233571	695232	747665	17055271	85.01	14662
scCAT_HCT116_Batch1_9	19661805	6938338	648426	269915	18726829	79.91	12993
scCAT_HCT116_Batch1_10	9373525	3296821	649736	212082	16382929	84.12	13065
scCAT_HCT116_Batch1_11	7877579	3132790	260317	316489	7976217	68.37	9794
scCAT_HCT116_Batch1_12	21776712	7482894	982492	361849	12936727	69.33	9945
scCAT_HCT116_Batch1_13	9845825	3912150	320557	533914	17316932	83.47	13267
scCAT_HCT116_Batch1_14	9534961	3634362	457898	653452	7687306	88.51	13167
scCAT_HCT116_Batch1_15	6673741	2472033	439604	344491	8188497	69.68	10004
scCAT_HCT116_Batch1_16	6610833	2509364	197861	146054	8372613	63.79	10418
scCAT_HCT116_Batch1_17	7449277	2684595	191957	277101	15965265	84.1	13665
scCAT_HCT116_Batch1_18	7580988	2711849	289509	240843	13865986	78.54	12123
scCAT_HCT116_Batch1_19	4644731	1695919	182180	166376	11062931	71.46	10777
scCAT_HCT116_Batch1_20	6442136	2244575	260036	184606	12933250	77.46	11113
scCAT_HCT116_Batch1_21	9616535	3538090	291406	206970	10595855	69.26	10320
scCAT_HCT116_Batch1_22	13395100	5147289	1223087	433032	15402813	86.84	14160
scCAT_HCT116_Batch1_23	8182994	3054987	294601	210565	16511136	77.34	12536
scCAT_HCT116_Batch1_24	7330285	2522058	371872	148750	12397657	47.92	7102
scCAT_HCT116_Batch1_25	6154951	2506077	89906	431910	16373171	79.25	11170
scCAT_HCT116_Batch1_26	7275464	2387383	530103	88720	8804499	58.47	8019
scCAT_HCT116_Batch1_27	4660386	1631143	135612	191813	14344770	85.31	12976
scCAT_HCT116_Batch1_28	8714310	3391598	128932	372305	15165723	79.33	11753
scCAT_HCT116_Batch1_29	6453873	2449859	182694	236541	16474858	83.66	12604
scCAT_HCT116_Batch1_30	7898324	2940616	245979	304653	12187354	76.46	12558
scCAT_HCT116_Batch1_31	4580487	1692002	113986	268617	10448537	77.65	12048
scCAT_HCT116_Batch1_32	6680062	1974351	246365	154521	15958865	88.66	14846
scCAT_HCT116_Batch1_33	5861580	2122932	201633	251889	10359285	75.8	10081
scCAT_HCT116_Batch1_34	6731213	2568930	137437	370646	10135403	76.18	11098
scCAT_HCT116_Batch1_35	9408445	3434967	479278	445581	9142373	80.9	11953
scCAT_HCT116_Batch1_36	8320821	2717547	687033	119686	12598508	71.68	9534
scCAT_HCT116_Batch1_37	8283043	3103753	235218	348066	11813411	76.24	11095
scCAT_HCT116_Batch1_38	10124633	4046551	784837	837296	13471337	83.57	12516
scCAT_HCT116_Batch1_39	7099819	2692487	356878	310258	10876554	79.47	11540
scCAT_HCT116_Batch1_40	7489832	2567434	254639	272730	14778206	78.47	11883
scCAT_HCT116_Batch1_41	7717835	2724660	223408	177456	16893471	80.18	11002
scCAT_HCT116_Batch1_42	5530600	1808176	156658	260872	13936350	83.89	13457
scCAT_HCT116_Batch2_1	4593630	1860470	92212	324993	9704842	79.74	10941
scCAT_HCT116_Batch2_2	6309016	2457494	269260	249731	10905112	72.12	10216
scCAT_HCT116_Batch2_3	8781583	2834978	278894	296612	15925526	81.56	12593
scCAT_HCT116_Batch2_4	5567068	1978036	217570	335941	12582282	78.49	11837
scCAT_HCT116_Batch2_5	11401272	4071001	656561	544230	17685320	87.33	13630
scCAT_HCT116_Batch2_6	6136095	2350484	292633	297588	5095147	55.33	6881
scCAT_HCT116_Batch2_7	10687127	4416115	436920	733255	17181343	84.23	13234
scCAT_HCT116_Batch2_8	9398564	3194482	258884	272215	14064334	86.31	13479
scCAT_HCT116_Batch2_9	6799374	2371620	285595	250999	15062654	82.29	12642
scCAT_HCT116_Batch2_10	15870171	5378868	650791	356650	14568014	72.64	10439
scCAT_HCT116_Batch2_11	14314307	4830434	603027	235334	14498867	80.08	12537
scCAT_HCT116_Batch2_12	8978873	3544565	498155	453490	13121333	76.6	10980
scCAT_HCT116_Batch2_13	13192476	4970844	649479	537677	14124487	85.59	14619
scCAT_HCT116_Batch2_14	8491373	2237100	286199	218132	14529494	80.94	11542
scCAT_HCT116_Batch2_15	6072858	2303747	205158	209212	14172228	77.72	11652
scCAT_HCT116_Batch2_16	8246684	3137630	283396	309744	13494389	77.81	11198
scCAT_HCT116_Batch2_17	10320991	3044010	215311	322861	12015939	89.54	14665
scCAT_HCT116_Batch2_18	3688995	1287559	142901	147771	7848066	45.9	6114
scCAT_HCT116_Batch2_19	7021687	2861709	173155	490550	14104071	78.62	11443
scCAT_HCT116_Batch2_20	17665039	5122382	1147667	462904	13763962	77.94	11318
scCAT_HCT116_Batch2_21	21216252	8111751	1671733	753251	10672705	86.56	14065
scCAT_HCT116_Batch2_22	10468456	3895122	464318	407247	16181993	79.97	12154
scCAT_HCT116_Batch2_23	11813768	4375620	515860	347085	12593469	72.62	10975
scCAT_HCT116_Batch2_24	5336869	2058795	133369	288039	17335853	77.63	11657
scCAT_HCT116_Batch2_25	6239584	2116990	170077	448082	12176428	90.16	14325
scCAT_HCT116_Batch2_26	8260378	2975130	227167	224879	14281256	78.4	10364
scCAT_HCT116_Batch2_27	8774768	2988041	408651	224912	13314835	80.52	11294
scCAT_HCT116_Batch2_28	6469499	2160392	259392	168352	10278793	67.83	9950
scCAT_HCT116_Batch2_29	13115295	4158328	622556	343100	13042784	76.47	10742
scCAT_HCT116_Batch2_30	20149985	7212128	579816	365817	15958103	87.57	14690
scCAT_HCT116_Batch2_31	10827257	4136697	570168	187817	15013119	76.65	10890
scCAT_HCT116_Batch2_32	10749337	3504690	646032	268556	13377124	78.28	11819
scCAT_HCT116_Batch2_33	12089828	4699782	356632	344474	14220211	67.22	10696
scCAT_HCT116_Batch2_34	10361258	3548631	221311	255486	11155365	86.18	14725
scCAT_HCT116_Batch2_35	7618179	2807307	178837	447858	10556241	80.2	12221
scCAT_HCT116_Batch2_36	5584986	2072976	183724	230163	7836833	82.81	11202
scCAT_HCT116_Batch2_37	3923176	1412222	115509	291311	11903477	83.89	12062
scCAT_HCT116_Batch2_38	17415787	6331086	676204	313635	15070687	89	15217
scCAT_HCT116_Batch2_39	12708194	4248998	872714	251642	14274478	78.12	11245
scCAT_HCT116_Batch2_40	11637574	4338892	752417	400415	13939514	84.86	13213
scCAT_HCT116_Batch2_41	15075409	5924111	790052	487633	14504945	84.52	13137
scCAT_HCT116_Batch2_42	16260527	5728795	988175	281225	12828357	72.59	10985
scCAT_HCT116_Batch2_43	15668160	6165615	448696	517237	10057868	77.8	11612
scCAT_HCT116_Batch2_44	7624052	2944303	190392	345894	13595823	87.34	14467
scCAT_HCT116_Batch2_45	10255128	2654655	704366	120704	12874963	71.91	8105
scCAT_HCT116_Batch2_46	6936323	2633975	187434	210632	10919116	76.27	8796
scCAT_HCT116_Batch2_47	12489288	4756941	510826	513813	11049465	87.47	14673
scCAT_HCT116_Batch2_48	18326122	6988569	319090	290543	13886166	68.04	9664
scCAT_HeLa-S3_Batch1_1	780665	158777	60014	34085	7082086	23.54	8870
scCAT_HeLa-S3_Batch1_2	842089	268599	21010	121407	16658586	15.58	5573
scCAT_HeLa-S3_Batch1_3	1988492	227198	65093	46800	13299392	42.92	10451
scCAT_HeLa-S3_Batch1_4	2005420	197626	59128	31699	4061519	7.03	4126
scCAT_HeLa-S3_Batch1_5	797327	132890	32641	33121	4342751	29.82	7355
scCAT_HeLa-S3_Batch1_6	2307110	317806	87051	35102	19267229	20.79	8931
scCAT_HeLa-S3_Batch1_7	2554393	584823	246899	45021	9310371	31.03	8808
scCAT_HeLa-S3_Batch1_8	680658	226114	21357	133270	6082927	13.74	6093
scCAT_HeLa-S3_Batch1_9	1574493	299891	97737	33307	2273229	21.47	6749
scCAT_HeLa-S3_Batch1_10	3545217	737447	203222	64179	17784563	35.89	8930
scCAT_HeLa-S3_Batch1_11	1935341	372059	109684	47549	1548404	11.21	4988
scCAT_HeLa-S3_Batch1_12	1597471	325694	103953	43137	4724000	20.45	7423
scCAT_HeLa-S3_Batch1_13	3341447	814138	313093	93735	16119047	42.58	10868
scCAT_HeLa-S3_Batch1_14	570276	77658	23749	24776	21090610	36.77	10971
scCAT_HeLa-S3_Batch1_15	2904094	563343	265892	37369	1179634	18.21	5765
scCAT_HeLa-S3_Batch1_16	3355092	770771	275168	38698	2174023	12.6	5982
scCAT_HeLa-S3_Batch1_17	1789960	736942	43231	263066	2019460	13.75	4280
scCAT_HeLa-S3_Batch1_18	5830641	1290807	354509	85337	5086181	31.92	8171
scCAT_HeLa-S3_Batch1_19	2514616	550855	163487	56691	11953696	42.5	10341
scCAT_HeLa-S3_Batch1_20	3623383	857936	331292	59580	2864173	13.97	5033
scCAT_HeLa-S3_Batch1_21	1508504	388099	90118	47806	2839133	34.83	7231
scCAT_HeLa-S3_Batch1_22	1686175	366618	93383	49769	2721330	35.79	7009
scCAT_HeLa-S3_Batch1_23	1562964	386901	138626	49497	1491494	29.66	6494
scCAT_HeLa-S3_Batch1_24	2997289	758075	340337	50243	991317	30.68	7026
scCAT_HeLa-S3_Batch1_25	1707226	236455	100340	20880	3242783	21.5	6854
scCAT_HeLa-S3_Batch1_26	2783068	767395	298310	70177	3139643	29.37	7421
scCAT_HeLa-S3_Batch1_27	1744013	363365	125463	46239	1241585	11.38	4357
scCAT_HeLa-S3_Batch1_28	2043713	326958	104967	39520	2819785	12.8	5925
scCAT_HeLa-S3_Batch2_1	1001032	235169	53917	63253	5961397	28.59	7918
scCAT_HeLa-S3_Batch2_2	3058102	741724	213401	72001	15629715	35.32	9444
scCAT_HeLa-S3_Batch2_3	3264369	839279	319190	59117	5083266	17.21	6384
scCAT_HeLa-S3_Batch2_4	838032	209318	36104	59444	3204623	28.6	7673
scCAT_HeLa-S3_Batch2_5	1720853	478507	121297	70482	2132778	13.14	5345
scCAT_HeLa-S3_Batch2_6	3430915	873884	242156	108493	10383380	36.01	10126
scCAT_HeLa-S3_Batch2_7	1495894	452816	131080	82737	3080909	21.07	4574
scCAT_HeLa-S3_Batch2_8	11477690	3367788	940441	100813	16200655	33.68	8736
scCAT_HeLa-S3_Batch2_9	800272	253409	57094	60914	10946231	35.36	9776
scCAT_HeLa-S3_Batch2_10	4656066	1066611	265366	93173	4778286	37.21	8777
scCAT_HeLa-S3_Batch2_11	3095167	955026	269040	111325	1465567	12.91	5509
scCAT_HeLa-S3_Batch2_12	1993198	681749	138318	207570	3316830	45.75	9838
scCAT_HeLa-S3_Batch2_13	4840799	904675	196180	104535	8967708	58.79	11378
scCAT_HeLa-S3_Batch2_14	3901123	1506290	79297	358225	10966642	54.79	10375
scCAT_K562_Batch1_1	9392624	3715875	473789	315690	20237451	62.44	11203
scCAT_K562_Batch1_2	7802200	3172182	298704	271093	8083014	69.1	11109
scCAT_K562_Batch1_3	9779123	4058833	322712	314771	8291118	56.9	8849
scCAT_K562_Batch1_4	4719275	1930104	166600	249081	6683221	51.33	8359
scCAT_K562_Batch1_5	5302570	1991989	178675	260070	6383701	58.74	9925
scCAT_K562_Batch1_6	4412459	1745127	73356	184755	13667173	64.03	11086
scCAT_K562_Batch1_7	4638721	1954259	87184	328633	12950119	59.11	9406
scCAT_K562_Batch1_8	7642971	3134245	232723	247529	10338504	60.84	10527
scCAT_K562_Batch1_9	8723997	3618468	222110	324793	8260470	62.55	10299
scCAT_K562_Batch1_10	14722241	5556119	170805	174914	16961658	59.85	11114
scCAT_K562_Batch1_11	7793713	3102736	371059	313057	14181405	60.57	11199
scCAT_K562_Batch1_12	10994057	4702670	178558	456045	18495583	48.8	9033
scCAT_K562_Batch1_13	8850741	3673107	255445	339253	8505559	62.85	9901
scCAT_K562_Batch1_14	14443866	5211059	123819	500985	4359527	30.19	6463
scCAT_K562_Batch1_15	4856073	1932548	86571	173781	8561717	60.9	9368
scCAT_K562_Batch1_16	9896750	4022207	413382	249671	20537438	70.1	10920
scCAT_K562_Batch1_17	8234706	3417578	357127	238758	11294335	68.07	10206
scCAT_K562_Batch1_18	6925473	2803282	89349	195940	8863154	62.99	8616
scCAT_K562_Batch1_19	5004378	1902571	116944	170812	9705666	57.47	9271
scCAT_K562_Batch1_20	4417655	1670723	118573	174695	9558893	63.4	10444
scCAT_K562_Batch2_1	2241376	804855	75976	134224	13623387	66.77	10445
scCAT_K562_Batch2_2	1408419	485081	62168	96971	11267564	63.29	9878
scCAT_K562_Batch2_3	1119093	366616	51223	56716	11687317	52.79	8690
scCAT_K562_Batch2_4	2093742	546148	106656	88579	11428845	57.47	10286
scCAT_K562_Batch2_5	4666832	1800250	177187	259893	7367957	64.99	11151
scCAT_K562_Batch2_6	2091067	704987	117196	117684	9352922	69.66	12213
scCAT_K562_Batch2_7	2917898	1054412	153362	185723	10673213	49.85	10782
scCAT_K562_Batch2_8	2723697	968997	102495	143954	9752025	64.65	10592
scCAT_K562_Batch2_9	1609812	560227	71557	95825	9657423	67.26	10391
scCAT_K562_Batch2_10	2980047	1113207	137235	198965	11361520	59.9	11106
scCAT_K562_Batch2_11	1959706	732443	106615	151290	8350428	55.89	11014
scCAT_K562_Batch2_12	4810055	1959183	128426	358139	10006623	59.14	11031
scCAT_K562_Batch2_13	3297889	1216736	180608	153193	6823387	59.5	11092
scCAT_K562_Batch2_14	4302430	1732616	143116	362932	11700060	66.24	12068
scCAT_K562_Batch2_15	2068373	656803	96956	77776	8084457	44.87	9386
scCAT_K562_Batch2_16	4400199	1553185	265271	133073	12102030	72.23	10249
scCAT_K562_Batch2_17	3197877	1272651	99970	263686	10845998	63.67	10107
scCAT_K562_Batch2_18	3321516	1298612	108628	258401	20207645	78.32	10685
scCAT_K562_Batch2_19	2364641	835366	74918	156992	14372354	64.89	11492
scCAT_K562_Batch2_20	2174630	839315	77437	195419	5761928	53.88	9726
scCAT_K562_Batch2_21	3585625	1349333	180531	212738	7956447	67.63	9699
scCAT_K562_Batch2_22	1843268	620764	51771	110465	6531743	50.04	8863
scCAT_K562_Batch2_23	5513415	1915212	304485	142628	10780746	72.77	10038
scCAT_K562_Batch2_24	2425193	801379	72449	144256	9507015	69.8	10434
scCAT_K562_Batch2_25	1600764	534935	49801	111591	14016711	26.23	8804
scCAT_K562_Batch2_26	3102654	1176392	106066	183234	16165193	67.54	10919
scCAT_K562_Batch2_27	2872871	1016501	121555	172649	10649619	54.99	10396
scCAT_K562_Batch2_28	2320373	749173	72366	122896	8347381	61.33	10240
scCAT_K562_Batch2_29	4617994	1759483	177312	122380	20724082	51.97	10965
scCAT_K562_Batch2_30	1752360	722718	45958	176568	8778447	61.22	9516
scCAT_K562_Batch2_31	3143374	1270458	105869	198135	10814511	64.99	10712
scCAT_K562_Batch2_32	3696691	1486033	159804	175653	14380037	61.92	10852
scCAT_K562_Batch2_33	2467380	936918	94401	124791	10496781	58.05	10389
scCAT_K562_Batch2_34	3839823	1560427	93128	222309	13377849	61.51	11820
scCAT_K562_Batch2_35	5971755	2340394	239230	179196	11412768	51.02	10746
scCAT_K562_Batch2_36	3232764	1311890	131085	234875	9390802	53.44	9868
scCAT_K562_Batch2_37	1398702	560373	51736	148461	4273210	44.84	9645
scCAT_K562_Batch2_38	5175465	2055536	230859	187490	6159051	42.05	10437
scCAT_K562_Batch2_39	3134194	1219812	124100	163573	8049497	45.53	9736
scCAT_K562_Batch2_40	9477997	3610865	430052	243546	10429480	56.69	10335
scCAT_K562_Batch2_41	9256517	3844102	218022	267485	16884814	55.19	10823
scCAT_K562_Batch2_42	13613679	5575447	476813	328492	16783866	65.65	11285
scCAT_K562_Batch2_43	5457754	2165583	264092	249450	7935753	61.49	11290
scCAT_K562_Batch2_44	6402352	2672672	174744	346042	11435157	51.49	9333
scCAT_K562_Batch2_45	12761304	4866387	745518	158535	6033742	54.61	10771
scCAT_K562_Batch2_46	7185921	2710241	275639	194277	6241142	42.21	8771
scCAT_K562_Batch2_47	6844487	2554449	258591	131226	6329745	46.48	9294
scCAT_K562_Batch2_48	9489860	3570321	477264	135274	3496402	40.43	8113
scCAT_K562_Batch2_49	8190020	3442034	203888	329461	3902499	53.18	9863
scCAT_K562_Batch2_50	6389431	2344510	348776	168250	5170315	45.82	8320
scCAT_K562_Batch2_51	7824263	3202200	403837	392902	6096942	52.9	10581
scCAT_K562_Batch2_52	8856414	3596359	293302	310298	8044421	50.76	10177
scCAT_K562_Batch2_53	8844021	3415434	317032	188268	8956713	51.56	10684
scCAT_K562_Batch2_54	8808033	3395271	361735	210139	5393385	53.31	9417
scCAT_PDX1_Batch1_1	9117109	2853967	380042	105142	21737499	21.72	3674
scCAT_PDX1_Batch1_2	16339687	5968521	769715	194496	12880424	56.08	6612
scCAT_PDX1_Batch1_3	9061926	2919248	338709	116248	10580472	47.08	4677
scCAT_PDX1_Batch1_4	9413307	3009078	296923	121184	9444216	44.61	5008
scCAT_PDX1_Batch1_5	8224905	2707494	348000	110643	11958278	28.28	3873
scCAT_PDX1_Batch1_6	10846860	3778025	345036	164758	12396245	42.95	5837
scCAT_PDX1_Batch1_7	12639441	4127798	517615	123963	23031762	34.61	4517
scCAT_PDX1_Batch1_8	21734247	7416732	687569	123181	12706148	28.14	3875
scCAT_PDX1_Batch1_9	6080203	2058817	154124	109690	10058649	27.12	4652
scCAT_PDX1_Batch1_10	30808284	10297644	866330	206675	15297821	23.97	4111
scCAT_PDX1_Batch1_11	19154094	782910	157318	46112	11211993	45.62	5026
scCAT_PDX1_Batch1_12	6773961	2166556	332380	98312	12172628	62.21	6770
scCAT_PDX1_Batch1_13	10657924	3531181	601757	130756	9981241	59.65	6399
scCAT_PDX1_Batch1_14	13890601	2351237	256184	98652	10633165	28.67	4325
scCAT_PDX1_Batch1_15	15847729	5450264	427276	146311	8099993	36.73	4298
scCAT_PDX1_Batch1_16	10743259	3607427	318633	124407	12684814	27.55	3253
scCAT_PDX1_Batch1_17	13493388	4202186	518584	86407	11623310	31.53	3558
scCAT_PDX1_Batch1_18	26645702	8568543	917235	122861	9429027	36.15	4277
scCAT_PDX1_Batch1_19	41234757	12715590	1347180	113465	10203310	21.61	3153
scCAT_PDX1_Batch1_20	23755605	8223958	1239430	159581	9628830	38.24	4746
scCAT_PDX1_Batch1_21	32944278	10792650	1127809	196810	14204130	33.92	5679
scCAT_PDX1_Batch1_22	4820047	1804630	142102	142387	12681237	31.55	3665
scCAT_PDX1_Batch1_23	5805716	1978213	122452	149346	14402953	34.73	4382
scCAT_PDX1_Batch1_24	7965889	2383666	279432	106451	8196177	22.81	3471
scCAT_PDX1_Batch1_25	9380664	3132721	685219	138099	13438893	55.87	8376
scCAT_PDX1_Batch1_26	3522061	1161822	159690	100691	13760099	53.32	7068
scCAT_PDX1_Batch1_27	4820745	1566188	163698	116871	17646039	18.95	3308
scCAT_PDX1_Batch1_28	3611803	1266016	155039	148516	12672374	75.18	9428
scCAT_PDX1_Batch1_29	7870163	2370862	312901	93184	12238572	24.78	5026
scCAT_PDX1_Batch1_30	7337483	2812328	459837	203782	8341672	47.2	5867
scCAT_PDX1_Batch1_31	7572591	2905600	291979	203121	14888975	59.12	7401
scCAT_PDX1_Batch1_32	7654101	1382078	134901	111569	18477698	56.55	7550
scCAT_PDX1_Batch1_33	2924583	863886	107771	70725	4951142	22.86	3133
scCAT_PDX1_Batch1_34	7902623	3067139	350949	253240	17713748	44.8	5187
scCAT_PDX1_Batch1_35	11550270	1695669	144000	121015	9936962	31.84	4340
scCAT_PDX1_Batch1_36	5480704	2009630	250292	176838	8192935	64.95	7201
scCAT_PDX1_Batch1_37	4046866	1353245	165951	170857	15086026	44.62	5951
scCAT_PDX1_Batch1_38	7468408	2265143	191906	113053	10618797	28.76	4102
scCAT_PDX1_Batch1_39	19882371	6454052	725470	133256	15729725	36.13	4731
scCAT_PDX1_Batch1_40	11853549	4136827	551921	159479	12212487	42.94	4851
scCAT_PDX1_Batch1_41	8008887	2266931	262772	73912	9496999	19.2	3729
scCAT_PDX1_Batch2_1	17701037	6008054	695017	104438	9197386	27.44	4261
scCAT_PDX1_Batch2_2	6152648	1879453	188532	77390	6828554	26.52	4294
scCAT_PDX1_Batch2_3	7284703	2556246	185090	127026	14491668	30.57	4939
scCAT_PDX1_Batch2_4	28516064	2061955	341908	58987	11216729	21.11	3514
scCAT_PDX1_Batch2_5	8636016	3375574	229114	168973	8241861	50.18	6144
scCAT_PDX1_Batch2_6	23195409	8794140	399814	139727	10481314	37.48	5127
scCAT_PDX1_Batch2_7	19558978	6198307	454199	81476	5063631	43.1	5289
scCAT_PDX1_Batch2_8	13068621	4066218	435647	72924	12839956	34.82	4828
scCAT_PDX1_Batch2_9	13288591	4613638	318228	95364	11993762	29.08	5720
scCAT_PDX1_Batch2_10	12695659	4712514	254636	105104	16305552	37.57	5806
scCAT_PDX1_Batch2_11	21332405	8039747	547245	160239	8838821	27.57	3925
scCAT_PDX1_Batch2_12	32754160	12766939	504757	188445	18946695	35.23	5756
scCAT_PDX1_Batch2_13	26110196	8334378	1019584	90126	15698057	18.83	3935
scCAT_PDX1_Batch2_14	16018458	5313320	486600	96993	8887124	27.69	3584
scCAT_PDX1_Batch2_15	19572676	5830063	839182	81576	5227662	29	4822
scCAT_PDX1_Batch2_16	31825222	59326	1061	12836	8799194	43.86	6535
scCAT_PDX1_Batch2_17	14727282	5126301	643996	108149	13946879	27.54	3503
scCAT_PDX1_Batch2_18	12324867	4506954	199685	214744	15504501	34.81	5116
scCAT_PDX1_Batch2_19	10895121	4386014	345119	193352	14895486	57.93	8139
scCAT_PDX1_Batch2_20	21816078	7432585	617256	106480	6762206	33.5	4360
scCAT_PDX1_Batch2_21	15023810	4844009	446569	72675	10370457	30.43	4797
scCAT_PDX1_Batch2_22	16120004	4713857	532955	74638	10803103	31.92	4698
scCAT_PDX1_Batch2_23	20940109	7938358	816982	210053	6294489	43.27	5101
scCAT_PDX1_Batch2_24	10544720	4061936	421287	166119	12200906	50.15	6768
scCAT_PDX1_Batch2_25	16590246	5755066	283698	100138	13283239	32.16	5803
scCAT_PDX1_Batch2_26	13710486	4749499	873902	90106	10534756	65.74	9590
scCAT_PDX1_Batch2_27	7384912	1852876	224295	56246	10417248	20.58	3799
scCAT_PDX1_Batch2_28	8507844	2869019	220565	94540	10555779	26.92	4351
scCAT_PDX1_Batch2_29	8914033	3107431	115526	99920	13486409	27.03	4470
scCAT_PDX1_Batch2_30	8997139	3323956	270048	164672	8792111	22.58	3519
scCAT_PDX1_Batch2_31	5630544	2181415	211098	142436	9168158	58.62	6988
scCAT_PDX1_Batch2_32	5110242	1820326	56438	135337	8244765	36.63	5041
scCAT_PDX1_Batch2_33	8809655	3054623	287590	102291	6233060	36.34	5769
scCAT_PDX1_Batch2_34	5620680	2006191	144192	100271	8756494	21.3	4503
scCAT_PDX1_Batch2_35	10957594	3839763	403612	130443	9579916	26.25	4390
scCAT_PDX1_Batch2_36	14626484	5220818	525650	154937	14682942	30.04	4030
scCAT_PDX1_Batch2_37	3893078	1238885	94249	63989	11526076	28.02	4441
scCAT_PDX1_Batch2_38	12998918	4578253	375216	113507	4959573	10.32	3495
scCAT_PDX1_Batch2_39	8726475	2879789	279909	79246	12382335	36.17	5567
scCAT_PDX1_Batch2_40	8783653	1975862	295063	38251	7010197	46.2	5951
scCAT_PDX1_Batch2_41	7526951	2097472	481719	40803	16111834	19.66	3498
scCAT_PDX1_Batch3_1	8950742	3065279	776761	156032	21288978	65.09	9563
scCAT_PDX1_Batch3_2	9210782	2020019	410106	49493	11482676	38.53	4853
scCAT_PDX1_Batch3_3	6804696	1725672	300327	62604	3808261	43.4	4279
scCAT_PDX1_Batch3_4	5233289	1539003	214225	77298	4142569	24.2	4001
scCAT_PDX1_Batch3_5	6632663	1684131	171338	80069	10891623	25.04	4103
scCAT_PDX1_Batch3_6	5792029	1909350	150976	100999	8832378	40.35	5483
scCAT_PDX1_Batch3_7	9027018	2774471	418701	99324	15914368	54.91	6745
scCAT_PDX1_Batch3_8	12029678	2652968	767437	47210	10064627	20.61	3194
scCAT_PDX1_Batch3_9	21810050	6013736	1458029	86271	13287267	19.14	3582
scCAT_PDX1_Batch3_10	5443584	1837144	110939	103128	5258330	57.91	6820
scCAT_PDX1_Batch3_11	7785842	2285609	179716	85046	4429454	23.39	3344
scCAT_PDX1_Batch3_12	5741394	2015928	260000	145367	16688198	49.79	5694
scCAT_PDX1_Batch3_13	2645372	897185	48315	56171	13297351	48.7	6537
scCAT_PDX1_Batch3_14	11146853	3486567	507730	112254	11933327	50.35	6745
scCAT_PDX1_Batch3_15	6950589	1496818	370466	48959	7554975	27.39	4093
scCAT_PDX1_Batch3_16	14606383	5509290	480182	278834	8536903	35.2	3816
scCAT_PDX1_Batch3_17	10969385	2595343	760906	44292	8119589	37.91	4252
scCAT_PDX1_Batch3_18	7929163	2611240	241015	124386	10508040	36.94	4249
scCAT_PDX1_Batch3_19	5667809	1777674	194957	69849	14835344	32.03	4390
scCAT_PDX1_Batch3_20	7051361	2622790	190000	145836	8976537	48.75	6275
scCAT_PDX1_Batch3_21	6197355	2011231	198379	90614	7459127	42.73	5046
scCAT_PDX1_Batch3_22	4145404	1121528	149978	54673	9131766	33.54	4249
scCAT_PDX1_Batch3_23	8256067	2740882	256184	123016	6215560	25.13	3578
scCAT_PDX1_Batch3_24	8231593	1930090	262763	60870	7990618	23.69	3800
scCAT_PDX1_Batch3_25	12716438	4032016	885676	121472	21239705	43.85	7279
scCAT_PDX1_Batch3_26	6124033	2027859	180036	122439	19918696	45.05	6531
scCAT_PDX1_Batch3_27	9262589	3095312	490207	161167	13405232	46.94	6599
scCAT_PDX1_Batch3_28	1902659	592334	71565	89839	7411704	25.04	3093
scCAT_PDX1_Batch3_29	3701034	854296	71875	47844	7884676	15.67	3089
scCAT_PDX1_Batch3_30	24536106	4276382	681928	38287	11973305	27.48	4408
scCAT_PDX1_Batch3_31	4486927	1439718	114828	109896	16372059	43.37	6227
scCAT_PDX1_Batch3_32	6406968	1940838	295028	101664	4840098	46.57	5260
scCAT_PDX1_Batch3_33	7208283	2201643	497681	96096	6668144	45.36	5376
scCAT_PDX1_Batch3_34	3403518	1057250	201209	83554	15373269	40.56	5441
scCAT_PDX1_Batch3_35	5046277	1362508	250269	74658	9271914	18.48	3539
scCAT_PDX1_Batch3_36	4748614	1057971	427746	31845	6936859	16.64	4576
scCAT_PDX1_Batch3_37	4047753	1443040	157301	123020	7108084	58.46	7667
scCAT_PDX1_Batch3_38	4765477	1754470	262788	172833	4907735	49.2	4603
scCAT_PDX1_Batch3_39	7480968	1994538	410551	82830	11690198	15.07	3097
scCAT_PDX1_Batch3_40	4555434	1445992	131133	94170	8116277	23.98	3740
scCAT_PDX1_Batch3_41	6495864	2260002	182307	153744	5657825	36.02	4698
scCAT_PDX1_Batch3_42	3410212	936887	188975	47283	29852408	31.06	5891
scCAT_PDX1_Batch3_43	4530982	1456541	165151	81296	13246036	37.46	4827
scCAT_PDX1_Batch3_44	5206996	1797490	204724	129974	7578531	35.76	4537
scCAT_PDX1_Batch3_45	6945859	2444771	249598	140458	8074724	28.62	3504
scCAT_PDX1_Batch3_46	4200565	859931	106030	50393	8828220	20.37	3422
scCAT_PDX1_Batch3_47	2628687	878922	91002	84385	6445576	56.02	5207
scCAT_PDX1_Batch3_48	4232075	1428776	132420	80575	3886735	35.22	4160
scCAT_PDX1_Batch3_49	10587056	3039298	168674	77911	4295741	28.58	3720
scCAT_PDX1_Batch3_50	6407162	1337664	251704	75473	3883187	20.7	4017
scCAT_PDX1_Batch3_51	8657309	912134	149890	68862	6978113	17.62	3447
scCAT_PDX1_Batch3_52	4114595	1385606	151008	129285	9508770	31.77	4182
scCAT_PDX1_Batch4_1	15526568	4531200	995730	100052	5732389	37.75	4156
scCAT_PDX1_Batch4_2	13241412	4438665	668271	162539	8268856	45.65	5316
scCAT_PDX1_Batch4_3	7444073	2051737	313055	80768	5259158	32.44	4056
scCAT_PDX1_Batch4_4	7051414	2182921	435650	105509	2502653	54.18	6208
scCAT_PDX1_Batch4_5	13625898	3809564	1561109	69823	6538239	36.44	4078
scCAT_PDX1_Batch4_6	13940574	4376080	331329	109179	7238104	26.29	3484
scCAT_PDX1_Batch4_7	12050481	3289449	556947	93075	11049567	49.02	5906
scCAT_PDX1_Batch4_8	10400846	2672734	347989	85269	7998709	27.47	4013
scCAT_PDX1_Batch4_9	5515513	1769623	289915	113892	7982411	30.99	3896
scCAT_PDX1_Batch4_10	11800631	3789541	582889	171595	7719932	51.94	6407
scCAT_PDX1_Batch4_11	6922517	2250320	224476	120104	5555417	20.78	3668
scCAT_PDX1_Batch4_12	9647237	1230673	463876	22948	7820294	41.69	4806
scCAT_PDX1_Batch4_13	20984899	5469796	1271484	81960	13332082	14.2	3382
scCAT_PDX1_Batch4_14	9446476	2736294	438394	84813	12018065	32.08	4016
scCAT_PDX1_Batch4_15	14643717	4085729	424103	96636	10029979	42.05	5141
scCAT_PDX1_Batch4_16	11997810	3758895	517733	108210	20880626	38.9	5224
scCAT_PDX1_Batch4_17	8096006	2133339	216802	73077	17579563	25.53	4857
scCAT_PDX1_Batch4_18	11107950	3784598	239092	178572	20147941	14.21	4372
scCAT_PDX1_Batch4_19	5164531	1693707	524166	141108	10248903	48.45	6965
scCAT_PDX1_Batch4_20	5376352	943648	139380	29125	4656263	36.6	3800
scCAT_PDX1_Batch4_21	6285611	1839477	351585	91637	13814887	55.16	6639
scCAT_PDX1_Batch4_22	3314872	1040619	175129	88484	17930580	33.19	4532
scCAT_PDX1_Batch4_23	5529000	885927	210656	28054	12492308	17.91	3858
scCAT_PDX1_Batch4_24	7152434	2241368	391836	133911	29346094	21.49	3976
scCAT_PDX1_Batch4_25	15676989	5416525	673853	145483	8265496	35.04	4849
scCAT_PDX1_Batch4_26	67622364	131700	16341	21580	6382503	32.89	4583
scCAT_PDX1_Batch4_27	21379907	5062318	498734	113910	8031327	47.79	5645
scCAT_PDX1_Batch4_28	8962454	2491820	315588	78601	16914414	25.45	4177
scCAT_PDX1_Batch4_29	6947392	1780701	289053	74622	6719626	18.35	3690
scCAT_PDX1_Batch4_30	5186683	1661685	221720	114593	11517878	39.69	4972
scCAT_PDX1_Batch4_31	3776156	1283622	241697	119691	7057609	60.04	6606
scCAT_PDX1_Batch4_32	7406242	2229450	285878	158318	13665773	39.61	5626
scCAT_PDX1_Batch4_33	5611872	2304315	238573	430780	4924503	63.19	6782
scCAT_PDX1_Batch4_34	5417152	1923636	281382	207489	5843272	59.75	6651
scCAT_PDX1_Batch4_35	6316606	1629705	380714	51764	12627738	22.39	4213
scCAT_PDX1_Batch4_36	6611367	1813778	333112	79833	15501672	38.82	4999
scCAT_PDX1_Batch4_37	3962691	1338334	245271	127415	21046223	10.54	4087
scCAT_PDX1_Batch4_38	5127620	1688848	205925	97567	10891925	45.92	4435
scCAT_PDX1_Batch4_39	7796611	2904922	191559	232818	13798920	33.63	5032
scCAT_PDX1_Batch4_40	3954353	1322572	169344	129523	5091609	43.12	5109
scCAT_PDX1_Batch4_41	9803810	3700412	194115	209693	5536124	19.88	3025
scCAT_PDX1_Batch4_42	4960778	1494488	231434	86513	17145924	25.61	3819
scCAT_PDX2_Batch1_1	14685065	5627143	357285	165758	18775170	75.02	10746
scCAT_PDX2_Batch1_2	23810761	7797249	1082675	180521	3032796	52.04	6322
scCAT_PDX2_Batch1_3	13591303	4535801	406008	133700	6530979	45.14	6871
scCAT_PDX2_Batch1_4	12367084	1833119	71299	34951	6599050	33.3	5185
scCAT_PDX2_Batch1_5	4221306	293588	25965	103856	7914744	3.09	4220
scCAT_PDX2_Batch1_6	12374888	3981963	328749	89402	2598564	38.58	4832
scCAT_PDX2_Batch1_7	8241129	104710	14468	11596	26828022	41.97	7181
scCAT_PDX2_Batch1_8	14817607	3955276	762270	55202	5308587	37.68	4280
scCAT_PDX2_Batch1_9	21017313	7658549	310249	177676	4703369	14.51	3427
scCAT_PDX2_Batch1_10	12916421	4687461	492698	130010	4116640	37.72	6080
scCAT_PDX2_Batch1_11	24582278	10220057	236131	347828	7177102	34.78	5486
scCAT_PDX2_Batch1_12	17920536	6809574	654146	279862	6855134	49.86	6759
scCAT_PDX2_Batch1_13	10320471	3597193	374103	137448	11800645	54.36	6311
scCAT_PDX2_Batch1_14	18483293	7214998	400561	205725	6536564	33.18	5566
scCAT_PDX2_Batch1_15	34382944	13963779	1126139	347574	12205827	74.92	11002
scCAT_PDX2_Batch1_16	53735956	20860668	1272335	269549	3681639	46.14	5943
scCAT_PDX2_Batch1_17	8635790	3116055	195686	100394	5883646	57.36	7760
scCAT_PDX2_Batch1_18	24254655	9102317	539349	163909	5304599	51.59	7160
scCAT_PDX2_Batch1_19	11506593	3940923	247100	93562	23713594	40.84	7325
scCAT_PDX2_Batch1_20	10751841	3588018	619782	82474	6243072	23.65	3309
scCAT_PDX2_Batch1_21	10727494	108750	8467	10707	4584799	4.07	4742
scCAT_PDX2_Batch1_22	22445706	7404204	911549	88926	8352044	31.85	5358
scCAT_PDX2_Batch1_23	13399277	4921123	351422	119540	10999572	68.97	9617
scCAT_PDX2_Batch1_24	11710496	812500	9062	21917	4603374	2.97	3454
scCAT_PDX2_Batch1_25	10722679	3834708	177340	228206	13221540	62.6	8916
scCAT_PDX2_Batch1_26	14052370	4537406	357396	119052	11793169	31.77	4733
scCAT_PDX2_Batch1_27	10175348	4016436	294436	199457	8295735	38.7	6033
scCAT_PDX2_Batch1_28	17170580	6101910	263676	123948	10641642	35.24	5894
scCAT_PDX2_Batch1_29	10464539	3867689	259002	144262	15550235	68.5	10541
scCAT_PDX2_Batch1_30	11339061	4266997	487205	166286	10416181	59.88	7615
scCAT_PDX2_Batch1_31	8881957	2824275	263084	90259	8545757	48.46	6196
scCAT_PDX2_Batch1_32	8481926	2595675	216470	70227	17773946	54.5	8421
scCAT_PDX2_Batch1_33	9081220	2905859	460738	72185	9911780	27.61	4226
scCAT_PDX2_Batch1_34	22116555	8129859	1726531	114304	9806561	37.43	4554
scCAT_PDX2_Batch1_35	6891276	2740687	220789	236944	8153250	48.33	8830
scCAT_PDX2_Batch1_36	6612745	1757958	398356	35309	6856992	29.57	4455
scCAT_PDX2_Batch1_37	5243453	1825734	119924	83494	9281393	45.59	6852
scCAT_PDX2_Batch1_38	9323768	2905946	123694	89447	9814750	47.51	6204
scCAT_PDX2_Batch1_39	13142639	3167120	453463	62076	5984696	20.76	3818
scCAT_PDX2_Batch1_40	17351624	1741541	58708	37401	13985882	47.72	8622
scCAT_PDX2_Batch1_41	6225628	1887359	239777	76961	9830191	29.47	4572
scCAT_PDX2_Batch1_42	12444015	3648249	393211	54591	11263077	29.54	5446
scCAT_PDX2_Batch1_43	11548777	3612704	455318	64364	6303100	63.46	8089
scCAT_PDX2_Batch1_44	11628842	4175916	442238	125409	16320860	72.45	10313
scCAT_PDX2_Batch1_45	13791060	5129971	238747	170039	14806707	56.49	7737
scCAT_PDX2_Batch2_1	7186871	1887596	180895	46314	3409901	20.84	4612
scCAT_PDX2_Batch2_2	5748279	1645716	241286	59633	7786282	41.16	6884
scCAT_PDX2_Batch2_3	6041476	1672865	366293	40999	4755562	14.36	3965
scCAT_PDX2_Batch2_4	10263612	3290032	251597	74750	11155623	63.21	9298
scCAT_PDX2_Batch2_5	8781820	1336915	143383	34166	6556587	34.54	4641
scCAT_PDX2_Batch2_6	17636456	6622564	906805	143158	7193100	20.96	4765
scCAT_PDX2_Batch2_7	18185661	5382698	453545	114213	8090825	22.61	5261
scCAT_PDX2_Batch2_8	7450686	2090885	167314	52743	5720633	47.06	7662
scCAT_PDX2_Batch2_9	14233169	3871762	263261	79869	11933853	51.05	7904
scCAT_PDX2_Batch2_10	20266770	7190460	565722	156954	16322548	74.38	11406
scCAT_PDX2_Batch2_11	22093165	8297128	743644	257471	10430696	43.26	6256
scCAT_PDX2_Batch2_12	12833054	3743190	792745	80691	7377364	50.04	6524
scCAT_PDX2_Batch2_13	13147879	4752406	402335	121987	13658910	69.65	9860
scCAT_PDX2_Batch2_14	10117726	2961955	99492	67828	11097028	62.35	8057
scCAT_PDX2_Batch2_15	3551115	1167908	165174	69048	5342184	36	4781
scCAT_PDX2_Batch2_16	7168826	1978297	156200	39242	7637483	41.05	5284
scCAT_PDX2_Batch2_17	10430494	2738763	288164	53364	10343580	16.65	4717
scCAT_PDX2_Batch2_18	9355234	3108801	236233	72630	6404582	21.35	5571
scCAT_PDX2_Batch2_19	9051734	2053814	379512	31525	9458901	26.19	4489
scCAT_PDX2_Batch2_20	19440968	7624162	632618	191880	9305057	29.47	5339
scCAT_PDX2_Batch2_21	7952597	2359536	77758	57756	5068527	47.41	6888
scCAT_PDX2_Batch2_22	8555880	2491056	250927	49618	12835935	34.19	6510
scCAT_PDX2_Batch2_23	6335696	1558555	115973	35238	11309085	36.76	6132
scCAT_PDX2_Batch2_24	9425449	3221937	185256	91485	9341738	35.65	6590
scCAT_PDX2_Batch2_25	8708454	2855438	218072	74320	15367796	64.64	8623
scCAT_PDX2_Batch2_26	8110291	2131878	338401	38177	11276985	41.99	5551
scCAT_PDX2_Batch2_27	16653140	6670061	471175	208820	9860795	50.48	6744
scCAT_PDX2_Batch2_28	24200937	9643803	589516	363209	14240394	65.29	10057
scCAT_PDX2_Batch2_29	6373425	1413006	157309	33269	10728464	19.97	4583
scCAT_PDX2_Batch2_30	11094085	2833792	138247	54976	7486162	24.64	5602
scCAT_PDX2_Batch2_31	17304891	5953065	317983	135473	12359469	48.96	8388
scCAT_PDX2_Batch2_32	12513167	4541956	114764	169727	9922768	21.82	4630
scCAT_PDX2_Batch2_33	8640146	214240	2537	11369	8076541	2.41	3517
scCAT_PDX2_Batch2_34	9050488	2581573	258998	57948	13257658	50.45	7425
scCAT_PDX2_Batch2_35	10525245	4424641	113691	218266	14899612	74.73	10361
scCAT_PDX2_Batch2_36	6412232	2126152	177744	84438	14235845	56.85	8248
scCAT_PDX2_Batch2_37	10646228	3691513	286740	103678	10750844	42.63	6103
scCAT_PDX2_Batch2_38	10267202	3722870	142267	114792	10242395	42.67	6406
scCAT_PDX2_Batch2_39	9590918	104065	2057	11875	8577360	2.72	4320
scCAT_PDX2_Batch2_40	9091098	3020379	235311	98402	9000194	36.07	4110
scCAT_PDX2_Batch2_41	4169929	932219	229111	32950	9592208	36.64	5642
scCAT_PDX2_Batch2_42	8740317	2860095	127262	83648	9546872	28.74	4801
scCAT_PDX2_Batch2_43	17948455	6563881	155805	139551	11588535	68.68	8510
scCAT_PDX2_Batch3_1	1531450	571243	21736	115521	9191349	54.15	6462
scCAT_PDX2_Batch3_2	1581533	613635	12110	113682	14747642	51.04	7821
scCAT_PDX2_Batch3_3	915174	324939	18403	89083	9651575	31.52	4504
scCAT_PDX2_Batch3_4	1301072	488043	27494	101484	13045896	54.26	7775
scCAT_PDX2_Batch3_5	836724	261565	27643	42026	10881103	22.38	4195
scCAT_PDX2_Batch3_6	1673722	631395	47914	126702	14421469	28.28	4644
scCAT_PDX2_Batch3_7	2969003	1227392	72391	253914	11814369	37.48	5848
scCAT_PDX2_Batch3_8	725688	242979	11705	41642	9220752	34.11	5627
scCAT_PDX2_Batch3_9	739623	216400	19297	31610	9764423	24.46	4730
scCAT_PDX2_Batch3_10	1035758	269557	53869	26498	10099064	12.5	3370
scCAT_PDX2_Batch3_11	2996405	1173456	79083	204122	5661638	59.95	8512
scCAT_PDX2_Batch3_12	989296	296099	23963	36720	10780849	15.24	3762
scCAT_PDX2_Batch3_13	2660282	1096271	32917	249190	13364237	48.4	5759
scCAT_PDX2_Batch3_14	1640022	468654	57381	38264	8774804	23.59	3528
scCAT_PDX2_Batch3_15	1248487	454060	73637	76389	11361409	49.2	6512
scCAT_PDX2_Batch3_16	2518412	992137	65274	162595	8992538	26.92	4364
scCAT_PDX2_Batch3_17	1287679	492938	18275	101116	13502548	51.87	7426
scCAT_PDX2_Batch3_18	12526288	5486977	115917	529244	13035240	59.85	8546
scCAT_PDX2_Batch3_19	2289714	769271	92307	72652	15741614	46.2	6693
scCAT_PDX2_Batch3_20	3636291	1429876	77891	145338	11071286	44.62	7663
scCAT_PDX2_Batch3_21	6137281	2228871	118337	151576	8184998	30.26	6551
scCAT_PDX2_Batch3_22	3981603	1371629	100188	91229	9433682	35.25	6296
scCAT_PDX2_Batch3_23	4322200	997038	69414	54903	10094757	3.03	3898
scCAT_PDX2_Batch3_24	2788958	975755	67642	96403	12868448	42.71	5788
scCAT_PDX2_Batch3_25	5315270	1444240	201176	48728	10742913	15.14	3045
scCAT_PDX2_Batch3_26	3132108	1292012	121998	210865	5861519	45.09	7693
scCAT_PDX2_Batch3_27	968089	321839	14661	44600	5861514	12.23	3042
scCAT_PDX2_Batch3_28	1912242	753405	39473	116283	3634328	44.88	6572
scCAT_PDX2_Batch3_29	2211010	606769	58639	34998	12934712	16.88	4317
scCAT_PDX2_Batch3_30	1378353	461418	29275	63344	12924641	31.48	6200
scCAT_PDX2_Batch3_31	1995715	663468	81038	62482	11325525	14.28	3345
scCAT_PDX2_Batch3_32	3168815	1231704	51759	118999	13937253	44.41	6755
scCAT_PDX2_Batch3_33	3273585	1232061	78632	98195	9653506	51.5	8957
scCAT_PDX2_Batch3_34	1581266	435902	51945	33826	7609938	18.27	3300
scCAT_PDX2_Batch3_35	2255972	722427	34033	54019	12975535	40.23	6939
scCAT_PDX2_Batch3_36	4639638	1781028	118898	127674	10128246	40.02	6156
scCAT_PDX2_Batch3_37	3609170	1301768	54589	92968	7247144	31.3	5757
scCAT_PDX2_Batch3_38	5323445	1953422	83883	435395	4387574	43.59	5990
scCAT_PDX2_Batch3_39	4862907	1752243	121766	104087	4530375	26.27	3882
scCAT_PDX2_Batch3_40	2210944	695539	92413	49412	8188881	26.93	4871
scCAT_PDX2_Batch3_41	3488669	1230918	91117	91877	11842215	43.63	7192
scCAT_PDX2_Batch4_1	25879529	10543219	397402	223733	18105012	60.66	9731
scCAT_PDX2_Batch4_2	31025512	13239210	516285	280643	14096315	62.24	9219
scCAT_PDX2_Batch4_3	15018383	4632590	377566	55807	7368966	12.71	4269
scCAT_PDX2_Batch4_4	12792666	169784	17005	10909	13273814	4.59	6056
scCAT_PDX2_Batch4_5	16212420	4950587	384250	49147	11548387	27.46	4720
scCAT_PDX2_Batch4_6	10085634	3351738	547908	51892	5573832	25.18	4205
scCAT_PDX2_Batch4_7	27292246	11096214	417317	185266	6631133	24.31	4070
scCAT_PDX2_Batch4_8	19552043	4752223	1312701	36517	22961338	66.91	10451
scCAT_PDX2_Batch4_9	11670832	3588690	309968	55719	9631363	31.99	6037
scCAT_PDX2_Batch4_10	16134552	5013654	508075	62497	4673934	14.02	3845
scCAT_PDX2_Batch4_11	17294611	1650842	5243	32220	13002953	3.29	4345
scCAT_PDX2_Batch4_12	46481831	18865191	5010038	244910	6719868	38.89	5446
scCAT_PDX2_Batch4_13	10059081	3922731	682174	106218	8591447	30.19	6076
scCAT_PDX2_Batch4_14	32388334	10879514	1080243	73912	10880914	27.21	4133
scCAT_PDX2_Batch4_15	22257168	7051626	719603	61854	7636394	17.34	4849
scCAT_PDX2_Batch4_16	12153189	2652755	260488	46211	11234902	29.57	4946
scCAT_PDX2_Batch4_17	12954180	5123039	143585	117681	6066182	57.92	7920
scCAT_PDX2_Batch4_18	7951275	2940389	155496	83104	13728740	39.73	6073
scCAT_PDX2_Batch4_19	9521086	189525	56659	15737	11185346	4.05	4747
scCAT_PDX2_Batch4_20	11193953	147712	11552	11864	8128921	2.98	3202
scCAT_PDX2_Batch4_21	14637398	5254841	1044710	93800	14747018	25.58	4144
scCAT_PDX2_Batch4_22	23934310	9598915	635446	187971	16533820	57.88	7429
scCAT_PDX2_Batch4_23	13952117	232503	35464	11372	10238010	4.54	5482
scCAT_PDX2_Batch4_24	41376547	17135927	899245	368277	10499517	47.82	7381
scCAT_PDX2_Batch4_25	18456982	6194591	355676	96732	8201100	35.5	6257
scCAT_PDX2_Batch4_26	3195898	1119954	86849	40418	11997581	20.08	3687
scCAT_PDX2_Batch4_27	8989269	3851773	121943	245517	11356019	14.39	3927
scCAT_PDX2_Batch4_28	3014247	759725	91619	33544	3601696	32.04	3695
scCAT_PDX2_Batch4_29	7810962	2979255	195057	129241	14540932	45.15	6635
scCAT_PDX2_Batch4_30	15615342	6277474	547128	235662	9715737	56.51	5817
scCAT_PDX2_Batch4_31	5967021	2019343	153847	77072	6341245	28.18	3286
scCAT_PDX2_Batch4_32	12754609	4931610	315566	162443	9341888	59.17	8723
scCAT_PDX2_Batch4_33	23054950	9821441	354457	303822	6410298	51.41	6745
scCAT_PDX2_Batch4_34	11208232	3540792	291516	70861	4554387	42.02	5459
scCAT_PDX2_Batch4_35	16681969	6942172	261947	237949	9982639	33.53	5814
scCAT_PDX2_Batch4_36	13984230	5113721	375366	169144	14821583	71.35	10737
scCAT_PDX2_Batch4_37	11178465	4099820	248228	107186	10775584	56.27	7684
scCAT_PDX2_Batch4_38	8594232	2844165	136039	79984	7063900	39.76	6855
scCAT_Blastocyst_503	3354207	961345	339815	22997	12061597	73.54	7092
scCAT_Blastocyst_504	8062129	2377835	1384052	31967	11645891	69.43	6716
scCAT_Blastocyst_505	14265730	4449512	2322984	57285	13204290	79.01	7733
scCAT_Blastocyst_507	8035965	2573610	1235496	37139	12615726	77.4	7926
scCAT_Blastocyst_508	5170588	1679768	689486	47570	8778317	77.51	8045
scCAT_Blastocyst_509	5901432	1720243	911270	41719	11277982	79.42	9731
scCAT_Blastocyst_510	13570868	4347540	1840110	62461	10147140	77.24	8447
scCAT_Blastocyst_512	7014420	2084368	1338333	29144	8777434	72.21	6639
scCAT_Blastocyst_513	6951644	2023880	1185999	28741	12099124	75.08	7660
scCAT_Blastocyst_514	9485115	3058448	1417119	57792	10915594	77.37	7629
scCAT_Blastocyst_515	7033346	1816843	1103273	28913	752267	70.77	5459
scCAT_Blastocyst_517	8779805	2552392	913934	52079	9932705	80.22	9935
scCAT_Blastocyst_518	6576846	1932283	872198	41134	8581239	78.07	8225
scCAT_Blastocyst_519	7664841	2360597	1212478	39441	8741428	76.51	7579
scCAT_Blastocyst_521	6622646	1961125	955578	36865	11312032	72.57	7183
scCAT_Blastocyst_522	14473687	4233630	998963	92257	11108898	72.7	8330
scCAT_Blastocyst_523	5190358	1519726	697947	25588	12597723	74.39	7877
scCAT_Blastocyst_524	5522666	1636366	820291	30052	11996760	59.96	6466
scCAT_Blastocyst_526	7714592	2339235	1201789	44381	10571098	76.57	9529
scCAT_Blastocyst_527	11531514	3627453	1524211	59530	12902435	79.83	8800
scCAT_Blastocyst_528	7656619	2560766	843851	68550	9679735	77.54	9379
scCAT_Blastocyst_530	7876040	2667612	1442255	51322	10848903	80.58	9429
scCAT_Blastocyst_531	11393888	3760344	1511135	67607	12091636	79.26	9737
scCAT_Blastocyst_532	14905773	5698700	1668196	141458	12087719	82.03	10759
scCAT_Blastocyst_533	2796636	955573	461858	22888	10093296	82.77	9354
scCAT_Blastocyst_534	4021639	1075559	470411	26304	6545862	74.56	7711
scCAT_Blastocyst_535	9030140	2897797	1369148	52989	10150587	85.72	9487
scCAT_Blastocyst_539	5304108	1542251	686985	37134	12109402	70.39	7631
scCAT_Blastocyst_540	9035406	2887139	959630	61462	13593734	78.44	8528
scCAT_Blastocyst_541	13329272	5121878	808191	146739	11848330	79.65	9618
scCAT_Blastocyst_542	6148637	2031385	1039854	48325	11046197	71.55	8064
scCAT_Blastocyst_543	8923069	3056341	1059555	85132	11394864	83.03	9099
scCAT_Blastocyst_544	7637776	2665627	1064749	75542	11456425	72.58	8040
scCAT_Blastocyst_545	4233793	1346294	558760	38907	10481448	73.98	8255
scCAT_Blastocyst_546	6037160	2003212	547992	60760	8682665	76.67	8848
scCAT_Blastocyst_554	8501180	2843804	1692592	62019	11233001	84.2	9332
scCAT_Blastocyst_555	14893739	4910493	1993679	90121	11884049	83.02	8931
scCAT_Blastocyst_556	17839327	5954597	2854318	90165	14293254	77.69	8872
scCAT_Blastocyst_557	9443223	2729864	1159351	45798	11297804	73.89	8156
scCAT_Blastocyst_558	12144149	3870298	1307608	95501	8426756	65.17	6383
scCAT_Blastocyst_561	4950312	1861395	736540	79216	14043107	75.06	7877
scCAT_Blastocyst_563	43351549	17249887	9267537	477419	16483788	92	12433
scCAT_Blastocyst_564	50424764	20355453	9697061	981870	12095076	92.53	14352
scCAT_Morula_501	31350221	10649437	8217940	102229	18326980	86.44	9133
scCAT_Morula_502	44520079	12559065	10252517	108146	19649095	84.02	6699
scCAT_Morula_503	42179182	11192144	8939027	78078	17909154	85.73	8938
scCAT_Morula_507	28038679	7925973	5665369	74021	15140714	87.7	13142
scCAT_Morula_510	21152362	6787764	5399936	48903	13459655	81.86	6632
scCAT_Morula_518	34241388	11709944	6919876	225910	14231362	86.76	13086
scCAT_Morula_520	21651032	6699721	4237696	135886	11927253	68.77	14167
scCAT_Morula_521	34789169	9952220	5141896	806387	16747015	86.44	13213
scCAT_Morula_523	12997949	3961324	1864942	82282	18053646	79.33	12341
scCAT_Morula_525	20615920	7392407	4128449	112693	14218560	82.22	11106
scCAT_Morula_526	10627589	3322532	1053732	107722	13068897	83.77	11425
scCAT_Morula_527	6953839	2183184	1062722	53119	16632753	86.43	12726
scCAT_Morula_528	14746325	5040121	3031004	88216	12769701	83.3	11425
scCAT_Morula_529	8845206	2554854	921025	52837	15938033	83.25	11464
scCAT_Morula_530	15686133	5437132	3828013	75194	15592659	82.25	11604
scCAT_Morula_531	11153187	3721359	1959732	76916	14206288	83.35	12529
scCAT_Morula_532	8992979	2799522	1434828	76231	15899604	81.2	10038
scCAT_Morula_533	11315390	3663208	1361532	87416	15888432	81.98	11290
scCAT_Morula_534	28929014	10223590	7483579	116074	10752667	80.54	9477
scCAT_Morula_535	25804702	9036090	6640115	94624	13113239	75.01	8870
scCAT_Morula_536	19110016	6475708	4356038	74628	15419434	73.71	8271
scCAT_Morula_537	9810774	3259746	1407267	93405	14817465	84.94	11407
scCAT_Morula_539	9720980	3160871	2076754	45244	16462794	85.55	11613
scCAT_Morula_540	12053994	3756444	2317336	43810	14219527	83.08	11234
scCAT_Morula_542	6969425	2215531	1311553	46467	16585253	77.29	9620
scCAT_Morula_543	5965167	1659299	787953	41448	17114201	77.74	10700
scCAT_Morula_544	5319440	1488133	885727	29235	18894715	79.66	10782
scCAT_Morula_545	6657874	2174954	1359068	47705	19163111	78.4	10426
scCAT_Morula_546	6608005	1896159	1034125	36184	22515565	77.53	10501
