# Supplementary material for: Deconvolution of single-cell multi-omics layers reveals regulatory heterogeneity
Source: Nat Commun. 2019 Jan 28;10:470. doi: 10.1038/s41467-018-08205-7 (PMC6349937; doi:10.1038/s41467-018-08205-7)
Supplement: Supplementary file 5 — Supplementary Data 2 [file 41467_2018_8205_MOESM5_ESM.xlsx]

## Sheet: Histone modifications
Antibody	Accession	Laboratory	Links
H3K4me1	ENCFF183UQD	Bradley Bernstein, Broad	https://www.encodeproject.org/files/ENCFF183UQD/
H3K4me3	ENCFF127XXD	Bradley Bernstein, Broad	https://www.encodeproject.org/files/ENCFF127XXD/
H3K4me2	ENCFF099LMD	Bradley Bernstein, Broad	https://www.encodeproject.org/files/ENCFF099LMD/
H3K36me3	ENCFF498CMP	Bradley Bernstein, Broad	https://www.encodeproject.org/files/ENCFF498CMP/
H4K20me1	ENCFF139CKE	Bradley Bernstein, Broad	https://www.encodeproject.org/files/ENCFF139CKE/
H3K27ac	ENCFF044JNJ	Bradley Bernstein, Broad	https://www.encodeproject.org/files/ENCFF044JNJ/
H3K27me3	ENCFF322IFF	Bradley Bernstein, Broad	https://www.encodeproject.org/files/ENCFF322IFF/
H3K9ac	ENCFF173ULG	Bradley Bernstein, Broad	https://www.encodeproject.org/files/ENCFF173ULG/

## Sheet: TFs
Antibody	Accession	Laboratory	Links
EZH2	ENCFF002CEM	Bradley Bernstein, Broad	https://www.encodeproject.org/files/ENCFF002CEM/
KDM1A	ENCFF001SZS	Bradley Bernstein, Broad	https://www.encodeproject.org/files/ENCFF001SZS/
CHD4	ENCFF001SYY	Bradley Bernstein, Broad	https://www.encodeproject.org/files/ENCFF001SYY/
CBX2	ENCFF001SYV	Bradley Bernstein, Broad	https://www.encodeproject.org/files/ENCFF001SYV/
CHD1	ENCFF002CEK	Bradley Bernstein, Broad	https://www.encodeproject.org/files/ENCFF002CEK/
HDAC6	ENCFF998HOR	Bradley Bernstein, Broad	https://www.encodeproject.org/files/ENCFF998HOR/
CBX8	ENCFF456PQY	Bradley Bernstein, Broad	https://www.encodeproject.org/files/ENCFF456PQY/
SETDB1	ENCFF095WDB	Bradley Bernstein, Broad	https://www.encodeproject.org/files/ENCFF095WDB/
CBX3	ENCFF005BKP	Bradley Bernstein, Broad	https://www.encodeproject.org/files/ENCFF005BKP/
CTCF	ENCFF002CEL	Bradley Bernstein, Broad	https://www.encodeproject.org/files/ENCFF002CEL/
BRD4	ENCFF714XHL	Bradley Bernstein, Broad	https://www.encodeproject.org/files/ENCFF714XHL/
SUZ12	ENCFF001TAG	Bradley Bernstein, Broad	https://www.encodeproject.org/files/ENCFF001TAG/
BRF1	ENCFF002CVR	Kevin Struhl, HMS	https://www.encodeproject.org/files/ENCFF002CVR/
SMARCE1	ENCFF622RBW	Michael Snyder, Stanford	https://www.encodeproject.org/files/ENCFF622RBW/
ATF1	ENCFF002CVM	Kevin Struhl, HMS	https://www.encodeproject.org/files/ENCFF002CVM/
BDP1	ENCFF002CVP	Kevin Struhl, HMS	https://www.encodeproject.org/files/ENCFF002CVP/
NFXL1	ENCFF986MHU	Michael Snyder, Stanford	https://www.encodeproject.org/files/ENCFF986MHU/
ATF2	ENCFF968KBN	Michael Snyder, Stanford	https://www.encodeproject.org/files/ENCFF968KBN/
RFX5	ENCFF716LRI	Michael Snyder, Stanford	https://www.encodeproject.org/files/ENCFF716LRI/
EP300	ENCFF549TYR	Michael Snyder, Stanford	https://www.encodeproject.org/files/ENCFF549TYR/
SMAD1	ENCFF315YAF	Michael Snyder, Stanford	https://www.encodeproject.org/files/ENCFF315YAF/

## Sheet: DNA
Antibody	Accession	Laboratory	Links
DNA	ENCFF156ECZ	Bradley Bernstein, Broad	https://www.encodeproject.org/files/ENCFF156ECZ/
DNA	ENCFF561WFK	Bradley Bernstein, Broad	https://www.encodeproject.org/files/ENCFF561WFK/
