# Supplementary material for: Deconvolution of single-cell multi-omics layers reveals regulatory heterogeneity
Source: Nat Commun. 2019 Jan 28;10:470. doi: 10.1038/s41467-018-08205-7 (PMC6349937; doi:10.1038/s41467-018-08205-7)
Supplement: Supplementary file 7 — Supplementary Data 4 [file 41467_2018_8205_MOESM7_ESM.xls]

scCAT_HCT116_Batch1_1	scCAT_HCT116_Batch1_2	scCAT_HCT116_Batch1_3	scCAT_HCT116_Batch1_4	scCAT_HCT116_Batch1_5	scCAT_HCT116_Batch1_6	scCAT_HCT116_Batch1_7	scCAT_HCT116_Batch1_8	scCAT_HCT116_Batch1_9	scCAT_HCT116_Batch1_10	scCAT_HCT116_Batch1_11	scCAT_HCT116_Batch1_12	scCAT_HCT116_Batch1_13	scCAT_HCT116_Batch1_14	scCAT_HCT116_Batch1_15	scCAT_HCT116_Batch1_16	scCAT_HCT116_Batch1_17	scCAT_HCT116_Batch1_18	scCAT_HCT116_Batch1_19	scCAT_HCT116_Batch1_20	scCAT_HCT116_Batch1_21	scCAT_HCT116_Batch1_22	scCAT_HCT116_Batch1_23	scCAT_HCT116_Batch1_24	scCAT_HCT116_Batch1_25	scCAT_HCT116_Batch1_26	scCAT_HCT116_Batch1_27	scCAT_HCT116_Batch1_28	scCAT_HCT116_Batch1_29	scCAT_HCT116_Batch1_30	scCAT_HCT116_Batch1_31	scCAT_HCT116_Batch1_32	scCAT_HCT116_Batch1_33	scCAT_HCT116_Batch1_34	scCAT_HCT116_Batch1_35	scCAT_HCT116_Batch1_36	scCAT_HCT116_Batch1_37	scCAT_HCT116_Batch1_38	scCAT_HCT116_Batch1_39	scCAT_HCT116_Batch1_40	scCAT_HCT116_Batch1_41	scCAT_HCT116_Batch1_42	scCAT_HCT116_Batch2_1	scCAT_HCT116_Batch2_2	scCAT_HCT116_Batch2_3	scCAT_HCT116_Batch2_4	scCAT_HCT116_Batch2_5	scCAT_HCT116_Batch2_6	scCAT_HCT116_Batch2_7	scCAT_HCT116_Batch2_8
ENSG00000000003	26	120	55	119	96	153	115	135	144	98	65	89	101	94	103	102	146	109	102	87	26	61	107	63	157	0	105	79	117	118	107	139	81	97	100	117	35	103	120	26	93	115	109	126	146	78	136	1	129
ENSG00000000005	0	0	0	0	0	0	0	0	0	0	0	0	0	0	0	0	0	0	0	0	0	0	0	0	0	0	0	0	0	0	0	0	0	0	0	0	0	0	0	0	0	0	0	0	0	0	0	0	0
ENSG00000000419	69	84	80	84	85	71	68	97	81	72	66	91	70	66	71	66	80	86	85	75	66	88	81	70	80	52	77	79	92	67	80	86	64	60	64	81	71	87	70	77	72	84	83	88	83	68	85	58	68
ENSG00000000457	95	61	147	1	36	51	147	132	4	15	1	0	196	44	1	26	124	169	1	24	0	12	24	0	132	0	6	154	32	39	28	193	1	130	91	142	36	32	107	86	181	26	152	0	11	18	0	0	2
ENSG00000000460	55	67	204	1	126	156	154	126	1	80	28	3	94	48	0	130	115	92	0	148	1	64	184	0	29	13	0	44	138	13	0	105	0	28	93	30	198	153	17	221	173	145	98	4	35	161	2	0	24
ENSG00000000938	0	0	0	0	0	0	0	0	0	0	0	0	0	0	0	0	0	0	0	0	0	0	0	0	3	0	0	0	0	0	0	0	0	0	0	0	0	0	0	0	0	0	0	0	0	0	0	0	0
ENSG00000000971	0	0	0	0	0	0	0	0	0	0	0	0	0	0	0	0	0	0	0	0	0	0	0	0	0	0	0	0	0	0	0	0	0	0	0	0	0	0	0	0	0	0	0	0	0	0	0	0	0
ENSG00000001036	131	142	139	123	126	173	128	146	123	100	115	127	145	151	145	136	152	120	137	170	138	148	133	122	117	94	156	117	154	117	116	152	152	97	158	110	147	148	125	116	154	130	159	120	145	142	136	101	132
ENSG00000001084	0	11	197	1	0	106	10	69	158	0	119	14	151	29	0	0	25	22	1	0	12	96	2	0	75	53	0	66	137	9	65	142	52	0	0	1	5	100	0	10	0	0	0	1	0	0	0	0	72
ENSG00000001167	91	37	240	0	171	0	2	72	179	199	2	0	0	116	0	0	154	132	116	106	0	6	15	1	196	0	0	100	69	97	241	186	0	0	131	1	187	75	0	123	30	0	61	63	128	0	2	0	120
ENSG00000001460	7	0	60	17	49	8	91	21	148	0	0	0	35	57	1	0	10	162	0	0	145	40	86	1	1	0	85	146	33	94	58	13	28	137	0	0	43	31	10	0	0	122	0	0	96	13	140	1	91
ENSG00000001461	0	2	153	1	63	99	0	52	4	0	0	33	26	6	163	0	63	122	0	0	1	107	0	0	0	1	40	66	65	63	50	74	219	0	2	0	5	65	84	2	0	233	0	0	41	10	144	69	112
ENSG00000001497	148	217	220	199	186	38	277	196	239	213	131	142	179	178	20	179	190	204	144	196	134	207	167	2	231	0	198	177	261	115	127	225	228	220	193	152	1	87	165	217	2	221	104	228	140	229	174	0	164
ENSG00000001561	99	8	154	1	90	2	0	32	192	0	1	0	85	117	1	38	100	0	145	232	0	0	76	0	17	0	60	80	18	95	40	102	131	1	7	0	128	20	80	81	118	131	9	2	60	152	86	0	165
ENSG00000001617	0	0	0	0	0	0	0	0	0	0	0	0	0	0	0	0	26	0	0	0	38	0	0	0	0	0	0	0	0	0	0	0	0	0	0	0	0	0	0	0	0	0	0	0	0	0	0	0	0
ENSG00000001626	0	0	0	0	0	0	0	0	0	2	0	0	0	0	0	0	0	0	0	0	0	0	1	0	0	0	0	0	0	0	0	0	0	0	0	0	0	0	7	0	0	0	0	0	0	0	0	0	0
ENSG00000001629	89	41	102	102	6	4	0	118	1	22	3	6	0	34	0	43	60	0	1	20	0	167	17	0	108	0	5	0	0	0	158	0	7	0	0	0	0	2	0	84	148	12	0	16	43	0	0	0	1
ENSG00000001630	25	17	31	28	27	20	35	26	36	21	15	23	13	23	19	23	23	22	16	24	2	7	29	0	23	26	19	15	27	13	28	37	16	15	17	7	28	20	31	29	29	26	20	30	24	20	10	0	21
ENSG00000001631	167	0	18	0	147	169	72	45	84	34	0	0	152	96	0	0	56	0	8	26	0	132	101	0	46	0	66	1	0	4	6	28	0	0	63	0	80	137	66	6	0	67	0	53	1	32	60	0	156
ENSG00000002016	94	0	73	0	2	93	120	116	150	96	3	1	4	0	0	0	105	146	27	0	0	93	0	0	14	0	56	12	1	1	118	130	14	0	0	0	107	2	90	143	0	39	84	0	33	1	1	0	75
ENSG00000002079	80	0	0	0	1	0	0	0	0	107	0	0	0	0	0	0	0	0	0	0	0	1	0	0	49	0	0	0	0	59	0	0	0	0	0	0	0	0	0	0	0	0	0	0	0	0	134	0	128
ENSG00000002330	53	98	75	89	72	84	84	50	51	86	40	78	85	31	54	57	73	79	0	73	66	41	85	52	80	59	70	82	77	82	68	55	2	63	50	84	55	57	59	72	51	95	74	34	84	64	70	1	78
ENSG00000002549	152	178	150	138	141	176	150	164	135	146	138	143	145	153	63	129	175	152	140	147	8	173	151	115	165	43	192	147	158	136	131	156	160	170	140	149	151	176	117	153	163	150	153	123	175	170	192	1	112
ENSG00000002586	1	0	1	2	0	1	1	1	1	1	0	2	0	0	0	1	0	14	1	2	1	3	0	1	2	1	0	0	1	2	3	1	0	1	0	2	0	0	0	2	0	0	2	1	0	1	1	0	1
ENSG00000002587	146	190	163	171	133	254	164	185	166	133	122	143	203	114	137	126	147	161	122	162	151	170	138	58	130	143	112	147	191	165	169	207	108	114	146	177	185	156	168	171	165	160	149	156	154	143	228	58	171
ENSG00000002726	0	0	0	0	0	0	0	0	0	0	0	0	0	0	0	0	0	0	0	0	0	0	0	0	0	0	0	0	0	0	0	0	0	0	0	0	0	0	0	0	0	0	0	0	0	0	0	0	0
ENSG00000002745	10	220	152	229	108	41	32	187	7	108	190	169	157	134	46	0	151	236	1	172	2	1	85	0	29	119	203	157	11	132	99	186	0	1	174	177	128	81	1	149	22	174	157	216	5	79	104	0	144
ENSG00000002746	0	0	132	3	3	0	0	8	14	0	0	0	0	0	0	0	13	164	0	7	0	7	0	0	0	11	0	0	6	14	97	0	0	168	13	0	0	3	21	0	0	102	0	0	0	0	0	0	0
ENSG00000002822	251	151	134	98	53	10	251	134	141	0	0	178	187	76	1	130	146	178	2	0	171	246	86	0	1	1	90	213	143	155	164	143	0	184	137	184	166	191	55	55	5	173	255	0	255	218	258	0	62
ENSG00000002834	255	217	272	305	275	284	250	278	234	278	153	192	217	195	223	50	301	161	296	170	235	234	160	4	228	211	242	279	207	254	281	291	164	245	225	215	208	146	271	138	269	160	171	288	257	239	230	1	208
ENSG00000002919	70	71	144	38	99	143	211	71	2	0	90	0	84	47	0	8	172	132	137	1	0	114	102	0	0	0	73	106	113	141	131	140	170	140	103	0	147	175	6	89	2	121	137	102	119	113	87	1	124
ENSG00000002933	0	0	0	0	0	0	0	0	0	0	0	0	0	0	0	0	0	0	0	0	0	0	0	0	0	0	0	0	0	0	0	0	0	0	0	0	0	0	0	0	0	0	0	0	0	0	0	0	0
ENSG00000003056	131	125	126	111	134	143	158	157	136	143	106	124	146	114	124	27	137	151	125	153	118	129	93	2	137	115	142	127	79	110	151	149	107	118	118	145	131	128	134	114	141	137	110	37	140	126	146	56	131
ENSG00000003096	0	0	0	0	0	32	0	0	0	1	0	0	0	0	0	67	0	0	0	0	0	0	0	0	0	0	0	0	0	0	0	106	0	0	0	47	0	0	0	0	0	0	0	16	0	1	0	0	106
ENSG00000003137	0	33	0	0	0	0	0	1	0	0	11	0	9	29	0	0	12	0	0	0	204	0	4	0	4	111	3	0	0	0	0	2	0	0	0	0	0	0	0	0	0	0	0	0	0	0	4	0	0
ENSG00000003147	49	79	77	63	78	131	90	51	119	93	7	155	166	81	9	92	21	89	11	80	0	62	87	1	8	5	72	144	0	48	7	36	0	7	88	3	11	5	73	18	45	34	48	17	11	92	105	82	153
ENSG00000003249	77	86	150	133	51	4	148	100	2	11	153	117	154	172	2	101	16	96	0	108	146	142	99	110	130	91	70	3	149	80	126	106	17	120	62	106	119	110	126	3	0	107	40	74	96	72	119	0	1
ENSG00000003393	0	1	25	81	59	250	239	151	0	6	0	0	1	21	0	133	0	99	159	326	179	292	153	0	0	0	1	0	16	5	211	65	0	92	2	0	158	138	169	1	88	245	130	87	85	84	254	61	220
ENSG00000003400	0	1	0	1	0	0	0	1	0	0	0	0	0	4	0	0	0	0	0	0	0	0	87	0	0	0	0	0	214	0	1	0	0	0	1	0	0	0	0	0	0	17	0	0	1	0	1	0	0
ENSG00000003402	219	118	73	71	120	129	209	137	218	53	39	156	138	84	87	101	163	52	123	12	176	106	83	51	1	0	90	92	25	178	148	119	123	60	124	162	95	147	102	63	3	93	141	76	176	145	142	55	151
ENSG00000003436	65	29	128	78	38	198	105	146	23	138	1	45	58	30	1	0	25	123	35	97	1	149	74	1	58	0	92	92	1	3	9	161	46	122	121	0	59	94	4	159	0	39	46	52	34	114	33	0	163
ENSG00000003509	73	0	69	110	35	92	60	67	54	61	1	0	55	61	0	53	36	0	134	0	12	143	107	1	1	0	0	0	53	3	79	82	56	81	0	0	61	34	40	18	11	104	6	1	0	107	74	0	43
ENSG00000003756	211	86	219	126	95	3	188	39	195	139	0	132	0	133	1	90	161	0	149	1	5	197	173	0	101	0	138	1	5	134	149	189	35	123	108	165	153	101	69	157	119	41	1	8	186	148	94	0	159
ENSG00000003987	0	15	0	0	0	0	2	0	0	0	0	1	0	0	0	0	0	0	0	0	0	1	0	0	0	0	0	0	0	0	13	0	0	0	0	0	0	0	0	0	0	115	0	0	0	0	0	0	0
ENSG00000003989	0	0	0	0	50	0	0	30	0	0	0	11	0	4	0	0	0	0	0	0	0	25	0	0	0	0	0	0	0	0	0	49	0	0	0	0	0	0	67	0	0	3	30	0	0	0	6	0	92
ENSG00000004059	70	53	55	47	65	63	62	53	59	47	73	52	52	71	61	61	43	71	54	58	58	47	65	54	56	70	76	54	65	73	74	62	66	69	65	59	51	65	73	60	60	65	50	62	74	67	55	58	64
ENSG00000004139	23	0	28	0	1	70	105	122	0	77	0	0	0	14	0	35	0	114	0	86	0	0	0	0	0	0	59	0	83	50	0	74	0	0	109	0	15	0	0	0	0	0	0	0	0	0	24	0	90
ENSG00000004142	185	205	183	206	196	194	157	213	188	175	184	202	154	158	154	184	228	183	188	185	219	193	163	116	169	143	203	193	188	204	214	204	192	202	152	189	198	195	204	208	193	201	163	184	194	195	174	105	188
ENSG00000004399	0	16	5	0	0	1	0	55	0	0	0	48	3	31	0	0	0	128	0	28	0	57	12	0	0	0	0	5	67	8	131	0	0	0	1	0	0	0	0	0	0	0	0	0	0	0	1	0	5
ENSG00000004455	131	195	251	255	247	186	225	177	141	231	102	203	138	158	117	147	218	198	145	187	171	206	258	203	192	126	230	287	210	204	188	193	137	150	179	136	210	204	182	150	272	301	202	265	209	162	186	40	223
ENSG00000004468	0	0	0	0	0	0	0	0	0	0	0	0	0	0	0	0	0	0	0	0	0	0	0	0	0	0	0	0	0	0	0	0	0	0	0	0	0	0	0	0	0	0	0	0	0	0	0	0	0
ENSG00000004478	187	185	177	192	202	167	175	197	184	158	193	201	200	214	205	176	217	208	224	179	210	202	207	3	162	201	235	207	183	221	204	198	207	192	181	181	197	201	191	180	216	180	197	216	212	216	209	102	202
ENSG00000004487	61	181	139	23	41	0	160	154	194	112	34	57	60	129	87	93	77	142	117	82	137	121	126	0	15	0	171	113	27	164	153	132	95	168	110	14	148	4	70	67	141	143	116	1	108	127	120	24	96
ENSG00000004534	53	277	128	138	228	259	2	127	284	272	0	0	196	117	49	83	222	57	121	174	1	228	209	1	146	0	262	128	281	110	159	122	110	72	125	0	70	213	87	46	142	137	131	189	117	174	206	0	136
ENSG00000004660	65	0	0	0	0	0	9	0	0	10	0	0	0	0	0	53	0	0	0	0	0	0	0	0	0	0	0	0	0	0	0	97	0	0	0	0	0	0	0	0	0	0	0	0	0	52	0	0	0
ENSG00000004700	125	160	192	169	90	193	198	195	68	182	96	153	74	2	10	22	185	212	39	155	1	102	35	1	119	1	209	111	227	91	195	197	113	124	114	18	168	15	175	135	253	99	174	0	180	121	53	1	124
ENSG00000004766	183	51	0	94	0	179	37	92	42	37	83	0	159	116	1	0	57	169	0	0	0	63	0	0	84	0	107	0	1	94	139	112	219	122	0	0	105	0	2	46	0	100	58	1	0	0	44	0	0
ENSG00000004776	0	0	0	0	0	0	0	0	0	0	0	0	0	0	0	0	0	0	0	0	0	0	0	0	0	0	0	0	0	0	0	0	0	0	0	0	0	0	0	0	0	0	0	0	0	0	1	0	0
ENSG00000004777	0	0	0	0	0	0	0	1	0	0	0	1	0	0	0	0	0	0	0	0	0	0	0	0	0	0	0	0	0	0	0	0	0	0	0	0	0	0	0	0	0	0	0	9	0	0	0	0	0
ENSG00000004779	37	39	52	38	47	34	48	38	38	39	46	31	26	48	34	43	36	35	39	44	28	41	49	40	38	40	38	41	43	37	58	34	40	35	45	46	32	30	33	52	45	40	33	34	42	46	35	47	32
ENSG00000004799	0	0	0	0	0	0	0	0	0	0	0	0	0	66	0	0	0	0	0	0	0	0	161	0	0	0	0	0	0	0	0	0	0	0	0	0	0	0	0	0	0	0	0	0	0	96	0	0	1
ENSG00000004809	0	0	0	0	0	0	0	0	0	0	0	0	0	0	0	0	0	0	0	0	0	0	0	0	0	0	0	0	0	0	0	0	0	0	0	0	0	0	0	0	0	0	0	0	0	0	0	0	0
ENSG00000004838	14	0	0	0	0	0	0	0	0	0	0	0	0	0	0	0	0	0	0	0	0	0	0	0	0	0	0	0	0	0	0	1	0	0	0	0	0	0	0	0	0	0	87	0	0	0	1	0	1
ENSG00000004846	0	0	0	0	0	0	0	0	0	0	0	0	3	0	0	0	0	0	0	0	0	0	0	0	0	0	0	0	0	0	0	0	0	0	0	0	0	0	0	0	0	0	0	0	0	0	0	0	0
ENSG00000004848	0	0	0	0	0	0	0	0	0	0	0	0	0	0	0	0	0	0	0	0	0	0	0	0	0	0	0	0	0	0	0	0	0	0	0	0	0	0	0	0	0	0	0	0	0	0	0	0	0
ENSG00000004864	156	155	170	8	126	105	178	152	94	114	129	1	127	28	0	8	147	86	124	124	73	151	97	17	0	0	90	102	8	7	11	172	12	0	55	84	109	83	29	129	148	106	193	17	23	128	68	21	110
ENSG00000004866	2	112	34	41	0	1	105	6	152	0	0	9	83	65	0	0	67	100	0	0	1	61	117	0	108	0	64	1	0	23	65	86	0	32	28	0	1	0	1	0	144	24	0	83	1	0	77	16	99
ENSG00000004897	135	173	312	160	142	162	113	200	234	309	61	92	157	166	48	107	251	228	88	190	270	265	167	55	199	65	236	109	107	171	171	173	121	93	145	169	250	132	186	119	113	96	203	147	232	254	242	44	187
ENSG00000004939	0	0	0	0	0	0	0	0	0	0	0	0	0	0	0	0	0	0	0	0	0	0	0	0	0	0	0	0	0	0	0	0	0	0	0	0	0	0	0	0	0	0	0	0	0	0	0	0	0
ENSG00000004948	0	0	0	0	0	0	0	0	0	0	0	0	0	0	0	0	0	0	0	0	0	0	0	0	0	0	0	0	0	0	0	0	0	2	0	0	0	0	0	0	0	0	0	0	0	0	77	0	0
ENSG00000004961	67	90	118	157	156	144	139	94	95	123	2	91	130	100	82	1	100	117	50	87	84	155	143	0	155	60	154	86	116	77	67	131	158	134	152	42	57	85	108	76	134	128	50	143	144	140	140	50	83
ENSG00000004975	30	197	139	84	70	135	129	101	126	160	58	95	189	106	79	0	88	199	11	120	1	39	192	0	91	0	31	204	167	158	78	161	140	47	82	1	147	149	34	179	167	87	72	83	137	80	47	0	167
ENSG00000005001	29	23	10	39	0	3	11	11	36	0	24	1	18	9	7	0	13	0	0	0	7	6	19	0	47	0	11	0	0	9	1	3	3	0	8	0	16	3	0	0	0	4	0	0	0	6	1	0	3
ENSG00000005007	0	0	104	0	19	47	0	63	105	0	0	0	0	17	54	49	1	5	0	0	0	128	1	0	0	0	5	113	18	0	0	17	1	0	0	0	22	0	0	60	31	0	3	0	0	0	0	56	0
ENSG00000005020	62	121	100	180	130	126	119	210	198	44	104	98	9	66	59	111	120	119	71	0	101	111	124	0	194	0	163	119	114	50	79	173	106	156	105	2	2	182	71	171	167	63	94	63	184	134	271	70	166
ENSG00000005022	88	64	55	60	83	68	42	65	51	65	85	56	51	91	74	71	52	76	76	53	82	69	68	61	65	95	75	79	43	63	75	71	80	79	82	67	49	88	80	57	55	64	80	54	54	69	57	84	67
ENSG00000005059	85	66	75	66	44	64	70	86	27	112	53	65	47	73	52	67	63	50	56	100	53	59	133	0	92	83	68	83	60	102	93	114	44	88	39	113	68	61	32	75	67	83	25	67	61	77	31	64	37
ENSG00000005073	0	54	0	1	9	0	0	41	0	0	0	0	0	1	0	0	0	0	1	0	0	0	0	0	9	0	0	0	37	18	0	34	0	0	0	0	0	6	17	0	0	0	0	0	48	13	2	0	10
ENSG00000005075	47	28	34	54	50	39	37	39	51	29	29	38	44	24	58	28	42	49	36	38	47	36	34	35	38	45	61	32	40	36	63	48	36	39	37	43	35	49	42	63	56	55	26	28	42	49	37	35	57
ENSG00000005100	94	29	46	69	60	93	11	28	41	21	13	2	59	16	54	2	39	0	13	36	0	6	0	21	0	0	11	25	13	52	0	56	0	14	20	0	93	0	14	2	85	20	0	4	6	64	2	0	3
ENSG00000005102	0	0	0	0	0	0	0	15	0	0	0	0	0	0	0	0	0	0	0	0	0	0	0	0	0	0	0	0	0	0	0	0	0	0	0	0	0	0	0	0	0	0	0	0	0	0	0	0	0
ENSG00000005108	7	0	0	0	0	0	0	0	0	0	0	0	0	0	0	0	0	0	0	0	0	0	0	0	0	0	0	0	0	0	0	0	70	0	0	5	0	0	0	0	0	0	0	0	0	0	0	1	0
ENSG00000005156	2	125	120	0	86	47	226	49	206	186	0	1	173	69	84	42	196	202	2	6	5	161	135	1	176	0	185	113	0	22	153	251	0	10	1	0	132	109	166	0	0	197	84	45	116	129	133	0	0
ENSG00000005175	134	106	134	169	40	1	158	125	138	132	31	28	67	88	64	129	141	99	47	54	66	126	155	1	92	0	35	160	70	145	69	154	79	126	111	62	105	98	57	61	165	99	146	76	114	159	81	0	41
ENSG00000005187	37	109	97	15	42	129	45	41	31	131	33	0	25	7	0	84	63	64	0	62	21	73	55	0	0	0	58	41	115	45	37	64	31	0	21	1	0	24	0	0	0	43	1	34	95	120	45	0	43
ENSG00000005189	2	6	130	157	2	36	116	7	108	1	0	0	1	57	89	0	40	124	49	3	4	22	121	0	1	1	90	1	128	62	0	155	1	62	69	0	30	134	0	22	6	2	1	0	97	3	87	0	1
ENSG00000005194	149	160	151	148	160	184	178	177	162	149	136	95	170	112	121	91	163	183	157	153	121	174	159	6	199	140	173	159	135	117	160	193	138	173	146	165	134	178	153	162	162	160	148	173	152	160	166	66	168
ENSG00000005206	82	1	76	104	32	2	15	16	62	0	101	6	87	26	26	0	104	86	0	1	1	111	76	0	2	0	106	0	0	41	32	40	0	0	118	0	50	93	1	92	0	74	0	19	84	163	9	0	109
ENSG00000005238	1	29	55	40	0	0	0	0	0	0	48	0	0	32	0	0	16	26	0	0	0	0	0	0	1	0	0	35	0	0	102	0	85	0	0	0	0	0	0	0	47	21	0	0	38	0	15	0	43
ENSG00000005243	0	0	0	0	0	0	0	0	0	0	0	0	0	0	0	0	0	0	0	0	0	0	0	0	0	0	0	0	0	0	0	0	0	0	0	0	0	0	0	0	0	0	0	0	0	0	0	0	0
ENSG00000005249	0	0	0	1	4	0	27	0	0	0	0	0	0	0	0	0	42	0	0	5	0	16	0	0	0	0	0	53	0	0	0	0	20	9	1	0	0	0	0	30	0	23	45	0	59	0	0	0	11
ENSG00000005302	1	0	40	8	104	183	7	64	0	0	0	1	68	0	10	84	86	112	18	0	0	0	0	0	1	12	80	0	0	0	0	1	0	92	0	0	180	0	0	1	1	81	0	0	0	0	122	0	1
ENSG00000005339	96	72	8	182	0	59	129	65	180	141	0	0	27	32	23	8	1	217	12	5	19	139	115	0	254	16	41	3	147	33	200	147	3	0	11	0	1	1	51	0	0	15	26	15	27	11	82	63	0
ENSG00000005379	0	0	0	0	0	1	0	4	0	0	0	0	0	0	0	0	0	3	0	0	0	0	0	0	0	0	0	0	0	0	0	0	0	0	0	0	0	0	0	0	0	0	0	0	0	0	0	0	0
ENSG00000005381	0	0	0	0	0	0	0	0	0	0	0	0	0	0	0	0	0	0	0	0	0	0	0	0	0	0	0	0	0	0	0	0	0	0	0	0	0	0	0	0	0	0	0	0	0	0	0	0	0
ENSG00000005421	0	0	1	0	0	0	0	0	0	0	0	0	0	0	0	0	0	0	0	0	0	0	0	0	0	0	0	0	0	0	0	0	0	0	0	0	0	0	0	0	0	0	0	0	0	0	0	0	0
ENSG00000005436	46	157	114	54	56	149	167	58	184	47	29	102	27	46	12	91	67	137	64	51	218	16	250	32	143	55	100	50	61	77	68	223	104	105	82	212	55	104	28	77	78	183	9	19	80	129	30	9	99
ENSG00000005448	84	53	50	74	69	85	79	78	83	91	60	78	96	62	93	89	83	83	86	68	101	87	93	0	82	0	64	91	88	86	48	94	78	78	48	87	39	86	87	108	68	92	56	84	77	74	80	46	95
ENSG00000005469	0	0	0	0	0	0	0	0	0	0	0	0	0	0	0	0	0	0	0	0	0	0	0	0	0	0	0	0	0	0	0	0	0	0	0	0	0	0	0	0	0	0	0	0	0	0	0	0	0
ENSG00000005471	0	0	0	0	0	0	0	0	0	0	0	0	0	0	0	0	0	0	0	0	0	0	0	0	0	0	0	0	3	0	1	0	0	0	0	0	0	1	0	0	0	0	0	0	0	0	0	0	0
ENSG00000005483	138	38	102	127	108	46	130	180	97	89	98	0	87	83	116	27	154	86	158	72	16	124	259	1	137	0	117	0	111	17	79	153	19	84	27	93	111	152	62	124	137	130	57	51	127	159	94	0	110
ENSG00000005486	96	106	115	110	139	87	72	88	98	100	75	114	130	117	109	126	117	122	138	113	9	110	115	0	118	130	99	70	119	130	110	99	73	90	93	98	133	117	113	100	115	95	84	124	106	97	85	46	92
ENSG00000005513	0	45	0	0	0	70	0	0	0	0	0	0	0	0	0	0	0	0	0	0	0	0	0	0	84	0	0	0	0	0	0	0	0	0	0	0	0	1	0	0	0	0	0	0	0	0	0	0	0
ENSG00000005700	140	207	174	247	284	201	295	69	169	256	114	31	103	240	44	163	163	164	53	0	232	82	124	0	115	98	292	224	81	133	133	199	0	129	229	1	193	133	130	118	194	233	82	71	145	243	208	84	141
ENSG00000005801	119	51	148	53	121	205	90	119	103	129	0	9	141	93	87	0	153	20	140	132	157	157	102	60	1	108	171	0	153	121	161	189	122	85	51	0	1	117	84	134	28	103	118	178	182	88	116	0	71
ENSG00000005810	172	55	159	0	50	44	107	183	0	0	1	0	153	67	31	0	1	6	3	0	0	110	47	1	144	1	0	117	9	7	31	222	8	17	4	175	0	168	5	0	133	5	17	28	148	63	2	0	1
ENSG00000005812	82	41	121	16	9	14	72	37	89	145	0	1	194	34	20	0	0	1	0	53	54	65	1	0	10	0	60	48	1	115	6	141	121	121	39	0	44	51	16	0	32	102	36	116	114	37	38	0	16
ENSG00000005844	0	0	0	0	0	0	0	0	0	0	0	0	0	0	0	0	0	0	0	0	0	0	0	0	0	0	0	0	0	0	0	0	0	0	0	0	0	0	0	0	0	0	0	0	0	0	0	0	0
ENSG00000005882	78	1	166	183	117	165	180	115	0	145	128	49	117	101	73	72	218	82	2	0	2	79	130	0	134	168	94	131	156	164	0	178	78	172	47	165	105	85	83	0	134	132	3	45	129	0	70	2	215
ENSG00000005884	228	84	95	115	80	114	182	114	118	196	119	22	166	77	109	206	113	112	56	17	1	61	96	0	124	34	182	37	129	100	47	205	136	45	100	94	66	65	14	84	68	109	57	201	184	209	194	0	101
ENSG00000005889	103	1	76	84	100	107	190	226	62	125	90	112	33	23	1	3	214	93	0	118	1	120	82	12	80	0	168	100	127	209	88	163	0	78	39	285	4	2	79	78	0	1	60	125	5	67	2	15	66
ENSG00000005893	121	181	200	160	123	229	241	191	105	248	44	207	248	157	54	151	157	109	110	130	61	157	192	0	198	70	144	195	177	113	207	207	0	83	168	27	236	123	121	130	194	255	116	98	229	129	141	0	231
ENSG00000005955	181	114	245	146	198	236	188	207	238	230	161	111	206	113	86	168	146	281	117	43	195	206	184	209	202	1	147	176	246	73	84	263	172	177	147	1	203	108	66	147	137	131	180	141	146	159	166	43	104
ENSG00000005961	0	0	0	0	0	0	0	0	0	0	0	0	0	0	0	0	0	0	0	0	0	0	0	0	0	0	0	0	0	0	1	0	0	0	0	0	0	0	0	0	0	0	0	0	0	0	0	0	0
ENSG00000005981	0	0	1	0	0	0	0	0	0	0	0	0	0	0	0	0	0	0	0	0	0	0	0	0	0	0	0	0	0	0	0	0	0	0	0	0	0	0	0	0	0	0	0	0	0	0	0	0	0
ENSG00000006007	125	114	191	239	134	206	109	193	173	163	155	71	183	127	95	158	218	206	59	175	0	157	215	2	188	107	152	203	149	109	167	202	156	84	44	92	151	181	52	192	214	117	182	161	124	47	167	69	164
ENSG00000006015	62	64	144	84	60	77	83	113	63	118	22	61	107	96	64	38	82	33	144	60	99	108	81	88	10	56	57	32	65	64	57	66	60	142	76	73	76	63	83	58	83	126	96	69	89	99	75	37	75
ENSG00000006016	15	4	6	1	21	18	13	10	64	49	69	1	10	37	33	1	28	7	16	5	81	6	10	0	99	0	18	17	0	53	21	46	1	18	21	0	11	8	0	44	0	9	0	15	0	21	3	0	17
ENSG00000006025	60	0	0	0	0	0	0	59	0	0	0	105	138	0	0	0	2	0	57	0	0	20	0	0	0	0	93	0	0	76	0	84	149	1	0	0	0	0	0	0	0	27	0	0	0	0	1	0	97
ENSG00000006042	78	91	103	83	117	105	103	38	69	58	1	126	71	65	76	69	139	86	70	108	53	106	20	1	91	104	73	82	87	45	111	89	84	123	104	0	95	125	112	3	70	110	94	3	94	109	89	59	71
ENSG00000006047	0	0	0	0	0	0	2	0	0	0	0	0	0	0	0	0	0	0	0	0	0	0	0	0	0	0	0	0	0	0	0	0	0	0	0	1	0	0	0	0	0	0	0	0	0	0	0	0	5
ENSG00000006059	0	0	0	0	0	0	0	0	0	0	0	0	0	0	0	0	0	0	0	0	0	0	0	0	0	0	0	0	0	0	0	0	0	0	0	0	0	0	0	0	0	0	0	0	0	0	0	0	1
ENSG00000006062	30	45	2	0	31	0	111	67	76	0	4	0	8	2	6	1	3	12	0	2	0	12	0	0	63	0	63	2	0	12	0	44	0	91	0	0	0	0	96	39	0	41	0	1	0	54	106	1	0
ENSG00000006071	0	0	0	0	0	0	0	2	0	0	0	0	0	0	0	0	0	0	0	0	0	0	0	0	0	0	0	0	0	0	0	0	0	0	0	0	0	0	0	0	0	0	0	0	0	0	0	0	0
ENSG00000006074	0	0	0	0	0	0	0	0	0	0	0	0	0	0	0	0	0	0	0	0	0	0	0	0	0	0	0	0	0	0	0	0	0	0	0	0	0	0	0	0	0	0	0	0	0	0	0	0	0
ENSG00000006075	0	0	0	0	0	0	0	0	0	0	0	0	1	0	0	0	0	0	0	0	0	0	0	0	0	0	0	0	0	0	0	0	0	0	0	0	0	0	0	0	0	0	0	0	0	0	0	0	0
ENSG00000006114	14	16	0	21	67	99	5	12	0	22	0	0	16	122	0	26	25	1	1	86	0	78	9	0	71	104	14	32	8	109	1	161	0	199	0	0	6	0	4	8	0	131	24	0	41	53	87	0	80
ENSG00000006116	0	0	0	0	0	0	0	0	0	0	0	0	0	0	0	0	0	0	0	0	0	0	0	0	0	0	0	0	0	0	0	0	0	0	0	0	0	0	0	0	0	0	0	0	0	0	0	0	0
ENSG00000006118	102	112	71	0	85	0	0	28	1	0	198	27	17	54	0	0	1	119	1	5	83	9	0	0	1	0	61	174	0	3	0	65	8	71	1	137	128	77	110	0	50	6	0	0	0	3	53	0	99
ENSG00000006125	284	250	268	400	324	290	290	286	429	214	286	246	274	234	6	169	225	310	204	277	27	323	311	0	245	260	350	50	286	112	205	316	330	369	89	102	316	296	212	292	334	250	229	309	163	203	325	6	270
ENSG00000006128	0	0	0	0	0	0	0	0	0	0	0	0	0	0	0	0	0	0	0	0	0	0	0	0	0	0	0	0	0	0	0	0	0	0	0	0	0	0	0	0	0	0	0	0	0	0	0	0	0
ENSG00000006194	73	94	135	125	19	11	174	42	1	149	0	0	0	2	0	97	0	168	2	14	7	0	17	0	90	0	1	42	0	0	183	210	0	0	0	0	0	4	181	2	0	4	0	0	0	0	1	0	0
ENSG00000006210	0	0	0	0	0	0	0	0	0	0	0	0	0	0	0	0	0	0	0	0	0	0	0	0	0	0	0	0	0	0	0	0	0	0	0	0	0	0	0	0	0	0	0	0	0	0	0	0	0
ENSG00000006282	144	72	90	20	63	2	130	77	161	2	112	0	167	70	77	47	91	0	2	1	0	149	102	0	1	0	161	0	1	18	141	188	175	189	132	0	58	78	0	230	186	85	0	0	62	56	168	1	166
ENSG00000006283	0	0	0	3	0	0	0	0	0	0	4	6	0	0	4	1	0	0	0	0	0	0	0	0	0	0	0	0	0	0	0	5	0	0	0	0	0	0	0	0	6	0	0	0	0	0	0	0	0
ENSG00000006327	72	57	58	56	66	44	66	63	63	57	61	60	59	69	69	62	68	67	79	77	72	74	46	71	72	79	52	57	56	62	47	75	79	54	70	43	66	60	58	43	63	58	58	64	58	60	54	63	58
ENSG00000006377	0	0	0	0	0	0	0	0	0	0	0	0	1	0	0	0	0	0	0	0	0	0	0	0	0	0	0	0	0	0	0	0	0	0	0	0	0	0	0	0	0	0	1	0	0	0	0	0	0
ENSG00000006432	12	132	0	15	138	0	0	19	0	0	0	0	0	38	0	0	16	0	0	0	0	14	0	1	0	0	0	0	7	1	114	25	0	0	0	0	0	0	0	0	0	0	0	1	0	0	105	0	9
ENSG00000006451	116	126	190	130	145	170	142	174	207	126	43	61	159	69	54	40	81	122	57	152	94	186	158	83	77	9	142	63	191	57	71	147	140	99	99	70	201	164	91	159	84	180	98	161	189	135	197	31	97
ENSG00000006453	211	228	131	150	216	182	270	220	211	62	126	108	162	98	176	165	168	97	262	27	209	196	128	1	146	121	241	163	197	184	136	207	128	164	230	8	170	208	161	231	132	179	135	175	208	159	260	95	263
ENSG00000006459	0	0	117	0	0	0	0	0	2	0	0	0	0	0	1	2	0	0	71	0	0	0	81	0	0	0	0	0	6	0	0	79	0	0	0	0	114	0	0	0	0	0	43	0	78	0	0	0	15
ENSG00000006468	0	17	180	158	5	43	53	160	44	1	28	0	92	55	35	1	178	6	2	8	5	1	166	0	0	0	140	153	72	46	0	170	1	0	0	0	0	84	0	0	165	2	73	0	2	0	0	2	8
ENSG00000006530	98	110	208	194	54	212	121	120	143	115	0	170	0	137	0	0	16	160	145	170	1	143	104	2	54	8	127	116	157	134	56	145	0	88	122	10	189	112	88	0	156	165	116	0	105	88	159	108	203
ENSG00000006534	171	167	138	114	166	213	0	2	208	63	69	0	90	156	50	6	33	1	0	131	21	0	129	2	0	0	4	0	81	11	8	49	0	0	73	0	0	0	60	0	161	148	0	83	0	151	142	1	150
ENSG00000006555	0	0	0	0	0	0	0	0	0	0	0	0	0	0	1	0	0	0	0	0	1	72	0	0	23	0	0	0	0	0	0	0	0	0	0	0	0	0	0	0	0	0	0	0	0	0	0	0	0
ENSG00000006576	36	216	39	76	159	149	194	159	120	228	0	1	169	67	0	0	23	112	226	113	96	111	64	145	1	0	237	0	156	109	187	238	171	0	115	113	0	158	14	64	34	103	75	0	79	101	52	0	94
ENSG00000006606	0	6	0	16	0	0	0	0	0	0	0	0	0	0	0	0	0	0	0	0	16	6	0	0	0	0	0	0	0	0	19	1	0	0	1	0	5	0	0	0	0	0	0	0	0	0	26	0	0
ENSG00000006607	172	4	175	5	79	128	132	183	13	247	10	66	32	9	0	3	70	27	163	0	27	161	51	1	7	0	150	175	78	5	24	262	11	226	7	63	416	257	92	64	0	165	109	160	78	86	121	0	57
ENSG00000006611	0	0	0	0	56	119	0	72	104	0	0	0	0	15	0	0	54	111	0	0	0	79	0	144	0	0	69	0	0	8	0	0	13	0	0	0	0	0	0	3	16	0	0	0	0	0	55	0	0
ENSG00000006625	94	92	95	90	102	106	97	95	84	97	59	95	83	51	97	82	97	92	104	83	67	78	93	53	116	84	97	97	85	93	88	99	90	82	90	84	86	99	81	89	101	104	82	85	81	82	95	101	102
ENSG00000006634	115	133	130	146	130	105	150	164	130	138	23	133	30	74	29	42	139	166	45	109	30	120	89	4	19	123	162	72	132	178	58	209	40	51	120	4	87	109	124	139	63	133	94	133	159	62	83	1	144
ENSG00000006638	0	1	0	0	0	52	0	0	0	58	0	0	0	0	0	0	0	1	0	0	0	0	0	0	13	0	0	0	0	15	0	0	2	0	0	0	1	29	0	0	61	0	0	0	0	33	43	61	0
ENSG00000006652	170	179	139	191	134	199	169	183	140	110	109	155	168	103	70	90	189	171	176	170	145	192	111	135	158	151	144	186	171	133	162	275	21	180	140	161	151	172	111	168	121	181	156	93	175	168	160	1	181
ENSG00000006659	0	0	0	0	0	0	0	0	0	0	0	0	0	0	0	0	0	0	0	0	0	0	0	0	0	0	0	0	0	0	0	0	0	0	0	0	0	0	0	0	0	0	0	0	0	0	0	0	0
ENSG00000006695	101	57	105	49	204	8	160	176	25	156	1	0	115	82	1	0	166	194	0	86	31	15	80	6	97	0	30	145	143	138	30	96	0	2	23	136	0	0	152	15	0	44	0	94	176	132	81	0	190
ENSG00000006704	86	2	0	5	8	60	109	178	165	0	0	0	2	0	39	0	2	0	0	0	140	122	2	1	0	0	94	68	0	70	0	122	0	25	0	0	76	108	0	0	73	1	97	0	103	106	0	0	1
ENSG00000006712	191	170	203	184	155	200	198	203	202	215	88	181	167	166	164	104	191	150	193	155	165	212	179	1	185	0	126	198	198	194	169	131	184	138	175	211	163	208	85	181	218	216	166	174	182	210	163	0	215
ENSG00000006715	95	146	110	52	50	82	114	251	237	263	92	40	53	131	118	1	114	118	1	186	169	182	201	0	1	235	0	0	252	196	103	196	173	267	119	91	58	232	2	103	5	68	0	70	264	0	187	0	137
ENSG00000006740	0	0	0	0	1	0	0	0	0	1	0	0	0	0	0	6	0	0	0	0	0	9	0	0	0	0	0	2	0	97	12	19	0	0	0	0	0	0	0	0	3	0	0	0	0	8	1	0	0
ENSG00000006744	251	241	279	249	261	237	211	231	245	244	153	145	245	246	124	196	199	255	15	228	227	253	172	0	228	0	234	258	201	212	169	258	131	191	200	223	5	277	162	135	279	279	270	206	298	195	246	121	217
ENSG00000006747	0	0	0	0	0	0	0	0	0	0	0	0	0	0	0	0	0	0	0	0	0	0	0	0	0	0	0	0	0	0	0	0	0	0	0	0	0	0	0	0	0	0	0	0	0	0	0	0	0
ENSG00000006756	0	52	0	17	9	22	1	0	17	18	0	28	0	9	0	129	0	12	0	0	1	0	0	0	0	0	0	40	0	59	0	0	0	0	8	0	0	44	31	0	0	61	0	0	42	68	0	0	95
ENSG00000006757	60	12	67	68	43	55	57	90	128	39	25	81	66	0	33	38	65	34	174	29	68	21	69	71	61	0	43	199	87	27	24	82	30	0	65	18	16	56	42	36	1	53	58	54	51	2	89	1	56
ENSG00000006788	0	0	0	0	0	0	0	0	0	0	0	0	0	0	0	0	0	0	0	0	0	0	0	0	0	0	0	0	0	0	0	0	0	0	0	0	0	0	0	0	0	0	0	0	0	0	0	0	0
ENSG00000006831	83	51	135	4	36	53	117	83	76	28	13	37	16	14	1	18	95	150	0	2	47	47	40	0	68	10	40	1	47	15	14	75	117	0	22	43	156	31	17	143	12	77	33	20	53	20	2	0	98
ENSG00000006837	5	1	0	0	3	0	0	0	1	0	0	0	0	0	0	0	0	0	0	0	0	0	0	0	7	0	0	11	5	0	1	16	0	0	0	0	0	0	0	0	0	2	2	0	19	0	4	1	15
ENSG00000007001	0	0	0	0	0	0	0	0	0	0	0	0	0	0	0	0	0	0	0	0	0	0	0	0	0	0	0	0	0	0	0	0	0	0	0	0	0	0	0	0	0	0	0	0	0	0	0	0	0
ENSG00000007038	0	0	0	0	0	0	0	0	0	0	0	0	0	0	0	0	0	0	0	0	0	0	0	0	0	0	0	0	0	0	0	0	0	0	0	0	0	0	0	0	0	0	0	0	0	0	0	0	0
ENSG00000007047	0	0	39	0	4	20	0	77	0	0	0	0	66	0	0	0	0	0	0	0	0	0	1	0	11	0	0	0	1	24	0	0	0	1	21	0	0	0	0	0	0	0	33	0	0	20	0	0	0
ENSG00000007062	1	1	139	0	153	176	13	0	0	226	27	0	90	88	0	100	108	0	0	1	0	1	47	1	1	0	96	224	32	43	148	245	16	0	0	1	1	102	86	105	0	126	0	0	127	0	116	1	0
ENSG00000007080	111	102	124	110	106	103	102	108	126	114	111	113	107	90	111	107	101	106	104	99	110	104	123	80	107	92	116	113	103	105	121	122	114	121	102	104	117	110	106	114	108	99	115	111	100	96	95	100	104
ENSG00000007129	0	0	0	0	0	0	0	0	0	0	0	0	0	0	0	0	0	0	0	0	0	0	0	0	0	0	0	0	0	0	0	0	0	0	0	0	0	0	0	3	0	0	0	0	0	0	0	0	0
ENSG00000007168	166	176	18	146	177	170	156	208	97	145	4	50	124	147	102	16	151	103	1	32	115	66	169	1	220	152	203	47	262	63	172	150	93	178	45	30	18	138	66	47	8	46	139	2	200	27	73	3	125
ENSG00000007171	0	0	0	0	0	0	0	0	0	0	0	0	0	0	0	0	0	0	0	0	0	0	0	0	0	0	0	0	0	0	0	1	0	0	0	0	0	0	0	0	0	0	0	0	0	0	0	0	0
ENSG00000007174	0	0	0	0	0	0	0	0	0	0	0	0	0	0	0	0	4	0	0	0	0	0	0	0	0	0	0	0	0	0	0	0	0	0	0	0	0	0	0	0	0	0	0	0	0	10	0	0	0
ENSG00000007202	44	144	116	93	56	100	152	19	97	249	30	38	102	142	25	0	132	0	1	80	13	89	7	23	154	0	149	3	48	279	134	210	0	80	121	0	85	82	168	0	21	111	11	82	123	141	155	0	146
ENSG00000007216	0	0	0	0	0	0	0	0	0	0	0	0	0	0	0	0	0	0	0	0	0	0	0	0	0	0	0	0	0	0	0	0	0	0	0	0	0	0	0	0	0	0	0	0	0	0	0	0	0
ENSG00000007237	0	0	0	0	0	0	0	0	47	0	0	0	0	0	0	0	0	9	0	0	0	0	1	0	0	0	0	0	0	0	0	0	0	0	0	0	0	30	0	0	0	0	0	0	0	0	0	0	0
ENSG00000007255	41	28	59	37	23	55	0	24	0	34	19	31	60	45	0	18	37	0	0	22	28	30	70	1	44	34	32	35	34	31	31	0	0	0	29	0	0	8	17	60	1	24	0	0	0	0	38	0	41
ENSG00000007264	0	0	0	0	0	0	0	0	0	0	0	0	0	0	0	0	0	0	0	0	0	0	0	0	0	0	0	0	0	0	0	0	0	0	0	0	1	0	0	1	0	0	0	0	0	0	0	0	0
ENSG00000007306	0	0	0	0	0	0	0	0	0	0	0	0	0	0	0	0	0	0	0	0	0	0	0	0	0	0	0	0	0	0	0	0	0	0	0	0	0	0	0	0	0	0	0	0	0	0	0	0	0
ENSG00000007312	0	0	0	0	0	0	0	0	0	0	0	0	0	0	0	0	0	0	0	0	0	0	0	0	0	0	0	0	0	0	0	0	0	0	0	0	0	0	0	0	63	0	0	0	0	0	75	0	0
ENSG00000007314	0	0	0	0	0	0	0	0	38	0	0	0	0	0	0	0	0	0	0	0	0	0	0	0	0	0	0	0	0	0	0	1	0	0	0	0	0	0	0	0	0	0	0	0	0	0	0	0	0
ENSG00000007341	103	53	58	92	58	26	155	101	27	7	0	43	12	38	3	0	35	24	3	3	2	24	74	0	1	0	67	6	84	2	3	149	62	0	39	0	3	42	15	71	121	18	74	50	107	0	1	0	14
ENSG00000007350	0	0	0	0	0	0	0	0	0	0	0	0	0	0	0	0	0	0	0	0	0	0	0	0	0	0	0	0	0	0	0	0	0	0	0	0	0	0	0	0	0	0	0	0	0	0	0	0	0
ENSG00000007372	4	0	1	0	0	82	0	56	0	0	25	0	1	0	0	0	85	1	0	0	0	66	0	0	0	0	0	0	1	66	125	63	0	0	63	1	1	0	0	0	0	0	1	0	0	57	0	0	0
ENSG00000007376	131	119	121	159	134	166	172	157	167	176	119	83	151	193	105	78	160	165	79	166	67	145	126	152	53	132	138	87	115	167	124	174	62	146	113	136	176	153	179	151	134	158	122	167	145	105	106	0	152
ENSG00000007384	0	0	107	0	0	0	0	0	0	0	38	0	16	6	0	0	0	0	0	0	0	24	0	0	0	0	0	102	0	0	0	0	0	0	0	0	0	0	0	0	0	47	0	1	0	0	52	2	0
ENSG00000007392	5	77	115	0	59	96	64	95	65	79	89	60	104	39	66	0	87	0	73	0	21	2	82	0	90	58	82	92	29	80	90	118	0	67	59	83	0	70	82	79	0	110	1	0	103	69	107	1	78
ENSG00000007402	0	0	31	0	0	0	0	31	29	3	0	0	20	0	0	0	0	2	0	0	35	0	0	0	0	0	0	0	0	0	0	5	0	0	0	0	0	6	0	0	0	0	0	0	0	0	12	0	0
ENSG00000007516	9	19	168	8	18	19	15	14	17	8	5	7	109	14	5	21	24	17	10	7	13	20	8	2	15	6	117	24	17	5	7	11	2	8	28	16	7	9	17	5	24	8	10	4	7	22	9	1	10
ENSG00000007520	39	43	14	38	30	63	46	44	44	26	5	17	66	13	5	67	76	63	9	3	37	37	12	8	3	5	12	76	55	8	11	24	3	30	37	82	25	31	81	3	68	25	12	6	3	48	70	2	31
ENSG00000007541	11	0	0	1	0	21	62	2	0	100	0	1	0	0	29	0	51	82	0	0	0	2	7	0	0	0	51	0	38	16	0	100	0	0	33	54	0	76	0	0	62	56	0	22	0	1	58	1	0
ENSG00000007545	0	1	0	0	79	0	14	20	93	0	0	0	10	26	1	9	0	1	0	125	0	55	99	0	0	0	0	74	0	0	0	22	0	58	0	0	0	0	0	0	0	0	0	0	0	0	0	0	0
ENSG00000007866	0	0	18	0	71	206	16	0	0	0	97	0	0	34	0	3	19	1	1	0	0	0	21	0	18	22	0	33	38	2	0	61	0	0	13	1	9	15	37	0	0	0	126	114	112	28	30	0	2
ENSG00000007908	0	0	0	0	0	0	0	0	0	0	0	0	0	0	0	0	0	0	0	0	0	0	0	0	0	0	0	0	0	0	0	0	0	0	0	0	0	0	0	0	0	0	0	0	0	0	0	0	0
ENSG00000007923	196	278	248	262	200	266	189	231	215	208	158	169	290	185	1	126	262	256	282	3	3	249	265	171	224	217	198	192	12	93	208	287	44	102	69	232	125	203	182	246	0	277	273	231	217	258	264	0	137
ENSG00000007933	0	0	1	0	0	0	0	0	0	0	0	0	0	0	0	0	0	0	0	0	0	0	0	0	0	0	0	0	0	0	0	0	0	0	0	0	0	0	0	0	0	0	0	0	0	0	0	0	0
ENSG00000007944	1	0	1	0	1	0	69	0	0	58	0	0	51	0	0	42	1	1	1	0	0	0	100	0	0	0	152	0	0	0	0	54	0	0	0	0	0	0	0	0	0	0	0	0	0	0	48	0	38
ENSG00000007952	0	0	0	10	0	0	0	0	0	0	0	0	0	0	0	0	0	0	0	0	0	0	0	0	10	0	0	0	0	0	0	0	0	0	0	0	0	5	0	0	3	4	0	0	0	4	0	5	0
ENSG00000007968	3	0	70	0	90	58	91	62	57	62	0	148	40	0	45	71	63	2	42	0	104	3	6	0	3	32	0	1	22	25	2	85	126	22	30	0	73	70	23	0	0	3	3	0	0	80	50	1	1
ENSG00000008018	59	50	45	44	40	50	43	70	37	33	67	35	47	58	58	61	42	55	42	47	59	96	35	49	38	75	44	55	30	31	46	75	67	56	63	50	53	50	48	50	38	40	70	63	61	63	43	79	51
ENSG00000008056	0	0	0	0	0	0	0	0	1	0	0	0	0	0	0	0	0	0	1	0	0	1	0	0	0	0	0	0	0	0	0	3	1	0	0	3	2	0	0	1	0	1	0	0	1	0	32	0	7
ENSG00000008083	8	2	120	21	115	35	13	4	5	9	227	0	151	113	0	0	110	124	0	0	0	219	72	0	160	0	0	25	18	5	108	114	0	0	19	0	182	4	0	88	0	131	8	0	0	97	41	0	170
ENSG00000008086	0	0	0	0	65	0	0	0	0	0	0	0	0	0	0	0	5	0	0	0	0	0	44	0	0	0	0	0	0	0	0	83	0	0	0	0	0	0	0	0	0	0	0	0	0	0	0	0	0
ENSG00000008118	0	0	0	0	0	0	0	0	0	0	0	0	0	0	0	0	0	0	0	0	0	6	0	0	0	0	0	0	0	0	0	0	0	0	0	0	0	0	0	0	0	0	0	0	0	0	0	0	0
ENSG00000008128	4	3	2	2	1	0	1	1	0	0	0	1	5	1	1	0	7	0	0	4	1	1	0	0	0	0	1	1	0	0	0	1	7	2	0	0	1	0	0	0	0	0	1	0	1	0	0	0	0
ENSG00000008130	102	114	60	0	6	179	80	157	77	0	1	107	53	59	0	105	133	169	3	127	147	102	171	0	0	0	47	118	91	18	87	125	0	0	11	0	141	94	115	0	1	166	64	107	123	45	129	0	0
ENSG00000008196	0	0	0	0	0	0	0	0	0	0	0	0	0	0	0	0	0	0	0	0	0	0	0	0	0	0	0	0	0	0	0	0	0	0	0	0	0	0	0	0	0	0	0	0	0	0	0	0	0
ENSG00000008197	0	0	0	0	0	0	0	0	0	0	0	0	0	0	0	0	0	0	0	0	0	0	0	0	0	0	0	0	0	0	0	0	0	0	0	0	0	0	0	0	0	0	0	0	0	0	0	0	0
ENSG00000008226	37	13	40	37	28	33	34	37	38	39	38	36	29	12	26	29	37	1	25	35	21	37	42	34	31	23	35	15	39	31	23	15	0	23	35	40	31	35	31	22	26	29	26	28	30	0	24	28	27
ENSG00000008256	0	0	22	26	66	0	0	9	107	210	0	0	44	1	0	0	67	147	0	0	0	1	0	0	0	0	103	0	0	5	22	44	0	0	0	0	0	0	0	0	3	20	0	0	0	0	51	0	45
ENSG00000008277	0	0	0	0	0	4	0	0	0	3	0	0	26	1	0	0	9	131	0	0	0	0	0	0	0	0	0	0	0	0	0	6	0	0	64	0	4	11	0	0	0	69	0	0	0	0	0	0	0
ENSG00000008282	146	120	162	165	158	149	142	151	156	151	108	133	147	158	47	154	148	167	166	153	104	165	176	113	150	125	166	156	163	109	166	163	151	160	116	134	142	142	158	172	167	145	168	121	152	145	157	1	153
ENSG00000008283	122	152	96	175	111	155	100	154	93	184	80	94	207	147	95	14	183	150	213	167	127	147	124	143	2	2	169	183	194	173	151	240	151	126	167	58	120	72	167	179	114	119	67	58	153	165	143	139	177
ENSG00000008294	32	83	1	0	250	129	86	194	91	159	158	0	80	9	60	94	32	1	39	0	2	32	11	0	0	0	202	1	309	31	1	110	11	187	81	153	6	26	3	51	0	23	15	132	130	23	50	5	0
ENSG00000008300	9	26	1	0	0	0	0	0	0	0	0	0	0	0	0	0	0	0	0	0	0	0	0	0	0	0	0	0	0	0	0	0	0	0	0	0	0	0	0	0	0	0	0	0	0	0	0	0	0
ENSG00000008311	34	0	0	0	0	0	0	0	0	0	0	0	113	43	0	1	38	0	1	0	0	2	0	0	0	0	0	0	1	0	0	145	0	0	67	0	0	0	0	0	0	0	5	0	0	0	143	0	0
ENSG00000008323	0	0	0	0	55	0	101	0	76	0	1	0	0	0	46	0	0	1	1	0	0	0	0	0	0	0	0	0	2	0	0	0	52	1	0	0	0	0	0	0	18	48	0	0	0	107	0	0	0
ENSG00000008324	71	51	60	71	54	84	65	63	69	55	34	61	71	40	52	54	63	81	24	68	57	61	56	1	68	69	53	60	67	63	82	80	39	32	53	77	55	51	51	68	53	55	73	71	63	75	68	51	65
ENSG00000008382	0	0	0	17	0	0	5	7	0	0	0	0	1	0	0	0	34	33	24	0	0	0	0	0	3	15	39	0	25	0	0	0	0	0	22	0	40	0	0	0	2	0	0	0	0	0	0	0	0
ENSG00000008394	85	73	54	67	87	69	76	65	60	70	74	73	63	72	78	73	91	117	115	71	85	142	75	67	66	63	60	73	70	63	72	67	70	67	68	70	75	82	59	72	68	65	61	68	66	64	68	36	107
ENSG00000008405	0	124	1	184	114	2	5	72	145	1	3	0	110	68	1	136	2	1	1	0	0	138	140	0	0	0	101	1	75	0	0	86	0	126	22	1	0	25	0	227	0	45	30	111	99	1	157	0	120
ENSG00000008438	0	0	0	0	0	0	0	0	0	0	0	0	0	0	0	0	0	0	0	0	0	0	0	0	0	0	0	0	0	0	0	0	0	0	0	0	0	0	0	0	0	0	0	0	0	0	0	0	0
ENSG00000008441	0	3	9	1	4	0	4	0	5	0	10	1	6	0	23	0	27	1	6	2	0	0	38	0	0	0	2	0	1	0	0	19	0	0	3	0	17	0	0	0	0	0	0	0	11	0	0	0	13
ENSG00000008513	0	10	132	0	18	0	105	121	0	122	105	153	135	34	11	203	10	0	1	7	0	142	69	0	0	0	106	0	284	131	61	108	0	14	75	26	1	20	8	15	41	117	108	0	51	0	5	0	30
ENSG00000008516	0	0	12	36	0	0	0	19	0	0	0	0	0	13	0	0	2	15	0	0	0	21	0	0	0	0	2	0	0	4	0	1	0	0	0	51	0	0	0	0	0	0	0	0	17	0	26	0	0
ENSG00000008517	3	17	0	0	0	0	7	0	27	0	0	0	17	0	0	17	25	0	0	0	0	0	0	0	38	0	0	18	0	13	9	0	0	0	0	0	0	13	0	0	30	8	0	0	0	0	0	0	0
ENSG00000008710	73	15	13	9	0	0	49	29	0	125	7	0	10	0	1	30	0	169	0	0	2	54	11	1	8	0	0	0	0	122	0	2	117	10	14	21	131	3	13	3	0	104	57	0	0	0	8	0	0
ENSG00000008735	0	0	0	0	0	0	0	0	0	0	0	0	0	35	0	0	13	0	0	0	0	0	0	0	0	0	0	0	0	4	0	0	0	0	0	0	28	0	0	0	0	0	0	0	0	0	0	0	0
ENSG00000008838	137	205	250	206	83	167	134	206	325	242	85	181	294	134	1	9	201	178	281	276	152	144	155	0	163	235	268	265	138	125	198	276	320	197	151	181	300	119	190	245	262	241	279	122	213	171	203	1	246
ENSG00000008853	4	80	187	4	5	18	7	101	8	11	4	40	3	3	153	3	8	186	5	1	1	85	5	0	139	3	0	7	7	7	4	38	7	0	10	190	177	26	5	4	8	6	30	5	7	4	10	0	5
ENSG00000008869	53	0	45	0	0	0	0	0	8	0	0	0	0	19	0	0	0	0	0	0	0	131	0	0	0	0	0	0	0	0	50	40	24	0	0	0	1	0	0	0	0	0	0	0	153	0	0	0	0
ENSG00000008952	76	97	116	114	78	166	229	157	1	114	28	21	16	37	43	115	173	56	119	247	21	121	103	13	217	2	149	152	22	126	18	106	22	23	84	107	154	117	123	140	162	124	75	110	139	93	68	66	38
ENSG00000008988	47	36	27	31	39	21	21	53	29	24	27	25	22	38	18	34	23	36	47	29	36	30	24	27	29	19	35	31	34	28	20	38	31	31	28	21	33	33	33	31	31	28	37	33	32	33	37	41	64
ENSG00000009307	330	349	316	324	327	306	288	308	290	296	302	326	290	312	279	318	314	310	317	263	329	304	296	147	297	262	324	332	331	326	308	295	325	307	304	294	292	350	321	294	278	314	329	328	310	335	330	211	349
ENSG00000009335	114	194	76	113	150	188	184	169	1	117	20	278	175	67	66	126	115	61	6	293	210	279	56	0	93	65	13	40	119	245	38	296	3	138	72	0	235	89	38	18	111	229	3	0	105	0	81	1	103
ENSG00000009413	16	0	114	0	64	116	207	48	5	0	178	9	1	47	0	0	2	92	0	79	0	144	281	0	140	1	196	17	46	30	3	147	63	3	0	5	0	1	2	21	30	6	0	0	60	0	76	0	34
ENSG00000009694	0	0	0	0	0	0	0	0	1	0	0	0	0	0	0	0	0	0	0	0	0	0	0	0	0	0	0	0	0	0	0	0	0	0	0	0	0	0	0	0	0	0	0	0	0	0	0	0	0
ENSG00000009709	0	0	0	0	0	0	0	0	0	0	0	0	0	0	0	0	0	0	0	0	0	0	0	0	0	0	0	0	0	0	0	0	0	0	0	0	0	0	0	0	0	0	0	0	0	0	0	0	0
ENSG00000009724	0	0	0	0	0	0	0	0	0	8	0	0	0	4	0	0	0	0	0	0	0	0	0	0	0	0	6	0	0	0	0	0	0	0	0	0	0	0	0	0	0	0	7	0	0	0	0	0	0
ENSG00000009765	0	0	0	0	0	0	0	0	0	0	0	0	0	0	0	0	2	0	0	0	0	0	0	0	0	0	0	0	0	0	0	0	0	0	0	0	0	0	0	0	0	0	0	0	0	0	0	0	0
ENSG00000009780	59	87	2	76	16	81	24	53	53	108	17	2	1	54	1	0	126	0	121	0	0	83	81	0	96	14	36	25	77	3	88	78	1	77	1	38	81	7	75	103	139	0	3	0	0	0	1	2	0
ENSG00000009790	0	6	0	1	17	8	0	23	0	0	2	0	0	7	0	0	29	0	0	0	0	51	1	0	0	0	43	0	75	0	0	0	0	0	0	0	0	0	0	21	0	0	0	0	0	22	12	0	10
ENSG00000009830	0	0	4	0	50	102	20	21	0	68	0	92	21	0	0	0	145	1	0	105	0	78	0	0	0	282	1	176	259	96	0	16	0	0	0	0	0	0	124	0	0	0	0	0	17	36	1	0	77
ENSG00000009844	152	153	204	180	208	221	207	183	194	225	72	78	153	144	92	79	229	195	239	229	39	193	153	130	175	112	207	189	193	159	124	188	85	155	155	2	213	137	148	220	168	195	176	137	111	175	185	28	258
ENSG00000009950	20	0	0	0	0	0	0	41	0	0	0	0	0	15	0	0	12	24	0	5	0	2	0	0	0	0	1	12	1	0	0	8	17	0	1	0	11	0	0	0	27	0	0	0	0	0	57	0	1
ENSG00000009954	129	191	199	170	214	360	274	177	190	131	93	144	163	127	90	123	240	157	131	42	157	188	95	166	75	128	268	210	13	244	214	229	112	222	145	44	99	97	224	233	154	123	240	112	79	243	231	22	189
ENSG00000010017	53	19	112	148	77	82	14	10	72	86	20	15	31	0	0	29	33	75	0	27	7	87	116	0	0	0	13	8	15	10	13	52	114	72	43	0	16	17	0	1	14	1	82	8	74	55	83	0	100
ENSG00000010030	0	0	3	94	46	0	0	0	0	0	0	0	51	0	0	0	0	0	0	0	0	0	12	0	0	0	0	0	0	0	0	18	0	0	0	0	0	0	0	0	0	0	0	0	0	0	39	0	1
ENSG00000010072	13	56	32	33	109	169	22	82	189	111	0	125	37	61	0	0	109	54	0	188	169	111	50	0	0	0	20	0	1	82	0	43	192	0	0	118	0	3	116	15	0	125	68	65	0	0	101	0	85
ENSG00000010165	198	209	212	221	65	183	109	178	43	204	1	0	189	122	88	156	149	161	189	4	141	209	132	2	137	0	127	156	3	79	147	190	136	0	18	1	164	249	0	0	0	160	21	31	158	209	142	0	199
ENSG00000010219	28	30	45	25	13	26	41	50	24	0	0	0	41	28	35	1	37	45	50	43	35	20	44	0	30	0	28	27	37	40	36	35	28	24	8	1	19	35	21	36	34	45	25	0	39	30	33	32	48
ENSG00000010244	163	129	148	121	140	176	138	155	143	130	80	138	218	145	118	110	168	151	122	137	200	252	141	4	140	0	224	133	153	144	138	181	150	140	160	124	157	158	137	138	139	110	130	154	144	144	146	74	128
ENSG00000010256	153	160	118	102	129	117	119	136	118	118	150	141	134	146	155	121	133	121	121	135	117	125	122	129	133	126	136	136	116	146	139	131	123	100	153	131	121	133	130	133	111	112	137	139	110	155	96	96	126
ENSG00000010270	134	120	47	149	51	133	130	133	133	130	41	31	136	54	2	98	138	123	114	67	52	104	92	2	132	74	93	121	127	2	98	128	36	123	120	73	106	121	97	131	145	116	105	92	118	107	139	0	129
ENSG00000010278	93	60	74	77	89	91	76	65	88	74	80	79	73	95	98	102	76	79	63	86	80	63	80	77	64	82	76	77	82	95	81	71	71	66	94	98	77	85	72	77	61	78	77	81	89	84	50	82	61
ENSG00000010282	0	0	0	0	0	0	0	0	0	0	0	0	0	0	0	0	0	0	0	0	0	0	0	0	0	0	0	0	0	0	0	0	0	0	0	0	0	0	0	0	0	0	0	0	0	0	0	0	0
ENSG00000010292	348	434	374	253	311	424	476	412	444	411	56	258	315	275	17	221	429	413	372	370	372	388	386	24	257	205	471	399	369	340	329	477	347	401	242	146	424	294	301	343	422	463	188	161	309	15	211	10	257
ENSG00000010295	0	1	0	0	0	0	0	0	0	0	0	0	0	0	0	0	0	0	0	0	0	0	3	0	0	0	0	0	0	0	0	0	0	0	0	0	0	0	0	0	0	0	0	0	0	0	0	0	0
ENSG00000010310	0	0	0	0	0	0	0	0	0	0	0	0	0	0	0	0	0	0	1	0	0	0	0	0	0	0	0	0	0	0	0	5	0	0	0	0	0	0	0	0	0	0	0	0	0	13	58	0	0
ENSG00000010318	0	0	52	40	0	0	0	58	0	47	0	0	0	10	0	0	0	0	0	0	0	109	112	0	0	0	0	0	0	0	64	1	1	0	0	0	0	0	29	0	0	74	1	0	0	41	1	0	1
ENSG00000010319	0	0	0	0	0	0	0	0	0	0	0	0	0	0	0	0	0	0	0	0	0	0	4	0	0	0	0	0	0	0	0	0	0	0	0	0	84	0	0	0	0	0	0	0	0	0	0	3	0
ENSG00000010322	175	60	0	33	0	82	240	36	2	14	108	1	73	59	0	127	170	0	2	6	1	125	0	0	36	0	44	167	0	11	136	2	19	1	46	79	51	0	40	1	0	12	0	0	93	157	82	0	0
ENSG00000010327	5	4	2	0	3	10	11	5	9	8	4	1	10	4	9	0	0	5	0	5	0	5	3	12	1	0	0	0	6	0	15	6	0	14	6	11	0	0	9	5	4	7	0	0	10	20	86	0	4
ENSG00000010361	19	3	38	16	5	48	4	9	5	7	3	9	18	9	7	5	6	12	7	4	0	7	24	0	4	5	7	0	10	12	18	13	7	8	6	8	1	8	11	6	3	13	4	2	4	1	38	0	14
ENSG00000010379	0	0	0	0	0	0	0	0	0	1	0	0	0	0	0	0	0	0	0	0	0	0	0	0	0	0	0	0	0	0	0	0	0	0	0	0	0	0	0	0	0	0	0	0	0	0	0	0	0
ENSG00000010404	37	64	186	136	39	29	17	134	26	108	19	87	140	116	29	45	27	176	34	137	47	75	142	4	31	0	31	142	77	102	80	152	19	103	64	8	93	67	89	0	113	107	58	101	241	160	153	58	110
ENSG00000010438	51	52	72	40	57	68	83	69	56	60	71	65	73	36	59	61	70	49	64	56	53	74	67	44	54	62	50	74	67	52	91	71	46	68	50	67	6	61	72	28	63	55	57	64	53	73	76	51	72
ENSG00000010539	0	0	32	139	43	30	0	0	0	25	0	1	62	42	0	0	49	0	0	163	0	25	0	0	0	0	134	111	45	0	0	100	0	0	38	1	25	0	0	1	141	80	164	84	0	0	35	0	1
ENSG00000010610	0	0	0	0	0	0	0	0	0	0	0	0	0	0	0	0	0	0	0	0	0	0	0	0	0	0	0	0	0	0	0	0	0	0	0	0	0	0	0	0	0	0	0	0	0	0	0	0	0
ENSG00000010626	47	0	60	0	24	29	36	22	51	0	1	0	28	9	39	0	32	0	0	0	0	31	0	0	0	0	0	0	0	62	0	0	0	8	0	0	0	0	0	0	91	0	0	0	0	63	101	0	0
ENSG00000010671	0	0	0	0	0	0	0	0	0	0	0	0	0	0	0	0	0	0	0	0	0	0	0	0	0	0	0	0	0	0	0	0	0	0	0	0	0	0	0	0	0	0	0	0	0	0	0	0	0
ENSG00000010704	0	0	0	5	19	10	0	31	0	0	0	123	0	0	0	0	0	0	0	0	0	0	0	0	0	0	0	0	1	0	0	0	0	0	0	0	0	0	0	0	0	0	12	0	1	50	0	0	0
ENSG00000010803	38	7	85	0	67	5	0	75	2	58	0	82	7	46	117	127	0	198	0	125	35	19	6	0	0	16	90	0	0	125	103	96	0	0	65	0	6	105	65	0	47	0	0	75	12	0	76	34	0
ENSG00000010810	0	0	90	0	0	0	0	15	0	26	0	0	0	0	41	0	0	0	0	0	0	79	0	0	0	0	0	0	0	0	85	10	14	0	2	0	12	0	0	0	0	0	0	0	6	129	0	0	0
ENSG00000010818	80	79	129	0	110	40	0	5	114	19	0	0	0	0	0	0	63	0	1	0	0	0	0	0	0	0	0	0	1	97	57	0	43	2	0	0	317	123	0	0	0	0	0	0	125	0	0	0	0
ENSG00000010932	4	5	4	3	7	13	7	5	4	5	2	0	6	1	4	5	6	2	6	5	1	4	6	4	3	2	4	2	4	3	1	4	3	3	5	0	2	1	3	6	4	4	1	3	7	3	6	1	1
ENSG00000011007	63	98	140	229	184	227	364	233	181	183	2	23	223	156	147	116	345	81	235	210	279	235	182	151	221	90	269	295	174	267	176	254	51	118	117	8	185	337	98	264	262	356	250	158	261	102	289	1	223
ENSG00000011009	122	103	104	102	101	119	122	116	108	131	75	104	117	112	98	18	109	98	85	111	74	87	107	120	80	86	119	116	121	124	81	108	65	70	90	106	142	101	97	106	101	90	104	57	112	103	105	61	111
ENSG00000011021	0	0	114	9	0	135	0	0	0	0	0	0	0	0	0	0	0	0	0	0	0	0	0	0	0	0	0	6	0	0	19	26	0	7	2	0	0	0	0	0	0	0	0	0	37	0	0	0	0
ENSG00000011028	0	1	0	0	0	58	0	0	0	0	0	0	0	0	0	0	0	0	0	0	0	0	0	0	0	0	0	0	0	0	0	0	0	0	0	0	0	0	0	0	0	57	0	0	0	0	0	0	0
ENSG00000011083	0	0	0	0	0	0	0	0	0	0	0	0	0	0	0	0	0	0	0	0	0	0	0	0	0	0	0	0	0	0	0	0	0	0	0	0	0	0	0	0	0	0	0	0	0	0	0	0	0
ENSG00000011105	37	28	0	0	28	53	54	31	0	0	0	0	1	24	0	0	22	0	63	1	0	0	51	0	0	0	66	0	42	17	0	4	64	1	0	60	0	29	4	0	0	19	0	0	0	0	35	0	53
ENSG00000011114	0	0	3	0	38	0	0	12	11	0	3	15	7	58	0	1	9	0	0	19	0	11	0	20	90	0	16	0	27	83	4	5	0	0	69	0	0	0	0	1	0	6	0	75	0	0	1	0	0
ENSG00000011132	0	0	2	65	72	100	105	125	98	56	0	1	76	86	78	0	61	19	0	110	0	91	1	0	0	0	20	25	0	72	119	83	0	119	0	0	103	60	1	103	70	63	127	81	0	0	82	0	11
ENSG00000011143	26	79	57	0	113	1	111	172	186	102	106	0	96	7	1	9	173	69	125	191	77	133	127	127	0	0	211	128	129	110	95	120	0	0	64	0	0	92	0	23	0	72	130	98	0	77	117	0	139
ENSG00000011198	43	9	79	39	80	51	102	81	16	89	0	21	20	39	69	52	50	86	42	116	59	104	61	75	89	106	3	128	106	37	41	51	58	69	66	84	72	44	92	54	54	78	59	92	70	85	46	0	52
ENSG00000011201	0	0	0	0	0	0	0	0	0	0	0	0	0	0	0	0	0	0	0	0	0	0	0	0	0	0	0	0	0	0	0	0	0	0	0	0	0	0	0	0	0	0	0	0	0	0	0	0	0
ENSG00000011243	41	60	4	0	19	44	54	61	96	2	87	129	0	0	101	0	12	2	1	0	1	110	71	27	26	0	72	178	114	86	15	19	0	79	49	0	0	4	116	125	0	0	67	95	0	0	0	0	0
ENSG00000011258	0	5	1	1	34	90	0	49	0	0	8	0	0	8	49	0	15	0	69	0	0	68	21	0	21	0	22	0	0	0	0	0	0	0	69	0	0	0	0	113	2	26	0	0	0	0	0	0	17
ENSG00000011260	182	195	190	146	186	189	177	181	169	177	107	134	178	138	169	98	195	177	203	159	166	175	183	164	171	97	178	177	191	179	181	165	193	195	154	195	182	191	159	195	194	183	174	191	197	158	170	46	190
ENSG00000011275	167	238	182	1	277	309	343	220	190	243	0	27	237	193	164	107	32	176	140	211	0	225	88	24	242	2	158	104	139	115	254	264	218	98	85	1	259	206	255	41	87	179	170	194	272	134	162	7	168
ENSG00000011295	191	88	32	48	85	175	20	92	126	108	3	81	85	37	8	51	112	11	7	59	15	157	86	58	6	53	96	9	120	87	88	141	10	197	15	17	20	21	47	23	107	104	71	13	47	85	68	33	109
ENSG00000011304	292	259	254	299	271	273	250	275	257	257	219	253	278	262	256	222	293	292	277	258	261	280	273	88	273	214	271	274	241	229	299	283	277	258	309	248	271	265	265	268	259	278	267	256	230	247	267	93	239
ENSG00000011332	0	22	0	0	0	0	52	1	79	50	0	1	9	27	0	0	0	1	5	80	74	0	49	104	71	0	0	17	0	36	0	74	0	24	1	91	0	33	0	0	0	0	43	0	2	25	42	0	0
ENSG00000011347	0	14	30	0	0	0	0	38	34	0	0	0	0	0	0	65	0	0	0	0	0	0	2	0	0	0	7	0	0	2	0	16	0	1	98	1	0	0	0	0	67	3	0	0	1	1	0	0	0
ENSG00000011376	14	199	0	238	88	24	86	130	134	146	1	1	97	99	84	0	165	190	160	1	1	211	0	0	182	0	232	242	0	126	98	290	0	159	85	178	235	27	104	0	0	113	0	315	99	0	195	0	177
ENSG00000011405	81	62	170	233	71	7	83	204	2	120	0	115	95	37	1	35	104	61	3	75	120	103	87	53	1	0	27	1	15	216	34	42	2	163	22	34	4	33	4	16	48	152	0	68	141	0	100	28	42
ENSG00000011422	117	131	135	8	133	120	117	77	116	120	142	176	143	115	124	63	117	148	129	115	143	128	138	0	167	118	112	110	114	98	114	144	160	150	93	93	131	131	63	88	153	171	67	118	102	119	118	132	121
ENSG00000011426	342	359	335	32	295	287	384	368	365	450	2	153	4	216	219	2	286	323	287	350	331	404	305	0	1	108	399	345	362	258	287	409	313	373	320	222	98	214	294	388	156	368	220	220	332	53	222	65	249
ENSG00000011451	35	3	0	2	21	5	0	0	56	0	0	65	0	27	0	0	0	0	0	0	0	27	5	0	17	0	0	2	0	0	1	23	0	5	0	0	1	0	1	0	69	11	0	0	0	0	20	0	0
ENSG00000011454	15	0	6	0	0	0	0	46	0	0	0	0	0	0	0	0	0	0	19	8	2	34	26	0	0	0	0	1	19	0	11	25	0	0	66	0	2	48	0	0	3	90	0	0	0	0	0	0	0
ENSG00000011465	0	0	0	0	0	0	0	0	0	0	0	0	0	0	0	0	2	0	0	0	0	0	0	0	0	0	0	0	0	0	0	0	0	0	0	0	0	0	0	0	0	0	0	1	0	0	0	0	0
ENSG00000011478	0	9	13	12	20	0	14	0	0	1	33	0	14	31	30	11	22	0	0	0	1	0	0	0	60	86	0	0	4	0	13	47	0	2	31	0	0	1	25	85	5	19	0	0	14	11	0	0	0
ENSG00000011485	169	187	177	168	184	187	170	171	193	178	138	36	212	120	159	120	221	139	112	106	175	188	213	131	126	147	173	170	220	162	163	187	157	202	150	161	180	203	123	177	186	198	142	173	189	145	187	139	194
ENSG00000011523	33	129	99	5	76	137	17	100	9	237	0	8	147	169	0	197	208	5	158	115	140	119	153	0	158	0	115	28	103	120	82	252	0	113	16	234	131	1	5	212	363	77	4	3	239	106	169	0	75
ENSG00000011566	5	1	11	0	0	0	0	24	43	0	1	0	45	10	0	0	0	8	1	0	0	63	4	0	0	0	1	0	0	0	0	5	0	108	0	0	0	0	0	0	0	78	0	0	0	0	82	0	0
ENSG00000011590	0	0	0	2	1	0	0	0	0	0	0	0	0	0	0	0	0	0	0	0	0	0	0	0	0	0	0	0	0	0	0	0	0	0	0	0	0	0	0	0	0	0	0	0	0	0	0	0	0
ENSG00000011600	0	0	0	0	0	0	0	0	0	0	0	0	0	0	0	0	0	0	0	0	0	0	0	0	0	0	0	0	0	0	0	0	0	0	0	0	0	0	0	0	0	0	0	0	0	0	0	0	0
ENSG00000011638	96	38	130	108	74	67	73	93	101	57	7	1	85	38	29	9	94	49	45	55	40	102	74	0	110	138	132	36	92	50	115	89	72	0	41	0	84	61	0	0	133	86	68	85	43	21	92	0	55
ENSG00000011677	0	0	0	0	0	0	0	0	0	0	0	0	5	0	0	0	0	0	0	0	0	0	0	0	0	0	0	0	0	0	0	0	0	0	0	0	0	0	0	0	0	0	0	0	0	0	0	0	0
ENSG00000012048	65	226	249	178	78	214	148	9	412	111	11	0	0	47	60	64	81	121	2	0	96	82	229	2	0	454	145	292	85	163	44	214	360	264	9	0	348	102	210	136	149	158	0	1	106	246	1	151	72
ENSG00000012061	240	186	210	225	223	239	166	205	214	185	69	102	182	151	122	205	242	175	131	225	206	207	196	14	147	91	197	233	226	154	171	181	152	190	205	230	294	218	114	245	86	206	181	176	208	185	206	142	306
ENSG00000012124	82	1	0	0	26	1	0	0	58	0	0	1	0	0	1	0	0	0	0	94	0	20	44	0	0	0	27	0	1	0	1	1	0	0	0	0	0	49	0	0	0	26	0	5	0	0	38	0	0
ENSG00000012171	0	0	1	106	0	0	0	6	0	0	0	0	13	3	0	0	23	0	0	0	16	53	0	0	0	0	0	41	114	92	0	37	0	71	29	132	0	0	0	51	0	46	67	0	66	59	45	0	0
ENSG00000012174	115	74	134	2	102	309	90	101	188	100	88	115	38	69	1	2	188	238	99	0	0	65	26	0	0	0	188	65	111	0	0	292	111	221	132	89	221	185	205	231	0	96	0	0	242	70	136	0	1
ENSG00000012211	80	107	145	83	28	80	86	88	20	202	119	82	101	80	71	69	98	95	20	22	25	81	30	25	110	115	88	29	81	95	71	102	25	35	33	24	92	134	41	19	91	36	41	29	83	31	118	27	71
ENSG00000012223	0	0	0	0	0	0	0	0	0	0	0	0	0	0	0	0	0	0	0	0	0	0	0	0	0	0	0	0	0	0	0	0	0	0	0	0	0	0	0	0	0	0	0	0	0	0	0	0	0
ENSG00000012232	183	0	108	62	118	302	318	70	97	183	4	0	19	89	11	123	52	134	0	227	3	75	9	0	227	0	0	0	86	133	1	93	0	1	170	0	0	28	64	145	0	73	0	0	96	50	81	0	0
ENSG00000012504	0	0	0	0	0	0	0	0	0	0	0	0	0	0	0	0	0	0	0	0	0	0	0	0	0	0	0	0	0	0	0	0	0	0	0	0	0	0	0	0	0	0	0	0	0	0	0	0	0
ENSG00000012660	141	178	230	207	186	235	189	182	166	205	146	214	145	176	69	143	216	223	138	211	35	186	188	1	159	44	217	198	160	111	225	185	181	206	171	143	180	212	170	180	220	201	193	224	210	45	81	106	195
ENSG00000012779	0	0	0	0	0	0	102	0	0	0	0	0	0	0	0	0	0	0	0	0	0	0	0	0	0	0	97	0	0	0	0	0	0	0	0	0	0	0	0	0	0	70	0	0	0	0	149	0	0
ENSG00000012817	0	0	0	0	0	0	0	0	0	0	0	0	0	0	0	0	0	0	0	0	0	0	0	0	0	0	0	0	0	0	0	0	0	0	0	0	0	0	0	0	0	0	0	0	0	0	0	0	0
ENSG00000012822	81	21	23	0	19	0	117	137	97	0	53	0	67	37	0	31	192	0	43	1	8	80	132	0	1	0	0	24	187	21	0	0	122	0	0	0	91	39	0	62	0	0	104	1	0	68	142	0	74
ENSG00000012963	82	164	203	201	190	141	145	202	27	31	1	166	29	154	92	9	216	1	29	28	132	89	215	3	19	2	47	182	197	98	186	54	176	25	11	0	173	120	61	1	83	95	159	19	105	168	139	82	159
ENSG00000012983	178	166	75	63	112	105	122	130	102	96	1	7	44	112	2	61	91	44	0	165	8	144	55	0	0	43	119	39	74	117	50	76	30	28	18	55	0	62	53	0	77	98	62	0	47	53	29	0	42
ENSG00000013016	0	0	0	0	0	0	0	0	0	0	0	0	0	0	0	0	0	1	0	0	0	1	7	0	0	0	0	0	0	0	0	1	0	0	0	0	0	0	1	0	0	0	0	0	0	0	0	0	0
ENSG00000013275	103	110	112	107	126	101	97	122	95	117	100	145	111	112	116	88	120	129	97	114	127	111	124	31	96	116	107	106	109	115	121	123	123	128	114	120	115	132	120	129	110	123	135	130	120	128	135	90	128
ENSG00000013288	101	134	0	108	0	4	0	0	31	9	2	162	31	51	0	0	7	1	0	0	125	145	1	0	99	0	128	136	104	42	67	88	0	5	0	0	0	71	175	0	6	3	0	0	151	4	83	14	86
ENSG00000013293	0	0	0	0	0	0	0	0	0	0	0	0	0	0	0	0	0	0	0	0	0	0	0	0	0	0	0	0	0	0	0	1	0	0	0	0	0	0	0	0	0	0	0	0	0	0	0	0	0
ENSG00000013297	0	0	0	0	0	0	0	0	0	0	0	0	0	0	0	0	0	0	0	0	0	0	0	0	0	0	0	0	0	0	0	0	3	0	0	0	0	0	0	0	0	0	0	0	0	0	0	0	0
ENSG00000013306	109	131	131	94	99	107	101	104	85	93	121	106	111	133	130	109	107	99	108	98	120	122	79	125	81	125	103	104	110	131	113	143	111	92	97	98	88	140	110	97	121	87	130	131	109	122	111	126	109
ENSG00000013364	197	238	245	262	138	236	241	181	218	216	231	262	216	245	173	208	252	262	226	57	235	245	214	0	272	148	222	171	225	277	193	253	199	151	195	186	248	177	171	1	250	195	190	123	162	150	263	0	158
ENSG00000013374	70	170	236	123	164	129	219	201	180	134	156	82	146	157	0	70	123	222	52	103	54	120	199	0	66	6	116	41	177	10	169	194	0	129	128	98	160	56	124	186	88	237	97	55	208	159	161	0	114
ENSG00000013375	150	170	238	183	125	185	241	259	153	110	85	160	123	170	2	123	207	183	147	156	53	153	138	0	263	0	231	186	142	134	174	238	0	184	99	129	1	84	0	20	250	213	130	1	40	135	155	91	137
ENSG00000013392	0	2	0	0	26	0	0	0	62	0	1	0	0	62	53	0	0	0	0	0	0	54	59	0	0	0	40	0	132	0	0	0	67	1	0	0	0	48	0	0	0	134	54	0	0	0	71	0	59
ENSG00000013441	111	0	69	64	129	121	104	26	108	120	3	1	0	30	68	0	18	154	5	0	113	165	0	1	70	101	126	159	83	0	0	123	79	119	59	111	48	62	0	131	148	93	1	0	48	106	15	0	87
ENSG00000013503	88	196	0	0	0	0	141	51	1	0	4	152	0	39	212	0	0	158	136	168	53	40	33	1	228	0	64	171	24	0	0	0	97	184	1	0	0	141	0	0	188	105	228	165	34	1	0	1	121
ENSG00000013523	60	12	73	124	171	1	0	16	0	9	0	0	0	50	0	181	148	0	218	0	183	3	108	1	208	0	0	161	0	106	0	1	0	0	0	0	97	0	2	194	0	0	1	166	0	0	178	0	0
ENSG00000013561	96	177	273	131	171	216	207	144	0	100	178	0	135	157	1	155	167	109	60	131	0	239	169	133	246	179	15	157	175	74	223	101	154	158	166	1	118	142	97	106	165	222	61	0	104	155	214	124	155
ENSG00000013563	7	82	84	5	23	18	2	6	18	28	0	1	36	21	7	0	14	11	0	0	0	5	56	0	0	0	98	124	108	6	46	8	109	1	68	0	0	96	70	7	2	0	0	0	101	5	117	0	5
ENSG00000013573	142	155	38	69	49	211	162	129	165	171	9	0	78	61	0	101	130	111	117	188	99	78	31	1	3	0	167	226	174	98	189	99	4	144	61	0	211	0	189	34	69	93	1	7	129	112	70	0	115
ENSG00000013583	83	74	84	84	77	76	87	89	104	101	62	86	82	62	39	58	105	96	10	67	84	110	32	105	60	0	88	69	49	80	66	82	64	67	59	67	8	73	59	76	74	81	1	21	87	104	96	0	108
ENSG00000013588	423	260	183	325	372	361	302	377	372	401	416	436	438	319	225	176	356	299	173	347	210	469	314	5	234	166	396	261	211	345	257	413	257	393	296	304	271	260	251	400	468	491	214	367	295	224	323	295	343
ENSG00000013619	0	0	132	0	0	0	0	1	0	0	0	0	0	0	0	0	130	0	1	0	0	46	0	0	0	0	82	0	0	6	0	145	0	162	0	0	0	0	0	0	0	0	72	0	0	2	0	0	0
ENSG00000013725	0	0	0	0	0	0	0	0	0	0	0	0	0	0	0	0	0	0	0	0	0	0	0	0	0	0	0	0	0	0	0	0	0	0	0	0	0	0	0	0	0	0	0	0	0	0	0	0	0
ENSG00000013810	204	203	211	200	174	145	245	193	195	230	0	28	138	80	111	88	215	138	103	200	169	204	165	4	48	0	212	87	215	179	184	220	11	93	120	0	69	175	236	189	127	68	69	230	182	76	60	0	82
ENSG00000014123	140	110	126	94	163	130	38	157	86	182	2	5	104	98	2	46	46	80	9	168	0	168	99	0	92	0	45	66	108	102	146	136	13	110	66	0	151	16	51	146	89	76	134	0	87	51	222	0	112
ENSG00000014138	109	67	224	0	42	227	215	177	211	156	143	22	0	113	107	173	172	91	150	151	156	179	205	0	0	197	88	177	206	171	83	6	170	197	172	0	144	197	66	201	144	187	93	1	135	124	133	0	100
ENSG00000014164	67	18	82	107	55	107	128	163	79	172	105	5	61	25	115	0	92	33	1	112	81	125	35	0	183	0	7	152	0	12	83	173	151	60	18	138	63	51	44	95	121	89	74	0	162	0	114	62	47
ENSG00000014216	248	217	250	253	264	260	268	216	230	239	233	257	259	248	237	260	261	262	246	222	266	257	256	106	202	248	261	208	267	250	230	246	240	254	239	226	227	243	255	201	244	251	265	229	241	190	248	111	255
ENSG00000014257	0	0	0	0	0	0	0	0	0	0	0	0	0	0	0	0	0	0	0	0	0	0	0	0	0	0	0	0	0	0	0	0	0	0	0	0	0	0	0	0	0	0	0	0	0	0	0	0	0
ENSG00000014641	112	107	90	120	102	79	93	78	54	91	115	82	88	103	104	106	102	112	88	106	106	97	90	114	77	98	120	84	75	96	108	97	96	107	104	78	103	97	103	94	73	98	97	87	96	102	99	105	78
ENSG00000014824	243	212	210	214	229	220	267	243	222	156	206	200	221	197	15	64	228	236	49	246	71	165	231	111	100	180	170	231	177	154	184	239	179	173	175	52	219	174	168	149	156	206	142	125	189	177	216	0	149
ENSG00000014914	46	0	0	85	48	135	43	7	171	0	0	40	0	101	0	0	1	84	0	0	3	0	80	0	0	0	105	0	0	1	0	0	0	0	0	0	0	0	0	0	0	33	0	0	111	0	1	0	0
ENSG00000014919	24	194	274	241	255	255	75	191	204	159	125	207	171	156	132	140	248	89	110	304	134	171	40	167	91	0	248	172	232	196	141	210	203	214	143	288	216	167	10	142	258	182	89	131	220	203	97	0	247
ENSG00000015133	24	169	35	2	1	3	23	58	4	1	5	3	3	0	0	1	3	6	3	8	4	38	5	2	5	8	4	5	3	3	1	166	3	2	4	4	4	35	118	5	27	14	2	15	2	5	3	2	171
ENSG00000015153	71	19	7	24	59	65	29	72	9	5	0	39	73	29	0	6	76	103	6	57	16	32	19	0	14	0	8	41	42	12	3	57	26	2	17	17	30	22	1	2	103	5	0	0	58	72	74	1	88
ENSG00000015171	39	233	16	189	246	235	65	80	79	142	149	191	96	46	0	116	87	31	0	87	0	165	45	0	202	0	174	99	0	228	104	240	0	196	142	0	2	99	229	171	189	157	129	0	48	1	0	64	6
ENSG00000015285	0	0	0	0	0	0	0	0	0	0	0	0	0	0	0	0	0	0	0	0	1	0	0	0	0	0	0	0	0	0	0	0	0	0	0	1	0	0	0	0	0	0	0	0	0	0	0	0	0
ENSG00000015413	0	0	0	0	0	0	6	0	0	1	0	0	72	62	0	0	0	0	0	0	0	0	0	0	0	0	0	0	0	49	0	0	0	0	0	0	0	0	0	0	0	0	0	0	0	0	0	0	0
ENSG00000015475	102	132	122	68	92	138	83	143	133	159	55	78	152	78	130	56	110	73	76	139	102	136	118	79	65	79	136	60	133	101	69	136	58	64	90	136	162	118	56	133	100	110	100	122	132	80	67	68	146
ENSG00000015479	360	297	299	294	288	384	307	385	295	351	226	224	303	272	166	234	338	357	269	316	266	310	274	120	310	367	300	327	327	300	316	358	258	363	265	353	300	345	328	325	328	333	340	265	360	341	302	112	381
ENSG00000015520	0	0	0	2	0	0	0	0	0	0	0	0	0	0	0	0	0	0	0	0	0	0	0	0	0	0	0	0	0	0	0	0	1	0	0	0	0	0	0	0	0	0	0	0	0	0	0	0	0
ENSG00000015532	131	197	242	0	127	78	149	192	6	212	4	259	119	33	0	120	1	143	279	0	121	170	149	0	0	0	0	149	134	1	0	153	200	99	71	103	6	1	50	0	184	150	0	1	129	179	85	9	129
ENSG00000015568	2	0	0	0	0	1	0	10	2	0	0	1	4	1	0	3	0	0	0	5	6	2	1	0	0	0	5	5	0	1	0	7	0	0	3	0	0	1	1	0	6	1	3	3	0	0	0	0	0
ENSG00000015592	0	0	0	0	0	0	0	0	0	0	0	5	0	0	0	0	0	0	0	0	0	0	0	0	0	0	0	0	0	0	0	0	0	0	0	0	0	0	0	0	0	0	0	0	0	0	0	0	0
ENSG00000015676	235	219	249	239	241	169	80	319	275	231	146	273	175	134	103	98	190	187	0	194	1	245	264	1	245	236	263	147	62	6	276	266	181	124	29	0	6	177	166	246	226	291	9	177	266	47	226	1	267
ENSG00000016082	0	0	0	0	0	0	0	0	0	0	0	0	0	0	0	0	0	13	0	0	0	24	0	0	2	0	0	0	0	72	0	0	0	0	0	0	0	0	0	0	0	0	0	1	0	0	0	0	70
ENSG00000016391	53	118	164	0	0	81	0	14	75	54	0	0	95	17	0	158	9	1	0	0	64	81	39	0	0	0	0	2	1	0	119	58	0	0	90	0	0	0	0	1	0	0	5	0	0	0	49	0	12
ENSG00000016402	0	15	0	0	0	0	0	0	0	63	7	0	0	0	0	0	0	0	0	87	0	0	33	0	0	0	0	0	0	1	0	0	0	0	0	0	0	0	0	0	0	47	0	0	0	0	0	0	0
ENSG00000016490	0	0	0	0	0	0	0	0	0	0	0	0	0	0	0	0	0	0	0	0	0	0	0	0	0	0	0	0	0	0	0	0	0	0	0	0	0	0	0	0	0	0	0	0	0	0	0	0	0
ENSG00000016602	0	0	0	0	0	0	0	0	0	0	0	0	0	0	0	0	0	0	0	0	0	0	0	0	0	0	0	0	0	0	0	0	0	0	0	0	0	0	0	0	0	0	0	0	0	0	0	0	0
ENSG00000016864	63	71	188	50	30	133	2	117	98	175	52	82	133	25	119	125	118	49	85	8	90	113	142	0	100	1	49	0	126	126	146	161	128	78	131	0	114	118	87	110	214	131	67	112	4	130	138	1	116
ENSG00000017260	217	89	309	24	186	227	111	238	239	194	227	227	213	137	153	183	214	357	229	154	161	115	2	1	223	0	235	144	274	34	199	234	0	210	129	194	0	206	25	271	155	230	158	221	130	199	237	0	233
ENSG00000017373	0	0	0	0	0	0	0	0	0	0	0	0	0	4	0	0	0	0	7	0	0	0	0	0	0	0	0	0	0	0	0	0	4	0	0	0	0	1	0	0	0	0	0	0	0	0	0	0	15
ENSG00000017427	0	0	0	0	0	0	0	0	0	0	0	0	0	0	0	2	0	0	0	0	0	0	0	0	0	0	0	0	0	0	0	0	0	0	0	0	0	0	0	0	0	0	0	0	0	0	0	0	0
ENSG00000017483	134	138	159	135	144	169	154	141	146	140	115	118	142	136	126	100	178	151	42	128	138	166	162	1	141	62	127	136	159	147	139	122	144	153	175	43	127	123	136	151	97	150	107	76	139	152	99	3	131
ENSG00000017621	0	0	0	0	0	0	0	0	0	22	0	0	44	0	0	0	0	45	0	0	0	0	0	0	3	0	0	0	0	0	21	0	0	0	8	0	0	0	0	95	0	0	0	0	0	0	0	0	0
ENSG00000017797	89	75	76	179	106	41	172	126	150	135	158	0	60	49	19	78	31	84	17	188	41	121	126	20	36	0	97	42	83	52	105	75	18	25	110	0	7	31	68	46	30	51	25	153	91	19	69	72	102
ENSG00000018189	0	35	0	0	0	0	0	7	9	0	38	0	0	0	0	0	0	106	0	0	1	1	89	0	14	0	0	0	0	0	10	3	0	0	76	0	0	0	0	0	62	0	0	1	0	0	73	0	0
ENSG00000018236	0	1	0	0	0	0	0	0	0	0	0	0	0	0	0	0	94	0	0	0	0	0	0	0	0	0	0	0	0	0	0	0	0	0	0	0	0	0	0	0	0	0	0	0	0	0	127	0	0
ENSG00000018280	0	0	37	0	0	22	0	0	0	0	0	0	0	0	0	0	40	0	0	0	0	0	0	0	18	0	0	0	0	0	0	0	0	0	0	0	0	0	20	0	0	0	0	1	0	0	0	0	0
ENSG00000018408	187	153	123	107	170	160	93	255	192	178	203	148	172	134	4	169	209	115	170	135	2	193	200	163	218	1	305	58	205	101	145	170	236	120	65	67	201	137	181	185	240	192	110	208	102	205	153	1	237
ENSG00000018510	161	234	196	276	194	267	390	254	132	216	0	5	215	183	26	108	246	56	121	275	116	183	147	105	171	0	194	279	374	74	17	211	2	215	204	11	196	115	127	245	168	267	5	188	261	126	194	0	205
ENSG00000018607	0	0	0	0	0	0	0	0	0	0	0	0	0	0	0	0	0	0	0	0	0	0	0	0	0	0	0	0	0	0	0	0	0	0	0	0	0	0	0	0	0	0	0	0	0	0	0	0	0
ENSG00000018610	48	72	70	0	70	107	16	77	64	91	58	57	80	59	106	32	21	54	42	0	52	67	55	1	97	0	94	80	100	1	67	66	59	83	29	113	67	65	0	12	76	60	0	27	71	46	103	0	71
ENSG00000018625	0	0	0	0	0	0	0	0	0	0	0	0	0	0	0	0	0	0	0	0	0	0	0	0	0	0	0	0	0	0	0	0	0	0	0	0	0	0	0	0	0	0	0	0	0	0	0	0	0
ENSG00000018699	174	153	161	197	124	232	213	158	206	200	122	0	144	100	2	0	242	203	118	142	147	125	196	209	59	147	221	228	160	83	104	140	185	226	5	77	107	105	97	123	148	110	30	15	175	128	40	0	48
ENSG00000018869	0	0	0	0	0	0	0	0	0	0	0	0	0	0	0	0	0	0	0	0	0	0	0	0	0	0	0	0	0	0	0	0	0	0	0	0	0	0	0	0	0	0	0	0	0	0	0	0	0
ENSG00000019102	0	0	0	0	0	0	0	0	0	0	0	0	0	0	0	0	0	0	0	0	0	0	0	0	0	0	0	0	0	0	0	0	0	0	0	0	0	0	0	0	0	0	0	0	0	0	0	0	0
ENSG00000019144	0	0	0	153	51	12	6	38	2	23	0	0	7	6	0	0	0	0	0	143	0	63	119	0	0	0	0	92	0	0	0	14	0	3	6	0	0	0	0	0	44	0	0	62	6	0	20	0	24
ENSG00000019169	0	0	0	0	0	0	0	0	0	0	0	0	0	1	0	0	0	0	59	0	0	0	0	0	0	0	0	0	0	0	0	0	0	0	0	0	85	0	0	0	0	0	0	0	0	0	42	0	0
ENSG00000019186	141	204	0	129	124	2	141	149	6	213	1	140	1	101	0	1	178	225	0	184	1	271	171	6	4	7	86	124	3	138	150	182	0	1	0	133	148	1	3	0	134	51	72	22	85	109	1	0	37
ENSG00000019485	0	0	0	0	0	0	0	0	0	7	19	0	0	0	14	0	13	0	0	0	0	0	0	0	0	0	0	0	1	0	0	0	0	0	13	0	0	0	0	0	0	0	0	0	0	0	0	0	9
ENSG00000019505	0	0	0	0	0	0	0	0	0	0	0	0	0	0	29	73	0	0	0	0	4	0	0	0	0	0	0	0	0	0	0	0	97	0	51	106	0	0	0	0	0	50	0	0	0	0	0	0	0
ENSG00000019549	88	0	26	0	48	0	0	0	0	0	0	0	93	0	0	0	0	0	78	1	0	0	0	0	0	0	0	0	58	0	0	2	0	0	0	0	109	0	0	0	0	0	74	0	0	0	106	0	0
ENSG00000019582	0	0	0	0	0	0	0	0	0	0	0	0	51	0	0	0	0	0	0	0	0	0	0	0	0	0	0	0	0	0	0	0	0	0	0	0	0	0	0	0	0	0	0	0	0	0	0	0	0
ENSG00000019991	0	0	0	0	0	0	0	0	0	0	0	0	0	0	0	0	0	0	0	0	0	0	0	0	0	0	0	0	0	0	0	0	0	0	0	0	0	0	0	0	0	0	0	0	0	0	0	0	0
ENSG00000019995	68	13	80	68	51	215	129	35	158	85	1	131	54	62	0	29	26	0	111	13	1	42	32	1	6	21	38	122	4	45	130	51	0	0	77	0	82	95	29	126	0	59	37	0	87	0	11	1	121
ENSG00000020129	76	105	52	159	118	66	112	6	87	27	0	0	141	97	118	0	70	33	125	186	5	184	0	0	58	0	106	1	57	34	79	162	0	86	1	59	105	125	8	216	23	70	0	0	112	68	97	0	33
ENSG00000020181	9	41	78	3	50	69	76	48	2	87	2	1	84	55	0	0	41	0	81	0	2	25	0	0	93	0	84	171	0	17	21	86	1	50	72	23	1	40	43	0	1	62	1	0	74	0	49	0	47
ENSG00000020219	0	0	0	0	0	0	0	0	0	0	0	0	0	0	0	0	0	0	0	0	0	0	0	0	0	0	0	0	0	0	0	0	0	0	0	0	0	0	0	0	0	0	0	0	0	0	0	0	0
ENSG00000020256	73	26	63	1	71	207	2	160	50	0	0	121	41	79	12	0	39	0	49	0	0	15	11	1	191	0	14	194	175	0	0	74	0	116	0	0	18	0	81	120	3	1	82	0	15	0	131	0	0
ENSG00000020426	42	77	81	89	74	72	69	57	91	73	37	54	80	45	62	70	71	59	31	64	85	80	39	34	76	52	86	80	84	71	64	71	66	66	30	48	58	63	43	94	24	74	60	16	65	74	75	1	87
ENSG00000020577	6	0	0	24	68	83	6	130	1	88	111	129	0	0	0	0	19	0	0	0	1	63	0	0	28	0	0	0	0	5	2	29	0	0	0	84	137	0	53	0	5	0	120	8	55	101	67	3	0
ENSG00000020633	0	4	0	1	14	1	2	18	1	67	16	0	61	0	21	0	0	64	0	3	0	19	72	0	0	0	0	16	10	0	19	12	0	24	40	0	0	0	3	0	0	0	0	45	28	0	0	0	2
ENSG00000020922	1	4	80	0	106	63	131	83	128	0	0	0	6	0	0	128	0	66	34	144	0	59	0	1	0	68	134	194	99	0	161	98	141	0	40	0	100	0	0	0	93	36	45	1	84	73	92	0	157
ENSG00000021300	0	0	54	108	19	122	0	0	1	0	0	137	124	45	0	4	1	0	0	0	82	101	71	2	0	0	71	0	142	0	0	45	0	118	74	0	0	2	71	80	0	65	0	0	1	2	100	0	2
ENSG00000021355	121	46	122	153	53	179	89	124	112	132	65	77	129	128	0	87	124	176	73	0	70	127	124	127	154	114	92	153	137	81	100	122	115	163	127	23	121	90	68	165	141	114	49	0	141	61	151	62	149
ENSG00000021461	0	0	0	0	0	0	0	0	0	0	0	0	0	0	0	0	0	0	0	0	0	0	0	0	0	0	0	0	0	0	0	0	0	0	0	0	0	0	0	0	0	0	0	0	0	0	0	0	0
ENSG00000021488	0	0	0	0	0	0	0	0	0	0	0	0	0	0	0	0	0	0	0	0	0	0	0	0	0	0	0	0	0	0	0	0	0	0	0	0	0	0	0	0	0	0	0	0	0	0	0	0	0
ENSG00000021574	0	47	98	4	86	124	106	52	94	92	0	0	118	30	0	33	97	0	7	0	0	33	0	0	15	0	0	0	13	0	0	113	132	1	2	0	0	11	26	4	0	6	0	77	35	151	80	0	2
ENSG00000021645	0	0	0	0	0	0	0	0	0	0	0	0	0	0	0	0	0	0	0	0	0	0	0	0	0	0	0	0	0	0	0	0	0	0	0	0	0	0	0	0	0	0	0	0	0	0	0	0	0
ENSG00000021762	148	164	67	0	84	1	157	117	127	202	0	69	293	37	50	0	183	15	17	0	1	0	201	47	98	0	121	192	0	0	43	95	0	0	66	29	0	140	105	1	0	70	0	0	1	65	101	0	94
ENSG00000021776	152	0	217	126	74	132	302	111	0	14	0	62	129	65	141	12	55	1	7	264	175	128	0	1	9	217	228	178	107	1	65	162	0	112	0	0	0	25	40	1	3	220	158	238	23	0	53	0	74
ENSG00000021826	0	16	85	0	112	1	0	88	140	58	0	0	5	17	94	3	141	1	0	159	116	99	0	0	168	39	84	0	153	0	0	73	5	91	57	8	131	0	67	77	139	0	0	61	144	112	113	0	0
ENSG00000021852	0	0	0	0	0	0	0	0	0	0	0	0	0	0	0	0	0	0	0	0	0	0	0	0	0	0	0	0	0	0	0	0	0	0	0	0	0	0	0	0	0	0	0	0	0	0	0	0	0
ENSG00000022267	0	11	5	0	58	8	11	81	30	0	0	32	64	24	0	73	48	20	35	0	0	3	0	0	8	0	0	0	57	0	0	15	0	32	0	35	0	0	117	31	43	0	0	0	5	29	38	0	122
ENSG00000022277	93	133	121	111	127	143	115	127	116	105	122	115	112	100	112	88	117	109	114	119	104	118	113	91	121	56	125	109	128	124	117	115	108	125	84	104	117	119	134	122	128	108	102	129	115	109	108	53	120
ENSG00000022355	0	0	0	0	0	0	0	0	0	0	0	0	0	0	0	0	0	0	0	0	0	0	0	0	0	0	0	0	0	0	0	0	0	0	0	0	0	0	0	0	0	0	0	0	0	0	0	0	0
ENSG00000022556	109	193	201	232	145	251	201	239	180	199	1	159	216	113	1	187	252	231	88	256	0	70	186	0	255	244	276	118	68	182	252	240	152	138	182	128	240	125	221	70	192	252	131	149	173	1	8	1	127
ENSG00000022567	0	0	0	0	0	0	0	12	0	0	0	0	0	0	0	0	80	1	0	0	0	5	0	0	2	0	0	0	0	0	20	67	0	0	0	9	4	18	0	43	19	0	0	86	0	0	0	0	0
ENSG00000022840	185	181	202	179	225	265	230	244	127	202	30	217	221	147	128	245	255	183	232	280	276	235	233	125	259	234	210	255	200	209	89	243	221	265	193	200	217	219	228	223	253	215	229	223	279	259	212	3	220
ENSG00000022976	40	8	115	0	1	0	0	8	0	1	1	0	0	47	0	0	145	0	0	0	0	19	0	0	2	0	118	0	0	0	11	0	0	82	56	0	1	0	0	0	0	6	0	114	1	0	11	2	0
ENSG00000023041	160	180	172	197	152	186	177	159	171	176	8	165	168	160	42	131	183	191	169	183	80	163	167	1	171	146	171	197	183	172	177	180	118	159	153	155	170	175	179	170	165	176	145	154	204	154	188	38	179
ENSG00000023171	0	0	0	0	0	0	0	0	0	0	0	0	0	0	0	0	0	0	0	0	0	0	0	0	0	0	0	0	0	0	0	0	0	1	0	0	0	0	0	0	0	0	0	0	0	0	0	0	0
ENSG00000023191	200	202	200	182	173	171	172	175	173	199	146	168	193	115	168	157	195	165	146	182	186	182	166	153	133	180	169	163	208	173	194	191	182	161	152	140	159	183	177	189	170	178	154	175	197	180	150	63	158
ENSG00000023228	148	196	202	196	201	199	197	255	254	229	216	3	204	197	12	163	221	8	197	194	133	221	221	2	210	213	330	220	305	195	102	220	234	199	210	126	189	196	187	215	202	226	167	149	249	222	210	0	192
ENSG00000023287	125	197	101	127	196	156	215	59	131	0	142	0	85	150	108	123	111	1	0	127	146	247	100	0	138	0	180	122	251	22	8	128	149	4	0	50	0	147	182	23	179	67	172	144	100	138	129	0	142
ENSG00000023318	104	135	124	109	112	136	92	134	92	144	108	67	128	97	56	99	115	83	97	116	31	142	112	110	130	3	124	94	109	104	104	81	107	92	129	111	104	90	108	107	100	82	111	103	118	114	162	104	121
ENSG00000023330	183	162	176	172	134	164	185	183	154	150	133	199	167	167	116	165	191	180	135	190	115	140	161	0	194	144	212	188	186	148	158	185	175	166	174	197	129	183	171	155	138	190	154	65	173	178	194	101	185
ENSG00000023445	0	0	253	0	35	0	34	0	0	0	1	0	26	11	3	20	2	0	6	1	0	0	0	0	0	0	0	0	38	43	0	0	0	40	9	0	0	0	36	0	0	28	0	0	0	133	0	0	48
ENSG00000023516	139	190	69	1	108	0	35	135	0	3	0	0	184	7	0	0	96	1	6	244	29	155	95	1	0	0	130	1	82	64	0	39	191	2	19	0	115	25	6	0	139	185	105	0	153	0	122	0	0
ENSG00000023572	47	57	54	52	44	54	50	51	49	48	45	48	46	39	45	27	58	54	53	31	49	32	59	45	33	29	43	63	45	64	37	52	26	48	29	48	46	45	49	44	71	59	54	38	45	50	47	26	55
ENSG00000023608	12	40	2	73	11	70	9	67	51	21	43	6	19	15	1	5	50	75	30	62	27	26	34	11	30	36	62	39	36	41	40	43	33	24	20	14	32	7	46	34	9	18	48	29	5	43	38	16	62
ENSG00000023697	86	91	102	107	124	120	135	125	97	95	92	108	114	69	112	86	115	107	93	85	87	103	107	0	102	0	91	121	114	105	89	103	92	119	120	61	115	133	101	132	116	104	75	83	112	120	113	101	113
ENSG00000023734	141	150	133	98	129	110	141	117	141	116	154	153	136	133	128	133	140	131	134	144	160	131	108	118	110	141	130	116	107	152	144	125	149	118	143	141	139	138	137	112	123	121	153	148	126	146	121	111	135
ENSG00000023839	76	94	305	94	33	37	0	29	187	6	1	65	0	198	17	0	0	1	0	247	0	179	0	0	232	0	99	0	0	171	0	0	0	0	0	0	1	0	1	0	10	0	1	134	0	0	157	0	40
ENSG00000023892	175	68	145	132	103	149	1	59	166	41	131	0	124	1	0	111	218	110	1	131	1	109	2	0	125	0	211	136	151	0	8	95	24	0	69	0	106	246	86	108	132	193	0	2	91	89	80	0	1
ENSG00000023902	0	0	0	0	0	0	0	0	0	0	0	0	0	0	0	0	37	7	4	0	0	0	0	0	0	0	0	0	83	0	0	0	0	0	0	0	0	23	0	0	1	0	1	62	0	0	0	0	0
ENSG00000023909	115	133	206	22	129	186	109	160	107	52	59	0	169	124	48	67	101	109	94	184	69	85	117	0	196	0	92	61	145	84	139	160	107	39	92	93	161	167	21	137	100	67	0	1	90	93	106	0	0
ENSG00000024048	128	136	19	174	1	111	139	22	85	119	11	12	61	67	0	31	219	53	0	4	185	234	1	0	0	90	141	10	135	26	55	160	36	1	30	137	18	15	1	81	0	3	105	0	5	0	134	0	76
ENSG00000024422	201	7	40	133	194	202	237	240	134	199	232	73	234	125	45	155	179	153	27	164	16	103	55	0	145	112	118	225	210	138	103	265	122	35	2	164	1	54	137	1	154	181	46	18	161	159	253	14	173
ENSG00000024526	235	235	207	103	165	251	120	290	206	278	107	8	169	81	138	78	115	80	155	125	87	250	142	2	22	150	279	189	175	221	114	328	113	184	228	69	59	138	262	246	77	246	17	119	312	128	11	139	171
ENSG00000024862	0	28	50	0	65	106	43	78	84	64	44	11	58	14	0	0	82	0	45	66	37	0	77	1	68	1	36	92	92	53	66	70	81	38	50	0	78	54	48	53	3	45	0	50	38	62	76	0	111
ENSG00000025039	0	0	18	0	0	40	0	0	0	0	7	0	0	0	44	0	93	12	13	0	11	1	0	0	129	0	0	1	0	0	120	0	0	0	0	0	108	0	0	97	0	34	0	0	0	141	44	0	36
ENSG00000025156	1	133	117	0	116	146	19	139	22	185	0	0	111	54	0	98	0	104	151	5	0	86	79	0	0	0	24	6	34	108	91	84	49	1	73	136	9	69	0	118	139	130	76	0	120	0	0	0	114
ENSG00000025293	89	211	102	99	120	102	102	87	251	85	1	2	28	109	79	159	39	115	59	3	0	116	2	1	1	17	112	8	60	2	13	93	0	81	74	3	103	3	58	14	7	125	0	6	112	35	85	7	178
ENSG00000025423	0	13	128	11	20	62	15	16	18	69	0	88	15	34	10	15	20	79	9	13	8	25	15	8	14	1	80	24	15	15	26	21	13	16	18	16	13	20	12	79	8	20	13	12	16	21	10	0	0
ENSG00000025434	60	54	116	128	82	134	102	9	85	92	4	0	7	50	1	54	124	0	83	121	88	127	0	87	80	112	85	9	76	8	58	44	12	12	65	149	74	44	4	109	111	11	93	85	12	0	114	0	124
ENSG00000025708	2	45	65	2	53	9	62	63	8	43	25	4	19	27	30	125	52	52	15	53	8	28	21	3	3	73	0	9	78	29	2	24	1	110	23	3	35	51	30	1	1	20	1	59	62	0	1	0	26
ENSG00000025770	189	189	210	202	139	224	188	181	198	194	161	192	128	125	126	117	219	195	187	234	179	166	196	13	141	173	220	177	181	155	161	174	195	199	185	212	185	187	195	175	182	182	158	177	192	167	174	131	125
ENSG00000025772	174	168	133	178	137	162	142	154	156	150	142	123	163	158	117	126	168	169	143	167	158	143	157	149	177	2	190	138	181	173	143	171	172	161	115	185	160	145	143	152	166	158	19	157	156	175	153	84	148
ENSG00000025796	64	111	120	86	33	91	82	141	87	161	99	0	54	93	87	12	69	140	59	36	52	120	114	1	125	0	48	15	58	119	50	86	31	73	79	0	0	103	28	154	85	146	49	81	38	100	46	0	32
ENSG00000025800	207	405	347	241	135	415	23	268	357	221	230	2	108	237	78	151	379	241	359	162	282	278	216	4	220	0	128	430	155	245	180	384	199	125	288	224	221	244	237	288	190	344	289	92	165	229	223	116	278
ENSG00000026025	0	0	0	0	0	50	0	0	0	0	0	1	0	0	0	0	0	0	0	0	0	7	53	0	119	0	88	0	0	0	6	25	0	0	9	79	0	0	0	0	0	0	0	0	0	0	69	84	0
ENSG00000026036	0	1	1	0	0	22	0	0	0	0	7	0	0	5	0	0	3	0	0	0	0	0	0	0	2	1	0	39	3	6	0	0	0	0	0	0	0	3	0	0	0	10	0	0	0	0	4	0	20
ENSG00000026103	52	11	79	79	211	150	24	124	82	158	75	23	201	54	0	98	167	0	1	1	0	100	141	0	190	0	66	0	119	69	7	144	1	46	108	0	115	135	144	144	121	76	61	100	1	90	221	0	166
ENSG00000026297	26	42	35	25	30	47	51	21	44	33	36	37	38	31	0	31	44	34	52	46	26	47	36	17	28	1	30	40	51	39	26	37	34	12	43	47	0	30	0	42	34	31	27	41	28	33	42	27	48
ENSG00000026508	456	373	292	443	458	399	400	475	371	398	342	461	413	374	340	412	451	395	335	290	359	354	283	240	199	454	454	445	316	316	436	525	400	233	440	232	386	429	282	414	347	442	327	418	356	415	369	246	416
ENSG00000026559	6	0	26	0	29	96	36	0	6	1	0	0	74	0	0	37	86	17	0	0	68	0	34	0	2	0	66	67	0	0	0	42	0	0	1	0	0	88	0	1	74	62	0	0	3	0	1	0	60
ENSG00000026652	44	0	5	0	0	128	0	38	0	0	0	0	89	9	0	0	0	70	0	0	0	82	0	29	167	0	0	0	39	0	0	0	0	0	0	0	0	59	0	1	0	9	58	1	121	112	0	0	0
ENSG00000026751	0	0	0	0	0	0	0	0	0	0	0	0	0	0	0	0	0	0	0	0	0	0	0	0	0	0	0	0	0	0	0	0	0	0	0	0	0	0	0	0	0	0	0	0	0	0	0	0	0
ENSG00000026950	0	0	102	0	0	0	0	97	46	0	70	0	0	0	0	0	0	0	0	0	0	0	27	0	0	0	0	0	0	0	0	84	0	0	0	0	0	0	0	0	0	0	0	0	0	0	0	0	0
ENSG00000027001	102	102	171	128	45	142	182	170	163	140	120	93	141	103	0	100	169	120	132	32	142	103	156	0	165	0	99	156	147	141	87	89	0	0	56	5	1	103	129	173	175	171	135	146	137	113	134	101	86
ENSG00000027075	1	27	195	2	111	0	85	46	0	75	173	0	121	1	0	39	169	131	1	114	6	50	174	0	51	1	66	109	94	72	0	62	0	0	0	162	114	91	0	19	0	56	125	0	158	0	155	32	92
ENSG00000027644	0	0	0	0	0	0	0	0	0	0	0	0	0	0	0	0	0	0	0	0	0	0	0	0	0	0	0	0	0	0	0	0	0	0	0	0	0	0	0	0	0	0	0	0	0	0	0	0	0
ENSG00000027697	1	86	146	132	90	94	144	154	166	1	124	1	125	104	0	116	106	1	141	148	71	97	4	0	115	131	137	137	142	69	77	152	174	29	160	0	108	150	63	133	44	130	99	48	174	125	145	0	143
ENSG00000027847	81	79	83	0	36	1	130	25	52	54	0	0	53	34	88	9	111	0	43	59	118	83	49	0	62	0	54	114	101	80	104	110	0	67	71	118	78	26	64	0	22	66	29	0	104	63	108	1	47
ENSG00000027869	33	1	65	15	6	0	0	0	13	0	0	0	0	8	0	25	15	0	0	0	0	13	0	0	0	0	22	0	0	24	13	0	0	0	14	64	7	0	0	25	0	37	19	0	3	0	56	0	0
ENSG00000028116	152	98	117	149	138	148	135	149	61	154	80	2	161	111	128	82	114	149	120	150	101	120	178	106	50	77	69	136	165	122	25	121	134	113	140	103	72	131	85	130	144	175	74	110	151	164	161	0	146
ENSG00000028137	0	0	0	0	0	0	0	1	0	0	0	0	0	0	0	0	0	0	0	0	0	0	0	8	0	0	0	0	0	0	0	0	0	0	0	0	0	0	0	0	0	0	0	0	0	0	0	0	0
ENSG00000028203	276	123	232	11	198	188	204	201	150	193	112	0	27	85	104	35	226	222	96	211	114	180	142	182	91	253	172	177	142	110	185	188	239	140	169	0	186	133	204	179	227	147	150	2	200	194	74	15	213
ENSG00000028277	0	0	0	0	0	0	0	0	0	0	0	0	0	0	0	0	0	43	0	10	0	0	0	0	0	0	0	0	0	0	0	0	0	0	0	0	0	0	0	0	0	0	0	0	0	0	0	0	0
ENSG00000028310	56	172	53	39	78	80	157	35	17	21	186	35	30	70	0	38	35	129	138	11	0	152	6	8	110	0	7	161	87	123	1	176	140	7	23	24	0	82	17	8	21	133	5	116	98	10	127	0	19
ENSG00000028528	83	132	176	117	89	233	129	244	221	189	192	179	196	112	126	153	167	170	14	108	180	144	130	0	125	25	181	179	134	93	63	154	156	189	123	0	155	123	113	154	134	93	80	62	174	154	156	0	181
ENSG00000028839	58	67	85	156	98	55	86	92	76	69	75	52	64	33	55	0	98	78	80	85	57	74	120	79	52	2	48	63	76	30	24	78	41	48	2	1	57	118	83	85	89	93	2	3	123	67	61	66	38
ENSG00000029153	0	68	0	0	1	7	4	1	1	28	0	0	0	0	0	42	109	54	117	0	0	96	1	0	0	0	61	13	1	5	15	13	8	0	0	37	0	12	57	0	0	85	0	0	126	0	1	80	25
ENSG00000029363	224	287	308	335	211	281	318	379	325	398	143	173	248	192	165	278	346	254	89	311	91	390	307	0	146	103	241	146	181	291	293	422	244	178	235	184	259	135	245	345	188	303	256	254	249	198	146	92	392
ENSG00000029364	208	61	224	145	237	258	318	256	0	60	6	3	251	180	164	175	333	23	215	209	5	206	3	4	262	3	313	33	18	91	121	335	164	204	166	236	298	209	88	211	204	105	203	108	249	95	248	126	190
ENSG00000029534	0	0	0	0	0	0	0	0	0	0	0	0	0	0	0	0	0	0	0	0	0	0	0	0	0	0	0	0	0	0	0	0	0	0	0	0	0	0	0	0	0	0	0	0	0	0	9	0	10
ENSG00000029559	0	0	0	0	0	0	0	0	0	0	0	0	0	0	0	0	0	0	0	0	0	0	0	0	0	0	0	0	0	0	0	0	0	0	0	0	0	0	0	0	0	0	0	0	0	0	0	0	0
ENSG00000029639	71	101	89	65	75	96	20	95	92	76	0	0	46	71	69	44	57	66	43	91	70	101	115	74	65	2	98	39	81	63	49	76	0	105	65	78	40	74	89	96	97	106	1	74	61	81	78	0	81
ENSG00000029725	229	277	128	2	165	228	176	148	138	144	45	31	167	83	54	146	302	99	222	141	24	77	215	0	140	47	214	203	312	227	42	312	282	54	39	6	0	29	290	34	43	227	44	38	112	234	219	40	168
ENSG00000029993	182	174	126	201	185	228	140	219	126	231	31	113	99	96	91	186	285	145	196	176	112	145	175	51	240	120	188	270	119	165	71	236	46	195	113	195	27	176	136	211	256	154	175	153	117	226	104	45	174
ENSG00000030066	80	228	313	206	307	223	319	280	272	2	2	73	148	119	37	239	289	80	293	158	86	264	388	81	1	0	160	251	169	103	196	362	0	254	225	3	208	238	71	243	345	219	201	203	142	133	240	8	90
ENSG00000030110	83	72	58	117	85	124	111	87	53	118	69	94	55	40	5	21	104	98	62	144	0	95	1	4	102	97	110	84	90	108	105	136	104	114	70	0	91	0	68	74	121	77	88	79	109	70	87	0	99
ENSG00000030304	0	0	0	0	0	0	0	0	0	0	0	0	0	0	0	0	0	0	0	0	0	0	0	0	0	0	0	0	0	0	0	0	0	0	0	0	0	0	0	0	0	0	0	0	0	0	0	0	0
ENSG00000030419	0	0	0	0	0	0	0	0	0	0	0	0	0	0	0	0	0	0	0	0	0	0	0	0	0	0	0	0	0	0	0	0	0	0	1	0	0	0	0	0	0	0	0	0	0	0	0	0	0
ENSG00000030582	182	178	163	175	170	178	163	173	134	172	167	190	180	165	174	152	175	167	154	181	187	170	158	177	184	132	160	190	201	171	127	188	156	147	146	130	168	164	153	140	161	176	178	158	137	119	194	136	149
ENSG00000031003	112	2	1	0	81	31	29	5	45	0	1	0	0	60	0	0	126	15	2	0	0	36	5	0	0	0	180	81	0	0	0	33	0	0	0	0	0	12	1	103	46	136	1	0	87	0	74	0	21
ENSG00000031081	0	0	41	0	0	0	0	0	0	0	0	0	0	7	0	0	0	0	0	0	28	0	0	0	146	0	0	0	0	0	0	0	0	0	0	0	0	0	0	0	0	4	0	0	0	0	0	0	0
ENSG00000031544	0	0	0	0	0	0	0	0	0	0	0	0	0	0	0	0	0	0	0	0	0	0	0	0	0	0	0	0	0	0	0	0	0	0	0	0	0	0	0	0	0	0	0	0	0	0	0	0	0
ENSG00000031691	48	66	120	21	71	109	52	86	111	81	2	55	56	79	0	7	100	77	79	13	79	94	87	0	42	107	61	145	116	33	80	75	9	49	55	72	110	103	31	107	7	39	110	61	86	111	36	0	114
ENSG00000031698	199	207	179	225	242	233	221	224	202	247	174	244	204	200	208	168	237	187	168	205	167	210	191	241	233	212	212	208	204	219	194	246	236	194	203	160	229	214	228	193	176	218	244	212	212	241	202	200	225
ENSG00000031823	126	1	160	140	72	51	189	101	167	54	108	74	157	145	36	2	225	180	0	106	135	96	180	100	166	138	101	124	7	122	74	205	148	107	147	5	24	162	143	141	107	153	206	77	84	82	136	105	63
ENSG00000032219	0	3	1	0	81	1	9	59	79	0	3	0	103	79	0	0	73	191	51	0	64	181	83	0	0	0	129	6	0	68	0	22	145	0	0	0	0	5	0	10	0	66	0	0	60	61	2	0	20
ENSG00000032389	123	142	209	2	111	127	134	138	139	142	77	122	112	41	108	66	165	95	82	88	89	99	133	114	125	10	126	92	152	110	87	156	7	91	83	145	231	141	1	132	106	163	113	107	98	131	101	2	155
ENSG00000032444	75	150	221	96	55	51	129	68	191	86	33	156	145	78	0	37	194	222	207	247	83	98	6	0	157	16	45	81	100	168	113	180	139	100	154	1	121	21	187	60	123	96	78	145	117	39	190	0	149
ENSG00000032742	0	0	57	0	0	0	35	8	62	27	70	0	66	27	0	0	10	72	10	0	0	5	0	0	0	0	82	114	0	0	0	120	3	4	13	1	128	22	96	1	0	87	48	9	0	15	0	1	74
ENSG00000033011	117	81	125	135	140	153	140	101	130	140	102	158	170	145	121	160	177	150	25	147	146	166	112	18	127	1	146	23	95	90	45	143	128	124	120	148	151	135	106	125	115	149	170	87	143	143	131	0	121
ENSG00000033030	123	88	170	120	164	186	194	86	188	0	1	0	0	42	89	2	93	176	163	2	0	111	166	0	0	190	189	199	30	149	15	197	158	0	44	41	0	194	19	138	52	155	46	30	168	101	1	0	79
ENSG00000033050	271	285	300	280	247	242	240	282	300	247	262	212	232	228	84	144	276	298	276	246	235	266	254	5	207	169	284	312	289	289	236	310	257	258	224	228	325	316	178	331	242	250	282	286	254	236	281	9	257
ENSG00000033100	0	0	0	0	0	7	0	27	0	0	14	0	66	8	0	18	35	60	0	0	62	34	0	0	43	0	0	55	18	59	0	19	0	35	0	2	0	0	46	0	0	0	0	0	3	0	36	0	0
ENSG00000033122	14	0	0	0	3	0	0	0	0	0	0	0	0	0	0	0	0	0	0	0	0	0	0	0	0	2	0	0	0	0	0	0	0	0	0	0	0	1	0	0	0	0	0	0	0	0	0	0	0
ENSG00000033170	129	111	5	75	22	12	0	43	7	144	40	0	55	87	84	103	104	0	0	0	37	1	0	0	4	0	0	0	21	0	0	0	90	0	33	0	120	0	82	159	3	7	6	10	0	4	80	0	122
ENSG00000033178	241	169	35	195	184	225	256	254	187	271	118	0	204	206	150	62	119	205	49	287	0	242	94	1	159	15	1	81	15	43	141	347	47	174	186	14	301	0	158	115	67	181	130	0	203	136	10	1	174
ENSG00000033327	0	0	0	0	0	0	0	2	0	0	0	0	0	0	0	0	0	0	0	0	0	35	0	0	0	0	0	0	0	0	0	0	0	0	0	0	0	0	0	0	0	0	0	0	0	0	0	0	0
ENSG00000033627	38	0	19	7	149	232	188	190	152	4	10	17	10	87	0	69	62	172	180	234	0	112	0	0	94	0	157	217	0	127	53	141	80	45	18	0	231	6	140	1	209	173	0	200	96	127	192	0	141
ENSG00000033800	118	117	160	137	145	111	141	151	142	1	0	111	81	4	77	1	105	62	140	116	98	96	131	0	97	0	86	69	141	69	134	83	0	60	11	37	113	113	83	115	0	96	74	128	97	74	111	1	97
ENSG00000033867	170	16	6	206	159	5	138	33	15	128	8	0	27	103	1	55	176	110	1	2	145	238	84	0	32	0	14	154	1	7	13	119	6	176	9	0	68	114	150	65	1	19	103	147	124	131	12	0	28
ENSG00000034053	0	0	0	0	0	0	0	0	0	0	0	0	0	0	0	0	0	0	0	0	0	0	0	0	0	0	0	0	0	0	0	0	0	0	0	0	0	0	0	0	0	0	0	0	0	0	0	0	0
ENSG00000034063	161	160	180	189	149	178	214	140	190	129	130	113	77	162	169	144	199	105	172	128	67	157	169	2	95	0	155	189	159	131	188	183	210	105	160	96	2	149	141	56	164	163	143	63	192	203	166	14	2
ENSG00000034152	198	193	187	94	207	187	186	192	183	205	175	146	189	206	163	113	192	213	211	201	186	165	177	131	180	101	184	143	195	172	177	182	207	182	166	199	184	213	218	180	212	215	191	179	178	199	196	96	189
ENSG00000034239	0	0	0	0	0	0	0	0	0	0	0	0	0	0	0	0	0	0	0	0	0	0	0	0	0	0	0	0	0	0	0	0	0	0	0	0	0	0	0	0	0	0	0	0	0	0	12	0	0
ENSG00000034510	28	19	18	17	22	18	11	10	24	10	23	16	23	22	19	13	11	13	16	21	16	17	20	10	19	12	23	22	14	15	12	19	20	23	17	26	23	17	20	9	15	19	24	18	19	15	9	27	16
ENSG00000034533	0	0	40	1	8	0	37	16	111	0	24	85	0	0	17	0	43	31	51	10	6	51	0	0	15	0	9	50	135	0	10	131	0	12	86	51	0	115	0	62	0	16	1	113	1	106	69	0	7
ENSG00000034677	159	22	13	9	95	131	0	118	41	50	106	12	12	18	8	0	57	0	11	0	0	131	125	48	0	0	156	292	114	0	125	169	0	237	0	0	16	136	6	24	0	12	178	0	218	84	194	0	97
ENSG00000034693	56	29	69	54	64	100	88	66	90	37	78	62	82	70	54	2	89	76	59	50	77	77	73	0	4	5	116	54	77	88	79	79	86	93	75	69	84	88	32	30	89	78	1	68	90	104	48	3	80
ENSG00000034713	66	62	70	74	60	73	64	64	69	73	77	67	69	57	75	57	72	61	55	58	69	71	73	62	62	3	68	71	60	52	58	64	76	68	47	64	71	74	59	66	68	76	55	68	70	62	60	72	78
ENSG00000034971	0	0	0	0	0	0	0	0	0	0	0	0	0	0	0	0	0	0	0	0	0	0	0	0	0	0	0	0	0	0	0	0	0	0	0	0	0	0	0	0	0	0	0	0	0	0	0	0	0
ENSG00000035115	72	59	118	95	21	87	106	88	2	46	73	2	80	14	0	0	86	0	69	105	0	50	1	0	0	0	56	113	135	59	76	96	1	16	46	0	9	13	1	87	0	48	0	1	46	23	93	33	81
ENSG00000035141	152	155	166	164	157	146	145	163	168	138	122	125	157	150	138	149	140	176	173	150	145	127	152	117	144	172	159	168	149	165	152	173	157	131	124	169	161	157	154	156	150	155	126	182	189	155	147	80	189
ENSG00000035403	474	358	331	1	457	438	407	351	414	362	216	227	2	225	60	26	354	185	196	253	186	394	340	1	466	20	215	0	345	234	334	367	218	431	201	32	277	139	370	257	152	321	368	22	196	284	298	1	183
ENSG00000035499	126	162	151	163	28	190	82	189	195	149	72	108	24	49	120	62	82	144	147	39	172	140	141	2	0	130	123	151	149	96	78	201	111	1	45	170	78	154	139	188	70	149	113	124	3	112	56	2	66
ENSG00000035664	0	0	0	84	24	0	0	0	0	0	0	0	0	0	0	0	1	0	0	0	0	0	0	1	123	0	0	0	0	0	0	0	0	77	0	0	0	0	0	0	0	0	0	0	0	0	0	0	7
ENSG00000035681	203	101	82	20	178	175	161	112	189	193	1	0	1	7	99	28	128	15	136	219	1	66	201	0	89	44	2	150	56	132	107	51	1	168	76	1	0	9	105	222	58	69	20	144	90	129	148	1	57
ENSG00000035687	93	87	132	137	103	89	121	106	142	109	2	108	60	104	1	99	14	113	137	68	88	77	120	0	37	2	102	0	133	96	112	117	71	106	1	90	0	43	146	145	1	140	50	0	109	111	102	0	119
ENSG00000035720	0	0	0	0	0	0	0	0	0	0	0	0	0	0	0	0	0	0	0	0	0	0	0	0	0	0	0	0	0	0	0	2	0	0	0	0	0	0	0	0	0	0	0	0	0	0	0	0	0
ENSG00000035862	20	12	45	0	46	65	1	82	4	63	16	90	0	9	0	16	33	8	15	38	2	81	19	0	103	0	4	0	2	17	29	1	0	0	13	0	6	0	91	1	100	12	1	1	22	28	117	0	90
ENSG00000035928	179	207	88	207	187	171	140	251	260	137	35	52	242	66	84	72	196	170	186	277	201	238	290	10	35	262	171	244	214	76	78	301	234	85	56	103	90	231	16	128	268	75	127	285	184	215	141	5	67
ENSG00000036054	197	226	108	2	47	117	110	111	246	72	0	141	0	42	1	0	100	93	82	220	154	123	24	2	75	103	177	173	167	55	102	175	100	154	71	144	69	2	11	231	125	149	172	6	99	50	165	0	2
ENSG00000036257	68	68	44	1	127	1	128	119	116	89	1	0	37	43	0	64	63	177	1	131	11	140	126	0	117	80	113	0	181	41	35	87	0	0	112	0	0	39	3	21	8	101	112	2	29	0	0	0	0
ENSG00000036448	26	0	80	37	36	46	60	49	54	1	0	0	0	32	0	0	0	0	0	49	7	32	9	0	70	0	76	0	42	48	69	14	79	48	6	0	57	0	0	48	0	44	63	1	0	0	1	52	80
ENSG00000036473	0	0	0	0	0	0	0	0	0	0	0	0	0	0	0	0	0	0	0	0	0	0	0	0	0	0	0	0	0	0	0	0	0	0	0	0	0	0	0	0	0	0	0	0	0	0	0	0	0
ENSG00000036530	0	0	0	0	0	0	0	0	0	0	0	0	3	2	0	0	0	0	0	0	0	0	0	0	0	0	0	0	0	0	0	0	0	0	0	0	0	0	0	0	0	2	0	0	0	0	0	0	0
ENSG00000036549	227	145	110	128	101	179	208	250	278	86	3	1	129	143	2	129	268	32	25	231	117	215	133	18	65	0	255	114	89	103	122	253	0	77	16	1	2	179	223	302	286	328	25	4	274	12	277	109	288
ENSG00000036565	0	0	0	0	0	0	0	0	0	0	0	0	0	0	0	0	0	0	0	0	0	0	0	0	0	0	0	0	0	0	0	0	0	0	0	0	0	0	0	0	0	0	0	0	0	0	0	0	0
ENSG00000036672	12	14	0	0	0	0	0	0	19	17	0	0	0	0	30	0	49	0	0	0	0	0	0	0	1	0	0	1	0	88	19	11	0	0	0	42	9	0	0	0	0	0	0	0	0	0	0	0	0
ENSG00000036828	0	0	0	0	0	0	0	0	0	0	0	0	0	0	0	0	0	0	0	0	0	0	0	0	0	0	0	0	0	0	0	0	0	0	0	0	0	0	0	0	0	0	0	0	0	0	0	0	0
ENSG00000037042	1	75	48	5	6	77	6	6	6	7	2	6	29	9	0	3	6	5	44	4	21	42	6	0	0	70	7	55	5	10	37	33	4	38	6	7	5	6	11	86	20	11	3	8	5	6	6	3	117
ENSG00000037241	36	45	49	45	50	50	64	53	47	46	54	34	52	31	47	38	64	51	30	23	37	44	48	48	57	45	36	39	54	50	50	47	47	29	34	37	44	39	41	54	58	49	51	45	38	57	65	37	68
ENSG00000037280	0	0	0	0	0	0	0	0	0	0	0	0	0	0	0	0	0	0	0	0	0	0	0	0	0	0	0	0	0	0	0	0	0	0	0	0	0	0	0	0	0	0	0	0	0	0	0	0	0
ENSG00000037474	251	250	181	245	218	257	269	191	238	292	114	2	219	217	186	216	275	249	242	245	148	178	146	149	213	0	221	251	250	235	222	281	114	156	226	149	267	41	225	277	218	234	246	243	278	273	258	129	185
ENSG00000037637	123	5	105	125	36	162	109	118	0	168	0	162	0	127	12	43	63	14	8	54	121	101	104	0	130	0	52	285	133	185	28	86	177	44	54	70	195	3	151	0	126	134	88	0	82	111	129	1	52
ENSG00000037749	204	182	3	73	1	0	223	104	148	162	163	0	85	69	101	0	117	1	159	132	0	2	229	0	5	0	132	0	0	41	99	92	2	0	0	1	209	0	101	115	89	58	11	1	4	70	72	0	92
ENSG00000037757	0	66	0	0	61	37	0	50	75	91	45	0	17	2	0	1	0	2	14	0	60	0	13	0	0	0	0	62	24	76	0	69	77	0	0	0	0	0	48	0	49	38	0	0	72	53	24	0	24
ENSG00000037897	47	40	88	103	71	122	133	71	66	59	32	39	45	47	90	66	109	94	83	45	50	48	87	1	3	2	63	54	68	47	52	95	38	73	55	51	2	83	82	81	67	52	52	68	94	80	61	1	76
ENSG00000037965	0	0	0	0	14	0	0	0	0	9	0	0	1	0	0	0	0	0	0	0	0	0	0	0	0	0	0	0	0	0	0	0	0	0	0	0	0	0	0	0	0	0	0	0	0	0	0	0	0
ENSG00000038002	0	0	0	0	0	34	0	39	0	69	0	0	97	0	6	66	0	0	131	99	28	63	119	0	74	0	0	0	0	46	0	44	0	55	6	0	37	78	0	32	0	52	0	0	78	0	0	0	136
ENSG00000038210	49	0	23	0	25	6	0	95	0	0	4	12	1	43	82	68	47	61	5	0	12	69	0	0	49	0	92	0	90	17	50	19	0	6	95	0	84	1	0	0	2	11	0	13	0	20	151	1	42
ENSG00000038219	62	34	0	0	1	7	0	96	95	2	112	0	228	0	0	0	0	1	35	0	1	153	2	0	0	3	0	22	23	73	67	28	0	0	33	1	36	15	0	0	19	0	2	13	31	0	0	0	0
ENSG00000038274	99	161	166	167	143	148	153	161	163	137	128	129	164	136	6	164	162	149	105	162	88	133	143	135	152	165	180	139	160	156	126	152	119	164	94	155	116	149	125	145	159	143	119	155	134	161	175	0	164
ENSG00000038295	0	0	0	0	0	0	0	0	0	0	0	0	0	0	0	0	0	0	0	0	0	0	0	0	0	0	0	0	0	0	0	0	0	0	0	0	0	0	0	0	0	0	0	0	0	0	0	0	0
ENSG00000038358	114	153	115	170	81	189	153	141	34	0	1	75	79	109	69	56	181	213	95	288	32	165	262	216	123	67	194	129	199	104	142	144	141	111	0	5	161	154	0	195	15	64	8	111	141	155	75	55	86
ENSG00000038382	158	1	6	0	50	0	0	104	10	240	6	8	2	0	0	0	33	11	0	9	0	7	6	0	29	1	0	3	131	28	77	9	0	73	6	0	18	0	0	19	9	66	1	0	1	135	0	0	8
ENSG00000038427	311	183	198	118	168	178	25	110	2	234	81	0	18	50	1	22	0	3	0	23	100	474	1	1	26	0	115	1	13	305	613	9	0	5	6	196	0	34	115	3	0	173	2	1	305	191	299	1	332
ENSG00000038532	64	103	5	187	129	22	36	40	9	89	0	0	0	30	27	11	152	15	1	1	0	51	0	0	0	0	89	1	106	92	0	50	167	0	99	69	0	72	0	0	169	55	41	0	0	1	308	0	93
ENSG00000038945	0	0	0	0	0	0	0	4	0	0	0	0	0	0	0	0	0	0	0	0	0	0	0	0	0	0	0	0	0	0	0	0	0	0	0	0	0	0	0	0	0	0	0	0	0	0	0	0	0
ENSG00000039068	241	202	199	0	100	190	70	1	147	83	119	283	1	142	2	0	160	0	0	261	342	107	66	0	86	136	192	214	303	4	213	17	222	135	146	310	0	187	74	147	341	147	102	0	178	1	211	0	137
ENSG00000039123	238	165	208	78	193	269	304	187	267	201	89	122	274	130	12	159	189	276	31	217	18	214	202	0	191	142	232	237	233	143	99	243	244	261	100	207	208	109	134	299	315	219	118	196	246	122	226	1	223
ENSG00000039139	0	0	0	0	0	0	0	0	0	3	0	0	0	29	0	0	0	0	0	0	0	0	0	0	0	0	0	0	0	0	0	0	0	0	0	0	0	4	45	0	0	0	0	0	0	0	0	0	0
ENSG00000039319	20	21	31	45	38	119	0	20	176	52	0	0	46	4	11	27	139	1	0	8	10	48	50	1	203	0	29	175	84	19	0	96	0	5	17	0	209	10	0	30	32	0	56	0	142	0	64	85	38
ENSG00000039523	73	96	48	115	110	148	127	33	89	175	39	0	70	63	24	0	190	57	0	1	69	82	82	1	17	31	37	96	27	141	35	117	37	69	67	0	0	3	73	131	136	76	20	121	158	67	97	62	44
ENSG00000039537	0	0	0	0	0	0	0	0	0	0	0	0	0	0	0	0	0	0	0	0	0	0	0	0	0	0	0	0	0	0	0	0	0	0	0	0	0	0	0	0	0	0	0	0	0	0	0	0	0
ENSG00000039560	242	63	145	179	226	108	73	192	174	141	0	128	1	84	114	0	169	336	53	280	3	209	206	0	199	0	131	94	114	118	20	137	85	2	70	0	238	16	168	137	99	208	168	110	102	52	190	0	82
ENSG00000039600	0	3	0	0	0	0	0	0	0	0	0	0	0	0	0	0	0	0	0	0	0	0	0	0	0	0	0	0	0	0	0	0	0	0	0	0	0	30	0	0	0	0	0	0	1	0	41	0	0
ENSG00000039650	52	79	151	1	0	183	85	58	99	28	0	85	136	60	31	93	88	103	62	124	56	102	132	0	114	104	67	85	114	117	35	113	61	92	20	0	114	78	64	0	102	100	41	68	0	60	71	75	54
ENSG00000039987	0	0	0	0	0	0	0	0	0	0	0	0	0	0	0	0	0	0	0	0	0	0	0	0	1	0	0	0	0	0	0	0	0	0	0	0	0	0	0	0	0	0	0	0	0	0	0	0	0
ENSG00000040199	5	0	0	0	3	0	0	27	0	73	0	0	0	0	0	0	0	0	89	0	0	0	0	0	0	0	0	0	33	0	0	0	0	0	0	0	137	0	12	0	0	0	2	0	55	0	0	0	0
ENSG00000040275	109	94	122	168	150	162	80	105	152	196	38	8	97	93	16	122	176	149	102	155	94	185	18	0	129	0	154	181	134	201	123	129	161	13	48	109	118	151	62	146	137	191	125	225	135	8	133	0	56
ENSG00000040341	48	89	28	157	142	113	125	28	5	82	0	0	144	27	0	108	152	97	1	0	86	39	7	105	89	0	2	0	89	85	147	117	64	94	8	0	102	50	116	3	116	6	112	87	72	132	85	0	84
ENSG00000040487	91	44	125	128	61	0	1	51	0	109	73	96	58	0	0	57	60	4	49	0	98	64	0	0	0	0	76	0	103	57	0	4	1	1	65	124	0	77	0	0	107	1	69	0	73	37	100	0	40
ENSG00000040531	73	0	39	3	138	170	16	33	31	0	75	0	0	45	0	0	44	2	0	0	115	140	0	0	0	0	0	1	107	13	119	96	0	99	0	105	0	92	108	8	0	71	0	70	86	96	1	0	35
ENSG00000040608	21	27	104	84	32	0	0	13	0	81	0	0	45	9	51	0	42	0	0	0	0	42	64	0	0	0	0	54	0	59	38	5	0	0	41	0	19	0	0	60	0	0	2	0	0	50	33	0	1
ENSG00000040633	50	59	25	99	3	75	97	75	121	64	0	7	70	85	33	70	15	35	3	71	0	0	0	140	93	0	0	159	82	86	52	57	118	0	0	50	0	0	0	59	0	41	0	0	57	0	64	0	102
ENSG00000040731	0	0	0	0	0	0	0	0	0	0	0	0	6	0	0	0	0	0	0	0	0	0	0	0	0	0	0	0	0	0	0	0	0	1	0	0	0	0	0	0	0	0	0	0	0	0	0	0	0
ENSG00000040933	0	0	108	0	12	12	0	0	0	0	0	0	38	6	0	0	2	2	0	0	0	63	0	0	29	0	64	0	1	0	102	12	0	0	0	0	0	0	0	0	0	0	0	0	0	0	83	0	31
ENSG00000041353	2	0	11	0	0	0	0	2	0	0	0	0	0	0	0	42	0	0	0	0	0	0	0	0	95	0	0	0	0	0	0	0	0	0	0	0	0	0	0	5	0	0	0	0	0	0	0	0	0
ENSG00000041357	99	102	97	106	101	74	76	103	94	71	82	96	74	90	108	104	87	100	73	96	84	92	90	81	79	94	80	79	70	92	95	129	102	96	85	85	91	111	85	89	86	85	90	76	79	99	75	65	94
ENSG00000041515	0	57	0	0	0	0	0	0	0	0	0	0	0	0	0	0	0	0	0	0	0	1	0	0	0	0	0	0	0	0	0	0	0	0	0	0	0	0	0	0	0	0	0	0	0	0	0	0	0
ENSG00000041802	175	234	161	53	94	203	163	218	213	219	122	121	190	102	14	171	225	216	51	244	1	183	132	0	149	8	182	240	185	204	93	209	155	136	118	127	218	60	130	86	42	83	71	109	212	160	148	0	228
ENSG00000041880	122	143	31	109	150	150	0	54	110	146	101	0	87	59	96	0	138	12	113	105	0	151	117	1	133	0	114	0	0	10	0	63	0	0	0	0	144	143	64	0	94	2	1	51	142	150	167	0	0
ENSG00000041982	0	0	0	0	0	0	1	0	0	0	0	0	0	0	0	0	0	0	0	0	0	0	0	0	0	0	0	0	0	0	0	0	0	0	0	0	0	0	0	0	0	0	0	0	0	0	0	0	0
ENSG00000041988	126	203	193	191	160	231	159	215	154	146	59	61	215	118	73	72	192	190	167	85	60	190	200	39	120	158	124	199	64	137	156	162	62	120	64	111	71	137	129	103	92	197	230	86	186	214	236	1	101
ENSG00000042062	0	0	0	0	0	0	0	8	0	0	0	0	0	0	0	0	0	0	0	0	0	0	0	0	0	0	0	0	0	0	0	0	0	0	0	0	0	0	0	0	0	0	0	0	0	0	0	0	0
ENSG00000042088	74	95	39	0	41	15	23	120	207	232	41	54	1	76	54	2	1	49	130	0	0	140	187	0	145	0	11	112	131	74	55	74	95	0	5	0	143	1	65	47	183	118	137	3	0	88	89	0	98
ENSG00000042286	97	141	136	121	136	131	209	136	169	122	3	63	148	128	83	165	185	122	118	111	90	123	278	132	47	10	96	74	115	122	198	207	68	77	113	128	127	101	54	228	97	147	81	105	173	134	240	94	1
ENSG00000042304	0	0	0	0	0	0	0	0	0	0	0	0	0	0	0	0	0	0	0	0	0	4	0	0	0	0	0	0	0	0	0	3	0	0	0	0	0	0	0	0	0	0	0	0	0	0	0	0	0
ENSG00000042317	0	75	0	42	41	33	31	30	0	92	1	0	0	38	0	111	0	90	0	92	0	0	42	3	55	0	0	2	62	10	0	24	0	91	50	5	0	0	0	12	0	0	0	0	23	0	71	0	0
ENSG00000042429	195	61	129	108	109	168	138	128	186	129	0	63	131	78	82	1	211	180	90	222	120	161	101	36	2	142	138	104	80	111	1	225	146	1	152	9	183	157	167	148	155	158	137	156	127	170	217	0	115
ENSG00000042445	106	145	105	162	154	185	0	2	1	107	119	165	114	130	0	55	0	120	189	1	122	162	159	0	155	0	167	137	210	93	155	76	0	0	0	1	174	191	154	193	161	141	0	3	79	184	196	0	103
ENSG00000042493	120	108	94	100	105	106	106	102	101	122	117	104	95	106	108	118	110	124	104	93	94	102	101	1	110	104	113	107	99	111	88	100	118	111	107	101	99	122	105	117	100	106	114	109	103	127	120	87	111
ENSG00000042753	57	60	58	48	62	72	54	61	59	45	80	53	44	69	76	71	60	80	78	60	49	71	69	69	69	74	61	63	82	49	56	73	74	67	63	65	62	73	69	69	61	61	46	63	56	71	58	68	65
ENSG00000042781	0	0	0	0	0	0	0	0	3	0	0	0	0	0	0	0	0	0	0	0	0	33	0	0	0	0	0	0	5	0	0	0	0	0	0	0	0	0	0	0	0	0	0	0	0	0	0	0	0
ENSG00000042813	0	0	0	0	0	0	0	0	0	0	0	0	0	0	0	0	0	0	0	0	0	0	0	0	0	0	0	0	0	0	0	0	0	0	0	0	0	0	0	0	0	0	0	0	0	0	0	0	0
ENSG00000042832	0	0	0	0	0	0	0	0	0	0	0	0	0	0	0	0	0	0	0	0	0	0	0	0	0	0	0	0	0	0	0	0	0	0	0	0	0	0	0	0	0	0	0	0	0	0	0	0	0
ENSG00000042980	0	0	0	0	0	0	0	0	0	0	0	0	0	0	0	0	0	0	0	0	0	0	0	0	0	0	0	0	0	0	0	0	0	0	0	0	0	0	0	0	0	0	0	0	0	0	0	0	0
ENSG00000043039	0	0	0	0	0	0	0	0	0	0	0	0	0	0	0	0	0	0	0	0	0	0	0	0	0	0	0	0	0	0	0	0	0	0	0	0	0	0	0	0	0	0	0	0	0	0	0	0	0
ENSG00000043093	225	79	156	118	152	102	82	168	147	84	103	164	8	90	95	62	104	111	12	101	1	194	157	0	143	4	182	1	45	30	136	165	52	57	52	122	4	149	73	201	8	198	125	0	0	42	159	102	200
ENSG00000043143	40	0	9	82	0	117	45	22	0	2	0	0	0	0	54	0	120	1	0	0	0	159	1	14	2	0	109	0	0	105	0	51	11	67	73	0	0	126	3	179	149	167	0	1	1	45	2	0	79
ENSG00000043355	0	11	0	0	0	3	0	6	0	11	0	0	1	1	1	8	0	0	0	2	13	10	1	0	0	0	0	1	0	2	6	0	0	10	3	0	0	11	1	2	0	0	0	0	0	15	1	0	0
ENSG00000043462	0	0	0	0	0	0	0	0	0	0	0	0	0	0	0	0	0	0	0	0	0	0	0	0	0	0	0	0	0	0	0	0	0	0	0	0	0	0	0	0	0	0	0	0	0	0	0	0	0
ENSG00000043514	118	74	9	105	42	160	110	10	0	142	1	3	64	57	0	96	30	167	0	0	0	134	0	154	0	0	127	142	138	1	81	144	0	0	0	13	0	131	111	0	138	96	110	0	30	4	53	0	82
ENSG00000043591	0	0	0	0	0	0	0	0	0	0	0	0	0	0	0	0	0	0	0	1	0	0	0	0	0	0	0	0	0	23	0	0	0	0	0	0	0	0	0	0	0	0	0	0	0	0	0	0	0
ENSG00000044012	0	0	0	0	0	0	0	0	0	0	0	0	0	0	0	0	0	0	0	0	0	0	0	0	0	0	0	0	0	0	0	0	0	0	0	0	0	0	0	0	0	0	0	0	0	0	0	0	0
ENSG00000044090	0	0	0	30	133	1	0	0	1	0	0	6	73	100	0	1	0	0	0	1	3	0	247	0	0	0	0	161	147	163	0	61	229	0	104	0	0	3	92	0	262	124	0	70	0	0	251	0	0
ENSG00000044115	339	293	332	275	295	310	309	338	307	321	331	250	317	290	266	312	330	304	321	184	210	353	298	289	363	204	392	355	324	291	353	333	323	337	329	320	302	363	287	300	298	329	354	324	310	378	326	192	344
ENSG00000044446	0	111	1	0	0	13	151	0	38	0	0	0	0	1	0	0	1	0	0	0	0	137	0	1	182	0	0	65	92	81	5	110	162	0	8	0	0	0	0	59	162	0	0	0	144	1	5	0	145
ENSG00000044459	21	96	30	0	11	43	127	15	1	7	46	0	0	0	69	0	24	139	0	25	13	32	0	46	0	4	0	2	64	77	63	41	20	7	5	0	0	52	0	0	0	37	0	0	92	0	0	0	24
ENSG00000044524	0	0	0	0	0	0	0	0	0	0	0	0	0	0	0	0	0	0	0	0	0	0	0	0	0	0	0	0	0	0	0	0	0	0	0	0	0	0	0	0	0	0	0	0	0	0	0	0	0
ENSG00000044574	175	179	142	175	190	110	161	172	153	187	215	173	132	179	185	209	183	173	174	167	173	184	136	201	179	167	175	150	176	218	174	163	143	169	209	205	251	119	157	170	140	178	179	234	204	214	175	211	219
ENSG00000046604	384	300	349	126	333	413	238	372	144	363	232	279	231	222	75	304	254	278	106	223	251	287	140	27	256	1	390	293	387	306	393	408	275	308	242	4	161	362	356	338	378	302	192	91	279	246	276	145	189
ENSG00000046647	0	0	42	0	0	0	0	65	0	59	48	18	49	0	0	0	70	62	0	6	0	59	0	0	53	0	48	0	27	42	0	22	0	1	41	68	76	0	0	0	0	0	0	0	55	0	1	0	49
ENSG00000046651	107	0	44	75	94	98	43	35	0	0	43	34	38	61	0	0	105	0	1	0	0	63	0	0	2	2	0	0	126	2	18	46	0	32	52	0	0	20	0	0	0	34	0	11	41	35	0	1	31
ENSG00000046653	0	0	0	0	0	0	0	0	0	0	0	0	0	0	0	0	0	0	0	0	3	0	0	0	0	0	0	0	0	0	0	0	0	0	0	0	0	0	0	0	0	0	0	0	0	0	0	0	5
ENSG00000046774	0	0	0	0	0	0	0	0	0	0	0	0	0	0	0	0	0	0	0	0	0	0	0	0	0	0	0	0	0	0	0	0	0	0	0	0	0	0	0	0	0	0	0	0	0	0	0	0	0
ENSG00000046889	0	0	0	0	4	0	0	0	0	0	0	0	0	0	0	0	0	0	11	0	0	0	0	0	0	0	0	0	0	0	0	0	0	0	0	0	0	0	0	0	0	0	0	2	0	0	0	0	0
ENSG00000047056	0	0	0	0	1	189	3	1	0	1	0	0	151	101	17	3	0	0	0	3	0	46	6	0	0	0	5	0	0	0	3	0	0	0	56	0	0	6	0	0	0	69	2	0	22	1	0	0	0
ENSG00000047188	87	7	63	0	29	41	28	47	101	2	77	1	181	19	0	0	58	0	0	61	27	165	70	0	77	0	60	149	78	67	0	69	0	60	63	0	0	76	73	86	7	21	53	65	50	46	42	0	91
ENSG00000047230	0	57	0	112	36	116	50	11	0	0	1	139	0	1	0	110	237	0	0	148	0	0	0	0	92	0	0	0	132	175	86	76	1	150	0	0	0	65	113	126	0	187	0	0	16	0	0	0	0
ENSG00000047249	77	83	144	119	80	132	145	109	126	147	117	131	112	115	17	109	146	111	140	120	120	123	114	46	115	156	7	123	109	42	61	165	0	142	26	90	89	72	71	152	1	81	74	61	7	93	149	59	107
ENSG00000047315	257	255	252	219	241	279	309	280	263	304	0	160	192	233	136	238	208	273	248	64	77	256	280	1	244	0	279	216	280	203	205	292	188	119	173	48	304	250	295	233	274	297	261	176	182	122	227	0	156
ENSG00000047346	0	0	0	0	0	0	0	0	0	0	0	0	0	0	0	0	0	0	0	0	0	0	14	0	0	0	0	0	0	0	0	1	0	0	0	0	0	67	0	0	0	0	0	1	0	47	0	0	0
ENSG00000047365	4	0	0	1	0	0	0	96	207	123	1	0	0	0	0	0	23	0	1	23	9	36	86	180	0	0	40	3	0	79	1	67	0	0	28	0	0	0	1	13	18	22	0	0	138	0	2	7	2
ENSG00000047410	202	197	238	173	335	171	394	417	305	408	146	87	92	246	204	193	185	123	173	346	36	405	455	1	156	0	259	86	141	331	239	540	34	130	102	180	313	289	294	343	17	365	128	238	239	343	276	0	212
ENSG00000047457	0	0	0	42	0	0	0	6	10	0	0	0	0	0	0	0	0	0	42	43	0	0	27	8	0	0	22	0	0	15	0	23	0	5	10	0	41	0	40	0	0	51	23	0	3	0	23	0	18
ENSG00000047578	0	2	13	0	30	36	14	39	32	0	0	23	89	0	0	0	0	55	56	1	0	0	1	0	0	0	0	57	61	1	0	0	135	0	30	0	22	2	42	0	100	0	53	6	1	0	0	0	0
ENSG00000047579	0	40	7	77	29	39	57	0	20	53	1	33	69	13	0	1	0	58	1	0	79	6	61	0	17	0	53	37	10	9	0	65	67	0	30	0	41	64	1	75	0	35	0	70	88	0	94	0	0
ENSG00000047597	44	0	5	0	0	1	0	0	154	170	0	0	0	0	0	65	0	8	0	0	0	0	1	0	0	0	0	0	0	0	0	0	0	0	53	0	0	50	0	0	0	0	0	0	0	0	0	0	109
ENSG00000047617	0	1	0	0	0	0	0	0	0	0	0	0	11	0	0	0	0	0	0	0	0	0	0	0	0	0	0	0	0	0	0	0	0	0	0	0	0	0	0	0	0	0	0	0	101	0	41	0	0
ENSG00000047621	38	0	80	0	73	3	0	132	0	99	0	0	0	32	0	2	101	6	102	70	0	86	179	1	79	0	95	122	0	0	73	97	87	72	0	0	162	0	1	0	0	112	48	3	65	127	75	0	79
ENSG00000047634	6	0	113	0	48	0	0	94	7	0	0	0	0	0	9	0	0	71	0	143	6	6	9	1	0	0	0	52	0	6	0	72	1	38	4	8	0	0	47	0	139	8	7	0	0	0	40	0	47
ENSG00000047644	0	207	0	0	0	0	0	21	0	0	0	0	0	16	72	0	4	1	0	0	0	72	0	0	0	0	0	0	13	1	8	0	0	0	0	0	0	0	0	0	0	0	0	21	0	0	0	0	0
ENSG00000047648	0	0	0	0	0	0	0	0	0	0	0	0	0	0	0	0	0	0	0	0	0	0	0	0	0	0	0	0	0	0	0	0	0	0	0	0	0	0	0	1	0	0	0	0	0	0	0	0	0
ENSG00000047662	0	0	0	0	0	0	11	0	0	0	0	0	0	0	0	0	0	0	0	0	0	16	0	0	0	0	0	82	0	62	0	0	0	0	0	0	0	0	0	0	0	0	0	0	0	0	0	0	0
ENSG00000047849	440	344	476	391	411	314	387	537	383	388	285	347	290	178	179	328	451	405	274	420	412	458	305	176	503	164	445	387	347	386	305	479	252	339	348	221	224	402	270	340	385	382	277	289	415	340	287	18	430
ENSG00000047932	9	173	166	27	34	162	47	103	43	122	12	9	153	124	29	41	51	44	154	126	0	103	241	0	266	187	160	159	214	39	114	70	210	21	127	14	35	103	64	18	23	194	0	64	65	61	56	28	111
ENSG00000047936	0	0	0	0	0	0	0	0	0	0	0	0	0	0	0	0	0	0	0	0	0	0	0	0	0	0	0	0	0	0	0	0	0	0	0	0	0	0	0	0	0	0	0	0	0	0	0	0	0
ENSG00000048028	0	79	172	23	7	1	139	101	177	0	2	0	90	127	181	122	197	0	0	14	0	0	169	0	7	1	0	223	153	139	22	189	191	0	0	1	0	0	126	0	0	0	65	0	131	0	1	0	2
ENSG00000048052	0	0	44	1	79	0	0	0	117	0	0	0	0	0	0	4	0	0	0	1	0	12	0	0	0	0	0	0	0	0	122	0	0	0	0	0	0	0	1	0	0	3	0	0	0	0	0	0	66
ENSG00000048140	53	165	129	76	49	201	108	122	114	148	184	164	130	29	0	82	90	117	162	2	135	124	14	14	184	144	75	127	201	100	150	79	0	94	62	0	0	0	132	0	202	59	120	0	113	0	193	51	166
ENSG00000048162	106	112	113	115	121	170	109	135	129	108	113	120	98	102	124	88	112	103	110	138	102	110	110	111	114	87	131	85	104	111	97	103	110	107	99	138	113	126	102	107	97	135	134	117	113	130	107	109	117
ENSG00000048342	17	1	42	49	116	78	14	38	5	31	0	37	0	29	0	138	21	16	54	63	0	44	17	32	24	108	33	118	22	108	130	132	14	0	0	6	114	0	0	0	0	1	47	42	17	0	129	0	159
ENSG00000048392	66	184	145	101	341	280	116	129	163	270	167	1	277	245	27	97	187	183	144	238	0	95	182	0	245	154	196	121	89	135	74	160	281	239	133	134	192	110	137	288	0	100	109	124	147	34	315	0	223
ENSG00000048405	195	182	104	1	126	168	134	162	192	104	12	0	151	46	16	106	73	122	113	117	34	165	155	0	87	0	187	155	163	173	137	244	2	79	0	4	86	9	156	191	49	72	89	1	65	136	49	3	146
ENSG00000048462	0	0	0	0	0	0	0	0	0	0	0	0	0	0	0	0	0	0	0	0	0	0	0	0	0	0	0	0	0	0	0	0	0	0	0	0	0	0	0	0	0	0	0	0	0	0	0	0	0
ENSG00000048471	64	0	0	0	0	45	0	1	2	0	142	0	0	37	0	0	0	0	0	0	0	12	3	0	0	0	0	0	0	0	0	0	0	27	0	0	27	0	0	0	0	0	0	0	0	76	0	0	0
ENSG00000048540	0	0	0	0	0	0	0	0	0	0	0	0	0	0	0	0	0	0	0	0	0	2	0	0	3	0	0	0	0	0	0	0	0	0	0	0	0	0	0	0	0	0	0	0	0	0	0	0	0
ENSG00000048544	142	157	164	127	111	144	169	147	159	131	136	154	121	137	115	111	132	147	152	137	121	140	125	121	95	128	147	132	111	138	135	173	146	150	111	131	151	125	91	142	154	159	135	146	162	159	161	0	179
ENSG00000048545	0	0	0	0	0	0	0	0	0	0	0	0	0	0	0	0	0	0	0	0	0	0	0	0	0	0	0	0	0	0	0	0	0	0	0	0	0	0	0	0	0	0	0	0	0	0	0	0	0
ENSG00000048649	86	49	47	129	30	40	84	149	36	14	31	3	157	32	5	24	61	24	30	79	12	69	21	3	153	53	101	50	67	25	28	118	15	58	12	0	86	13	36	47	112	23	0	153	44	106	118	1	49
ENSG00000048707	121	89	79	26	32	68	0	122	0	13	0	151	50	0	27	0	66	0	1	0	0	22	11	0	0	0	20	103	0	103	0	180	0	0	3	0	0	14	0	0	0	70	110	0	3	112	145	0	29
ENSG00000048740	0	0	0	0	0	0	0	0	0	0	0	0	0	0	0	0	0	0	0	0	0	0	0	0	0	0	0	0	0	0	0	0	0	0	0	0	0	0	0	0	0	0	0	0	0	0	0	0	0
ENSG00000048828	75	137	171	202	84	220	221	102	237	33	60	79	134	15	46	13	198	294	97	105	41	139	104	49	91	6	17	186	213	108	223	188	184	72	125	164	4	138	63	172	220	159	109	56	215	113	161	18	149
ENSG00000048991	203	97	168	193	80	79	139	282	175	205	115	0	107	114	127	120	97	123	113	205	12	82	151	1	1	56	188	272	63	247	16	284	162	21	109	25	0	120	63	148	141	200	20	1	259	81	160	0	236
ENSG00000049089	60	0	0	0	29	0	0	50	0	50	0	22	0	0	52	0	0	0	0	1	0	0	0	0	0	0	0	0	0	0	0	0	0	0	0	0	0	0	0	0	0	0	0	0	0	0	0	0	0
ENSG00000049130	258	400	410	399	407	373	358	411	427	398	245	368	393	195	201	321	371	330	82	363	335	385	319	18	316	70	322	141	361	404	260	431	338	244	316	197	367	268	366	412	124	400	100	136	359	199	378	2	371
ENSG00000049167	66	0	119	102	50	139	162	96	49	103	1	0	101	16	87	0	98	109	0	71	0	99	80	44	62	76	116	40	128	115	0	41	0	119	86	0	55	0	108	131	135	97	0	1	4	113	49	0	131
ENSG00000049192	0	0	0	0	0	0	0	0	0	0	0	0	0	0	0	0	0	0	0	0	0	0	0	0	0	0	0	0	0	0	0	0	0	0	0	0	0	0	0	2	0	0	0	0	0	0	0	0	0
ENSG00000049239	18	1	0	0	36	0	0	0	0	0	0	0	0	3	0	0	0	194	0	0	2	0	0	1	0	0	1	2	0	0	1	0	0	0	0	0	0	0	0	0	0	6	0	0	0	0	41	0	0
ENSG00000049245	183	186	154	170	144	155	147	192	149	167	158	117	167	165	123	171	173	177	185	156	114	167	188	0	157	152	125	142	157	127	144	152	0	94	128	163	132	117	148	150	184	181	140	153	139	142	159	121	166
ENSG00000049246	0	0	0	0	50	0	0	0	0	0	0	0	70	0	0	0	0	0	0	41	0	12	0	0	11	0	0	0	0	0	0	35	0	0	0	0	0	0	0	0	0	0	0	0	0	0	0	0	104
ENSG00000049247	0	8	0	0	0	26	22	0	0	14	0	18	0	0	0	0	30	0	0	70	0	27	46	0	10	0	0	0	0	25	0	26	15	1	0	0	0	0	0	0	0	22	0	0	21	0	38	0	93
ENSG00000049249	0	0	0	0	0	36	0	0	0	0	0	0	0	0	0	0	0	0	0	0	0	0	0	0	0	0	0	0	0	0	0	0	0	0	0	0	0	0	0	0	0	0	0	0	0	1	0	0	0
ENSG00000049283	61	0	72	87	156	0	0	64	0	0	1	0	89	20	0	100	69	4	65	0	118	0	0	0	0	0	1	0	87	0	6	39	0	0	51	0	0	69	39	0	34	0	0	52	0	0	42	15	0
ENSG00000049319	0	0	0	0	0	0	0	0	0	0	0	0	0	0	0	0	0	0	0	0	0	0	0	0	0	0	0	0	0	0	0	0	0	0	0	0	0	0	0	0	0	0	0	0	0	0	0	0	0
ENSG00000049323	0	0	0	0	0	0	0	0	0	0	0	0	0	0	0	15	0	0	0	0	0	73	0	0	0	0	0	0	0	15	0	0	0	0	0	0	0	0	0	0	0	1	0	0	3	0	0	0	0
ENSG00000049449	169	153	143	136	149	145	162	152	154	159	160	138	154	134	156	150	186	142	152	173	153	171	140	91	131	145	136	173	153	139	150	151	148	191	140	139	143	154	145	135	165	158	116	162	174	162	171	43	172
ENSG00000049540	0	0	0	0	0	0	0	0	0	0	0	0	0	0	0	1	0	0	0	0	0	0	0	0	0	0	0	0	0	0	0	0	0	0	0	0	0	0	0	0	0	0	0	0	0	0	0	0	0
ENSG00000049541	128	106	150	112	132	140	130	140	132	115	5	125	142	118	134	111	132	128	157	134	136	135	117	0	110	114	128	130	131	127	140	125	126	134	98	160	135	142	131	109	156	119	138	138	129	147	150	133	130
ENSG00000049618	137	3	10	0	100	59	21	36	38	26	0	1	50	27	3	2	0	4	1	3	139	171	0	0	7	2	133	33	58	0	10	4	0	1	0	1	1	3	59	68	3	8	158	3	32	9	0	0	0
ENSG00000049656	37	125	54	6	16	138	122	113	100	68	48	10	41	35	0	71	152	161	42	46	39	42	108	38	108	0	93	68	68	102	29	54	14	56	101	15	108	73	42	112	106	63	74	140	57	57	31	0	80
ENSG00000049759	351	133	171	60	105	230	164	103	192	214	0	5	22	117	12	0	122	41	11	260	1	182	160	1	0	1	273	165	257	155	254	95	3	14	59	34	214	11	70	178	280	198	64	0	46	206	228	4	78
ENSG00000049768	0	0	4	5	2	6	5	7	0	0	5	5	3	2	0	0	1	0	0	4	0	6	0	0	4	1	0	0	0	2	0	4	6	2	4	0	0	5	0	0	3	0	1	0	0	6	0	0	4
ENSG00000049769	0	0	0	0	12	0	0	0	0	0	0	0	0	0	0	0	0	0	0	0	0	0	0	0	0	0	0	0	0	0	0	0	0	0	0	0	0	0	0	0	0	0	0	0	0	0	0	0	0
ENSG00000049860	185	166	222	181	171	202	184	196	163	190	166	178	219	140	121	161	216	179	207	165	171	206	147	132	161	138	178	178	181	131	174	171	148	189	178	210	165	136	201	180	140	171	144	164	200	164	254	0	190
ENSG00000049883	63	105	0	0	67	49	0	92	80	84	100	1	78	0	72	64	1	74	30	111	0	100	47	3	0	0	68	6	0	30	33	97	0	1	32	150	144	0	7	74	0	90	53	0	128	73	71	0	140
ENSG00000050030	0	0	0	0	0	0	0	0	0	0	0	0	0	0	0	0	0	0	0	0	0	0	0	0	0	0	0	0	0	0	0	0	0	0	0	0	0	0	0	0	0	0	0	0	0	0	0	0	0
ENSG00000050130	141	124	160	137	114	110	111	130	102	121	137	107	133	96	73	116	138	113	82	68	96	130	121	97	126	115	123	8	128	133	81	124	166	133	105	99	98	54	106	139	88	134	127	124	129	73	108	51	131
ENSG00000050165	0	0	0	0	0	0	0	0	0	0	0	0	0	0	0	0	0	0	0	0	0	0	0	0	0	0	0	0	0	0	0	0	0	0	0	0	0	0	0	0	0	0	0	0	0	0	0	0	0
ENSG00000050327	0	16	44	88	34	35	3	43	31	18	21	0	14	15	0	0	4	0	0	22	1	26	5	0	12	3	11	2	1	53	14	10	54	0	0	0	2	53	70	55	0	4	48	0	21	0	0	1	0
ENSG00000050344	1	0	79	8	33	15	0	11	0	48	29	0	0	20	64	0	7	1	0	120	0	13	0	0	0	167	0	0	3	0	0	57	0	73	0	0	0	7	97	0	0	16	0	0	20	35	15	0	49
ENSG00000050393	50	176	193	118	61	181	68	213	190	161	49	46	90	62	57	68	146	161	88	83	78	100	74	51	79	64	63	47	83	80	95	53	56	92	42	63	80	50	159	102	151	115	70	152	92	177	83	111	84
ENSG00000050405	295	211	195	251	321	271	269	247	250	291	269	288	283	157	174	144	323	242	189	223	164	304	246	0	225	0	275	243	295	281	236	297	256	238	216	25	59	153	218	269	243	254	312	248	303	345	332	15	292
ENSG00000050426	69	52	91	84	100	17	140	115	78	155	1	3	96	47	29	138	109	62	93	0	84	119	120	0	84	9	134	1	99	156	116	167	73	108	0	125	84	100	120	0	100	120	124	83	2	79	2	0	130
ENSG00000050438	0	0	0	0	1	0	0	0	0	0	0	0	0	47	0	0	0	0	0	0	0	0	0	0	0	0	0	0	0	0	0	0	0	0	0	21	0	0	0	0	0	0	0	0	0	0	0	0	0
ENSG00000050555	3	0	66	0	0	0	0	0	0	25	0	0	75	1	1	0	6	0	115	15	1	1	0	0	0	0	0	3	5	0	0	0	0	0	5	0	0	0	1	193	0	6	13	78	20	0	58	0	1
ENSG00000050628	0	0	0	0	0	0	0	0	0	0	0	3	0	0	0	0	0	0	0	0	0	0	0	0	0	0	0	0	0	1	0	0	0	0	0	0	0	0	0	0	0	0	0	0	0	0	0	0	0
ENSG00000050730	0	0	0	0	0	0	0	0	0	0	0	0	0	0	0	0	0	0	0	0	0	0	0	0	0	0	0	0	0	0	0	0	0	0	0	0	0	0	0	18	0	0	0	4	0	0	0	0	0
ENSG00000050748	0	1	49	0	38	69	54	0	0	59	13	1	0	61	0	0	30	136	1	0	0	68	92	0	131	0	7	82	0	38	16	58	0	11	2	0	110	0	5	3	112	0	2	0	1	118	29	86	42
ENSG00000050767	0	0	0	0	0	0	0	0	0	0	0	0	0	0	0	0	0	0	0	0	4	0	0	0	0	0	0	0	0	0	0	0	0	0	0	0	0	0	0	0	0	0	0	0	0	0	0	0	0
ENSG00000050820	0	86	0	0	30	44	1	56	160	97	79	0	97	55	0	88	80	0	0	72	0	123	0	0	0	0	188	0	1	0	0	1	0	0	33	34	108	184	23	0	59	0	1	91	164	72	139	0	101
ENSG00000051009	14	0	16	54	12	20	48	115	70	31	25	0	33	23	0	12	26	39	0	1	22	0	6	0	0	0	13	36	0	38	32	43	132	31	24	0	45	63	17	71	136	32	67	0	0	0	3	0	27
ENSG00000051108	155	149	144	133	143	139	132	216	164	139	164	151	139	136	69	135	144	156	162	136	161	127	207	20	134	91	154	128	166	130	131	193	137	158	131	129	146	153	136	151	159	143	156	166	160	146	147	18	150
ENSG00000051128	32	23	0	48	14	48	1	0	0	29	29	0	0	25	0	25	28	0	0	46	0	43	10	0	8	55	26	40	69	0	0	21	40	0	15	0	0	41	33	1	56	27	0	12	42	0	37	0	39
ENSG00000051180	126	86	134	141	94	152	112	162	121	54	6	133	62	65	126	72	139	93	1	116	0	125	137	91	25	0	78	136	126	120	98	117	118	94	64	157	0	114	116	95	0	144	125	0	151	100	37	66	101
ENSG00000051341	107	161	62	0	144	0	148	0	283	1	0	2	1	18	0	181	67	51	0	1	0	180	1	0	0	0	72	0	0	80	202	86	13	1	27	0	144	50	0	177	0	82	0	0	0	38	2	0	125
ENSG00000051382	0	70	30	152	146	83	222	10	127	0	0	179	6	9	27	46	64	119	60	2	0	96	137	0	0	0	0	1	2	23	168	258	0	26	65	1	11	106	7	134	0	130	105	97	1	69	1	71	98
ENSG00000051523	54	66	75	67	61	65	60	71	49	64	63	60	60	74	74	58	66	61	60	42	54	59	67	63	73	58	59	63	61	58	67	57	69	46	74	67	59	65	54	62	59	59	64	62	57	63	43	55	64
ENSG00000051596	78	69	90	81	79	92	88	74	91	62	40	30	85	54	49	42	75	88	62	53	44	85	74	41	70	38	78	70	93	72	60	74	64	58	57	88	38	76	67	68	75	81	64	60	65	54	77	17	88
ENSG00000051620	14	57	26	46	46	60	73	51	43	51	20	54	49	25	80	27	65	56	21	8	28	37	46	31	8	13	8	2	53	41	46	25	0	28	50	41	49	31	1	35	6	33	27	42	75	67	41	0	28
ENSG00000051825	11	271	99	3	125	250	27	232	11	233	23	0	20	13	141	29	133	61	63	8	0	58	110	0	136	0	43	161	1	162	7	154	0	78	1	0	1	0	46	155	155	103	0	94	122	34	10	45	188
ENSG00000052126	47	95	44	44	69	0	9	95	9	81	0	0	1	1	0	0	25	99	0	49	0	75	105	0	38	2	49	95	83	75	47	40	0	116	29	0	0	34	1	24	54	36	1	0	65	80	166	19	85
ENSG00000052344	80	107	115	128	134	129	1	136	127	150	110	145	135	136	80	89	151	76	102	133	71	142	141	1	145	97	146	1	118	117	98	159	112	71	118	92	129	162	135	83	138	141	102	130	128	123	91	7	121
ENSG00000052723	123	167	182	170	167	199	224	111	137	202	28	86	143	81	128	7	138	143	115	165	138	135	125	2	271	44	84	86	126	158	134	186	55	276	73	22	106	146	173	112	95	133	109	233	222	112	156	71	198
ENSG00000052749	284	94	175	1	60	262	226	62	121	214	179	3	184	60	278	0	343	259	2	10	0	309	278	0	312	0	172	238	0	279	232	287	0	241	118	13	4	182	179	0	295	147	133	8	334	214	261	0	205
ENSG00000052795	0	0	1	0	0	0	0	0	0	0	0	0	0	0	0	0	0	5	90	0	0	0	0	1	0	0	0	0	0	0	132	116	209	0	0	0	0	0	0	8	0	0	0	0	0	0	0	0	0
ENSG00000052802	101	159	160	151	152	149	150	150	173	143	146	133	146	153	115	77	157	137	149	156	153	142	143	129	175	114	71	133	131	151	144	145	140	81	166	112	139	158	154	138	143	155	161	4	143	162	135	76	140
ENSG00000052841	33	1	191	167	38	27	113	208	268	226	0	90	151	127	99	49	236	1	214	164	0	164	161	0	0	0	168	106	137	22	20	260	19	189	0	137	239	87	0	247	5	154	0	133	208	97	133	0	105
ENSG00000052850	0	0	0	0	0	0	0	0	0	0	0	0	0	0	0	0	0	0	0	0	0	0	0	0	0	0	0	0	0	0	0	0	0	0	0	0	0	0	0	0	0	0	0	0	0	0	0	0	0
ENSG00000053108	0	0	0	0	0	0	0	0	0	0	0	0	1	0	0	0	0	0	0	0	0	0	0	0	0	0	0	0	0	0	0	0	0	0	0	0	0	0	0	0	0	0	0	0	0	0	0	0	8
ENSG00000053254	0	66	115	0	24	0	0	20	5	0	0	0	0	20	0	0	1	0	0	38	0	9	1	183	0	0	26	80	0	0	23	36	0	0	0	0	0	0	22	0	18	0	0	0	0	21	77	0	124
ENSG00000053328	0	0	0	0	0	0	0	0	0	0	0	0	0	0	0	0	0	0	0	0	0	0	0	0	0	0	0	0	0	0	0	0	0	0	0	0	0	0	0	0	0	0	0	0	0	0	0	0	0
ENSG00000053371	93	88	102	93	81	85	80	98	93	82	89	91	82	103	96	99	93	100	90	81	84	82	91	88	84	81	88	81	90	75	98	94	100	84	89	75	97	110	110	90	97	76	82	85	87	87	86	85	81
ENSG00000053372	144	136	127	143	144	144	150	154	146	132	142	153	147	141	157	119	156	144	143	179	120	130	171	65	147	126	146	109	132	121	171	134	109	127	123	148	134	168	106	118	161	136	140	173	144	204	133	78	135
ENSG00000053438	0	0	0	0	0	0	0	0	0	0	0	0	0	0	0	0	0	0	1	0	0	2	0	0	0	0	0	0	0	0	0	0	0	0	0	0	0	0	0	0	0	0	0	0	0	0	0	0	0
ENSG00000053501	77	45	86	42	57	83	97	56	59	77	66	67	84	37	54	38	67	79	0	55	32	71	86	74	96	3	52	52	70	56	53	67	0	47	75	70	58	85	63	83	86	72	10	72	92	86	27	40	81
ENSG00000053524	0	20	0	34	29	40	23	19	42	15	9	0	0	0	0	53	33	32	0	0	0	30	0	2	0	0	76	24	21	0	0	52	0	9	14	0	17	38	0	0	29	31	17	40	0	0	74	0	0
ENSG00000053702	0	0	0	0	0	0	0	0	0	0	0	0	0	0	0	0	0	0	0	0	0	1	0	0	0	0	0	0	0	0	0	0	0	0	0	0	0	0	0	0	0	0	15	0	0	0	0	0	0
ENSG00000053747	0	0	5	220	62	0	0	0	0	0	1	0	0	0	0	0	1	0	0	13	0	96	1	0	50	0	89	1	114	0	69	61	191	0	9	0	50	101	0	0	69	1	0	0	0	0	214	0	46
ENSG00000053770	31	104	159	64	52	136	183	6	154	70	126	1	117	0	28	104	206	176	1	165	3	111	3	1	130	0	0	0	157	64	92	39	1	0	50	184	1	93	94	198	128	166	59	0	14	0	92	0	74
ENSG00000053900	3	70	158	101	92	156	42	165	177	108	2	99	10	165	0	0	197	0	120	112	0	127	113	0	88	0	0	193	196	2	0	181	113	67	117	0	100	50	23	131	194	133	105	65	142	0	167	0	20
ENSG00000053918	0	0	0	0	0	0	90	0	0	0	30	0	0	0	0	0	54	0	0	0	0	0	0	0	0	0	0	0	5	0	1	54	0	0	0	0	0	0	0	0	0	0	29	52	1	0	0	0	5
ENSG00000054116	99	82	119	130	84	94	91	134	130	96	89	57	115	111	122	37	102	100	118	100	101	128	90	54	108	102	103	107	124	107	100	114	101	45	79	82	104	102	92	114	110	98	94	120	97	91	93	0	98
ENSG00000054118	178	291	283	309	187	211	214	216	193	275	113	125	189	181	159	275	305	259	83	146	189	228	123	155	192	111	249	171	336	321	320	298	147	152	245	109	254	228	311	124	122	218	216	170	263	257	258	1	211
ENSG00000054148	52	79	58	88	61	49	53	60	88	43	72	59	41	66	45	78	53	63	45	46	49	57	75	47	67	33	62	53	64	65	31	60	41	59	59	72	91	53	59	82	34	63	43	67	95	63	71	64	52
ENSG00000054179	24	8	22	0	17	0	0	3	15	1	0	0	0	0	0	0	32	28	0	1	0	6	20	0	1	0	0	37	23	17	5	3	0	9	2	18	5	6	0	8	22	1	6	0	0	2	1	0	1
ENSG00000054219	0	0	0	0	0	0	0	0	0	0	0	0	0	0	0	0	0	0	0	0	0	0	0	0	0	0	0	0	0	0	0	0	0	0	0	0	0	0	0	0	0	0	0	0	0	0	0	0	0
ENSG00000054267	21	117	68	34	49	132	56	173	115	163	100	41	38	109	20	0	224	203	0	93	95	106	54	2	32	0	157	92	1	120	72	211	110	4	33	5	37	94	21	108	47	72	40	94	135	116	98	31	66
ENSG00000054277	0	0	0	0	0	0	0	0	0	0	1	0	0	51	0	0	1	0	0	0	0	0	0	0	80	0	0	0	0	0	0	7	0	0	0	0	0	35	0	0	0	0	0	0	0	0	0	0	43
ENSG00000054282	134	48	80	30	122	114	80	89	155	117	17	94	99	106	139	171	85	38	94	112	37	95	79	27	15	38	149	45	176	97	46	89	153	140	40	50	104	72	17	141	124	139	12	32	127	133	185	0	128
ENSG00000054356	0	0	0	0	0	0	0	0	0	0	0	0	0	0	0	0	0	0	0	0	0	1	22	0	0	0	0	0	0	0	0	0	0	0	0	0	0	0	0	0	0	0	0	0	0	0	0	0	0
ENSG00000054392	0	0	113	0	0	0	0	0	89	138	0	0	0	38	0	0	0	0	0	0	0	0	0	0	0	0	0	0	0	0	0	0	0	0	0	0	0	51	0	0	0	0	0	0	0	0	4	0	91
ENSG00000054523	31	1	152	0	125	102	0	3	178	73	0	0	1	126	1	103	0	1	199	0	0	228	108	0	60	0	100	143	3	111	138	224	198	356	188	1	85	14	7	0	153	9	4	295	0	52	128	96	132
ENSG00000054598	0	1	2	2	1	0	1	22	0	0	0	1	40	13	0	0	1	10	2	3	1	0	79	0	0	0	1	1	21	24	0	30	0	0	0	0	76	1	52	58	0	0	2	0	33	2	0	0	16
ENSG00000054611	0	45	63	37	94	7	99	116	0	6	7	0	0	41	0	210	16	120	1	136	3	89	155	0	2	0	0	0	2	24	64	129	0	96	76	161	109	117	87	110	42	75	0	0	127	137	169	59	100
ENSG00000054654	0	132	146	2	50	19	38	122	297	0	2	4	16	33	47	0	187	87	75	1	3	328	278	0	0	3	0	0	71	108	129	275	34	0	42	0	0	83	150	319	183	86	18	21	167	86	2	0	273
ENSG00000054690	2	15	14	18	11	11	5	6	43	48	15	0	26	6	6	16	18	8	1	8	0	87	20	9	25	8	4	7	14	15	3	11	6	13	2	0	16	9	80	4	0	9	13	0	6	0	18	0	9
ENSG00000054793	0	1	8	9	0	1	0	142	1	80	0	0	130	83	0	112	41	167	0	0	1	0	0	0	0	0	12	0	40	23	1	3	24	10	2	0	11	124	47	0	0	56	51	6	50	196	82	0	77
ENSG00000054796	0	0	0	0	0	0	0	0	0	0	0	0	0	0	0	0	0	0	0	0	0	0	0	0	0	0	0	0	0	0	0	0	0	0	0	0	0	0	0	0	0	0	0	0	0	0	0	0	0
ENSG00000054803	0	0	0	0	0	0	5	0	0	0	0	0	0	0	0	0	0	0	0	0	0	0	0	0	0	0	0	0	0	0	0	0	0	0	0	0	0	0	0	0	0	0	0	0	0	0	0	0	0
ENSG00000054938	0	0	0	0	0	0	0	0	0	0	0	0	0	0	0	0	0	0	0	0	0	0	0	0	0	0	0	0	0	0	0	0	0	0	0	0	0	0	0	0	0	0	0	0	0	0	0	0	0
ENSG00000054965	0	0	6	0	0	62	0	0	19	8	0	0	14	0	0	0	0	0	0	0	0	56	22	0	13	0	41	0	0	2	0	22	0	1	29	0	38	0	0	0	0	1	51	1	0	0	55	0	2
ENSG00000054967	56	41	143	17	110	80	6	67	73	100	0	0	7	12	100	0	54	0	0	164	0	21	0	87	0	96	163	101	0	112	67	61	0	0	3	0	0	75	1	114	88	0	0	0	78	0	103	0	0
ENSG00000054983	0	0	0	0	0	0	0	1	0	0	0	0	0	0	0	0	0	0	0	0	0	0	0	0	0	0	0	0	0	0	0	0	0	0	0	0	0	0	0	0	0	0	0	0	0	0	0	0	0
ENSG00000055044	144	134	160	150	171	128	156	190	141	146	53	106	184	166	123	109	139	186	142	148	146	183	138	2	145	96	157	160	166	139	174	165	159	139	107	155	168	177	183	165	133	158	135	159	167	175	142	86	165
ENSG00000055070	80	156	249	216	194	296	189	236	235	255	131	205	261	110	103	88	204	248	128	194	69	228	233	74	176	92	163	218	170	220	116	225	234	98	224	151	33	174	186	134	194	198	200	261	233	165	204	93	194
ENSG00000055118	0	0	0	0	0	0	0	0	0	0	0	0	15	0	0	0	0	0	0	0	0	0	0	0	0	0	0	9	0	0	0	0	0	0	11	0	0	0	0	0	0	0	0	0	0	4	0	0	0
ENSG00000055130	188	185	240	275	220	250	174	104	213	151	130	2	219	125	95	130	205	249	241	164	163	202	167	1	205	113	142	230	240	162	167	248	219	227	148	1	213	184	221	238	265	239	64	272	248	203	234	1	219
ENSG00000055147	2	62	44	174	82	0	5	138	144	112	80	0	61	14	1	0	38	0	50	123	1	75	55	0	0	0	151	20	0	110	7	130	185	35	0	111	0	148	144	206	137	69	107	1	177	149	68	0	33
ENSG00000055163	66	225	252	184	389	243	207	12	39	1	2	47	221	140	23	1	261	119	157	1	382	230	132	0	293	0	181	5	268	74	131	241	8	84	116	1	190	200	63	5	0	107	154	186	5	145	334	59	289
ENSG00000055208	1	0	0	0	121	99	104	66	4	166	10	0	78	6	0	0	79	96	16	186	44	0	2	0	29	0	87	0	20	0	0	17	133	2	124	0	163	113	0	4	0	85	96	0	85	7	1	0	1
ENSG00000055211	73	58	117	77	71	115	123	81	147	114	110	111	131	32	2	93	98	72	102	89	5	151	80	1	1	0	93	108	73	120	71	79	125	86	110	91	84	108	82	125	97	102	63	18	97	103	90	58	137
ENSG00000055332	139	238	102	147	139	196	197	210	168	203	64	1	180	69	2	105	191	173	182	196	3	162	217	2	157	0	59	176	197	281	167	163	193	64	183	19	181	87	58	92	215	160	66	54	208	75	332	0	59
ENSG00000055483	66	62	0	123	41	115	83	125	204	218	1	27	227	100	140	54	31	190	86	10	78	253	94	0	72	1	0	229	3	124	23	88	127	20	26	0	66	56	88	74	88	105	0	110	215	56	13	1	78
ENSG00000055609	160	13	157	0	2	1	0	45	1	0	0	0	44	11	0	98	0	0	0	26	5	39	0	0	1	0	0	0	0	144	23	46	18	0	0	0	0	0	0	1	0	0	0	0	0	0	2	1	0
ENSG00000055732	0	0	41	1	0	0	0	70	0	1	0	0	85	1	0	23	131	115	93	0	268	2	40	0	182	0	87	145	0	0	0	0	114	115	86	0	0	84	0	0	0	1	1	0	111	0	96	0	68
ENSG00000055813	0	0	0	0	0	0	0	0	0	0	0	0	0	0	0	0	0	0	0	0	0	0	0	0	0	0	0	0	0	0	0	0	0	0	0	0	0	0	0	0	0	0	0	0	0	0	0	0	0
ENSG00000055917	159	156	192	3	199	18	182	222	146	0	0	0	40	48	20	121	351	3	175	171	43	147	37	0	97	0	95	55	277	119	4	362	155	247	2	190	1	121	52	0	0	186	88	0	22	133	150	127	155
ENSG00000055950	85	106	110	91	130	102	104	107	84	175	86	102	82	85	77	90	105	177	118	87	99	82	137	88	94	90	99	78	106	87	157	186	68	100	69	103	103	95	79	71	85	85	89	76	79	102	98	93	155
ENSG00000055955	0	0	0	0	0	4	0	0	0	0	0	0	0	0	0	0	0	0	0	0	0	0	0	0	0	0	0	0	0	0	0	0	0	0	0	0	0	0	0	0	0	0	0	0	0	0	0	0	0
ENSG00000055957	0	0	0	0	0	0	0	0	0	0	0	0	0	0	0	0	0	0	0	0	0	0	0	0	0	0	0	0	0	0	0	0	0	0	0	0	0	0	0	0	0	0	0	0	0	0	0	0	0
ENSG00000056050	89	44	84	34	76	30	87	73	55	83	33	109	98	42	47	71	72	87	74	62	92	77	65	1	100	45	64	97	107	86	74	82	82	88	43	58	54	75	55	20	71	72	70	92	66	81	57	17	22
ENSG00000056097	182	107	133	146	220	282	203	196	150	187	133	116	266	203	153	131	191	47	19	247	42	194	243	7	150	0	209	109	307	159	46	287	273	312	149	76	250	240	223	205	73	265	253	56	338	139	257	1	305
ENSG00000056277	132	83	74	89	32	44	7	106	210	12	119	121	217	63	25	121	104	2	157	190	1	103	0	0	169	0	60	3	169	0	123	7	87	0	0	0	1	73	0	0	30	112	98	22	99	35	61	0	106
ENSG00000056291	0	0	0	0	0	0	0	0	0	0	0	0	0	0	0	0	0	0	0	0	0	0	0	0	0	0	0	0	0	0	0	0	0	0	0	0	0	0	0	0	0	0	0	0	0	0	0	0	0
ENSG00000056487	0	0	0	0	0	0	0	0	0	0	0	0	0	0	0	0	0	0	0	0	0	0	0	0	0	0	0	0	0	0	0	0	0	0	0	0	0	0	0	0	0	0	0	0	0	0	0	0	0
ENSG00000056558	0	0	0	0	0	0	0	0	0	0	0	0	0	0	0	0	0	0	0	0	0	0	0	0	0	0	0	0	0	0	0	0	0	0	0	0	0	0	0	0	0	0	0	0	0	0	0	0	0
ENSG00000056586	162	238	124	117	201	154	177	234	168	284	0	2	210	68	14	117	22	147	0	43	100	168	55	0	89	0	105	52	23	108	292	106	0	40	6	0	39	25	88	113	48	148	87	105	93	151	103	1	53
ENSG00000056661	27	44	95	17	16	57	4	18	5	64	25	0	4	6	13	39	22	0	15	60	46	64	67	0	0	0	0	16	76	0	10	111	81	46	22	55	29	1	16	2	0	33	35	50	24	13	1	37	34
ENSG00000056736	0	10	125	23	0	149	108	80	98	0	0	0	0	0	87	0	104	80	0	0	0	100	11	0	0	1	67	111	0	0	43	102	62	119	106	0	107	115	85	0	122	0	0	2	87	127	52	0	1
ENSG00000056972	2	85	5	37	136	179	74	86	180	134	4	0	81	29	64	0	60	113	72	116	1	94	74	0	0	149	148	140	70	0	0	79	0	87	76	0	176	0	145	0	69	67	0	0	91	11	134	0	114
ENSG00000056998	0	0	0	0	0	0	0	0	0	0	0	0	0	0	0	0	0	0	0	0	0	0	0	0	0	0	0	0	0	0	0	0	0	0	2	0	0	0	0	0	0	0	0	0	0	0	0	0	0
ENSG00000057019	440	443	344	421	383	394	403	442	374	290	396	247	352	369	187	395	448	349	379	276	315	321	355	21	393	349	414	429	427	386	407	517	396	355	347	242	377	384	374	424	409	350	219	360	373	375	309	56	424
ENSG00000057149	0	0	0	0	0	0	0	0	0	0	0	0	0	0	0	0	0	0	0	0	0	0	0	0	0	0	0	0	0	0	0	0	0	0	0	0	0	0	0	0	0	0	0	0	0	0	0	0	0
ENSG00000057252	61	141	28	22	134	45	182	105	144	153	72	112	183	40	38	113	72	163	131	144	66	85	114	53	12	19	65	0	35	147	136	88	55	174	108	0	52	145	180	88	88	144	74	117	116	127	140	1	49
ENSG00000057294	195	101	99	109	56	221	179	124	117	126	0	1	0	17	112	26	72	85	1	207	0	114	235	0	229	0	122	0	92	42	0	107	105	71	0	1	202	89	128	0	253	245	135	136	91	83	185	0	167
ENSG00000057468	0	0	0	0	5	0	0	0	0	0	0	0	0	0	0	0	0	0	0	0	0	0	0	0	0	0	0	0	0	0	0	0	0	0	0	0	0	0	0	0	0	0	0	0	0	0	0	0	0
ENSG00000057593	0	0	0	0	0	0	0	0	0	0	0	2	0	0	0	0	0	0	0	0	0	0	0	0	0	0	0	0	0	0	0	0	0	0	0	0	0	0	0	0	0	0	0	0	0	0	0	0	0
ENSG00000057608	179	198	178	194	188	157	162	173	164	171	198	165	189	153	124	140	183	192	192	178	167	194	144	78	166	182	167	174	188	175	191	185	155	178	183	179	183	169	197	174	177	184	177	213	172	200	177	131	179
ENSG00000057657	0	0	20	0	7	0	0	0	27	0	0	0	0	0	0	0	0	0	47	0	0	0	0	0	29	0	0	0	0	0	0	0	0	20	1	0	0	0	41	0	0	26	0	0	0	0	14	0	0
ENSG00000057663	125	156	165	101	134	179	134	122	180	174	71	178	148	97	63	63	129	108	154	122	89	159	160	106	113	68	98	186	107	175	152	212	126	127	85	142	151	157	100	149	91	107	84	109	133	113	145	1	150
ENSG00000057704	45	0	0	229	1	1	5	0	4	0	0	0	0	0	0	0	0	66	1	0	0	0	0	0	46	0	0	0	0	3	0	1	0	0	0	0	107	49	0	0	0	94	0	0	0	0	27	0	96
ENSG00000057757	131	103	143	112	110	130	138	107	131	115	63	95	118	103	68	104	136	106	121	125	82	113	102	1	95	114	134	126	124	113	127	135	52	99	88	1	140	128	113	118	58	102	103	117	117	126	56	1	130
ENSG00000057935	151	56	81	0	62	70	0	62	114	124	54	0	113	31	61	0	107	103	1	32	63	58	4	0	0	43	140	86	180	65	52	32	80	0	44	106	0	58	1	1	0	93	109	0	19	0	116	0	1
ENSG00000058056	17	10	127	179	44	208	128	136	122	242	76	0	0	152	1	0	194	176	181	69	166	141	0	1	0	1	132	21	101	41	165	321	171	4	135	1	234	120	155	0	256	188	92	259	161	80	107	122	134
ENSG00000058063	96	72	17	0	26	53	178	70	158	40	0	0	23	15	0	1	100	0	0	15	0	174	1	0	36	0	126	13	35	97	33	115	0	91	113	0	0	45	50	131	0	4	143	0	83	40	0	0	63
ENSG00000058085	382	122	354	180	11	207	26	157	161	51	32	0	0	108	54	79	201	0	114	1	1	125	146	0	167	161	285	224	268	230	293	152	0	182	119	1	211	228	171	0	62	121	1	15	85	379	296	0	0
ENSG00000058091	0	0	0	0	0	0	118	58	134	0	0	0	77	0	0	0	0	0	0	0	0	0	69	0	0	0	0	75	4	0	0	79	0	0	2	0	82	0	1	0	165	0	0	0	0	1	34	0	35
ENSG00000058262	302	273	319	315	289	301	292	307	314	313	304	266	234	281	88	231	293	295	330	300	251	300	302	113	291	241	276	269	273	260	295	287	2	245	281	302	288	295	295	118	307	317	264	260	272	247	307	106	245
ENSG00000058272	147	131	202	23	198	196	272	182	119	112	103	254	185	92	2	49	72	154	5	256	186	234	220	0	182	78	235	218	327	196	147	191	135	167	29	145	351	195	124	150	1	235	32	85	78	139	219	47	181
ENSG00000058335	23	0	0	0	10	0	0	1	1	16	0	0	0	4	0	0	3	7	0	0	0	0	0	0	16	37	0	0	0	8	0	0	0	2	0	0	0	1	0	1	0	4	0	0	0	0	0	0	0
ENSG00000058404	0	0	0	0	0	0	0	0	0	0	0	0	0	0	0	0	0	0	0	0	0	0	0	0	0	0	0	0	0	0	0	0	0	0	0	65	0	0	0	0	0	21	0	0	0	0	0	0	52
ENSG00000058453	0	0	1	1	23	0	1	1	0	0	14	0	14	0	0	77	62	0	3	0	0	27	2	0	0	0	0	1	1	1	0	26	38	0	0	0	0	0	0	0	0	14	0	38	1	0	0	0	8
ENSG00000058600	123	98	185	174	136	226	174	124	136	206	0	133	80	43	20	1	66	118	52	0	2	181	237	0	203	0	188	261	215	145	116	238	0	30	129	199	248	188	161	120	34	213	186	2	0	101	214	20	177
ENSG00000058668	28	114	47	126	4	0	95	163	0	0	0	0	117	32	1	0	98	177	0	110	42	49	141	0	0	157	224	290	0	5	7	62	0	152	0	0	0	1	0	0	1	141	0	1	0	92	0	1	112
ENSG00000058673	226	41	198	11	34	244	226	100	338	91	30	1	248	79	52	35	82	198	13	0	0	285	87	0	1	89	216	190	172	15	102	165	178	81	83	0	221	21	104	53	152	242	103	96	46	46	86	41	45
ENSG00000058729	139	156	126	138	102	167	122	182	174	94	122	1	130	109	173	0	222	109	121	196	52	94	168	1	144	132	104	0	103	101	76	113	115	70	36	26	149	108	38	200	123	109	178	113	107	137	144	0	126
ENSG00000058799	95	103	79	103	43	99	60	0	0	24	58	0	42	72	4	36	118	103	0	55	72	79	63	2	126	1	0	0	79	0	89	87	0	0	92	127	0	96	57	120	1	89	0	0	1	61	104	0	101
ENSG00000058804	185	208	281	205	154	179	248	250	197	262	53	282	184	224	8	159	211	226	114	218	278	254	214	152	119	0	265	11	5	124	58	257	0	182	117	0	156	187	252	143	1	248	251	89	166	158	77	0	215
ENSG00000058866	0	0	118	1	7	86	0	39	62	61	0	0	121	24	0	0	3	73	0	70	0	18	0	12	104	0	0	0	0	69	0	0	0	0	0	0	0	0	0	70	0	38	1	0	54	127	46	0	11
ENSG00000059122	160	65	4	54	226	105	131	172	0	185	0	2	223	72	9	117	135	12	1	0	0	206	132	139	134	0	211	190	116	8	177	115	256	0	51	25	80	167	0	242	2	94	35	0	54	11	160	0	4
ENSG00000059145	54	51	93	91	89	10	21	36	6	39	15	24	10	23	21	8	20	13	53	1	8	43	6	0	8	9	13	6	12	49	3	30	5	4	11	8	11	5	7	7	8	53	10	8	7	5	30	7	6
ENSG00000059377	0	0	22	0	0	0	14	0	1	0	0	0	4	1	0	0	0	0	0	0	0	0	0	0	0	0	0	0	0	0	0	1	0	0	0	0	0	0	0	0	0	0	0	0	0	0	25	0	0
ENSG00000059378	66	126	96	0	61	1	0	81	0	115	136	0	9	38	30	0	125	0	1	110	0	70	16	0	77	0	0	0	175	3	80	95	136	0	0	0	125	0	0	69	0	94	91	101	104	120	0	0	1
ENSG00000059573	242	264	262	274	289	294	274	276	259	273	193	153	274	221	160	144	189	270	147	298	127	171	253	1	186	1	128	230	204	6	111	287	157	251	230	1	217	284	285	297	282	262	100	250	231	192	261	1	284
ENSG00000059588	0	0	0	0	0	12	0	0	0	0	0	0	3	0	0	0	22	0	0	21	0	5	0	0	0	0	0	0	0	0	0	25	0	0	0	59	0	0	0	0	0	11	0	0	0	0	0	0	0
ENSG00000059691	132	161	133	161	88	159	137	178	20	146	136	26	139	127	114	0	171	60	261	170	139	75	117	1	1	2	138	68	159	133	132	160	0	115	118	161	96	165	36	42	96	165	130	101	97	86	173	92	68
ENSG00000059728	0	112	1	29	152	199	16	0	37	0	11	139	0	0	0	92	1	2	68	0	2	49	10	0	0	0	2	72	6	16	180	0	5	0	0	1	129	134	0	0	79	0	26	96	223	125	0	11	0
ENSG00000059758	80	96	145	23	84	1	42	102	47	167	1	110	12	29	131	56	0	205	1	0	37	144	189	0	83	0	51	0	0	154	120	173	46	230	3	0	1	52	156	163	0	118	33	0	162	110	1	0	106
ENSG00000059769	6	0	0	53	1	49	0	0	0	5	28	0	16	0	0	27	56	1	3	0	0	4	10	0	0	0	3	5	0	0	0	4	0	12	3	0	0	4	1	0	0	6	0	0	0	0	1	0	24
ENSG00000059804	115	30	0	0	0	0	0	1	0	6	0	0	0	0	1	0	1	0	0	0	0	1	52	1	0	0	0	0	0	0	76	25	0	1	100	0	0	0	0	0	0	0	0	0	1	0	213	0	0
ENSG00000059915	2	6	26	0	15	17	18	15	28	14	1	0	8	15	2	26	24	14	10	0	5	17	14	20	13	0	15	18	21	16	15	17	0	20	25	29	4	6	28	11	17	3	7	15	7	0	19	10	0
ENSG00000060069	57	0	0	114	5	1	0	90	56	3	100	146	89	0	0	47	0	0	0	0	0	1	1	0	0	1	103	0	12	24	182	95	0	0	28	0	1	89	0	0	0	0	0	0	27	0	1	0	0
ENSG00000060138	97	111	146	136	172	253	181	234	155	148	139	75	180	76	135	88	186	158	122	118	135	190	166	9	176	25	106	151	179	124	94	171	106	72	157	172	159	162	130	167	164	128	96	130	147	177	164	95	151
ENSG00000060140	0	0	0	102	41	0	122	0	0	0	0	0	0	0	26	0	4	0	75	0	0	50	2	0	0	0	0	0	0	4	0	21	115	1	0	0	0	0	0	0	0	123	1	0	118	0	0	0	0
ENSG00000060237	97	71	35	116	56	47	9	115	21	113	0	3	1	18	2	2	7	8	61	60	129	54	195	0	14	0	15	1	64	16	29	90	0	0	96	80	11	19	0	48	50	90	27	0	92	25	52	22	62
ENSG00000060303	0	0	0	1	0	0	0	2	1	1	0	0	0	0	1	1	1	0	1	1	0	0	1	1	1	0	1	1	0	1	0	0	0	1	0	1	0	0	0	2	1	1	0	1	2	0	1	0	1
ENSG00000060339	139	182	188	152	145	188	238	242	177	213	2	168	123	148	102	25	190	200	253	198	56	247	160	1	137	0	161	227	148	33	208	278	193	198	148	1	224	91	174	132	204	176	173	236	181	168	212	108	214
ENSG00000060491	0	44	65	0	48	0	0	60	7	1	83	12	5	25	0	1	127	7	0	0	0	0	0	9	83	0	37	60	0	19	67	25	0	0	0	0	0	0	3	0	12	22	0	0	4	0	0	0	0
ENSG00000060558	0	0	0	0	0	0	0	0	0	0	0	0	0	0	0	0	0	0	0	0	0	0	0	0	0	0	0	0	0	22	0	0	0	0	0	0	0	0	0	0	0	0	0	0	0	0	0	0	0
ENSG00000060566	0	0	0	0	0	0	0	0	0	0	0	0	0	0	0	0	0	0	0	0	0	0	0	0	0	0	0	0	0	0	0	0	0	0	0	0	0	0	0	0	0	0	0	0	0	0	0	0	0
ENSG00000060642	43	60	111	147	15	24	0	116	103	84	180	124	129	36	0	0	68	105	83	0	0	1	2	0	0	0	147	0	1	0	87	93	0	93	133	0	0	68	72	144	154	0	64	1	50	0	47	0	85
ENSG00000060656	77	0	0	0	104	0	0	2	70	184	35	1	89	31	105	80	62	215	120	0	175	31	16	0	76	1	0	90	0	28	122	23	0	0	0	109	0	0	0	0	2	98	0	2	1	119	210	1	0
ENSG00000060688	125	132	143	127	114	138	118	129	121	130	98	90	134	124	109	134	142	128	143	127	105	127	114	3	122	8	126	118	127	129	127	145	139	104	144	143	134	124	123	122	132	124	140	162	117	137	131	18	142
ENSG00000060709	0	0	0	0	0	1	0	0	0	0	0	0	0	0	0	0	0	0	0	0	0	0	0	0	0	0	0	0	0	0	0	0	0	0	0	0	0	0	0	0	0	0	0	0	0	0	0	0	0
ENSG00000060718	0	0	0	1	0	0	0	0	1	0	0	0	0	0	0	0	0	0	0	0	0	0	0	0	0	0	0	0	0	0	0	0	0	0	0	0	0	0	0	0	0	0	0	0	2	45	0	0	0
ENSG00000060749	120	146	72	13	96	292	132	149	13	153	0	10	126	5	15	124	114	12	3	158	1	205	20	23	61	0	90	0	40	82	145	268	98	0	74	1	16	298	256	86	0	46	19	254	12	4	104	0	4
ENSG00000060762	44	25	65	39	51	59	38	49	9	30	21	51	63	40	41	21	64	38	21	62	48	59	68	50	46	38	47	37	51	32	59	53	31	39	22	25	52	4	24	69	40	52	32	51	58	0	43	50	59
ENSG00000060971	140	50	131	119	113	151	163	100	103	128	140	147	145	58	89	99	141	1	127	140	52	141	131	100	128	94	138	75	115	115	103	80	0	53	122	146	144	121	103	90	101	98	85	90	150	1	137	126	170
ENSG00000060982	0	0	0	0	0	0	0	0	0	0	0	0	0	0	0	0	0	0	0	0	0	0	0	0	0	0	0	0	0	0	0	4	0	0	0	0	0	0	0	0	0	0	0	0	0	0	0	0	0
ENSG00000061273	15	66	3	3	49	78	47	86	7	3	0	2	0	13	0	27	0	0	24	0	0	87	0	0	35	1	1	20	0	0	34	30	2	0	32	1	9	34	1	0	0	4	0	7	0	1	36	3	3
ENSG00000061337	0	0	0	1	0	0	0	0	0	0	0	0	0	0	0	0	40	0	0	0	50	58	0	0	0	0	0	0	0	0	0	0	0	0	0	0	0	0	0	0	0	0	0	0	0	0	0	0	0
ENSG00000061455	0	0	95	0	0	0	0	0	0	0	0	0	0	0	0	0	0	0	0	0	0	0	0	0	0	0	0	0	0	0	0	0	0	0	0	0	0	0	0	0	0	0	0	0	0	0	0	0	0
ENSG00000061492	0	0	0	0	0	0	0	0	0	0	0	0	0	0	0	0	0	0	0	0	0	0	0	0	0	0	0	0	0	0	0	0	0	0	0	0	0	0	0	0	0	0	0	0	0	0	0	0	0
ENSG00000061656	0	0	21	0	0	29	0	0	0	22	0	0	0	0	0	0	86	0	0	0	0	0	0	0	88	1	0	0	0	0	35	0	0	0	0	18	13	0	0	0	0	0	0	0	0	0	14	10	42
ENSG00000061676	110	83	221	191	134	151	168	192	187	167	68	5	83	148	87	154	160	271	220	128	70	146	65	0	115	0	3	192	162	178	38	217	63	163	149	44	30	112	0	181	47	152	33	52	59	130	154	21	157
ENSG00000061794	132	147	124	146	135	132	119	138	132	145	128	91	123	128	113	136	142	117	156	137	127	145	127	125	141	142	141	130	136	133	130	128	131	137	119	142	144	148	130	139	143	146	109	141	119	157	155	113	143
ENSG00000061918	0	0	0	0	0	0	0	0	0	0	0	0	0	0	0	0	0	0	0	0	0	0	0	0	0	0	0	0	0	0	0	0	0	0	0	0	0	0	0	0	0	0	0	0	0	0	0	0	0
ENSG00000061936	83	37	69	96	77	149	130	181	109	103	64	101	133	106	87	2	91	112	27	102	71	87	53	1	91	0	138	120	118	125	129	133	125	16	69	0	23	69	77	95	3	42	101	117	106	159	115	0	78
ENSG00000061938	10	1	0	1	0	51	0	0	0	0	0	12	5	0	0	0	0	0	0	0	0	0	26	0	0	0	11	0	0	5	3	4	0	0	2	0	0	0	0	0	0	0	0	0	0	0	0	0	0
ENSG00000061987	23	0	164	0	3	0	22	15	105	11	0	0	3	14	0	3	12	0	0	0	1	3	0	0	0	1	84	36	6	0	183	115	1	0	18	14	115	0	0	3	0	7	20	0	22	12	8	0	38
ENSG00000062038	277	188	262	301	286	272	264	271	265	234	278	4	289	272	0	277	293	206	110	270	253	284	234	3	255	220	271	298	231	292	256	318	251	260	249	304	242	214	205	270	250	278	274	173	249	269	305	0	229
ENSG00000062096	0	0	0	0	0	0	0	0	0	0	0	0	0	0	0	0	0	0	0	0	0	0	0	0	0	0	0	0	0	0	0	0	0	0	0	0	0	0	0	0	0	0	0	0	0	0	0	0	0
ENSG00000062194	204	127	154	3	248	241	239	232	219	167	78	1	193	192	64	114	227	190	128	37	61	119	183	0	228	34	146	1	189	135	167	216	86	29	153	0	122	206	157	232	138	168	127	95	186	229	220	42	185
ENSG00000062282	0	0	108	0	26	0	0	17	0	0	55	0	0	0	7	0	49	0	0	0	14	74	1	0	0	0	0	0	0	8	0	0	0	0	1	1	0	0	0	0	0	69	43	0	0	0	0	1	84
ENSG00000062370	4	116	0	0	0	0	0	7	0	0	0	1	130	0	0	0	0	0	0	1	0	0	0	0	0	0	129	1	0	0	0	0	0	7	0	0	0	0	0	0	0	0	0	0	0	0	0	0	0
ENSG00000062485	175	179	185	220	176	202	184	208	198	200	178	165	200	172	170	197	208	192	205	189	206	181	199	1	180	143	168	194	199	189	211	206	180	200	192	191	182	191	201	177	180	219	175	187	172	191	189	25	177
ENSG00000062524	1	0	0	0	0	0	0	0	49	0	0	0	0	0	0	0	0	0	0	0	0	0	0	0	0	0	0	0	0	0	0	0	0	0	0	0	0	0	0	0	0	0	0	0	0	0	10	0	2
ENSG00000062582	1	2	1	4	1	5	2	2	2	0	0	0	2	3	2	1	0	4	2	1	4	0	1	1	0	0	0	4	1	1	1	2	1	3	1	4	0	2	2	1	0	1	0	1	1	13	2	0	1
ENSG00000062598	0	10	202	153	81	118	124	160	70	0	0	18	104	5	20	32	0	0	0	0	0	68	36	0	127	0	0	166	1	188	164	123	1	155	0	1	1	0	0	165	0	109	63	0	0	1	1	0	210
ENSG00000062650	42	134	259	16	297	122	197	227	258	201	115	1	21	170	145	133	315	133	190	319	12	180	341	1	0	42	229	125	180	100	176	349	1	273	241	153	88	233	211	361	163	18	135	95	162	42	151	0	167
ENSG00000062716	197	157	141	155	128	250	163	189	165	171	106	165	177	166	142	167	195	208	223	171	140	214	146	86	234	152	146	271	193	134	143	211	158	227	160	143	145	182	169	159	155	162	141	182	150	176	169	29	231
ENSG00000062725	122	75	265	0	120	205	161	141	284	217	75	167	145	120	98	138	216	56	110	7	1	128	112	0	59	18	187	221	177	125	196	149	51	81	159	73	157	97	142	0	0	227	83	104	147	161	111	0	141
ENSG00000062822	126	13	232	136	16	174	74	238	214	143	102	0	224	53	0	144	186	241	126	221	20	172	0	1	132	0	87	203	150	244	102	245	212	191	164	65	133	270	203	240	279	234	116	110	216	119	189	116	82
ENSG00000063015	0	0	0	0	0	0	0	0	0	1	0	0	0	0	0	0	0	0	0	0	0	0	0	0	0	0	0	0	0	0	0	0	0	0	0	0	0	0	0	0	0	0	0	0	0	0	0	0	0
ENSG00000063046	288	265	240	223	277	231	257	275	268	285	173	219	270	167	240	184	285	260	230	187	232	226	241	84	268	234	266	266	291	242	266	343	273	219	220	253	278	200	241	275	282	256	217	226	272	236	261	107	269
ENSG00000063127	0	0	0	0	0	0	0	1	0	0	0	0	0	0	0	0	0	0	0	0	0	0	0	0	0	0	0	0	0	0	0	0	0	0	0	0	0	0	0	0	0	0	0	0	0	0	0	0	0
ENSG00000063169	0	0	0	0	0	5	0	0	0	0	0	0	0	0	0	0	0	0	0	0	1	14	1	0	0	3	0	0	0	0	6	20	0	0	0	0	0	0	0	0	0	0	0	0	0	0	0	0	0
ENSG00000063176	80	128	50	49	42	107	33	56	18	32	48	0	6	50	55	26	79	62	1	49	18	1	5	29	0	0	0	61	1	26	8	93	45	2	37	0	0	17	20	76	1	40	45	76	61	66	28	0	43
ENSG00000063177	66	54	43	29	53	30	57	33	51	41	35	29	63	47	29	42	46	47	33	47	69	59	38	36	36	42	52	41	27	47	34	57	38	42	43	26	30	35	111	34	31	29	33	28	57	48	32	56	60
ENSG00000063180	4	64	0	1	50	0	88	74	14	0	0	0	10	1	0	0	20	0	1	0	69	0	29	0	1	89	45	0	0	1	2	7	36	0	0	71	0	0	0	0	0	56	0	0	0	45	0	0	1
ENSG00000063241	43	41	79	57	35	100	59	43	75	103	29	77	51	30	51	53	67	17	52	34	68	30	80	1	81	0	53	74	86	34	30	76	39	88	41	61	43	47	81	81	100	85	70	55	75	81	82	0	29
ENSG00000063244	21	9	96	0	45	97	76	15	27	21	48	16	10	36	78	6	61	26	14	52	68	36	22	0	23	1	11	75	7	9	63	72	54	40	78	5	4	21	49	80	8	27	91	9	74	1	17	2	96
ENSG00000063245	11	35	9	7	26	62	18	30	40	39	2	10	29	7	14	34	15	27	8	18	27	27	12	7	16	13	12	12	48	16	20	5	15	29	7	18	0	38	1	48	9	6	0	6	2	7	7	0	19
ENSG00000063322	69	110	242	140	149	219	137	261	54	117	34	0	53	115	16	188	149	283	24	157	216	63	224	0	0	23	56	229	159	80	225	172	63	18	40	210	236	141	2	14	46	49	124	32	255	159	64	1	244
ENSG00000063438	96	28	0	1	0	6	0	134	107	49	0	0	196	38	0	58	0	135	0	102	1	8	89	5	0	0	176	0	0	10	0	1	0	0	67	0	0	0	158	9	9	15	24	179	0	0	0	0	28
ENSG00000063515	0	0	0	0	0	0	0	0	0	0	0	0	0	0	0	0	0	0	0	0	0	0	0	0	0	0	0	0	0	0	0	0	0	0	0	0	0	0	0	0	0	0	0	0	0	0	0	0	0
ENSG00000063587	0	0	74	191	36	94	0	74	0	35	1	0	0	0	0	1	119	66	0	111	0	0	124	1	180	0	19	10	195	42	23	116	0	0	0	0	3	49	0	117	0	33	0	0	209	0	0	0	134
ENSG00000063601	0	129	58	0	91	1	126	15	0	1	0	0	70	21	0	0	93	0	0	0	0	68	1	0	0	0	90	0	7	1	0	11	0	0	5	0	0	14	0	0	95	0	30	10	0	63	46	0	0
ENSG00000063660	62	159	92	1	214	15	57	116	155	189	124	187	79	78	0	85	90	206	4	0	0	50	81	11	83	9	68	119	93	131	257	122	1	107	6	192	91	211	69	0	0	5	1	36	112	86	47	0	101
ENSG00000063761	0	16	82	94	85	144	125	1	0	0	73	0	9	48	0	0	62	0	0	0	114	107	56	132	122	72	0	82	0	16	0	52	0	0	0	0	0	109	132	0	0	66	98	177	0	0	1	0	0
ENSG00000063854	2	101	100	72	86	55	66	88	76	37	24	95	55	90	119	75	90	83	7	64	86	78	75	80	89	50	78	87	95	77	43	98	93	85	68	8	75	107	99	80	9	89	69	2	102	97	74	1	104
ENSG00000063978	249	248	211	184	117	237	205	225	209	235	187	1	201	135	47	155	208	241	211	197	155	230	176	1	135	0	211	219	145	185	211	243	90	163	96	115	25	141	185	230	11	196	215	194	205	184	144	1	226
ENSG00000064012	171	23	63	175	79	77	60	144	1	106	0	53	71	37	0	60	5	1	108	135	1	186	67	0	136	0	17	29	105	49	61	57	0	109	4	38	63	109	30	0	250	138	74	1	101	197	153	0	161
ENSG00000064042	0	58	47	0	0	0	0	1	0	0	0	0	0	0	0	0	0	0	0	3	0	0	0	0	0	0	43	0	0	0	99	104	54	0	0	0	0	0	0	22	0	126	0	0	1	0	119	0	27
ENSG00000064102	157	138	184	150	174	215	204	188	166	229	197	89	128	80	1	52	210	180	133	196	21	141	195	1	188	205	210	180	150	186	121	199	163	135	78	49	204	158	145	164	225	197	125	112	187	162	153	1	122
ENSG00000064115	85	169	174	84	190	178	170	142	158	159	76	177	52	95	131	152	83	179	108	103	137	188	123	1	135	0	151	114	178	88	112	145	137	159	134	1	68	98	160	76	35	46	14	0	2	117	66	0	162
ENSG00000064195	0	0	0	0	0	0	0	0	0	0	0	0	0	0	0	0	0	0	0	0	0	0	0	0	0	0	0	0	0	0	0	0	0	0	0	0	0	0	0	1	0	0	0	0	0	2	0	0	0
ENSG00000064199	26	30	65	64	46	31	27	43	9	0	0	61	87	20	69	46	59	0	0	10	140	102	80	0	42	26	13	24	74	46	21	31	44	0	10	11	37	67	15	105	55	43	1	0	0	27	90	0	50
ENSG00000064201	0	0	0	0	0	0	0	0	0	0	0	0	0	0	0	0	0	0	0	0	0	0	0	0	0	0	0	0	0	0	0	0	0	0	0	0	0	0	0	0	0	0	0	0	0	0	0	0	0
ENSG00000064205	0	0	0	0	0	0	0	0	0	0	0	0	0	0	0	0	0	0	0	0	0	0	0	0	0	0	0	0	0	0	0	0	0	0	0	0	0	0	0	0	0	0	0	0	0	0	0	0	0
ENSG00000064218	0	0	0	0	0	0	0	0	0	0	0	0	0	0	0	0	0	0	0	0	0	0	0	0	0	0	0	0	0	0	0	0	0	0	0	0	0	0	0	0	0	0	0	0	0	0	0	0	0
ENSG00000064225	20	3	9	6	33	7	10	94	13	15	11	0	41	9	19	54	35	9	36	0	6	19	59	0	40	7	87	6	2	16	46	27	2	94	11	4	19	10	8	4	31	8	54	6	4	7	6	65	6
ENSG00000064270	33	58	87	0	1	0	0	65	0	137	89	0	170	58	0	72	6	1	0	61	1	94	160	0	1	0	87	196	64	52	73	0	156	2	94	1	122	0	240	197	92	38	0	32	0	0	0	0	0
ENSG00000064300	0	0	31	0	0	7	0	2	23	6	0	0	0	3	0	0	19	0	0	0	0	9	26	0	44	0	0	0	160	25	0	0	76	0	0	0	0	16	0	0	0	0	0	0	20	0	0	38	0
ENSG00000064309	0	0	0	0	0	0	0	13	0	55	0	0	0	0	0	0	3	0	0	0	0	0	13	0	0	0	0	4	13	0	34	62	0	0	0	61	0	0	0	17	0	0	0	0	0	0	0	0	51
ENSG00000064313	286	1	235	213	202	240	188	256	242	255	117	2	205	230	4	38	260	147	198	274	106	217	147	1	308	201	353	211	234	285	110	208	288	222	72	1	327	152	139	262	101	199	7	123	302	245	279	0	218
ENSG00000064393	162	7	67	136	90	178	129	321	190	82	0	73	31	24	0	151	60	0	1	30	0	167	208	1	53	0	318	18	140	245	114	129	0	47	0	228	112	10	0	194	91	118	106	73	120	101	106	19	118
ENSG00000064419	287	246	147	280	239	293	268	263	242	276	190	150	279	166	116	2	246	268	164	268	165	226	257	0	213	190	259	258	233	248	182	275	218	188	243	0	219	164	175	285	247	216	221	188	212	226	94	2	201
ENSG00000064490	52	75	57	88	46	30	94	102	99	41	12	62	111	63	64	62	96	51	68	72	99	38	106	81	43	79	57	103	71	60	70	63	25	85	60	30	60	55	27	107	104	82	30	56	67	92	81	0	32
ENSG00000064545	103	139	157	138	123	142	118	123	139	126	39	130	144	110	98	123	119	125	138	141	71	124	82	101	124	1	106	75	114	129	128	133	59	102	119	94	122	105	124	135	127	116	91	127	119	134	106	1	147
ENSG00000064547	56	105	45	120	75	68	76	91	55	99	77	107	145	97	71	71	120	83	117	18	1	76	115	2	129	86	106	107	98	106	0	93	0	0	5	7	0	44	79	0	114	51	67	75	82	100	47	66	112
ENSG00000064601	143	138	165	143	116	160	138	152	94	139	143	131	149	162	101	126	155	127	170	34	97	125	148	84	120	21	124	208	127	88	94	134	145	122	84	145	133	161	117	122	138	128	80	109	114	132	130	66	140
ENSG00000064607	86	19	161	57	132	4	18	222	44	21	28	104	10	13	10	108	100	86	15	27	254	115	14	16	133	0	24	20	205	237	128	109	54	15	11	167	47	21	13	31	20	143	15	10	8	88	136	22	19
ENSG00000064651	8	88	11	95	36	156	31	104	322	92	9	107	76	37	10	23	91	255	0	0	52	82	106	3	4	0	146	175	0	34	214	191	14	141	30	128	3	7	163	0	3	119	26	0	5	4	13	0	97
ENSG00000064652	57	4	102	9	51	13	7	118	99	8	9	3	115	5	6	4	6	4	14	22	6	99	108	0	36	0	92	16	118	6	123	33	100	5	119	10	106	51	6	5	8	100	90	83	115	117	106	21	114
ENSG00000064655	0	0	0	0	0	0	0	0	0	0	0	0	0	0	0	0	0	0	0	0	0	0	0	0	0	0	0	0	0	0	0	0	0	0	0	0	0	0	0	0	0	0	0	0	0	0	0	0	0
ENSG00000064666	160	170	167	182	128	177	166	173	167	171	134	165	161	167	187	174	171	174	172	164	180	147	140	175	137	187	159	194	179	183	189	183	179	156	174	185	179	182	173	174	171	177	184	185	173	179	174	97	165
ENSG00000064687	23	20	72	46	26	69	77	31	39	45	117	152	105	40	39	20	163	26	24	29	21	89	111	194	104	27	19	16	127	23	139	40	7	32	19	18	20	65	111	0	24	41	20	50	27	28	28	0	41
ENSG00000064692	0	0	0	0	0	0	0	0	0	0	0	18	0	0	0	0	0	0	0	0	0	0	0	0	0	0	0	0	0	0	0	0	0	0	0	0	0	0	0	0	0	0	0	0	0	0	0	0	0
ENSG00000064703	148	102	187	68	197	165	200	124	103	146	81	139	1	86	0	153	1	130	37	8	212	156	2	0	114	0	168	58	0	9	111	112	0	151	0	0	0	1	121	225	149	111	174	154	170	0	144	1	1
ENSG00000064726	188	177	194	171	136	118	168	160	163	171	83	77	142	154	105	78	177	145	131	183	1	152	149	1	192	82	188	136	76	89	85	176	2	149	95	201	104	136	142	77	99	100	89	45	131	0	113	33	143
ENSG00000064763	13	0	24	9	72	56	17	17	114	88	102	6	59	5	87	0	14	11	34	162	0	7	33	0	9	0	77	1	105	77	25	113	98	83	53	0	6	3	34	0	108	30	43	0	4	82	56	0	5
ENSG00000064787	0	0	0	0	0	0	0	0	0	0	0	0	0	0	0	0	0	0	0	0	0	0	0	0	0	0	0	0	0	0	0	0	0	0	0	0	0	0	0	0	0	0	0	0	0	0	0	0	0
ENSG00000064835	0	0	0	0	0	0	0	0	0	0	0	0	0	0	0	0	0	0	0	0	0	0	0	0	0	0	0	0	0	0	0	0	0	0	0	0	0	0	0	0	0	0	0	0	0	0	0	0	0
ENSG00000064886	0	0	0	0	0	0	0	0	0	0	0	0	0	0	0	0	0	0	0	0	0	0	0	0	0	0	0	0	0	0	0	0	0	0	0	0	0	0	0	0	0	0	0	0	0	0	0	0	0
ENSG00000064932	3	9	3	0	15	20	5	2	0	1	0	89	3	17	3	0	138	5	0	0	4	0	0	0	1	0	0	49	0	4	3	32	4	0	0	0	0	97	0	198	0	1	0	17	4	1	40	0	0
ENSG00000064933	158	169	37	93	146	135	175	46	117	209	1	37	84	43	8	46	174	60	38	83	47	126	120	0	56	0	143	147	162	148	11	157	30	123	59	28	238	57	91	105	198	202	67	165	151	190	31	0	165
ENSG00000064961	151	144	78	141	128	152	138	142	154	139	58	148	160	103	119	88	137	98	95	79	94	156	125	34	109	135	140	132	135	164	98	118	120	128	110	73	104	111	128	130	108	110	115	108	160	33	145	113	138
ENSG00000064989	0	0	0	0	63	0	0	0	1	0	131	0	50	0	2	0	0	0	0	0	0	0	0	0	0	0	0	0	0	0	0	0	0	0	0	0	0	0	0	0	0	0	0	0	0	0	16	0	0
ENSG00000064995	62	71	34	4	98	101	111	94	111	113	63	0	80	49	0	1	113	50	13	116	14	45	32	3	0	1	120	7	106	76	89	93	7	104	18	101	86	114	72	87	97	119	1	109	97	75	83	0	112
ENSG00000064999	0	103	39	0	0	84	137	13	189	1	0	0	103	83	0	0	0	52	1	0	0	162	0	0	0	0	1	0	107	0	0	23	1	0	0	187	30	120	55	0	9	8	67	91	84	0	50	0	13
ENSG00000065000	130	166	288	190	138	225	207	110	169	259	40	186	121	81	21	53	140	253	38	177	18	136	144	0	292	156	202	76	185	121	81	212	0	143	48	80	138	151	81	83	42	159	75	78	82	23	12	0	85
ENSG00000065029	0	161	153	64	50	146	170	9	103	167	0	36	194	57	1	95	56	130	0	161	139	217	0	1	67	168	110	13	214	97	111	217	200	162	93	159	146	71	130	224	210	183	119	95	36	168	98	0	174
ENSG00000065054	0	6	16	88	16	27	7	8	86	51	1	4	16	38	48	0	2	4	17	7	112	37	0	0	69	0	69	43	60	1	26	6	40	0	18	10	0	31	0	69	0	1	0	0	49	3	10	0	0
ENSG00000065057	64	62	84	47	70	97	61	57	73	60	47	70	66	34	19	59	73	45	73	84	41	65	72	63	1	6	39	82	66	62	41	84	0	57	36	85	23	60	55	0	47	83	0	66	55	54	62	1	71
ENSG00000065060	182	20	382	3	87	170	16	239	277	107	18	180	13	40	0	1	21	0	0	21	3	9	110	2	157	18	197	210	20	24	13	120	97	70	89	18	17	17	26	18	18	204	143	15	225	16	20	0	19
ENSG00000065135	214	197	164	198	202	166	213	197	206	196	170	203	171	199	207	212	221	228	176	221	180	215	219	11	160	19	171	191	190	171	203	186	165	175	149	220	203	213	187	210	196	232	219	196	199	203	231	92	189
ENSG00000065150	347	404	391	208	380	339	413	365	345	413	5	6	323	235	195	262	296	350	373	354	257	362	328	1	306	288	374	324	379	287	353	378	267	313	325	286	297	355	350	422	355	120	396	239	384	432	164	3	331
ENSG00000065154	168	156	137	161	154	167	150	163	128	137	140	162	144	153	157	135	149	170	141	164	143	163	133	157	116	141	151	150	144	147	125	131	151	128	151	154	137	157	131	139	142	139	150	158	128	143	147	134	159
ENSG00000065183	300	218	303	96	247	316	203	296	251	332	172	237	297	182	42	226	294	278	286	213	236	259	202	0	174	168	250	107	286	249	261	346	237	279	69	121	328	275	283	334	305	257	196	219	310	271	287	1	217
ENSG00000065243	152	146	89	1	87	163	107	261	218	118	159	10	169	70	11	0	145	48	179	48	125	156	98	0	60	169	142	245	145	65	76	168	143	135	53	0	213	75	15	149	202	181	84	21	42	84	263	0	127
ENSG00000065268	131	120	116	111	120	110	125	121	114	123	109	135	119	113	96	129	123	114	105	112	109	117	126	91	107	128	113	127	127	104	112	132	95	132	118	113	113	149	129	113	106	124	121	103	101	92	106	81	142
ENSG00000065308	48	28	1	1	183	37	124	208	0	234	0	113	160	31	0	59	174	117	0	159	0	376	181	0	1	1	30	221	8	67	337	225	0	100	94	0	87	103	2	1	203	166	1	87	156	158	1	0	110
ENSG00000065320	0	0	0	0	0	0	40	0	0	0	0	0	0	3	0	0	0	0	0	0	0	0	0	0	0	0	0	0	0	0	0	0	0	0	0	0	104	0	0	0	0	0	0	0	0	0	36	0	0
ENSG00000065325	0	0	0	0	0	0	0	0	0	0	0	0	0	0	0	0	0	0	0	0	0	0	0	0	0	0	0	0	0	0	0	0	0	0	0	0	0	0	0	0	0	0	0	0	0	0	0	0	0
ENSG00000065328	242	223	174	255	139	159	205	250	269	128	175	114	167	139	112	0	268	166	226	239	187	158	283	0	162	189	235	297	247	188	194	250	197	276	97	163	266	240	180	132	125	93	218	269	306	2	1	1	235
ENSG00000065357	106	141	205	55	209	1	133	188	63	8	1	1	210	12	1	44	31	127	12	1	0	194	2	1	20	0	81	113	118	72	179	49	65	182	21	0	113	220	201	173	165	29	3	0	116	160	247	6	155
ENSG00000065361	0	77	51	0	28	0	168	25	38	155	0	0	33	0	14	23	18	89	1	0	230	114	121	0	0	0	55	0	33	0	0	88	0	0	0	0	0	18	5	0	0	0	116	174	2	109	72	170	213
ENSG00000065371	0	0	0	0	0	0	0	0	0	0	0	0	0	0	0	0	0	0	0	0	0	0	0	0	0	0	0	0	0	0	0	0	0	0	0	0	0	0	0	0	0	0	0	0	0	0	0	0	0
ENSG00000065413	0	0	0	42	0	0	1	0	0	0	0	0	0	0	0	0	0	0	0	0	0	0	3	0	0	0	0	0	0	0	0	0	0	74	1	0	0	0	78	0	0	10	0	0	0	0	0	0	56
ENSG00000065427	189	218	193	172	209	185	199	175	184	180	170	177	178	194	199	213	198	178	201	185	208	193	180	217	194	223	180	172	180	217	195	193	209	180	216	198	204	195	192	160	158	181	206	216	192	181	178	147	192
ENSG00000065457	39	184	141	157	106	9	4	165	156	65	38	60	0	16	68	123	63	20	11	0	0	97	67	0	1	1	83	0	110	39	32	37	0	1	0	0	0	63	127	1	267	1	41	0	142	13	139	0	93
ENSG00000065485	0	81	13	130	77	135	34	96	1	120	98	148	125	62	77	5	62	1	37	22	1	46	106	150	82	1	127	87	111	103	84	140	117	1	94	0	0	134	139	158	30	199	86	100	0	48	104	0	3
ENSG00000065491	47	68	0	14	21	42	0	48	5	3	7	1	0	27	52	0	148	63	57	143	79	74	48	0	0	0	81	0	8	48	10	95	0	0	0	0	58	0	0	64	0	57	41	0	3	96	14	0	13
ENSG00000065518	41	33	45	46	35	32	35	42	33	42	39	36	38	28	35	35	28	37	43	29	40	51	39	35	32	29	33	34	41	30	36	35	38	36	36	34	38	38	30	28	35	42	33	30	33	35	38	26	30
ENSG00000065526	134	2	181	0	26	43	141	80	0	26	2	0	3	7	16	157	22	0	1	180	68	185	157	0	139	0	71	1	46	98	94	177	0	0	25	7	13	0	37	0	0	14	53	0	14	0	15	1	63
ENSG00000065534	0	6	0	0	2	0	0	4	0	0	0	0	5	8	7	0	14	0	0	2	0	49	8	0	0	0	0	97	0	172	0	0	212	13	117	0	0	0	8	0	0	0	0	0	6	84	21	0	6
ENSG00000065548	173	160	133	116	176	164	176	174	153	151	123	140	178	155	78	159	170	145	149	173	160	181	161	1	159	197	178	154	178	142	135	160	185	156	130	151	179	186	133	169	183	168	147	179	183	159	117	46	173
ENSG00000065559	157	57	21	15	102	176	28	30	94	148	102	1	1	57	91	49	111	173	36	0	14	106	0	0	170	8	32	116	31	118	5	19	14	1	122	0	30	31	0	159	0	105	0	58	112	101	37	1	97
ENSG00000065600	53	106	143	77	0	8	124	29	106	153	81	105	74	48	4	88	72	128	0	6	64	91	96	2	82	0	34	73	125	45	0	77	141	61	101	1	102	108	170	163	0	74	83	30	101	122	137	1	15
ENSG00000065609	0	0	0	0	0	0	0	0	0	0	0	0	0	0	0	0	0	0	0	0	0	0	0	0	0	0	0	0	0	6	0	0	0	0	0	3	0	0	0	0	0	0	0	0	0	0	0	0	0
ENSG00000065613	21	89	0	5	49	2	0	165	2	0	1	0	0	42	0	0	2	21	0	151	100	58	79	159	112	0	73	23	5	0	1	86	101	0	7	0	2	76	12	0	0	54	1	70	0	78	113	1	3
ENSG00000065615	84	0	85	269	121	163	107	72	1	95	93	1	3	78	54	73	37	80	123	0	0	64	130	22	135	18	1	156	59	39	0	137	138	104	68	7	118	0	54	156	110	29	79	60	169	56	116	0	106
ENSG00000065618	0	0	0	0	0	0	1	0	0	0	0	0	0	20	0	0	1	0	0	0	0	118	0	0	0	0	0	0	0	0	0	0	0	0	76	0	0	0	0	0	0	2	0	0	0	0	0	0	0
ENSG00000065621	90	187	98	76	64	92	73	181	159	75	71	70	194	64	67	80	76	69	139	75	84	94	124	65	277	56	87	253	94	87	176	125	71	89	139	102	106	69	128	193	66	137	125	90	75	70	70	47	84
ENSG00000065665	28	17	138	12	72	9	63	11	13	80	94	6	16	49	22	15	15	80	21	88	13	62	11	10	5	18	14	16	10	14	12	113	14	15	17	8	12	14	13	115	10	14	9	15	8	69	46	14	68
ENSG00000065675	0	0	0	0	0	0	125	53	0	0	0	0	0	0	0	0	0	0	0	0	0	91	0	0	0	0	0	0	0	0	0	21	0	0	0	0	0	0	0	0	0	0	0	0	0	0	0	0	0
ENSG00000065717	49	17	1	11	4	1	1	53	56	6	31	33	45	0	0	0	28	4	0	6	0	42	93	0	5	0	0	6	27	0	0	0	2	3	0	0	5	1	5	0	0	46	0	85	28	0	3	0	50
ENSG00000065802	54	61	84	68	83	65	107	47	28	86	106	91	71	57	0	2	88	38	66	80	0	47	0	1	115	0	1	97	0	28	186	65	93	71	58	92	81	167	189	54	98	70	16	1	94	42	60	0	89
ENSG00000065809	201	1	15	6	207	146	8	137	178	151	101	18	59	131	13	79	139	149	17	169	49	175	173	1	207	0	140	165	141	24	200	132	157	76	99	2	34	127	161	14	8	172	153	169	148	122	83	0	59
ENSG00000065833	145	195	164	153	169	187	199	179	149	146	124	112	144	170	18	90	146	148	236	163	211	101	119	171	143	174	182	193	162	96	117	168	117	58	132	202	110	202	127	161	167	126	138	77	180	157	202	0	211
ENSG00000065882	15	1	101	168	100	1	115	187	22	27	171	32	71	48	0	0	6	40	108	160	77	62	73	0	0	0	77	103	6	11	25	117	0	18	8	1	167	160	0	68	0	13	0	63	10	88	101	0	68
ENSG00000065883	0	165	1	0	20	36	0	0	37	1	7	0	0	14	5	0	0	0	0	0	0	32	96	0	8	0	19	0	0	7	0	15	7	0	15	0	4	17	0	0	0	0	0	82	0	0	6	0	1
ENSG00000065911	238	303	236	185	282	270	268	276	285	272	237	146	252	242	269	298	223	312	242	175	206	255	217	182	187	188	288	255	255	302	239	260	174	264	241	174	255	298	225	302	301	244	305	181	238	277	258	174	255
ENSG00000065923	0	0	0	0	0	0	0	0	0	0	0	0	25	0	0	0	0	0	0	174	0	0	0	0	1	0	0	0	0	0	0	0	0	0	0	0	0	0	0	0	0	0	0	14	0	0	42	0	0
ENSG00000065970	9	0	92	96	90	106	19	104	0	4	105	141	3	49	102	79	0	142	149	183	0	56	165	0	86	190	148	0	115	58	152	19	70	67	114	0	183	0	3	0	0	17	42	0	82	32	43	0	11
ENSG00000065978	101	83	131	110	111	121	110	133	121	109	94	136	109	108	83	134	117	113	107	121	90	117	105	108	104	102	128	127	122	119	115	139	102	102	93	131	111	127	100	100	102	120	124	72	117	118	103	54	112
ENSG00000065989	6	3	5	123	88	159	3	83	1	173	1	3	124	50	0	4	68	5	0	1	39	0	102	32	103	0	83	0	0	84	0	106	0	106	51	0	61	55	71	133	0	60	25	39	22	13	45	0	117
ENSG00000066027	7	0	3	60	0	29	104	72	112	0	8	0	134	44	0	21	26	0	54	45	0	68	40	70	97	0	44	65	12	0	29	81	0	0	21	55	0	2	0	1	0	6	0	0	0	108	0	8	0
ENSG00000066032	0	0	0	0	0	0	0	0	0	0	0	0	0	0	0	0	0	0	0	0	0	0	0	0	0	0	0	0	0	0	0	0	0	0	0	0	0	0	0	0	0	1	0	0	0	0	0	0	0
ENSG00000066044	184	157	165	168	168	172	189	168	167	163	153	65	154	158	125	153	205	166	143	164	187	170	169	74	170	54	257	155	187	185	161	220	132	203	140	162	170	159	160	160	174	212	127	130	168	171	179	2	151
ENSG00000066056	0	0	0	0	0	0	0	0	0	0	0	0	0	0	0	0	0	0	0	0	0	0	0	0	0	0	0	0	0	0	0	0	3	0	0	0	0	0	0	0	0	0	0	0	0	0	0	0	0
ENSG00000066084	50	4	1	39	2	117	75	91	99	0	0	0	0	35	0	66	153	2	8	0	0	138	27	0	76	0	18	90	1	41	115	229	54	13	0	0	145	5	65	1	211	110	0	0	93	13	188	0	2
ENSG00000066117	10	80	11	9	9	9	1	19	13	29	12	0	0	11	9	15	54	24	8	14	15	15	10	0	10	0	8	9	11	2	13	16	4	7	6	8	8	53	19	15	21	20	6	0	68	17	9	0	16
ENSG00000066135	121	253	259	311	133	197	153	2	198	173	2	1	119	98	0	1	262	25	220	224	163	159	76	0	89	20	137	211	230	203	0	248	168	95	162	0	2	132	171	137	93	180	178	17	8	62	80	0	0
ENSG00000066136	132	116	165	100	166	165	158	138	160	141	120	98	179	104	146	99	160	124	91	139	6	174	100	0	133	174	145	170	125	133	80	148	67	100	84	151	170	178	117	221	76	120	127	3	129	160	161	24	169
ENSG00000066185	0	0	0	0	0	0	0	0	0	0	0	0	0	0	0	0	0	0	1	0	0	0	0	0	0	0	0	0	0	0	0	0	0	0	0	0	0	0	0	0	0	25	0	0	0	0	0	0	0
ENSG00000066230	0	0	0	0	0	0	0	0	0	34	0	0	0	0	0	0	0	0	0	2	0	0	0	0	0	0	0	0	0	0	0	0	18	0	0	0	0	0	0	0	0	0	0	0	0	0	0	0	0
ENSG00000066248	0	0	0	11	0	1	29	105	0	67	62	0	61	32	12	1	97	41	71	0	0	11	0	0	118	0	86	43	0	11	0	115	0	0	68	0	0	0	0	1	127	114	1	1	66	75	176	74	0
ENSG00000066279	264	80	23	0	26	1	180	360	203	127	0	1	74	63	0	27	11	1	0	1	0	428	45	0	0	0	41	304	95	33	0	246	105	123	14	9	130	80	158	142	0	49	0	0	51	27	1	0	118
ENSG00000066294	0	0	0	0	0	0	0	0	0	0	0	0	0	0	1	0	0	0	0	0	0	0	0	0	0	0	0	0	0	0	0	0	0	0	0	0	0	0	0	0	0	0	0	0	0	0	0	0	0
ENSG00000066322	123	102	108	147	101	120	118	121	99	102	94	103	93	117	121	128	101	109	111	106	105	124	107	108	103	90	137	109	87	111	102	119	95	112	105	109	107	119	104	79	101	121	82	102	95	102	104	100	98
ENSG00000066336	0	0	0	0	0	0	0	5	0	0	0	0	0	0	0	0	0	0	0	0	0	0	0	0	0	0	0	0	0	0	0	0	0	0	0	0	0	0	0	0	0	0	0	0	0	0	0	0	0
ENSG00000066379	0	0	0	0	0	0	0	0	0	0	0	0	0	0	0	0	0	0	0	0	0	0	0	0	0	0	0	0	0	0	0	0	0	0	0	0	0	0	0	0	0	0	0	0	0	0	0	0	0
ENSG00000066382	0	0	0	0	0	0	0	0	0	0	0	0	0	0	0	0	0	0	0	0	0	0	0	0	0	0	0	0	0	0	0	0	0	0	0	0	0	0	0	0	0	0	0	0	0	0	0	0	0
ENSG00000066405	0	0	0	0	0	0	0	0	0	0	0	0	0	0	0	0	0	0	0	0	0	0	0	0	0	1	0	0	0	0	0	0	0	0	0	0	0	0	0	0	0	0	0	0	0	0	0	0	0
ENSG00000066422	159	0	81	108	109	161	1	61	128	302	21	60	5	24	54	29	246	229	1	0	43	45	230	67	0	0	147	0	68	100	108	337	176	155	167	54	241	193	8	233	207	99	0	1	73	215	212	35	77
ENSG00000066427	68	8	87	1	90	3	120	36	132	28	36	59	103	71	6	115	52	0	58	23	59	86	117	0	72	0	33	94	112	0	71	4	0	4	39	0	1	21	0	152	0	31	92	0	97	117	186	0	75
ENSG00000066455	85	75	187	160	146	160	1	162	236	183	15	0	224	136	164	31	189	5	99	156	144	70	196	1	173	1	168	96	151	153	156	97	201	194	176	1	138	194	158	14	47	140	73	133	50	0	169	52	162
ENSG00000066468	4	2	0	0	38	0	0	0	109	0	34	0	0	0	0	8	29	0	0	0	1	0	130	0	54	0	51	0	0	0	0	0	0	0	0	0	0	2	0	0	0	0	0	0	0	0	0	0	0
ENSG00000066557	47	47	105	2	143	82	145	156	93	105	7	120	169	6	17	90	43	164	0	85	0	150	111	151	0	25	92	146	89	52	73	130	111	121	0	24	1	69	153	202	0	169	76	58	113	56	227	0	151
ENSG00000066583	132	153	145	142	103	146	144	139	166	148	136	1	133	117	26	92	142	153	96	149	137	115	142	0	89	144	115	143	98	98	134	149	144	144	117	95	145	124	147	155	124	138	171	92	148	139	103	1	152
ENSG00000066629	25	0	95	81	0	7	0	1	1	1	0	76	0	0	0	0	0	0	0	0	0	117	148	0	0	0	0	0	0	0	0	22	1	0	90	0	0	80	0	0	0	0	0	72	0	0	0	0	0
ENSG00000066651	47	1	80	0	96	19	83	85	46	0	1	115	0	74	9	26	1	31	0	87	9	124	16	0	0	1	0	85	108	53	73	86	119	0	3	0	49	117	54	96	0	81	0	18	95	90	120	0	82
ENSG00000066654	38	83	146	117	175	228	184	225	161	215	114	0	81	157	64	99	190	168	113	169	2	136	100	0	169	80	160	189	102	129	250	208	170	170	86	32	166	94	131	139	151	188	65	81	169	121	280	91	171
ENSG00000066697	54	16	60	0	3	96	0	89	62	11	0	0	58	12	2	1	40	38	65	31	0	43	66	2	7	52	90	1	13	36	20	33	84	38	15	1	43	54	34	34	32	42	41	8	62	55	0	0	63
ENSG00000066735	0	0	0	3	19	0	2	0	53	0	1	0	0	0	0	0	0	0	0	0	0	0	13	0	0	0	0	0	0	30	0	0	0	0	0	0	0	1	0	0	0	0	0	0	0	27	0	0	0
ENSG00000066739	0	5	16	0	78	18	3	15	6	1	2	1	4	4	2	1	0	0	4	1	38	3	4	0	3	0	3	2	9	1	5	3	76	2	0	4	5	107	2	7	0	4	3	0	1	3	2	0	5
ENSG00000066777	1	0	50	0	121	227	87	89	0	0	0	159	31	0	0	9	65	0	0	0	0	14	0	0	85	15	11	0	1	0	15	65	0	106	3	3	118	3	0	100	0	160	0	11	69	64	17	0	0
ENSG00000066813	0	0	0	0	0	0	0	0	0	0	0	0	0	0	0	0	0	0	0	0	0	0	0	0	0	0	0	0	0	0	0	0	0	0	0	0	0	0	0	0	0	0	0	0	0	0	0	0	0
ENSG00000066827	129	0	0	0	0	40	0	2	0	0	0	0	0	38	0	0	0	0	0	0	2	0	0	0	0	0	137	0	0	0	0	118	0	0	0	0	0	0	151	144	0	0	0	0	0	2	0	0	124
ENSG00000066855	27	46	54	77	45	47	61	96	77	95	1	3	16	53	12	21	64	19	88	2	69	16	113	0	7	10	85	75	80	38	20	62	24	50	0	97	68	48	74	51	79	80	10	99	64	40	17	87	72
ENSG00000066923	0	39	0	0	0	1	0	1	0	0	0	0	0	0	0	15	0	1	0	1	0	1	0	0	0	0	0	0	0	0	0	0	0	0	0	0	0	0	22	0	2	0	0	2	3	0	0	0	0
ENSG00000066926	141	99	263	217	161	203	183	185	190	112	113	0	133	196	0	174	159	0	54	160	76	144	154	2	0	6	135	186	182	166	10	98	0	143	148	208	178	180	132	142	0	86	2	35	142	103	195	186	194
ENSG00000066933	3	51	186	1	3	131	124	129	16	5	0	2	1	73	2	63	313	2	0	0	2	68	1	114	8	1	34	1	58	43	49	23	3	0	72	0	3	157	0	0	0	86	1	4	33	43	124	0	79
ENSG00000067048	0	3	0	0	0	123	26	0	208	0	1	0	0	0	0	2	64	1	26	0	0	0	0	0	1	0	0	1	0	0	0	0	0	0	52	0	0	0	0	0	0	105	0	1	0	0	1	0	0
ENSG00000067057	197	228	169	241	213	176	185	194	201	208	226	201	189	207	238	207	228	190	203	231	235	217	210	249	215	197	210	234	205	204	188	199	216	224	224	229	235	232	201	204	216	235	216	225	220	214	228	149	245
ENSG00000067064	119	154	162	167	136	156	165	167	151	149	133	150	144	163	152	152	181	121	39	172	189	154	157	183	159	0	142	141	142	136	162	160	133	124	145	0	100	169	147	118	1	175	187	157	144	147	131	88	151
ENSG00000067066	147	55	198	150	110	3	130	144	101	169	137	156	192	82	90	109	141	90	170	21	36	135	183	113	121	0	1	155	166	181	110	128	165	163	104	145	107	97	157	95	160	23	2	147	175	164	209	0	231
ENSG00000067082	159	176	153	133	203	180	154	180	145	131	142	23	118	145	142	114	168	161	154	154	140	173	168	145	172	132	128	153	149	194	140	137	150	157	132	138	137	135	200	192	117	179	131	185	205	160	188	107	202
ENSG00000067113	42	53	106	4	90	81	83	73	96	86	2	82	57	30	57	85	87	115	6	9	35	77	67	1	12	4	72	30	6	91	9	78	24	97	66	18	86	51	79	118	130	95	92	82	63	57	95	0	75
ENSG00000067141	0	0	117	0	0	69	0	2	0	0	0	0	0	15	0	0	2	1	0	101	0	6	58	0	0	0	0	0	144	0	1	116	0	14	0	0	0	0	0	2	0	0	0	0	0	4	0	116	29
ENSG00000067167	215	205	204	216	195	191	226	210	204	203	212	163	216	188	190	216	225	206	189	214	232	211	199	198	206	159	209	209	198	219	201	214	199	222	215	187	226	240	215	223	186	216	207	161	179	205	194	169	198
ENSG00000067177	0	0	0	7	90	0	145	12	127	0	0	1	0	66	0	139	61	0	183	0	0	130	0	0	0	144	0	97	249	124	246	92	0	125	3	0	155	53	5	0	238	65	0	0	0	0	62	0	25
ENSG00000067182	186	153	152	103	140	153	84	134	224	131	142	106	160	106	81	89	136	149	156	172	148	160	135	0	146	163	204	146	194	137	150	105	128	168	127	98	0	143	107	94	155	120	112	6	195	166	141	45	188
ENSG00000067191	0	0	0	0	0	0	0	0	0	95	0	0	0	0	0	0	0	0	0	0	0	80	1	0	0	0	0	116	147	0	0	70	0	0	0	0	0	102	56	144	0	0	0	0	13	0	0	0	0
ENSG00000067208	45	63	38	68	39	26	3	109	22	76	209	58	0	21	0	99	20	56	0	0	34	66	59	0	0	0	6	113	0	63	18	3	0	0	73	0	142	0	7	10	1	30	43	25	90	0	114	0	10
ENSG00000067221	79	0	69	3	25	0	86	87	1	0	64	0	85	6	0	0	0	1	0	0	0	39	0	0	0	62	86	108	81	0	0	0	0	125	1	1	0	0	0	0	0	77	0	29	0	71	0	0	1
ENSG00000067225	176	195	158	172	198	236	159	198	164	168	210	200	132	184	202	209	183	182	201	176	182	188	167	213	135	202	210	192	159	201	172	185	229	174	197	239	240	197	184	177	196	192	223	209	190	228	170	243	214
ENSG00000067248	0	34	57	73	131	60	225	47	46	105	1	9	64	89	0	15	44	60	67	25	33	156	183	54	42	0	67	58	66	182	32	223	60	28	83	36	203	154	165	50	23	54	89	61	108	141	54	0	57
ENSG00000067334	194	176	210	189	117	192	204	161	219	275	3	192	230	176	15	144	211	179	188	201	200	222	183	202	244	2	219	186	140	191	211	189	199	83	132	115	158	191	202	193	212	244	259	148	240	251	183	1	207
ENSG00000067365	81	56	73	0	54	1	93	67	49	78	4	85	78	62	0	14	60	84	93	1	73	34	32	1	90	0	88	108	11	0	58	27	0	102	64	1	4	89	67	54	0	33	67	79	1	1	115	0	133
ENSG00000067369	156	0	4	55	44	106	14	301	83	1	24	0	23	75	0	0	100	69	0	56	0	101	0	0	208	1	131	109	10	1	90	59	0	74	0	0	26	150	227	192	178	150	24	1	115	0	73	0	0
ENSG00000067445	0	0	0	0	0	0	0	0	0	0	0	0	0	0	0	0	0	0	1	0	0	0	0	0	0	0	0	0	0	0	0	0	0	0	0	0	0	0	0	0	0	0	0	0	0	0	0	0	0
ENSG00000067533	88	166	129	122	160	78	168	177	28	127	2	21	106	101	94	25	199	87	89	61	130	94	10	0	61	112	57	117	144	130	55	172	121	149	117	71	169	105	176	131	9	168	95	170	240	144	58	0	136
ENSG00000067560	122	127	130	137	151	103	102	118	139	121	155	143	123	158	148	131	117	115	117	117	148	153	112	148	91	127	127	103	100	128	150	140	118	144	135	150	124	141	125	120	132	119	115	140	107	121	125	148	104
ENSG00000067596	69	166	121	183	165	108	184	136	199	202	50	210	105	76	202	3	185	41	14	16	10	161	170	1	117	2	275	2	92	121	153	167	212	210	105	10	20	53	163	180	17	287	133	22	274	41	101	1	124
ENSG00000067601	18	25	16	1	29	24	26	30	65	30	17	17	14	9	0	9	43	12	17	21	0	34	42	0	13	17	36	20	21	0	35	23	19	5	3	0	24	21	0	18	28	26	10	39	21	13	44	0	28
ENSG00000067606	22	9	11	0	0	88	41	54	3	13	0	2	0	13	1	90	166	0	0	0	136	138	70	140	1	2	68	109	72	1	49	89	0	0	58	0	0	84	0	0	0	10	0	88	0	0	21	0	0
ENSG00000067646	0	0	0	0	0	0	0	0	168	0	0	0	0	1	0	0	1	53	0	1	0	0	0	0	0	0	1	1	0	0	0	0	0	0	0	0	0	0	0	0	0	183	0	0	0	0	0	0	0
ENSG00000067704	264	205	280	283	236	296	208	267	248	248	214	10	284	230	236	176	289	241	177	171	250	184	262	26	187	273	258	192	222	144	230	245	281	184	228	30	235	247	241	162	269	296	233	249	245	275	288	17	250
ENSG00000067715	135	73	146	1	263	232	194	278	136	248	24	119	136	127	42	105	59	170	8	196	20	119	18	0	167	0	181	313	42	269	109	157	64	112	101	58	154	27	136	182	72	142	229	1	195	161	120	1	256
ENSG00000067798	0	0	11	0	0	63	1	27	49	0	0	0	95	0	0	0	0	12	0	1	0	35	0	153	61	0	0	0	1	35	0	1	2	6	0	0	1	1	0	3	0	4	0	0	55	0	0	0	0
ENSG00000067829	94	103	111	123	125	103	134	117	127	124	85	118	112	107	89	99	134	80	110	113	92	113	118	108	122	3	121	137	113	120	123	116	102	112	90	117	122	123	51	108	121	133	65	137	117	105	118	69	113
ENSG00000067836	40	7	61	1	1	51	0	23	93	0	30	0	102	51	0	19	0	49	0	20	44	70	48	103	61	0	54	64	85	31	0	1	0	48	40	0	0	61	61	61	90	41	0	0	0	0	44	41	0
ENSG00000067840	0	0	0	0	0	0	0	0	0	0	0	0	0	0	0	0	0	0	0	0	0	0	0	0	0	0	0	0	0	0	0	0	0	0	0	0	0	0	0	0	0	0	0	0	0	0	0	0	0
ENSG00000067842	0	0	0	0	0	0	0	0	0	0	0	0	0	0	0	0	0	0	0	0	0	0	0	0	0	0	0	0	0	0	0	0	0	0	0	0	0	0	0	0	0	0	0	13	0	0	0	0	0
ENSG00000067900	318	130	267	40	185	156	238	172	204	104	0	24	1	102	0	96	190	127	84	175	225	193	127	1	116	0	94	142	107	259	91	214	160	20	0	49	170	124	13	151	0	178	96	135	74	145	204	12	167
ENSG00000067955	174	82	80	155	78	63	159	173	91	173	0	46	178	147	7	5	102	103	163	121	24	146	210	0	145	22	22	176	200	130	132	189	132	126	49	89	109	153	91	187	184	74	24	18	137	86	85	0	171
ENSG00000067992	37	69	72	75	99	74	86	63	70	98	0	58	5	42	0	13	8	0	138	107	0	57	79	1	0	0	2	28	61	23	0	0	81	23	138	32	93	114	0	0	93	1	0	29	72	60	35	0	0
ENSG00000068001	69	90	77	83	78	10	76	99	76	75	21	60	57	52	81	45	81	62	0	130	61	58	75	0	15	0	65	63	81	66	81	76	0	58	62	87	17	69	85	28	0	81	52	1	62	66	88	0	65
ENSG00000068024	9	46	0	0	1	0	25	0	0	8	0	18	112	30	7	0	0	0	0	0	0	1	0	3	0	0	1	0	0	0	5	40	7	0	0	0	0	0	0	0	0	0	0	0	3	0	106	0	0
ENSG00000068028	143	144	111	98	136	146	170	160	31	159	0	0	69	101	58	0	171	190	120	160	156	149	120	3	133	89	159	121	122	120	106	193	0	119	113	94	146	114	107	85	1	162	132	166	3	126	111	0	132
ENSG00000068078	0	0	0	0	0	0	0	0	0	0	0	46	22	19	0	0	0	0	0	0	113	0	0	0	0	0	0	0	0	0	0	4	0	1	0	0	0	0	0	0	0	0	0	0	0	0	3	0	0
ENSG00000068079	38	52	36	83	52	67	85	34	98	84	0	0	91	79	1	28	66	70	0	68	63	42	102	1	24	0	42	85	61	44	0	53	0	46	45	76	90	66	85	0	75	29	40	0	76	55	82	85	75
ENSG00000068097	92	139	155	271	177	196	72	64	228	107	0	0	69	54	1	69	205	178	0	1	198	103	9	1	151	0	115	137	198	103	211	244	11	48	46	0	2	41	0	245	0	280	148	38	193	0	104	0	181
ENSG00000068120	196	177	52	179	198	214	209	185	161	178	131	0	95	166	170	96	188	147	161	77	34	184	188	8	143	179	209	176	189	132	97	189	155	211	159	2	138	201	167	188	183	209	68	193	187	196	184	100	189
ENSG00000068137	101	74	77	4	0	1	0	53	0	36	2	0	16	23	79	0	0	1	0	0	0	0	3	0	87	0	0	0	74	48	20	36	0	108	0	0	1	1	0	49	0	0	0	0	0	0	0	0	0
ENSG00000068305	186	23	96	14	61	151	61	100	90	88	26	0	14	74	61	129	26	185	55	82	4	91	73	0	69	0	88	153	47	149	49	136	56	86	29	8	0	81	6	35	9	33	16	48	88	47	60	0	162
ENSG00000068308	9	41	117	80	2	12	0	68	81	0	0	1	2	87	11	0	1	0	0	0	0	40	24	0	0	0	0	4	0	0	41	18	66	0	0	3	0	0	97	26	0	26	0	0	4	44	8	0	44
ENSG00000068323	50	0	114	0	81	137	76	25	171	0	0	30	127	36	0	1	0	1	87	43	0	0	33	0	0	0	62	0	0	1	142	25	0	0	0	0	15	51	3	0	73	59	23	0	71	63	1	0	0
ENSG00000068354	0	141	46	0	38	0	0	57	29	1	70	0	26	97	83	0	73	0	0	0	1	45	0	0	0	31	0	82	0	17	93	0	0	67	0	0	34	18	0	33	0	0	0	0	80	1	5	0	0
ENSG00000068366	242	239	93	93	83	71	322	114	134	155	62	155	186	73	0	156	199	34	0	136	59	172	25	70	159	109	68	90	165	2	2	270	0	141	229	0	3	0	91	143	121	146	208	0	105	9	147	0	165
ENSG00000068383	0	0	0	0	18	13	21	13	0	0	1	0	0	0	0	0	0	0	0	0	16	0	49	0	0	0	0	0	0	0	0	2	0	18	0	0	0	22	0	0	0	28	50	0	0	0	0	0	8
ENSG00000068394	2	112	73	0	65	127	163	97	82	108	83	0	72	0	84	0	66	0	140	132	0	98	87	0	70	55	81	132	0	89	112	83	141	118	91	2	0	101	0	81	83	136	140	0	121	0	140	0	132
ENSG00000068400	129	123	49	192	200	1	132	25	181	0	19	0	127	115	80	142	142	140	0	0	0	196	195	0	0	0	167	72	0	120	93	96	20	0	15	0	0	33	17	20	54	0	0	132	146	87	29	0	146
ENSG00000068438	142	186	169	169	166	183	154	151	152	174	118	140	189	130	66	148	182	155	152	159	132	185	176	1	75	74	161	145	159	141	150	172	73	142	127	123	159	154	170	162	197	173	146	188	190	97	176	143	163
ENSG00000068489	120	132	49	86	144	160	153	170	149	152	20	1	41	56	58	44	152	65	4	57	57	222	139	0	6	66	171	81	136	123	87	144	0	97	88	1	41	50	164	124	135	169	1	149	115	58	107	7	102
ENSG00000068615	0	16	127	0	18	173	14	0	219	7	0	7	3	0	0	0	0	2	0	0	17	82	0	0	0	0	38	0	130	46	63	58	0	0	41	0	0	0	1	160	22	102	93	0	1	122	84	0	89
ENSG00000068650	40	120	128	18	52	18	29	26	17	23	1	47	21	0	56	136	65	41	1	0	1	177	84	43	147	0	68	100	102	109	101	18	0	32	45	0	0	114	0	205	0	47	0	0	0	77	5	48	59
ENSG00000068654	36	198	56	63	71	7	190	172	98	212	0	27	28	66	91	0	51	98	0	0	0	107	222	0	29	0	339	95	142	118	0	57	0	189	38	0	68	3	212	5	0	90	131	82	111	2	185	0	15
ENSG00000068697	119	113	85	106	115	116	114	90	107	110	109	126	108	105	71	117	100	125	102	103	100	117	101	2	93	94	104	107	104	109	104	88	110	96	97	106	102	105	90	102	105	103	106	98	107	96	90	99	101
ENSG00000068724	25	87	1	0	63	148	0	6	135	0	1	47	36	77	0	1	178	104	0	2	92	23	0	121	7	0	29	1	147	43	0	30	0	2	2	0	8	77	31	88	2	50	0	17	196	0	65	0	105
ENSG00000068745	103	98	205	145	186	217	117	200	86	163	82	180	191	162	130	125	87	156	180	77	109	160	142	171	151	49	171	97	133	109	164	216	90	64	124	16	202	194	130	205	192	216	152	182	203	164	217	69	234
ENSG00000068784	158	25	84	0	136	135	242	133	154	204	7	32	0	55	72	22	85	8	120	109	259	140	0	9	0	43	94	41	111	14	0	185	0	95	18	70	140	28	170	213	165	37	48	1	141	52	169	1	112
ENSG00000068793	423	299	427	359	453	443	442	412	398	424	231	399	341	169	10	270	352	443	241	315	72	395	337	2	404	59	244	166	325	359	330	400	442	362	337	109	241	245	319	457	445	381	342	373	354	415	465	0	352
ENSG00000068796	8	5	61	125	72	24	139	122	48	139	0	29	9	55	1	0	70	2	23	188	2	142	128	1	25	0	8	21	28	163	109	52	55	7	139	155	31	20	98	47	4	33	50	42	13	134	73	0	142
ENSG00000068831	0	27	12	0	9	8	0	61	14	9	0	15	0	2	0	15	0	2	0	16	9	0	65	0	0	0	0	0	64	0	9	44	0	0	5	0	0	0	0	0	0	0	0	26	0	0	16	34	0
ENSG00000068878	164	34	57	97	45	36	51	127	34	165	0	0	67	0	0	44	12	0	3	43	1	112	0	2	12	0	149	0	46	1	123	194	6	135	31	134	119	10	7	83	1	250	28	3	30	0	129	27	217
ENSG00000068885	44	57	27	22	4	35	10	15	33	29	1	3	33	9	36	9	12	24	12	20	11	52	29	3	45	0	14	20	27	11	24	22	4	68	47	29	6	79	15	12	119	13	7	12	65	8	33	3	53
ENSG00000068903	15	105	1	28	44	100	0	86	1	67	1	0	1	31	0	79	82	1	0	112	1	137	123	1	62	78	81	0	37	49	37	64	84	102	75	1	78	79	0	97	158	141	76	0	48	61	87	77	0
ENSG00000068912	36	62	58	188	109	103	70	137	171	98	153	3	78	93	131	0	126	7	74	89	101	128	34	29	85	0	146	17	112	0	1	134	17	101	97	168	98	160	102	151	25	180	170	31	88	111	169	78	133
ENSG00000068971	8	0	23	0	7	0	12	20	23	0	0	0	0	0	0	65	0	0	0	0	0	0	0	149	0	0	16	0	54	51	66	1	68	0	0	0	41	0	0	0	0	0	0	0	0	5	0	0	0
ENSG00000068976	0	0	0	1	0	1	0	0	0	0	0	0	0	0	0	1	0	0	1	0	0	0	0	1	1	1	0	1	0	0	0	1	0	0	1	0	1	0	0	0	0	0	1	1	0	0	0	1	0
ENSG00000068985	0	0	0	0	0	0	0	0	0	0	0	0	0	0	0	0	0	0	0	0	0	0	0	0	0	0	0	0	0	0	0	0	0	0	0	0	0	0	0	0	0	0	0	0	0	0	0	0	0
ENSG00000069011	48	51	14	0	21	28	31	7	76	15	0	0	6	0	20	0	1	0	11	53	0	24	14	0	33	0	0	0	0	3	0	12	5	16	63	0	0	57	10	14	25	1	0	83	43	69	5	0	20
ENSG00000069018	0	0	0	0	0	0	0	0	0	0	0	1	0	0	0	0	0	0	0	0	0	0	0	0	0	0	0	0	0	0	0	0	0	0	0	0	0	0	0	0	0	0	0	0	0	0	0	0	0
ENSG00000069020	0	0	0	0	0	0	0	0	123	0	0	0	0	0	0	0	0	0	0	0	0	0	0	0	2	0	0	0	0	0	0	0	0	0	0	0	0	0	0	0	0	0	0	0	0	0	13	0	0
ENSG00000069122	0	0	0	0	0	0	0	0	0	0	0	0	0	0	0	0	0	0	0	0	0	0	0	0	0	0	0	0	0	0	0	0	0	0	0	0	0	0	0	0	0	0	0	0	0	0	0	0	0
ENSG00000069188	0	0	0	0	0	0	0	0	0	0	0	0	0	0	0	0	0	0	0	0	0	0	0	0	0	0	0	0	0	0	0	0	0	0	0	0	0	0	0	0	0	0	0	0	0	13	0	0	0
ENSG00000069206	0	0	0	0	0	0	0	0	0	0	0	0	0	0	0	0	0	0	0	0	0	0	0	0	0	0	0	0	0	0	0	0	0	0	0	0	0	0	0	0	0	0	0	0	0	0	0	0	0
ENSG00000069248	203	287	250	135	146	213	119	232	237	181	194	195	33	132	123	162	319	220	130	172	198	206	291	0	1	0	229	207	303	120	206	288	130	251	135	2	133	72	107	0	83	299	30	146	160	147	259	1	204
ENSG00000069275	115	196	253	282	191	118	82	287	331	116	23	5	78	121	11	10	300	77	170	61	81	135	278	19	171	36	75	121	266	103	215	205	61	118	149	51	237	273	155	268	186	313	31	189	274	165	30	39	185
ENSG00000069329	219	233	214	185	205	193	199	235	239	238	131	181	251	226	173	189	276	230	229	236	191	205	162	167	224	201	240	210	230	208	215	245	196	188	229	221	151	230	240	236	214	203	238	202	207	216	235	78	206
ENSG00000069345	187	193	188	137	144	149	181	192	156	160	155	130	174	172	137	26	162	170	217	205	146	197	177	1	218	176	176	183	214	154	133	207	112	170	123	198	166	188	171	172	159	197	162	200	224	157	230	3	168
ENSG00000069399	43	18	1	52	1	0	0	0	0	39	22	2	0	18	3	0	0	0	23	0	17	3	0	0	0	1	0	12	6	0	1	13	48	0	0	0	0	0	0	0	0	39	0	0	2	0	22	0	16
ENSG00000069424	0	84	9	106	49	24	0	0	0	1	0	0	4	24	0	0	90	24	15	3	0	72	2	0	2	0	90	1	52	0	56	73	141	96	1	0	0	0	0	1	1	0	0	0	0	0	1	0	0
ENSG00000069431	0	0	0	0	0	0	0	0	0	0	0	0	0	0	0	0	0	0	0	0	0	0	0	0	0	0	0	0	0	0	0	0	0	0	0	0	0	0	0	0	0	0	0	9	0	0	0	0	0
ENSG00000069482	58	57	38	57	52	46	52	62	63	49	58	52	42	56	66	50	43	43	67	50	57	52	50	57	58	49	53	57	54	56	53	50	65	56	61	55	51	59	51	57	43	63	50	47	52	59	51	43	49
ENSG00000069493	0	0	0	0	0	0	0	0	1	0	0	0	0	0	0	0	0	0	0	0	0	0	0	0	0	0	0	0	0	0	0	0	0	0	0	0	0	0	0	0	0	0	0	0	0	0	0	0	0
ENSG00000069509	33	40	68	48	67	86	27	70	74	87	19	43	67	38	47	0	69	44	68	60	0	50	0	0	72	0	66	73	58	34	62	65	31	63	60	0	0	49	41	55	30	65	81	77	80	35	60	61	74
ENSG00000069535	198	171	8	124	47	196	188	194	32	176	151	0	134	129	0	66	155	199	101	105	0	177	172	2	228	11	108	0	143	144	142	103	144	135	128	1	114	76	139	222	207	187	45	0	79	194	170	0	196
ENSG00000069667	6	0	1	1	0	1	1	0	0	2	0	1	0	1	0	0	0	1	2	0	0	0	0	0	0	0	0	1	0	0	1	0	1	0	1	0	1	1	0	0	0	1	1	0	0	1	0	0	1
ENSG00000069696	0	0	0	0	0	0	0	0	0	0	0	0	0	0	0	0	0	0	0	0	0	5	0	0	0	1	0	0	0	0	0	0	0	0	0	0	0	0	0	0	0	0	0	0	0	0	0	0	0
ENSG00000069702	39	38	0	0	0	0	0	15	0	0	0	0	80	0	0	0	0	27	0	0	3	2	26	0	72	0	0	0	0	0	0	0	0	0	0	0	0	0	0	0	0	0	0	6	0	6	6	0	0
ENSG00000069712	0	0	61	0	12	8	0	28	1	0	0	0	0	11	0	0	0	1	0	38	0	0	0	0	0	0	0	0	0	0	0	0	0	0	0	0	0	0	0	0	0	0	0	0	0	0	0	0	0
ENSG00000069764	7	0	0	0	0	0	0	0	0	0	0	0	0	0	0	0	3	0	0	0	6	6	6	0	0	0	0	0	0	0	0	0	0	0	2	0	0	7	0	0	0	0	0	0	0	1	0	0	0
ENSG00000069812	0	5	87	178	141	45	8	2	1	81	4	0	16	38	2	89	49	123	0	7	7	33	7	97	0	1	0	5	0	1	140	5	1	0	3	1	0	0	0	4	10	28	0	12	0	11	216	8	5
ENSG00000069849	121	110	132	97	113	116	111	109	101	100	150	112	119	123	123	132	119	127	113	114	128	122	117	113	91	123	102	121	114	102	119	116	133	136	126	102	131	109	125	116	112	94	133	113	118	99	124	115	116
ENSG00000069869	46	3	2	2	17	67	160	150	0	18	10	0	105	145	125	1	118	87	0	141	0	136	75	112	0	142	96	2	0	57	103	97	0	68	0	0	23	167	0	0	211	32	55	0	87	67	1	0	1
ENSG00000069943	67	13	23	0	45	114	15	43	87	11	12	4	73	7	0	9	17	17	21	22	0	67	11	1	79	140	16	96	14	4	27	100	117	5	108	18	11	11	74	22	19	71	8	1	7	41	92	0	147
ENSG00000069956	97	200	225	110	179	287	88	213	256	241	0	178	87	124	118	93	278	215	249	180	163	239	212	0	196	2	163	115	245	183	208	271	186	151	162	61	186	170	140	293	249	263	145	107	250	236	249	121	220
ENSG00000069966	106	76	181	4	134	175	154	77	39	19	96	0	164	104	0	0	6	152	136	104	2	116	122	1	148	119	89	182	137	1	143	150	26	97	104	195	126	137	80	190	0	173	77	92	79	12	109	73	27
ENSG00000069974	0	0	83	136	28	45	0	7	0	0	0	40	33	16	36	0	58	0	7	8	0	16	0	0	134	0	0	13	4	33	68	16	0	1	0	124	0	22	0	0	0	30	0	0	102	0	1	0	0
ENSG00000069998	161	145	187	177	143	197	159	183	178	154	135	155	148	169	138	148	179	167	158	152	127	192	151	145	177	129	155	148	169	175	171	181	133	166	146	161	167	173	151	151	192	169	176	163	175	166	167	70	200
ENSG00000070010	97	116	145	99	96	93	109	113	110	119	102	89	101	135	105	92	131	120	114	118	105	104	113	73	103	39	95	107	149	90	105	127	106	99	91	95	129	123	92	95	107	87	128	106	130	138	119	68	149
ENSG00000070018	0	0	1	0	21	16	0	154	0	0	0	0	1	0	0	0	0	0	168	44	0	43	8	0	114	0	0	6	59	70	97	77	0	159	0	99	158	1	0	0	0	56	54	0	0	0	0	0	32
ENSG00000070019	0	0	0	0	0	0	0	0	0	0	0	0	0	0	0	0	0	0	0	0	0	0	0	0	0	0	0	0	0	0	0	0	0	0	0	0	0	0	0	0	0	0	0	0	0	0	0	0	0
ENSG00000070047	0	60	194	16	132	60	128	148	72	142	1	0	0	45	28	57	31	5	0	3	31	93	1	1	0	0	266	127	128	125	120	177	196	200	1	0	0	2	40	162	0	76	0	0	32	0	0	0	0
ENSG00000070061	280	316	89	25	148	95	185	274	275	228	122	1	85	45	1	223	254	247	89	67	0	275	1	68	79	284	159	153	54	93	1	141	0	316	1	21	198	238	134	219	297	210	138	66	270	2	198	0	72
ENSG00000070081	11	21	87	126	24	90	34	94	1	33	28	47	97	61	0	18	40	30	13	35	55	22	99	28	1	0	42	120	37	78	76	67	64	36	61	41	0	40	20	145	112	71	56	1	43	35	100	34	60
ENSG00000070087	146	148	143	141	142	140	121	129	142	136	127	119	149	113	99	145	145	138	150	159	140	142	147	132	126	124	123	138	147	136	132	150	112	131	130	129	129	136	140	159	134	138	131	132	133	138	141	50	142
ENSG00000070159	16	89	205	0	78	3	40	122	187	102	1	16	0	61	0	165	123	251	40	29	0	38	0	1	278	1	110	80	87	37	0	243	31	169	0	7	0	41	137	79	0	148	0	0	199	0	95	0	92
ENSG00000070182	0	6	0	0	19	0	0	1	0	0	0	0	0	0	0	0	0	0	1	0	0	0	0	0	0	0	27	0	0	0	0	0	0	0	1	0	1	0	0	125	0	3	0	71	0	0	0	0	0
ENSG00000070190	0	0	0	0	0	109	0	0	0	0	0	0	0	0	0	0	0	0	0	0	0	0	0	0	0	0	0	0	0	0	0	0	0	0	0	0	0	0	0	0	0	0	0	0	0	0	0	0	0
ENSG00000070193	0	0	0	0	0	0	0	0	0	0	0	0	0	0	0	0	0	0	0	0	0	0	0	0	0	0	0	0	0	0	0	0	0	0	0	0	0	0	0	0	0	0	0	0	0	0	0	0	0
ENSG00000070214	144	189	84	171	142	226	176	332	154	181	171	134	177	69	0	59	77	241	64	89	136	144	90	0	222	33	183	6	1	1	73	211	108	126	210	60	78	153	148	74	4	86	0	205	163	0	30	9	30
ENSG00000070269	65	84	98	0	29	0	111	0	4	29	0	0	0	81	1	66	115	171	0	125	0	0	38	0	0	0	27	10	0	0	0	67	0	69	9	0	0	1	80	76	0	0	0	0	0	0	0	0	0
ENSG00000070366	65	1	0	0	50	79	108	20	25	137	0	0	6	33	0	0	0	140	1	0	0	15	163	93	0	11	0	178	2	46	9	25	12	2	0	0	0	40	0	0	0	81	27	18	101	51	2	0	27
ENSG00000070367	231	176	117	156	224	204	84	278	188	327	21	205	263	78	96	188	189	253	183	227	3	216	227	31	233	161	190	201	301	47	261	277	107	222	101	0	208	253	55	278	392	237	75	99	182	179	236	0	91
ENSG00000070371	0	48	138	0	0	0	0	74	0	0	0	12	87	1	0	0	7	0	0	0	2	0	0	0	0	0	7	0	0	0	0	0	0	0	0	0	0	0	63	1	0	0	0	0	0	0	0	0	0
ENSG00000070388	0	0	0	0	0	0	0	1	0	0	0	0	0	0	0	0	0	0	0	0	0	0	0	0	0	0	0	0	0	0	0	0	0	0	0	0	0	0	0	0	0	0	0	0	0	0	0	0	0
ENSG00000070404	174	108	160	2	183	187	25	149	28	169	142	100	126	172	138	71	123	4	46	131	39	41	51	1	180	126	0	88	162	130	148	176	72	108	13	58	110	3	130	0	103	142	115	109	144	170	183	36	46
ENSG00000070413	225	5	157	1	217	221	0	101	212	268	216	0	19	155	115	200	220	0	71	13	4	240	234	0	128	0	2	45	188	136	191	188	70	162	3	249	69	139	126	293	249	258	176	0	172	224	91	0	217
ENSG00000070423	94	108	146	123	130	118	138	113	115	148	100	116	117	121	98	31	127	117	104	107	135	131	110	1	129	83	123	111	117	103	118	122	65	103	118	142	105	130	79	142	117	94	90	24	103	103	67	52	102
ENSG00000070444	14	46	2	2	1	45	2	6	0	2	0	0	0	0	0	8	22	1	0	0	86	0	0	0	6	0	14	55	7	2	15	20	0	7	64	24	12	11	0	22	37	16	0	0	1	0	13	0	28
ENSG00000070476	90	54	89	0	8	0	13	27	0	30	1	122	0	5	0	5	1	0	0	0	0	0	0	0	0	14	0	148	0	0	0	0	0	0	80	0	0	0	0	0	12	0	0	0	44	11	0	0	0
ENSG00000070495	113	141	109	136	117	153	166	102	123	137	0	85	117	99	107	4	144	96	81	97	26	135	113	0	87	0	109	126	242	52	110	134	0	158	79	137	128	138	143	120	41	123	109	92	107	159	91	118	132
ENSG00000070501	99	85	64	42	75	104	101	80	91	110	85	83	91	54	57	73	85	59	3	54	96	94	12	61	79	104	100	96	112	32	51	78	58	55	69	99	37	111	65	107	65	83	59	1	90	109	119	1	97
ENSG00000070526	0	0	0	0	0	0	0	0	0	0	0	0	0	0	0	0	0	0	0	0	0	0	0	0	0	0	0	0	0	0	0	0	0	0	0	0	0	0	0	0	0	0	0	0	0	0	0	0	0
ENSG00000070540	81	60	110	118	97	180	26	105	116	118	1	143	83	102	32	25	119	2	0	40	0	0	136	0	83	2	83	136	119	11	120	135	139	65	62	23	0	115	123	105	33	0	22	99	70	95	130	82	131
ENSG00000070601	0	0	0	0	0	3	0	0	0	0	0	0	0	0	0	0	0	0	0	0	0	0	0	0	0	0	0	0	0	0	0	0	0	0	0	0	0	0	0	0	0	0	0	0	0	0	0	0	0
ENSG00000070610	1	9	0	1	37	223	151	7	23	78	1	4	5	105	7	9	87	26	29	72	167	13	41	0	0	1	15	18	150	16	14	42	13	1	3	0	0	135	10	6	9	71	12	0	7	15	0	0	67
ENSG00000070614	52	1	107	0	113	2	51	166	16	38	0	1	122	20	0	0	80	45	2	136	102	110	0	1	0	0	0	0	76	4	0	80	98	98	3	1	2	99	0	0	0	6	50	0	0	199	0	0	49
ENSG00000070669	178	150	157	191	167	150	175	161	135	182	162	156	167	175	166	141	138	137	209	163	153	192	150	156	181	166	124	113	126	169	156	210	156	168	153	174	136	146	141	167	110	162	146	154	150	158	144	174	183
ENSG00000070718	0	91	184	1	165	190	0	178	192	5	0	41	0	45	1	56	38	1	1	156	0	77	18	0	0	1	131	85	106	36	188	128	132	0	76	94	146	45	86	76	101	149	1	74	0	2	50	0	134
ENSG00000070729	0	0	0	0	0	0	0	0	0	0	0	0	0	0	0	0	0	0	0	0	0	0	0	0	0	0	0	0	0	0	0	0	0	0	0	0	0	0	0	0	0	0	0	0	0	0	0	1	0
ENSG00000070731	137	182	181	232	123	123	129	151	110	131	120	125	111	166	123	103	138	118	128	112	127	137	125	64	121	82	106	108	197	141	126	124	138	132	133	140	118	120	117	125	185	187	105	112	181	128	201	98	126
ENSG00000070748	0	0	0	0	0	0	0	0	0	0	0	0	0	0	0	0	0	0	0	0	0	0	0	0	0	0	0	0	1	0	0	6	0	0	0	0	0	0	0	0	0	0	0	0	0	0	0	0	0
ENSG00000070756	196	196	214	223	188	189	195	194	225	184	230	214	206	213	225	208	227	208	209	185	206	212	183	178	222	198	221	210	222	228	230	226	193	212	202	200	207	214	214	185	215	199	209	217	200	204	202	149	220
ENSG00000070759	6	1	7	2	5	16	102	74	117	7	1	7	4	2	4	30	6	5	3	0	3	28	142	0	4	5	5	2	6	5	1	38	0	5	0	0	3	6	0	23	4	3	5	2	6	2	0	1	0
ENSG00000070761	83	65	104	78	91	81	86	112	97	109	1	77	107	104	78	80	98	100	104	78	90	95	91	75	92	48	76	91	86	89	73	87	85	106	98	87	90	61	90	103	81	100	105	79	93	110	86	57	102
ENSG00000070770	16	166	161	63	128	183	184	248	189	29	79	1	69	11	9	212	201	204	134	1	252	220	195	272	352	0	24	230	106	38	236	319	205	71	186	115	21	116	177	189	71	119	93	1	256	297	91	0	206
ENSG00000070778	0	0	0	0	0	0	0	87	7	2	0	0	0	3	0	0	0	0	0	0	0	8	0	0	0	0	0	0	0	0	0	0	0	0	0	0	0	79	0	93	27	0	0	0	36	0	0	0	25
ENSG00000070785	91	94	147	101	91	146	117	92	145	126	55	0	70	97	0	1	48	147	58	31	1	88	121	0	0	1	99	95	109	26	67	124	17	106	97	0	103	113	2	2	98	109	141	104	108	143	141	1	40
ENSG00000070808	0	0	0	0	0	0	0	0	0	0	0	0	0	0	0	0	0	0	0	0	0	0	0	0	0	0	0	0	0	0	0	0	0	0	0	0	0	0	0	0	0	0	0	0	0	0	0	0	0
ENSG00000070814	437	528	385	463	310	435	475	317	424	325	170	362	178	221	157	293	479	390	182	473	168	467	365	1	347	3	463	395	328	352	325	315	119	208	397	371	470	251	256	354	358	447	332	15	401	381	316	33	158
ENSG00000070831	106	107	136	144	126	145	140	125	130	163	118	40	100	99	99	119	118	121	88	117	75	137	142	34	125	58	128	122	118	122	102	111	172	136	121	129	87	125	98	80	126	129	135	82	169	96	114	37	131
ENSG00000070882	220	5	260	228	236	187	139	277	187	30	0	0	155	109	2	107	83	180	0	81	0	177	137	0	86	223	258	198	9	134	266	278	146	209	158	1	128	275	108	209	193	189	257	1	224	127	262	2	103
ENSG00000070886	0	0	0	0	0	0	0	0	0	0	0	0	0	0	0	0	0	0	0	0	0	0	0	0	0	0	0	0	0	0	0	0	0	0	0	0	0	0	1	0	0	0	0	0	0	0	0	0	4
ENSG00000070915	0	0	0	0	0	0	0	0	0	1	0	0	0	0	0	0	0	0	6	0	0	0	0	0	0	0	0	0	0	0	0	0	0	0	0	0	0	0	0	0	0	0	0	0	0	0	0	0	0
ENSG00000070950	77	127	112	186	162	107	180	97	149	56	102	0	49	0	12	47	122	168	161	187	38	113	171	73	0	124	95	183	0	37	108	198	77	186	41	0	94	40	111	148	111	281	134	1	183	78	153	0	81
ENSG00000070961	182	165	118	222	155	171	186	251	268	194	226	13	224	86	140	184	181	94	78	241	50	215	67	0	108	12	69	201	117	149	142	308	87	108	90	0	59	103	84	328	80	131	140	58	126	266	232	0	104
ENSG00000070985	0	0	0	0	0	0	1	0	0	0	0	0	0	0	0	0	0	0	0	0	0	0	0	0	0	0	0	0	0	0	0	0	0	0	0	0	0	0	0	0	0	0	0	0	0	0	0	0	0
ENSG00000071051	11	39	0	142	0	113	32	18	0	123	2	0	53	0	0	0	23	0	0	0	0	0	0	0	108	0	0	0	0	0	0	65	0	1	0	0	0	0	81	133	127	44	0	0	0	57	19	0	0
ENSG00000071054	159	40	3	103	45	97	307	106	7	89	0	1	102	17	0	1	10	45	82	0	0	176	0	0	247	1	102	7	91	50	6	71	0	24	31	0	68	79	165	119	104	74	4	55	173	0	10	40	143
ENSG00000071073	1	0	35	0	0	0	0	70	119	0	0	0	99	0	0	0	0	0	56	18	0	1	0	0	32	131	0	0	26	0	0	94	0	0	0	0	0	0	0	0	0	0	0	0	1	0	0	0	32
ENSG00000071082	40	30	26	37	66	62	82	43	43	72	44	29	84	49	33	21	50	51	68	55	33	84	68	29	130	36	40	41	47	30	50	57	42	37	84	23	38	60	55	45	86	81	34	55	65	51	35	39	85
ENSG00000071127	271	252	272	276	291	245	250	270	251	254	241	231	262	250	246	209	257	246	266	278	256	249	251	209	242	229	288	265	270	236	224	261	281	272	271	253	242	256	277	189	258	259	203	245	298	256	281	117	269
ENSG00000071189	89	131	132	1	70	21	13	2	141	129	7	0	107	55	0	115	136	2	103	34	45	0	26	11	13	0	40	48	107	5	0	264	127	0	0	36	208	0	88	0	0	21	0	67	62	29	125	0	58
ENSG00000071203	0	0	0	0	0	0	0	0	0	0	0	0	0	0	0	0	0	0	0	0	0	0	0	0	0	0	0	0	0	0	0	0	0	0	0	0	0	0	0	0	0	0	0	0	0	0	12	0	0
ENSG00000071205	170	14	39	104	8	173	83	48	121	6	0	54	86	17	21	93	121	1	14	135	0	144	37	23	14	9	0	29	25	67	3	82	151	54	65	0	23	33	15	14	120	136	150	0	97	109	0	0	104
ENSG00000071242	0	136	1	0	94	159	67	16	0	47	0	0	0	0	1	0	0	0	0	14	0	3	0	2	0	0	0	0	1	0	8	0	0	114	0	0	0	0	0	0	0	0	0	3	0	0	0	0	0
ENSG00000071243	15	0	124	139	36	0	38	138	39	2	2	0	142	89	1	2	130	54	1	3	3	160	138	0	0	0	73	124	98	65	60	54	106	3	1	1	188	78	67	1	165	133	98	49	88	1	57	1	40
ENSG00000071246	0	0	69	0	0	44	0	0	0	0	0	0	0	0	0	1	1	0	0	0	0	34	0	0	0	0	0	0	0	0	0	0	0	0	0	0	22	0	0	0	0	0	10	0	0	0	15	0	17
ENSG00000071282	80	0	0	0	1	10	0	0	0	0	0	0	0	0	0	0	39	0	0	0	0	0	0	0	73	0	0	0	64	60	45	0	0	0	0	0	0	0	13	0	0	0	0	0	0	0	51	3	0
ENSG00000071462	144	143	114	129	154	104	122	145	128	133	129	87	118	115	100	85	119	145	127	124	130	149	106	107	116	115	133	105	125	126	112	132	123	102	95	120	117	119	91	160	108	94	130	121	119	126	119	92	113
ENSG00000071537	160	73	54	279	134	58	187	204	75	130	15	285	56	178	131	45	206	29	35	109	0	0	10	0	139	49	53	67	195	117	106	61	119	4	91	51	4	132	143	322	3	5	0	57	92	38	27	0	61
ENSG00000071539	183	210	124	182	193	187	204	174	183	193	37	181	164	120	148	160	191	207	186	190	120	203	199	8	161	2	178	203	189	150	158	207	176	198	150	172	173	191	195	170	204	183	209	192	191	206	168	0	111
ENSG00000071553	177	133	154	152	136	137	158	153	157	169	140	157	153	157	111	145	175	153	97	138	152	159	174	123	147	147	153	158	155	68	127	162	154	166	142	144	153	158	143	153	158	108	62	138	140	146	167	89	139
ENSG00000071564	62	39	111	149	25	208	147	201	103	79	126	87	63	87	0	88	129	57	93	49	9	144	185	11	62	90	21	231	55	107	51	62	0	1	113	0	0	44	84	96	145	119	66	14	63	22	40	1	8
ENSG00000071575	5	47	0	0	43	0	30	17	0	0	0	1	0	0	0	58	0	109	1	0	0	0	0	0	155	0	0	79	0	0	0	34	0	0	46	0	0	52	6	0	0	3	0	0	0	0	0	0	54
ENSG00000071626	64	33	63	57	51	50	49	42	20	71	37	21	54	16	34	35	95	54	38	55	13	74	52	4	6	0	40	108	61	39	32	63	68	22	52	17	30	69	37	21	76	57	22	13	72	50	37	18	32
ENSG00000071655	0	44	21	72	14	41	0	31	6	0	29	0	0	20	0	0	38	0	40	0	30	31	38	1	0	0	12	0	10	52	23	63	0	71	10	0	9	40	0	54	0	1	33	57	38	1	17	0	0
ENSG00000071677	0	0	0	0	0	0	0	0	0	0	0	0	0	0	0	0	0	0	0	0	0	0	0	0	0	0	0	0	0	0	0	0	0	0	0	0	0	0	0	0	0	0	0	0	0	0	0	0	0
ENSG00000071794	71	122	204	72	155	110	167	269	48	149	7	65	153	55	25	49	190	205	28	324	45	177	95	23	253	213	192	215	250	150	60	106	120	87	173	154	33	13	145	191	4	168	121	111	188	227	190	1	220
ENSG00000071859	119	108	142	110	133	67	110	119	90	136	104	136	124	122	70	4	131	111	84	109	72	124	143	76	146	140	128	61	134	104	105	104	0	75	90	134	102	112	97	108	132	127	102	138	129	49	130	1	142
ENSG00000071889	54	38	81	1	72	0	82	45	31	45	0	0	75	14	0	1	64	37	83	78	42	43	74	0	0	0	70	0	0	66	0	34	0	76	4	61	74	28	67	0	57	78	100	119	45	50	63	9	59
ENSG00000071894	51	149	359	165	115	252	189	116	327	175	163	144	296	154	1	216	182	119	51	186	64	182	333	37	177	0	177	289	106	95	153	236	225	229	140	0	139	205	65	218	3	245	247	198	214	262	195	0	187
ENSG00000071909	0	0	0	0	0	0	0	1	0	0	0	0	0	0	0	0	0	0	0	0	0	0	0	0	0	0	0	0	0	0	0	0	0	0	0	0	0	0	0	0	0	6	0	0	0	0	0	0	0
ENSG00000071967	62	34	141	109	108	109	54	146	0	1	161	55	137	37	1	85	144	20	33	48	0	2	0	0	0	1	65	0	0	21	91	219	195	0	121	186	0	137	33	168	0	32	0	0	0	73	99	0	75
ENSG00000071991	0	0	0	0	0	0	0	0	0	0	0	0	0	0	0	0	0	0	0	0	0	0	0	0	0	0	0	0	0	0	0	0	0	0	0	0	0	0	0	0	0	0	0	0	0	0	0	0	0
ENSG00000071994	128	95	120	172	181	172	150	113	111	153	103	117	89	121	121	91	124	198	167	87	109	142	149	78	177	54	139	129	135	101	99	191	114	82	87	44	172	60	67	184	105	87	87	171	156	118	128	39	147
ENSG00000072041	0	0	0	0	0	0	0	0	0	0	0	0	0	0	0	0	0	0	0	0	0	0	0	0	0	0	0	0	0	0	0	0	0	0	0	0	0	0	0	0	0	0	0	0	0	0	0	0	0
ENSG00000072042	129	101	136	161	123	128	101	172	132	137	115	129	108	119	52	70	141	123	77	155	117	131	162	112	135	108	124	131	94	74	132	175	138	98	86	50	118	150	79	130	145	134	165	119	136	123	106	62	112
ENSG00000072062	13	13	24	79	29	47	43	29	26	73	59	0	11	33	36	14	28	30	4	81	0	35	71	14	16	0	16	30	73	34	14	43	1	21	15	0	49	7	1	2	2	4	0	1	8	6	11	0	49
ENSG00000072071	38	0	0	7	1	0	55	21	4	1	0	29	33	4	10	3	6	0	9	0	0	7	0	0	0	0	29	0	4	0	0	11	0	2	0	0	55	7	2	7	0	21	0	0	0	15	0	0	75
ENSG00000072080	0	0	0	0	0	0	0	0	0	0	0	0	0	0	0	0	0	0	0	0	0	0	0	0	0	0	0	0	0	0	0	0	0	0	0	0	0	0	0	0	0	0	0	0	0	0	0	0	0
ENSG00000072110	343	298	347	284	320	321	322	309	352	322	300	325	370	264	246	289	328	213	314	307	286	300	313	198	330	122	323	327	228	289	321	345	158	328	312	276	327	335	318	323	349	332	298	295	327	358	350	41	309
ENSG00000072121	0	0	0	0	0	0	0	0	9	0	0	0	0	0	0	0	0	0	0	1	112	0	35	0	0	0	0	0	51	0	0	16	0	0	0	0	0	0	0	0	0	2	0	0	12	13	0	0	3
ENSG00000072133	0	0	0	0	0	0	0	0	0	0	0	0	0	0	0	0	0	0	0	0	0	0	0	0	0	0	0	0	0	0	0	0	0	0	0	0	0	0	0	0	0	0	0	0	0	0	0	0	0
ENSG00000072134	98	105	47	128	75	3	28	66	16	37	1	7	95	69	9	96	52	142	185	211	43	36	131	32	16	0	264	50	1	3	12	135	0	144	72	17	73	8	67	1	42	35	67	65	85	163	154	1	92
ENSG00000072135	0	26	0	0	1	127	0	82	0	43	1	0	0	1	0	22	55	37	0	13	0	6	0	0	111	0	21	6	19	1	9	54	0	31	0	4	0	25	49	0	0	91	0	0	35	19	32	0	2
ENSG00000072163	8	0	0	0	0	0	46	0	0	0	0	0	0	18	0	0	0	0	0	0	0	0	0	0	0	0	0	0	0	48	0	0	0	0	0	0	0	0	0	0	0	0	1	0	0	0	43	0	0
ENSG00000072182	0	0	0	0	0	0	0	0	0	0	0	0	0	0	0	0	0	0	0	0	0	0	0	0	1	0	0	0	0	0	0	0	0	0	0	0	0	0	0	0	0	0	0	0	0	0	0	0	0
ENSG00000072195	0	3	0	42	0	82	0	7	1	3	11	92	4	3	0	0	12	0	0	0	0	0	2	0	0	0	15	0	0	0	1	0	0	0	0	0	2	2	0	1	2	0	0	0	0	0	0	0	43
ENSG00000072201	12	140	120	12	85	58	14	14	134	47	12	0	145	6	7	2	7	18	12	20	4	17	11	0	10	0	7	8	1	14	3	132	9	3	94	16	12	68	16	4	9	46	11	11	27	12	7	1	78
ENSG00000072210	60	150	272	167	149	243	208	173	238	181	47	90	167	173	136	206	286	98	156	208	91	119	228	0	220	102	140	174	173	50	159	196	176	133	175	94	140	158	120	55	153	120	153	168	136	15	188	37	196
ENSG00000072274	389	380	387	391	400	368	381	411	379	344	288	393	330	390	219	379	436	384	374	372	209	401	354	288	396	326	367	398	337	402	392	377	328	382	188	413	297	415	395	389	402	397	375	306	390	365	378	123	387
ENSG00000072310	113	20	108	55	59	127	28	156	183	59	141	185	204	76	130	51	144	23	0	0	0	193	77	0	2	177	57	226	187	89	144	55	134	84	84	106	192	155	55	157	5	142	89	173	152	80	104	0	97
ENSG00000072315	0	0	0	0	0	0	0	0	0	0	0	0	0	0	0	0	0	0	0	0	0	0	0	0	0	0	0	0	0	0	0	0	0	0	0	0	0	0	0	0	0	0	0	0	0	0	0	0	0
ENSG00000072364	1	1	1	116	41	180	133	71	3	26	1	2	293	155	88	1	67	183	22	1	0	162	136	0	141	1	58	178	92	84	180	93	8	0	88	1	103	146	0	123	0	58	55	121	124	148	92	74	65
ENSG00000072401	87	52	124	65	92	105	115	74	94	75	70	72	52	60	25	39	127	91	74	127	44	83	170	94	97	68	96	57	117	57	112	114	63	105	67	1	103	96	27	80	96	56	102	78	95	104	89	0	96
ENSG00000072415	0	76	0	0	0	0	6	98	0	44	2	0	196	1	0	20	47	27	0	0	0	240	0	0	96	0	43	0	103	0	113	114	0	28	0	0	71	102	0	62	209	79	56	0	1	18	32	0	94
ENSG00000072422	0	0	0	0	0	0	0	0	0	0	0	0	0	0	0	5	0	0	0	0	0	0	0	0	0	0	0	0	69	0	0	0	0	0	0	0	0	1	0	0	0	0	0	0	0	0	0	0	0
ENSG00000072444	0	0	0	0	2	1	1	0	0	1	0	0	0	0	2	0	1	1	0	0	0	1	1	0	0	0	0	0	0	1	2	2	0	0	0	0	0	1	0	1	0	0	0	0	2	0	2	0	0
ENSG00000072501	396	318	236	244	310	402	132	299	470	490	153	194	134	245	12	35	307	325	232	381	227	178	377	140	0	21	399	287	394	261	182	313	257	246	122	152	273	148	290	294	250	269	117	9	359	188	295	2	109
ENSG00000072506	63	74	71	72	85	68	65	69	83	81	63	63	73	66	92	68	84	68	81	74	79	66	65	4	68	68	71	75	69	61	75	79	71	79	72	71	62	66	59	70	74	79	88	77	72	73	73	55	78
ENSG00000072518	17	25	76	1	22	1	34	57	0	2	0	0	0	3	6	30	36	67	0	0	0	18	60	0	0	24	82	1	0	172	52	35	0	0	8	4	0	26	0	158	127	18	81	0	118	41	48	0	2
ENSG00000072571	114	184	153	188	188	142	68	174	146	221	14	2	2	94	142	57	195	122	0	28	142	231	174	3	22	53	217	5	135	111	210	178	125	41	154	165	110	35	165	186	80	235	99	115	190	220	122	95	131
ENSG00000072609	0	0	0	0	0	0	0	0	0	0	0	0	0	0	0	0	0	0	0	0	0	0	0	0	0	0	0	1	0	0	0	0	0	0	0	0	0	0	0	0	0	0	0	0	0	0	0	0	0
ENSG00000072657	0	0	0	0	0	0	21	0	0	0	0	0	0	2	0	0	0	36	0	0	0	0	0	0	90	0	0	0	0	0	0	0	0	0	0	0	0	0	0	0	0	0	0	0	17	0	0	0	0
ENSG00000072682	98	133	217	0	110	109	120	100	144	241	83	179	115	108	0	78	52	157	0	208	112	140	1	0	235	138	84	4	215	22	112	168	114	158	129	155	166	8	191	134	109	131	96	52	106	117	185	2	53
ENSG00000072694	0	0	0	0	0	0	0	0	0	0	0	0	0	0	0	0	0	0	0	0	0	0	0	0	0	0	0	0	0	0	0	0	0	0	0	0	0	0	0	0	0	0	0	0	0	0	0	0	0
ENSG00000072736	8	119	88	151	88	15	88	109	0	98	0	12	0	14	1	27	3	1	178	173	1	76	123	0	5	0	5	8	18	13	5	99	10	13	18	0	7	71	0	3	101	57	0	0	144	3	66	0	5
ENSG00000072756	166	11	54	149	51	14	1	91	178	196	158	11	163	104	105	95	194	139	0	101	10	62	54	23	20	0	91	203	80	121	122	141	43	1	124	1	129	197	190	169	121	98	95	127	140	80	68	0	42
ENSG00000072778	204	168	212	206	220	195	195	205	191	204	203	208	192	216	172	145	211	219	207	203	220	207	203	186	205	215	224	196	206	213	217	234	213	155	188	20	174	213	193	204	221	221	195	179	202	196	224	172	216
ENSG00000072786	92	0	0	161	108	119	143	113	82	237	184	0	191	52	0	0	0	14	1	0	0	44	1	0	231	0	0	0	181	109	131	10	0	2	0	95	102	56	71	0	0	167	130	1	156	0	131	0	187
ENSG00000072803	153	53	299	12	200	194	268	151	218	151	2	4	191	90	5	1	231	203	90	241	0	179	144	1	209	0	225	114	100	53	1	236	4	116	145	2	244	85	242	216	148	170	1	123	14	117	183	0	231
ENSG00000072818	3	0	5	0	4	0	5	6	0	5	0	0	5	2	6	5	0	5	4	0	6	1	4	0	0	0	2	1	0	6	0	1	1	1	0	14	2	1	0	0	14	4	0	0	11	0	0	3	0
ENSG00000072832	0	0	0	0	0	0	0	0	0	0	0	0	0	0	0	0	0	0	0	0	0	0	0	0	0	0	0	0	0	0	0	0	0	0	0	0	0	0	0	0	0	0	0	0	0	0	0	0	0
ENSG00000072840	0	0	22	0	0	0	0	0	0	0	33	0	0	0	0	0	0	0	0	0	0	0	0	0	0	0	0	0	0	0	0	0	0	0	0	0	0	0	0	0	0	0	0	0	0	0	0	0	0
ENSG00000072849	116	115	101	99	74	98	97	156	199	108	19	71	177	60	43	62	57	74	68	54	69	95	133	0	36	50	98	77	187	137	173	246	54	99	72	90	137	81	97	54	274	182	79	76	187	86	110	0	76
ENSG00000072858	0	0	0	0	0	0	0	0	0	0	0	0	0	0	0	0	0	0	0	0	0	0	0	0	0	0	0	0	0	0	0	0	0	0	0	0	0	0	0	0	0	0	0	0	0	0	0	0	0
ENSG00000072864	57	156	0	96	119	87	133	185	13	221	3	9	0	21	50	67	138	17	20	26	0	260	68	1	0	150	206	153	165	18	116	289	145	11	81	58	104	70	39	202	0	177	0	17	79	80	51	47	107
ENSG00000072952	0	0	16	1	0	18	60	7	53	0	1	4	0	15	0	4	0	0	0	0	0	0	0	0	0	0	0	9	0	0	0	50	0	0	3	0	30	1	0	0	85	8	1	0	119	0	146	0	0
ENSG00000072954	0	0	1	50	4	0	0	40	0	15	0	0	0	0	28	0	68	0	1	0	0	0	18	54	0	1	55	0	54	0	0	60	0	87	44	0	0	0	62	0	0	32	0	65	53	0	122	0	0
ENSG00000072958	153	162	184	176	170	165	193	113	182	121	0	87	171	126	9	0	191	52	125	167	180	175	183	184	153	0	159	178	130	175	181	209	135	165	111	188	160	143	168	193	160	151	98	172	62	187	173	1	178
ENSG00000073008	277	277	280	245	252	285	299	271	264	228	247	194	239	161	161	173	280	261	198	181	245	283	246	1	280	72	311	309	167	151	234	239	299	53	130	197	317	266	279	268	260	271	249	226	313	292	217	0	246
ENSG00000073009	19	11	37	27	34	21	32	35	12	21	2	3	36	22	15	17	37	18	11	23	10	48	25	0	13	5	25	24	35	27	3	38	1	17	16	28	20	16	0	27	37	14	10	18	18	3	23	2	39
ENSG00000073050	132	82	125	0	109	132	159	100	177	131	29	89	142	96	82	2	114	72	12	0	112	131	160	1	98	159	112	88	156	148	77	123	152	0	88	10	160	141	76	32	116	150	75	2	138	125	74	1	28
ENSG00000073060	189	203	199	192	210	171	175	204	63	190	189	177	158	145	150	155	154	187	129	164	179	212	173	23	169	18	203	188	215	176	179	191	117	170	159	210	178	128	122	205	191	114	137	154	178	188	172	49	152
ENSG00000073067	0	0	0	0	0	0	0	0	0	0	0	0	0	0	0	0	0	0	0	0	0	0	0	0	0	0	0	0	0	0	0	0	0	0	0	0	0	0	0	0	0	0	2	0	0	0	0	0	0
ENSG00000073111	272	360	346	311	292	316	337	342	323	327	70	221	321	211	249	281	367	359	343	314	262	279	326	0	236	147	297	310	321	286	284	340	285	312	288	296	309	305	310	315	249	311	335	280	339	292	141	1	293
ENSG00000073146	0	0	0	0	0	0	0	0	0	2	0	0	0	0	0	0	0	0	0	0	0	0	0	0	0	0	0	0	0	0	0	0	0	0	0	0	0	0	0	0	0	0	0	0	0	0	0	0	0
ENSG00000073150	0	0	45	68	2	0	44	0	0	0	0	0	0	0	0	0	0	0	0	0	50	0	0	0	0	0	0	0	0	0	0	0	0	0	0	0	0	0	0	0	0	26	0	0	0	0	43	0	0
ENSG00000073169	0	4	16	0	0	0	4	31	40	0	12	0	0	32	0	0	9	52	4	0	0	49	32	0	87	0	36	0	108	1	42	10	1	0	33	0	0	0	2	34	0	99	0	0	0	0	39	0	0
ENSG00000073282	0	0	0	0	0	0	0	0	0	3	0	0	0	0	0	0	0	0	0	0	0	0	0	0	0	0	0	0	0	0	0	0	0	0	0	0	0	0	0	0	0	0	0	0	0	0	0	0	0
ENSG00000073331	18	17	12	72	4	14	15	183	60	9	75	50	15	16	15	53	20	17	17	25	17	21	18	0	13	0	187	16	103	15	15	100	15	12	2	139	98	22	74	276	109	30	22	16	16	6	13	10	17
ENSG00000073350	77	19	58	101	29	63	109	36	78	120	0	38	199	103	8	83	83	26	17	113	25	172	110	4	0	202	58	35	114	237	93	16	1	0	0	38	81	101	226	35	1	118	83	67	106	139	27	5	49
ENSG00000073417	1	9	167	116	161	63	85	159	1	0	8	87	104	14	0	2	0	121	138	140	6	28	199	0	5	12	26	0	68	79	10	95	0	26	12	9	0	0	115	0	0	65	114	93	0	82	0	0	32
ENSG00000073464	0	97	0	0	43	174	0	0	107	55	125	0	0	0	0	0	0	0	0	0	0	0	126	0	0	0	1	0	0	0	0	1	0	0	0	0	0	0	99	0	0	0	0	0	109	0	0	0	0
ENSG00000073536	90	95	83	133	137	117	174	172	122	205	0	101	216	68	85	101	115	95	107	141	133	228	22	1	1	0	1	17	164	74	94	151	97	90	142	105	207	135	104	73	0	130	69	151	188	148	58	1	0
ENSG00000073578	141	117	197	174	175	204	190	173	194	191	128	200	207	184	194	62	182	187	184	202	153	181	162	2	178	8	169	181	201	140	138	198	120	89	139	168	200	159	168	66	191	205	195	173	181	151	194	124	187
ENSG00000073584	122	157	99	85	91	100	155	162	182	121	61	22	152	74	21	124	66	96	30	116	109	77	162	95	168	104	90	95	80	75	88	106	78	137	99	64	21	49	96	87	172	101	88	129	90	86	101	21	107
ENSG00000073598	0	0	0	0	0	0	0	3	0	12	0	0	0	0	0	0	0	0	32	0	0	15	0	0	0	0	0	0	0	0	0	0	0	0	0	0	0	0	0	0	0	0	0	0	0	0	0	0	0
ENSG00000073605	0	0	0	0	0	0	0	0	0	0	0	0	0	0	0	0	0	0	0	1	0	0	1	0	0	0	0	0	0	0	0	21	0	0	1	0	0	0	0	0	0	0	0	0	27	0	0	0	0
ENSG00000073614	136	18	53	197	101	9	217	159	36	12	1	0	4	60	0	123	188	24	1	0	2	35	3	1	3	0	43	0	0	14	0	47	181	1	36	0	173	117	18	4	52	122	125	64	0	2	102	0	105
ENSG00000073670	2	0	0	0	0	0	3	0	0	0	1	0	0	5	0	0	0	0	0	0	0	0	0	0	0	0	0	0	0	68	0	64	0	0	8	0	0	0	0	0	0	0	0	0	0	0	0	0	0
ENSG00000073711	25	31	1	0	0	0	0	114	0	1	0	0	0	26	0	0	0	0	0	0	0	51	0	0	3	0	0	0	0	40	0	4	0	0	25	0	39	0	40	0	55	133	0	0	95	54	81	0	26
ENSG00000073712	122	0	18	121	71	22	73	31	127	18	1	0	180	24	6	106	21	1	13	209	0	103	0	0	126	19	1	11	13	50	115	29	20	202	25	109	0	15	20	14	149	102	116	0	31	8	41	0	0
ENSG00000073734	0	0	0	0	0	0	0	0	0	0	0	0	0	0	0	0	0	0	0	0	0	0	0	0	0	0	0	0	0	0	0	0	0	0	0	0	0	0	0	0	0	0	0	0	0	0	0	0	0
ENSG00000073737	0	0	0	0	0	0	0	0	0	0	0	0	0	0	0	0	23	0	0	0	0	0	0	0	0	0	0	0	0	0	0	0	0	0	0	0	0	0	0	0	0	0	0	0	0	0	0	0	0
ENSG00000073754	0	0	0	0	0	0	0	0	0	0	0	0	0	0	0	0	0	0	0	0	0	0	0	0	0	0	0	0	0	0	0	0	0	0	0	0	0	0	0	0	1	0	0	0	0	0	0	0	0
ENSG00000073756	0	0	0	0	0	0	0	0	0	0	0	123	0	0	117	0	0	0	0	0	0	0	0	0	0	19	94	0	0	126	0	0	0	0	0	0	0	0	0	0	0	0	0	0	63	0	0	0	0
ENSG00000073792	254	145	193	94	172	189	132	213	186	186	0	0	126	92	30	42	175	152	64	125	94	205	81	1	176	154	168	159	248	38	88	62	145	176	150	14	111	218	148	176	185	160	126	111	91	140	52	0	163
ENSG00000073803	182	11	209	123	200	73	130	215	40	72	23	69	87	35	93	23	97	89	61	83	110	38	37	0	86	13	56	131	59	111	10	46	0	73	104	5	92	15	64	102	56	90	91	18	91	40	83	63	21
ENSG00000073849	0	0	90	3	130	143	1	0	0	179	0	0	0	7	0	0	0	1	0	82	0	29	0	0	0	0	0	1	0	0	0	0	99	0	0	0	0	0	0	138	0	232	87	0	0	3	95	7	0
ENSG00000073861	0	0	0	0	0	0	0	0	0	0	0	0	0	0	0	0	0	0	0	0	0	0	0	0	0	0	0	0	0	0	1	0	0	0	0	0	0	0	0	0	0	0	0	0	0	0	0	0	0
ENSG00000073905	18	19	22	11	19	15	19	14	12	20	11	19	17	11	14	14	20	13	16	19	13	22	15	6	15	23	12	26	19	18	16	20	22	20	20	21	18	14	14	21	25	17	14	19	17	19	20	10	17
ENSG00000073910	0	0	0	0	0	3	0	0	0	0	0	0	0	0	0	0	0	0	0	0	0	0	0	0	0	0	0	0	0	0	0	0	0	0	0	0	0	0	0	0	0	0	0	0	0	0	0	0	0
ENSG00000073921	152	120	0	31	126	14	129	140	0	195	1	3	60	65	0	2	148	85	34	0	103	97	92	194	77	0	0	0	163	45	160	137	87	20	9	185	50	91	39	79	176	102	127	29	103	0	34	0	70
ENSG00000073969	159	184	150	167	141	181	167	174	138	122	0	131	190	135	10	41	162	139	164	118	0	139	115	0	174	113	134	183	167	149	172	190	128	134	3	0	129	180	75	134	80	170	126	165	117	56	177	1	170
ENSG00000074047	0	0	0	0	0	0	0	2	0	0	0	0	0	0	0	0	0	0	0	0	0	0	0	0	0	0	0	0	0	0	0	0	0	0	0	0	0	0	0	0	0	2	0	0	0	0	15	0	83
ENSG00000074054	1	3	81	0	28	0	86	250	128	101	1	26	42	21	1	0	3	86	21	53	0	76	7	0	15	0	87	215	183	75	0	167	24	22	121	0	66	33	100	40	30	36	0	0	22	113	52	1	9
ENSG00000074071	106	93	84	91	82	78	95	82	96	106	86	79	79	82	90	88	85	96	80	89	93	84	88	82	71	72	72	101	80	89	76	91	94	85	90	99	90	86	91	92	82	107	106	85	87	94	87	93	94
ENSG00000074181	0	4	0	0	0	0	0	0	0	0	0	0	0	8	0	0	2	0	0	0	0	0	1	0	0	0	0	0	0	0	0	0	1	0	0	4	0	0	8	0	0	0	0	0	0	0	4	12	0
ENSG00000074201	127	111	141	133	103	111	129	117	98	126	138	104	101	108	105	102	101	115	95	108	108	101	96	82	87	35	113	105	93	122	100	168	94	93	105	102	103	131	111	114	102	127	101	113	117	123	104	70	99
ENSG00000074211	40	0	0	0	0	0	8	4	1	0	1	0	177	64	68	0	0	74	6	0	0	61	75	51	0	0	0	0	0	0	0	87	0	0	0	0	3	0	0	0	0	0	0	26	0	0	0	2	61
ENSG00000074219	12	0	0	0	3	7	26	44	0	36	60	11	32	12	0	0	1	2	0	1	0	5	24	0	0	27	8	0	0	38	28	21	58	1	20	0	0	5	13	7	8	19	66	37	0	2	0	0	37
ENSG00000074266	109	120	100	114	137	116	139	110	148	75	2	113	158	78	105	90	94	84	131	125	106	90	54	1	95	0	135	20	33	99	138	188	0	21	33	134	134	174	85	18	65	122	56	105	139	150	62	1	127
ENSG00000074276	0	7	11	0	6	0	5	12	0	0	0	0	0	0	0	37	0	7	0	0	0	0	0	0	0	7	0	5	0	0	0	5	13	2	0	0	0	0	5	0	0	0	0	0	0	0	0	0	0
ENSG00000074317	0	0	0	0	0	0	0	0	0	0	0	0	0	0	0	0	0	0	0	0	0	0	0	0	0	0	0	0	0	0	0	0	0	0	0	0	0	0	0	0	0	0	0	0	0	0	0	0	0
ENSG00000074319	125	123	113	97	120	144	134	116	145	130	117	120	112	84	85	101	100	117	123	116	124	111	128	0	100	112	129	111	135	112	116	125	150	120	91	84	118	130	134	128	143	127	106	116	115	132	122	97	134
ENSG00000074356	161	114	15	182	48	92	213	145	184	119	4	60	120	48	0	95	50	1	113	0	57	145	67	0	19	0	116	0	50	103	119	177	193	1	2	89	0	83	220	273	1	6	132	27	0	75	113	0	90
ENSG00000074370	0	86	0	0	31	0	0	0	92	0	0	0	0	22	65	94	1	0	79	0	0	116	0	0	0	0	0	0	1	106	0	62	0	0	0	0	17	0	0	0	141	23	0	95	42	0	1	0	0
ENSG00000074410	0	0	0	0	0	1	0	0	2	0	0	0	0	0	0	34	0	0	0	1	0	16	0	1	151	0	116	0	0	0	0	15	0	0	0	0	0	0	0	0	0	12	0	0	0	0	91	0	0
ENSG00000074416	261	59	77	0	81	116	74	89	160	133	60	0	108	79	0	1	167	129	57	3	14	66	63	1	71	0	73	35	65	56	64	109	71	203	138	0	61	129	84	80	130	159	93	99	70	63	106	1	91
ENSG00000074527	0	0	65	0	0	0	0	0	0	0	0	2	0	0	0	0	0	0	0	0	0	0	0	0	0	0	0	0	1	0	0	0	0	0	0	0	0	0	0	0	0	0	0	0	0	0	0	0	0
ENSG00000074582	172	85	74	94	101	155	136	125	107	139	103	174	99	74	84	134	92	106	124	54	130	206	96	0	122	60	123	105	187	117	51	145	9	167	93	131	118	76	87	103	136	135	84	104	83	98	158	0	108
ENSG00000074590	0	0	0	2	0	0	0	0	0	20	0	0	0	0	0	0	2	0	3	167	0	35	0	0	121	0	0	0	1	0	130	3	0	5	0	0	0	0	0	0	0	2	0	0	0	3	0	0	0
ENSG00000074603	215	126	123	19	215	52	188	20	148	27	100	124	18	80	26	16	79	24	20	1	4	177	84	0	224	0	159	322	24	11	148	216	0	121	146	23	9	103	6	0	16	63	32	34	3	154	230	0	25
ENSG00000074621	26	0	0	0	21	175	0	0	0	0	0	0	22	123	0	0	0	0	1	0	0	61	0	0	0	0	0	13	0	3	0	60	0	0	0	0	0	0	0	0	0	0	0	0	0	0	0	0	0
ENSG00000074657	62	0	1	36	4	0	0	0	0	1	0	0	0	19	1	0	130	0	0	0	3	66	0	0	0	0	0	0	0	23	0	0	0	139	0	0	0	0	0	141	0	0	0	0	1	109	12	0	65
ENSG00000074660	0	0	0	0	0	0	0	0	0	0	0	0	0	0	0	0	0	0	0	0	0	0	0	0	0	0	0	0	0	0	0	0	0	0	0	0	0	0	0	0	0	0	0	0	0	0	0	0	0
ENSG00000074695	127	164	170	229	278	281	148	227	78	144	207	59	172	124	36	1	105	228	83	198	240	195	232	61	41	163	143	157	125	53	206	180	82	95	114	97	177	213	171	159	45	259	146	5	163	52	155	1	192
ENSG00000074696	191	190	194	199	245	199	189	200	227	190	144	141	93	191	105	163	186	232	51	148	120	230	169	84	213	57	164	131	156	190	215	255	125	205	231	6	221	186	95	185	208	156	141	175	104	206	234	45	199
ENSG00000074706	0	0	0	0	0	0	0	0	0	0	0	0	0	0	0	0	0	0	0	0	0	0	0	0	0	0	0	0	0	0	0	8	0	0	0	0	0	0	0	0	0	0	0	0	0	0	0	0	0
ENSG00000074755	0	0	38	0	0	0	2	2	0	0	0	0	0	0	0	0	94	0	0	0	0	72	158	0	0	0	122	0	17	67	0	0	0	0	0	0	0	0	0	0	0	0	0	0	0	0	0	0	48
ENSG00000074771	0	0	0	0	0	0	0	0	0	0	0	0	0	0	0	0	0	0	0	0	0	0	0	0	0	0	0	0	0	0	0	0	0	0	0	0	0	0	0	0	0	0	0	0	0	0	0	0	0
ENSG00000074800	68	76	69	54	64	59	67	86	49	51	79	70	59	78	79	147	51	70	102	58	95	83	47	87	67	86	64	66	68	101	79	135	82	120	64	74	71	76	111	66	59	69	73	80	63	92	66	155	75
ENSG00000074803	0	0	0	0	0	0	0	0	0	0	0	1	0	0	0	0	0	0	0	0	0	0	0	0	0	0	0	0	0	0	0	0	0	0	0	0	0	0	1	0	0	0	0	0	0	0	0	0	0
ENSG00000074842	84	95	81	81	88	81	76	61	86	91	80	79	79	71	84	73	85	81	89	91	82	87	81	65	86	72	88	82	74	85	93	81	90	68	86	92	78	89	86	90	87	92	94	68	82	98	92	78	98
ENSG00000074855	0	0	3	0	5	0	4	7	2	3	1	0	1	0	0	0	3	0	1	0	0	2	0	0	0	0	0	0	2	3	11	3	0	1	0	0	0	0	0	0	0	16	0	0	1	0	0	0	0
ENSG00000074935	123	110	177	143	123	162	198	184	170	159	134	126	143	108	79	74	151	144	83	147	170	207	143	134	14	109	163	161	162	55	77	227	115	162	60	94	148	153	151	179	79	114	142	126	178	160	95	66	117
ENSG00000074964	0	0	0	153	0	0	0	30	112	0	0	0	2	0	0	0	0	0	0	0	0	0	0	0	53	0	0	0	1	59	0	27	23	10	0	0	0	0	0	0	0	0	0	0	0	0	0	0	0
ENSG00000074966	0	0	0	0	0	0	0	0	0	0	0	0	0	0	0	0	0	0	0	5	0	2	61	0	0	0	0	0	0	0	0	0	0	0	0	0	0	0	0	0	0	0	0	0	0	0	0	0	0
ENSG00000075035	0	0	0	0	0	0	0	0	0	0	0	0	3	0	0	0	5	0	0	0	0	0	0	0	0	0	0	0	0	0	0	0	0	0	0	0	0	0	0	0	0	0	0	0	0	0	0	0	0
ENSG00000075043	36	40	94	2	22	0	0	112	32	30	20	5	50	0	22	32	94	26	0	2	68	29	43	0	87	0	22	32	69	19	71	59	70	0	60	58	2	52	52	0	57	0	1	61	57	48	75	0	62
ENSG00000075073	0	0	0	0	0	0	0	0	0	0	0	0	0	0	0	0	0	0	0	0	0	0	0	0	0	0	0	0	1	0	0	0	0	0	0	0	0	0	0	0	0	0	0	0	0	0	0	0	0
ENSG00000075089	77	90	123	76	103	115	93	110	88	91	126	63	83	67	87	60	115	131	95	89	15	69	140	99	118	25	128	105	123	76	86	82	101	59	81	110	81	65	121	121	123	84	66	1	124	129	62	0	122
ENSG00000075131	83	12	122	113	106	131	124	78	130	53	94	109	88	113	65	79	109	73	124	47	85	102	64	1	51	0	99	70	108	82	26	120	58	108	67	101	114	110	84	80	110	105	99	104	132	90	81	82	83
ENSG00000075142	86	84	176	112	113	108	146	122	102	109	107	99	79	73	83	50	131	68	125	124	91	112	65	59	66	56	61	112	94	132	63	153	80	97	108	82	113	77	157	109	70	97	114	69	65	93	129	57	76
ENSG00000075151	1	0	21	3	114	15	0	25	251	51	0	65	153	58	0	159	0	1	7	4	1	29	6	23	1	0	1	2	0	0	15	51	2	0	0	0	0	99	6	149	0	0	13	0	0	40	124	16	1
ENSG00000075188	109	115	89	94	86	116	104	91	84	101	99	111	92	86	82	113	108	92	102	83	99	102	129	79	94	103	105	99	91	119	110	96	102	105	106	66	64	114	103	100	111	105	93	97	88	94	97	100	91
ENSG00000075213	0	0	0	0	0	0	0	21	220	0	142	1	0	0	0	0	0	82	0	0	0	182	0	0	0	0	0	0	0	2	0	182	136	104	24	0	56	123	0	0	0	256	0	0	22	0	247	0	171
ENSG00000075218	22	94	151	55	55	22	114	198	221	156	16	88	3	62	25	0	122	20	0	45	129	207	136	0	155	39	259	157	46	209	123	222	16	0	79	104	20	4	205	141	0	176	0	0	54	11	0	15	61
ENSG00000075223	0	0	0	0	110	2	0	115	84	0	0	243	154	15	0	63	0	0	0	0	0	10	0	0	0	159	3	79	0	1	153	0	132	1	61	1	1	0	0	0	0	157	0	0	113	66	95	0	0
ENSG00000075234	0	130	133	0	103	0	173	167	6	99	148	0	120	40	1	0	179	0	0	44	0	27	89	0	205	0	132	94	205	83	0	7	0	97	86	0	1	121	129	0	87	107	80	2	144	91	83	0	129
ENSG00000075239	99	120	144	146	132	126	115	131	125	117	128	120	144	113	106	63	131	103	119	109	90	115	140	5	126	112	131	135	137	121	125	164	93	133	121	155	146	124	135	120	100	123	117	103	125	139	136	1	140
ENSG00000075240	0	0	0	0	0	35	0	7	36	0	0	0	0	0	0	0	0	0	44	0	53	0	0	0	0	0	0	0	0	0	0	0	0	0	0	0	0	0	0	0	0	0	1	0	0	0	74	0	3
ENSG00000075275	18	0	0	1	1	0	0	20	111	0	4	0	0	1	0	0	0	0	0	134	0	0	0	0	79	0	0	0	0	57	0	0	0	0	1	4	4	0	69	0	0	0	0	0	0	0	53	0	23
ENSG00000075290	0	0	0	0	0	0	0	0	0	0	0	0	0	0	0	0	0	0	0	0	0	0	0	0	0	0	0	0	0	0	0	1	0	0	0	0	0	0	0	0	0	0	0	0	0	0	0	0	0
ENSG00000075292	164	134	59	187	129	211	326	314	348	257	130	2	160	129	241	89	155	166	192	157	22	217	132	1	222	0	295	222	157	180	155	344	283	133	119	0	257	103	315	337	205	268	111	137	240	119	129	0	179
ENSG00000075303	76	110	143	204	94	0	86	124	0	63	0	0	4	35	0	0	120	57	38	1	2	91	132	0	1	0	0	82	86	63	136	2	0	68	88	2	124	0	98	136	176	0	157	15	10	86	72	0	119
ENSG00000075336	48	78	110	123	108	105	107	95	104	72	0	111	97	37	90	0	84	81	1	99	0	79	85	0	93	95	80	106	98	63	87	112	98	69	73	109	102	104	41	118	131	97	130	114	58	111	115	66	96
ENSG00000075340	0	0	0	0	0	0	0	0	0	0	0	0	0	0	0	0	0	0	0	0	0	0	0	0	0	0	0	0	0	0	0	0	0	0	0	0	0	0	0	0	0	0	0	0	0	0	2	0	0
ENSG00000075388	0	0	0	0	0	0	0	0	0	0	0	0	0	0	0	0	0	0	0	0	0	0	0	0	0	0	0	0	0	0	0	0	0	0	0	0	0	0	0	0	0	0	0	0	0	0	0	0	0
ENSG00000075391	20	0	45	0	45	0	1	58	0	0	1	1	0	0	0	0	0	0	0	1	0	69	0	0	0	7	109	72	33	0	163	52	0	16	0	0	0	73	0	0	0	0	0	0	11	42	1	0	0
ENSG00000075399	70	38	53	91	18	56	88	3	51	62	21	0	6	55	22	0	66	25	15	67	2	24	60	0	57	0	50	57	31	41	10	47	2	10	2	45	23	38	45	2	10	53	0	15	31	19	44	0	37
ENSG00000075407	109	195	197	224	122	154	72	35	64	1	143	74	173	24	1	7	264	208	94	23	280	227	196	0	110	0	123	29	135	110	43	237	24	20	4	1	84	13	261	175	206	93	15	85	2	114	254	0	110
ENSG00000075413	117	78	144	160	49	97	101	52	0	34	1	0	142	31	135	0	0	31	27	149	0	106	63	0	73	22	106	30	0	97	52	126	8	134	35	40	160	80	79	94	89	20	127	102	38	38	69	130	35
ENSG00000075415	73	72	81	60	64	88	79	107	70	69	94	75	81	83	77	77	63	101	70	97	67	149	92	70	68	86	63	73	81	65	84	59	112	77	80	81	82	78	113	80	67	76	71	75	68	72	82	107	72
ENSG00000075420	178	2	228	264	92	185	56	50	7	237	6	143	203	0	9	2	33	180	0	2	85	163	97	0	179	8	10	144	0	374	104	46	0	0	5	0	116	97	33	36	87	9	19	3	240	48	70	1	111
ENSG00000075426	5	19	88	99	137	120	3	47	160	47	8	84	0	38	98	73	104	0	1	0	1	222	97	0	11	0	0	4	89	61	94	55	0	0	25	3	236	149	106	122	142	132	10	64	55	0	130	0	71
ENSG00000075429	0	0	0	0	0	0	0	0	0	0	0	0	0	0	0	0	0	0	0	0	0	0	0	0	0	0	0	0	0	0	0	0	0	0	0	0	0	0	0	0	0	0	0	0	0	0	0	0	0
ENSG00000075461	0	0	0	0	0	0	0	0	0	0	0	0	0	0	0	0	0	0	0	0	0	0	0	0	0	0	0	0	0	0	0	0	0	0	0	0	0	0	0	0	0	0	0	0	0	0	0	0	0
ENSG00000075539	2	32	63	123	69	22	41	81	158	0	150	171	79	33	21	15	12	54	0	49	0	170	0	29	0	0	159	0	175	13	1	137	0	4	0	0	69	0	102	1	0	2	0	0	3	0	0	0	0
ENSG00000075568	1	97	166	208	218	3	2	160	26	61	0	228	35	104	0	0	0	131	63	367	0	68	5	0	0	8	220	192	3	108	201	101	17	41	8	2	178	126	106	173	114	0	20	0	74	3	39	0	3
ENSG00000075618	31	94	127	117	75	108	81	147	93	149	75	45	93	90	49	40	91	76	82	164	57	69	115	1	131	31	76	35	167	91	51	122	132	48	68	57	76	56	43	59	63	75	7	40	39	47	44	6	81
ENSG00000075624	33	31	50	41	57	34	34	34	37	38	60	53	34	50	42	60	40	39	50	42	52	37	44	58	28	71	30	39	39	47	49	42	53	47	55	64	48	35	51	42	43	59	41	43	40	40	54	87	45
ENSG00000075643	181	46	75	115	87	85	192	111	138	80	124	0	152	3	131	1	68	194	3	0	1	137	165	1	170	60	13	15	81	74	137	101	129	24	129	30	13	66	3	194	141	9	103	134	165	195	170	0	34
ENSG00000075651	0	0	1	0	0	0	0	153	0	0	0	0	0	40	23	0	0	0	123	0	0	0	0	0	0	0	0	212	0	0	0	0	0	0	0	0	0	0	0	0	0	3	0	0	0	44	0	0	0
ENSG00000075673	0	0	0	0	0	0	0	0	0	0	0	0	0	0	0	0	0	0	0	0	0	0	0	0	0	0	0	0	0	0	0	0	0	0	0	0	0	0	0	0	0	14	0	0	0	0	0	0	0
ENSG00000075702	94	63	0	184	42	164	1	226	0	56	0	0	1	0	166	13	130	0	154	1	1	43	1	228	0	0	195	0	1	37	129	0	0	119	0	1	0	0	0	45	1	93	67	0	1	1	0	0	76
ENSG00000075711	88	10	57	107	0	11	105	14	164	44	1	4	1	43	12	58	63	127	0	35	48	120	0	0	52	0	32	6	2	84	5	185	6	152	55	27	0	84	0	140	0	58	0	2	56	48	156	1	94
ENSG00000075785	168	202	166	166	182	166	166	184	166	181	171	131	181	189	172	160	199	195	196	201	156	174	176	101	170	125	169	168	182	162	183	187	178	196	176	145	179	186	172	172	190	168	174	209	177	171	175	102	174
ENSG00000075790	118	112	173	119	135	116	124	101	215	149	68	1	91	85	30	55	156	176	129	149	86	101	146	0	135	0	29	135	189	57	167	222	71	158	123	1	129	135	124	92	102	171	93	41	71	171	128	17	161
ENSG00000075826	0	0	0	0	0	0	0	0	0	0	0	0	0	0	0	0	0	0	0	0	0	0	0	0	0	0	0	0	0	0	0	0	0	0	41	0	0	0	0	0	0	1	0	0	0	0	0	0	0
ENSG00000075856	186	60	228	190	231	283	232	221	105	137	28	222	150	142	0	148	288	55	130	212	54	144	103	1	197	0	205	283	62	107	257	295	0	1	239	125	40	196	209	184	256	238	169	275	266	207	219	5	65
ENSG00000075884	0	0	0	0	0	0	0	0	0	0	0	0	0	0	0	0	0	0	0	0	0	0	0	0	0	0	0	0	0	0	0	0	0	0	0	0	0	0	0	0	0	0	0	0	0	0	0	0	0
ENSG00000075886	0	0	0	0	0	0	0	0	0	0	0	0	0	0	0	0	0	0	0	0	0	0	0	0	0	0	0	0	0	0	0	0	0	0	0	0	0	0	0	0	0	0	0	0	0	0	0	0	0
ENSG00000075891	0	4	16	0	1	4	0	0	0	0	0	0	1	0	0	0	0	1	0	0	0	6	0	0	0	0	4	0	0	0	11	5	0	0	1	0	8	0	0	0	0	0	0	0	0	0	0	0	0
ENSG00000075914	83	87	90	76	109	96	111	101	107	101	69	87	85	69	110	78	115	89	80	80	66	99	83	78	91	76	96	86	93	103	84	132	46	91	73	78	102	87	73	87	92	96	90	110	105	99	89	77	90
ENSG00000075945	2	153	13	16	124	1	134	22	143	179	91	5	57	0	0	103	129	122	73	7	0	18	68	178	100	0	5	0	80	103	7	34	94	0	1	0	0	0	90	0	2	63	0	0	84	0	89	0	96
ENSG00000075975	196	205	119	139	183	22	226	181	252	198	138	137	223	176	18	183	210	190	204	190	83	232	156	7	149	0	195	152	233	162	184	234	149	174	81	241	181	190	195	146	171	202	104	114	227	195	219	163	243
ENSG00000076003	197	285	205	287	234	332	244	274	236	274	0	195	172	176	83	252	276	234	245	234	177	176	192	159	4	31	200	289	256	203	222	239	220	213	117	285	174	235	177	211	257	253	277	204	247	203	209	0	157
ENSG00000076043	52	53	55	45	65	77	55	69	64	68	61	65	57	68	52	40	65	63	138	47	59	60	59	40	44	30	58	51	55	50	52	69	53	57	59	62	55	46	44	64	64	73	67	71	56	60	60	0	56
ENSG00000076053	50	28	117	83	65	158	88	71	64	86	114	60	103	79	32	0	134	27	89	80	46	83	68	0	0	0	71	90	90	105	117	87	39	68	67	0	82	68	67	54	65	52	63	80	72	40	84	15	83
ENSG00000076067	75	31	165	1	42	0	122	53	0	3	3	0	16	41	3	0	28	0	179	67	72	26	75	0	144	0	50	167	16	0	40	30	59	8	53	28	0	34	18	50	0	33	54	4	106	1	87	0	67
ENSG00000076108	154	3	215	199	96	159	176	274	211	23	3	19	3	77	30	9	189	64	119	23	5	270	0	0	72	2	105	163	184	115	38	150	85	0	248	95	23	44	12	37	20	63	0	6	12	47	158	0	106
ENSG00000076201	0	5	19	1	31	68	1	70	40	43	7	28	58	2	0	0	1	2	1	33	0	49	0	0	0	0	4	0	9	10	0	11	2	1	43	0	6	19	1	0	4	31	3	0	0	26	4	0	13
ENSG00000076242	9	8	8	0	62	121	10	9	11	12	15	0	60	23	149	10	5	10	10	128	7	10	144	0	46	13	135	0	6	136	73	51	12	78	28	0	148	88	97	26	0	16	10	29	9	40	97	0	10
ENSG00000076248	160	138	177	161	153	152	157	180	163	157	143	162	188	126	122	176	171	162	183	175	146	107	144	8	165	195	105	160	151	148	138	171	130	163	155	160	192	166	155	148	192	167	153	152	130	146	133	106	144
ENSG00000076258	37	0	0	0	0	16	0	36	0	8	0	0	0	28	0	34	41	0	0	0	0	66	6	0	0	0	0	0	0	0	0	15	45	0	0	0	0	0	0	0	0	0	0	0	0	0	0	0	0
ENSG00000076321	106	69	126	0	69	95	132	10	113	1	129	94	0	115	0	0	155	13	34	1	0	121	0	0	183	0	0	0	142	50	0	15	0	0	105	0	0	2	0	39	0	0	33	0	127	174	169	0	48
ENSG00000076344	0	0	0	0	0	0	0	0	0	0	0	0	0	0	0	0	0	0	0	0	0	0	0	0	0	0	0	0	0	0	0	0	0	0	0	0	0	0	0	0	0	0	0	0	0	0	0	0	0
ENSG00000076351	51	14	71	41	4	126	123	217	0	110	0	5	0	49	0	54	0	185	1	220	28	0	1	1	0	0	96	0	124	142	0	113	0	0	124	0	52	0	6	0	0	5	0	0	3	0	44	0	111
ENSG00000076356	0	0	0	0	0	0	0	0	0	0	0	0	0	0	0	0	0	0	0	0	0	33	0	0	0	52	0	0	0	0	0	0	0	0	0	0	2	0	0	0	0	0	0	0	0	0	0	0	0
ENSG00000076382	144	202	227	194	182	208	220	287	217	255	0	0	51	164	100	0	116	143	2	167	5	266	146	0	185	0	164	4	252	34	231	247	155	106	226	3	19	144	237	142	1	270	140	173	1	0	4	0	149
ENSG00000076513	8	0	17	0	6	0	0	35	1	155	0	0	0	134	87	33	0	123	0	10	0	126	36	0	15	0	1	0	7	0	0	127	167	1	23	0	138	132	104	7	0	28	11	0	188	0	45	0	85
ENSG00000076554	167	226	212	215	216	195	191	187	196	166	190	152	244	188	149	187	208	225	164	180	129	165	168	5	182	134	195	202	185	162	176	223	175	271	175	167	187	196	188	174	178	176	198	175	148	181	204	157	188
ENSG00000076555	0	0	0	0	1	1	0	0	0	0	0	0	0	25	0	0	0	0	0	0	0	9	0	0	0	0	0	1	0	0	0	0	0	0	0	0	0	1	0	0	0	0	0	0	0	0	0	0	0
ENSG00000076604	138	84	123	124	183	120	109	92	33	135	0	30	118	95	135	30	91	142	113	71	68	87	80	108	172	24	133	85	65	76	132	144	106	149	66	23	153	107	63	194	141	89	28	52	183	92	174	0	74
ENSG00000076641	0	0	0	0	7	0	2	0	0	0	0	0	0	0	0	1	96	0	0	0	0	0	0	0	293	0	0	0	0	0	0	0	0	1	0	0	0	0	0	0	0	0	0	0	106	0	118	0	0
ENSG00000076650	32	87	3	51	0	1	97	66	137	1	0	0	173	57	0	0	81	1	2	103	0	121	0	0	177	151	0	0	82	83	0	0	175	111	1	119	8	0	157	1	1	90	0	132	209	60	0	0	0
ENSG00000076662	16	44	17	93	16	78	62	65	72	55	16	52	50	15	5	9	90	1	1	29	0	47	58	0	42	0	47	50	44	74	31	92	14	42	29	0	44	35	0	0	52	36	0	1	73	74	86	40	60
ENSG00000076685	243	274	256	231	300	228	231	246	230	167	2	164	215	172	1	131	247	162	104	271	254	253	206	0	268	191	253	129	154	227	258	290	2	187	119	220	109	246	126	0	260	222	102	117	205	249	187	0	293
ENSG00000076706	124	152	171	66	150	134	118	66	153	112	37	0	110	115	190	1	70	1	289	1	53	137	162	0	1	6	86	20	2	8	1	89	29	218	55	0	0	8	155	5	171	221	1	257	204	112	288	0	0
ENSG00000076716	0	13	97	3	0	119	0	3	1	0	90	0	118	26	0	0	1	0	4	0	0	0	0	0	29	0	0	16	16	34	2	0	16	0	0	0	0	4	0	24	0	6	0	1	0	0	13	0	18
ENSG00000076770	17	0	41	0	0	7	0	14	0	0	0	0	0	0	0	0	0	0	0	0	0	0	0	0	38	0	0	0	2	0	0	49	0	0	0	0	0	19	0	0	0	0	0	0	44	0	0	0	0
ENSG00000076826	0	0	0	0	0	0	29	6	0	0	0	0	0	1	0	0	2	0	0	0	0	3	0	0	0	7	0	0	0	0	0	0	0	11	0	0	10	0	0	0	0	0	0	0	0	0	5	0	0
ENSG00000076864	30	105	0	0	55	113	172	1	84	1	0	151	35	0	0	0	81	0	1	0	0	77	0	0	0	0	0	1	90	7	0	22	0	4	0	5	0	2	0	103	0	0	0	0	1	0	140	0	0
ENSG00000076924	73	152	180	210	158	201	232	220	132	196	93	151	205	139	48	125	214	222	165	34	96	174	200	0	193	0	172	168	199	150	140	129	191	86	166	139	207	85	139	45	151	145	173	21	206	180	167	0	138
ENSG00000076928	224	249	218	242	264	173	260	210	282	208	234	166	162	181	204	158	109	247	176	195	67	185	255	0	36	168	235	4	184	55	218	224	87	229	121	53	120	239	154	209	222	226	198	224	305	165	136	50	185
ENSG00000076944	44	30	76	65	55	74	57	63	53	70	45	54	68	55	53	39	62	53	71	40	52	44	54	0	80	2	62	70	63	56	45	63	42	43	42	53	6	71	71	93	63	69	47	48	51	41	76	16	46
ENSG00000076984	1	12	24	1	11	20	0	12	7	6	1	0	9	25	1	1	4	51	4	0	21	31	47	0	2	0	25	45	20	9	0	12	17	54	13	2	17	18	15	23	0	7	19	11	42	0	14	0	42
ENSG00000077009	0	0	0	0	0	0	0	0	0	1	0	0	0	0	0	0	0	0	0	0	0	0	0	0	0	0	0	0	0	0	0	0	0	0	0	0	0	0	0	0	0	0	0	0	0	0	0	0	0
ENSG00000077044	101	241	156	15	79	136	82	110	89	264	0	1	71	14	79	0	332	272	210	97	193	102	269	100	239	0	245	0	229	31	92	204	171	0	58	0	250	12	116	0	176	112	191	0	176	45	173	0	130
ENSG00000077063	0	71	0	0	0	0	52	0	201	154	0	0	0	0	1	0	0	0	0	0	0	0	142	0	0	0	10	0	0	0	0	6	0	7	0	0	0	0	0	0	0	0	0	0	0	0	0	0	0
ENSG00000077080	0	0	0	0	0	0	0	0	0	0	0	0	0	0	0	0	0	0	0	0	0	0	0	0	0	0	0	0	0	2	0	0	0	0	0	0	0	0	0	0	0	0	0	0	0	0	0	0	0
ENSG00000077092	0	0	0	0	0	0	0	0	0	0	0	0	0	0	0	0	0	0	0	0	0	0	0	0	0	0	0	1	0	0	0	0	0	0	0	0	0	0	0	0	0	0	0	0	0	0	0	0	0
ENSG00000077097	16	103	235	24	121	196	187	84	74	140	30	0	0	112	1	2	3	113	116	214	52	153	104	1	355	0	77	217	36	109	0	167	96	102	79	20	220	23	0	102	80	39	32	0	75	114	0	0	122
ENSG00000077147	135	113	50	29	96	23	43	100	1	176	21	7	87	65	95	11	125	88	88	1	25	47	177	0	160	8	111	8	59	79	11	132	169	211	41	0	37	44	72	138	1	44	35	57	92	204	107	99	143
ENSG00000077150	22	2	65	0	0	54	0	18	1	101	1	1	0	3	0	0	10	11	0	1	0	15	1	0	30	0	40	1	93	45	0	0	15	1	2	6	2	16	30	0	0	6	0	0	3	1	26	0	23
ENSG00000077152	75	80	63	74	84	70	56	70	58	75	73	68	78	64	90	80	92	75	79	65	62	63	80	71	70	82	69	78	61	82	87	77	89	77	60	82	97	79	69	89	92	81	69	93	75	67	48	76	70
ENSG00000077157	0	85	0	12	54	2	0	11	45	151	0	0	3	0	0	0	29	0	0	0	0	11	0	0	0	0	4	0	0	18	0	19	1	0	0	0	0	0	0	0	0	23	1	51	0	0	0	0	29
ENSG00000077232	278	197	207	189	197	177	193	327	167	169	128	147	77	154	19	254	187	242	74	141	107	306	224	124	262	0	221	213	171	209	160	366	175	137	13	206	231	212	115	282	0	177	108	79	209	149	200	0	180
ENSG00000077235	0	232	141	164	70	249	237	344	183	244	15	97	26	117	49	68	143	293	218	0	177	63	343	149	165	34	87	219	0	95	183	275	0	174	164	1	178	5	27	0	1	67	84	37	272	22	225	0	4
ENSG00000077238	42	91	105	0	4	30	7	34	24	31	0	0	59	11	0	20	56	0	0	0	37	37	0	0	0	0	0	0	0	0	22	27	0	0	0	0	0	53	0	0	49	0	20	0	0	34	42	0	34
ENSG00000077254	31	91	206	211	197	188	272	150	154	122	129	89	1	129	181	6	225	143	167	169	1	137	183	1	129	188	212	309	112	176	113	221	0	86	100	125	0	91	58	153	189	153	59	81	118	0	74	2	83
ENSG00000077264	0	0	0	0	0	0	0	0	0	0	0	0	0	0	0	0	0	0	0	0	0	0	0	0	0	0	0	0	0	0	0	0	0	0	0	0	0	0	0	0	0	0	0	0	0	0	0	0	0
ENSG00000077274	0	0	0	0	0	0	0	0	0	0	0	0	0	0	0	0	0	0	0	0	0	0	0	0	0	0	0	0	0	0	0	0	0	0	0	0	0	0	0	0	0	0	0	0	0	0	0	0	0
ENSG00000077279	0	0	0	0	0	0	0	0	0	0	0	0	0	0	0	0	0	0	1	0	0	0	0	0	0	0	0	0	0	0	0	0	0	0	0	0	0	0	0	0	0	0	0	0	0	0	0	0	0
ENSG00000077312	94	72	124	106	99	123	114	114	125	120	66	103	117	72	118	93	101	114	117	123	119	75	91	4	88	98	101	111	118	109	124	103	89	101	74	96	122	113	116	90	98	110	111	125	99	113	71	73	108
ENSG00000077327	0	0	0	0	0	0	0	0	0	0	0	0	0	0	0	0	0	0	0	0	0	0	0	0	0	0	0	0	0	0	0	0	0	0	0	0	0	0	0	0	0	0	0	0	0	0	0	0	0
ENSG00000077348	61	76	82	74	72	81	83	76	85	82	72	67	77	62	70	76	76	68	78	88	89	82	93	75	92	62	61	83	77	70	84	67	69	66	67	85	97	85	70	82	79	71	75	68	68	81	69	53	58
ENSG00000077380	129	6	79	85	86	11	86	122	118	73	68	14	36	89	27	28	96	108	86	90	1	123	87	23	90	4	151	110	190	89	80	126	24	102	73	134	81	52	68	83	4	86	154	110	146	103	94	2	169
ENSG00000077420	0	0	0	0	0	0	0	0	0	0	0	0	0	0	0	0	0	0	0	0	0	0	0	0	0	0	0	0	0	0	0	0	0	0	0	0	0	0	0	0	0	0	0	0	0	0	0	0	0
ENSG00000077454	42	0	0	0	0	0	17	108	0	22	37	0	1	13	0	3	58	0	0	46	0	35	0	51	0	0	59	0	49	52	10	125	0	0	0	0	0	0	19	39	0	28	0	0	0	3	0	59	13
ENSG00000077458	80	72	58	8	62	7	33	78	0	156	0	0	52	67	0	4	0	31	0	0	0	54	0	0	0	0	0	116	2	12	39	43	69	5	3	0	78	37	54	87	78	44	3	51	0	0	63	0	108
ENSG00000077463	97	22	42	34	57	115	103	93	78	70	86	0	33	45	51	52	98	72	69	0	101	52	0	0	58	42	98	43	114	99	39	74	49	104	46	77	76	80	70	85	101	42	66	46	80	52	80	65	99
ENSG00000077498	0	0	0	0	0	0	0	0	0	0	0	0	0	0	0	0	0	0	0	0	0	0	0	0	0	0	0	0	0	0	0	0	0	0	0	0	0	0	0	0	0	0	0	0	0	0	0	0	0
ENSG00000077514	103	0	156	149	139	40	105	40	140	34	0	68	51	0	73	15	55	109	66	3	1	69	90	1	2	0	53	60	30	103	57	28	16	24	38	42	0	69	34	35	99	20	1	195	83	53	0	0	47
ENSG00000077522	0	0	0	0	0	0	0	0	0	0	0	0	0	0	0	0	0	0	0	0	0	0	1	0	0	0	0	0	0	0	0	0	0	0	0	0	0	0	0	0	0	0	0	0	0	0	0	0	0
ENSG00000077549	111	99	110	96	119	101	102	128	127	120	102	114	125	112	106	69	129	107	114	105	116	113	110	125	117	110	114	121	138	120	115	102	104	107	119	113	125	127	123	116	118	130	136	127	129	142	97	58	98
ENSG00000077585	0	62	49	0	2	1	0	36	0	0	0	0	66	0	1	1	81	0	27	0	3	29	0	0	0	0	0	0	0	32	0	12	0	0	0	0	0	48	48	0	0	55	44	0	0	0	34	0	0
ENSG00000077616	16	0	0	0	0	0	0	0	3	0	0	0	19	0	0	0	0	0	0	0	0	0	0	0	0	0	0	0	0	0	0	0	0	0	0	0	0	0	0	0	0	0	0	0	0	0	0	0	0
ENSG00000077684	41	188	231	190	63	265	156	285	259	197	1	1	218	86	1	6	105	78	37	1	181	227	1	165	152	1	249	209	71	264	141	274	15	240	133	263	253	112	112	273	1	208	28	0	188	91	0	0	229
ENSG00000077713	131	55	19	5	99	0	121	50	1	61	112	115	140	67	0	0	52	92	102	62	0	0	0	0	133	0	3	58	71	26	38	115	120	0	102	0	1	73	36	175	0	35	56	0	46	83	0	0	2
ENSG00000077721	131	132	136	131	140	151	133	153	132	135	93	34	123	128	63	107	144	102	132	158	116	148	145	1	69	130	135	111	133	133	106	145	118	74	100	146	157	137	130	125	146	149	126	150	134	126	126	80	127
ENSG00000077782	100	0	80	55	26	0	2	16	0	35	0	0	57	9	5	0	12	16	32	29	0	125	2	0	28	0	48	3	5	101	23	43	65	0	0	0	1	0	0	0	58	37	0	0	98	0	0	0	31
ENSG00000077800	0	0	0	0	0	0	0	0	0	0	0	0	0	0	0	0	0	0	0	0	0	0	0	0	0	0	0	0	0	0	0	0	0	0	0	0	0	0	0	0	0	0	0	0	0	0	0	0	0
ENSG00000077809	79	126	121	106	114	144	122	126	41	92	10	21	65	74	15	64	135	76	1	126	63	93	137	0	89	25	124	15	17	97	55	141	8	13	134	110	103	70	62	54	0	109	10	57	100	99	96	0	83
ENSG00000077935	0	0	0	0	0	0	0	5	0	0	0	0	0	0	0	0	0	11	0	0	0	0	0	0	0	0	12	0	0	0	0	0	0	0	0	0	0	0	0	0	0	0	0	0	19	0	0	0	0
ENSG00000077942	40	21	175	113	63	0	100	38	17	1	123	0	62	90	58	31	0	86	128	3	0	31	148	0	74	0	49	0	0	0	0	0	0	77	111	0	66	0	53	82	100	0	0	1	156	57	114	60	70
ENSG00000077943	0	0	0	0	0	0	0	0	0	0	0	0	0	0	0	0	0	0	0	0	0	0	0	0	0	0	0	5	0	0	0	0	0	0	0	0	0	0	0	0	0	0	0	0	0	0	0	0	0
ENSG00000077984	0	0	0	0	0	0	0	0	0	0	0	0	0	0	0	0	0	0	0	0	0	0	0	0	0	0	0	0	0	0	0	0	0	0	0	0	0	0	0	0	0	0	0	0	0	0	0	0	0
ENSG00000078018	0	0	58	0	51	120	0	8	35	0	0	0	0	18	19	0	48	0	0	1	0	42	0	0	68	0	63	21	129	0	0	73	0	12	0	0	1	169	140	47	0	18	74	27	0	0	67	0	126
ENSG00000078043	187	187	102	121	86	114	170	213	105	0	1	0	224	51	0	0	33	123	104	102	181	86	87	2	98	2	127	0	112	0	0	173	134	10	53	55	92	35	86	72	175	154	120	1	0	67	34	1	75
ENSG00000078053	0	0	0	0	0	0	0	0	0	0	0	0	0	0	0	0	1	0	0	0	0	0	0	0	0	0	0	0	0	0	0	0	0	0	0	0	0	0	0	0	0	0	0	0	0	0	0	0	0
ENSG00000078061	68	121	194	17	138	149	0	171	164	160	124	186	60	85	124	76	2	64	15	124	46	168	148	1	157	185	136	65	170	43	132	175	144	60	111	173	100	127	58	154	79	119	84	141	173	152	84	0	92
ENSG00000078070	90	52	45	173	104	112	134	57	18	0	0	0	16	83	9	50	21	0	1	0	15	28	93	157	0	0	100	129	0	136	122	6	0	0	104	112	123	80	0	121	1	84	28	0	102	8	179	0	21
ENSG00000078081	0	0	0	0	73	1	0	0	0	0	0	0	0	0	0	0	0	0	0	0	0	72	0	0	0	61	0	0	0	0	60	77	12	0	0	0	0	2	0	0	0	0	27	0	0	1	114	50	0
ENSG00000078098	0	0	0	0	0	0	0	0	1	0	0	0	0	0	0	0	0	0	0	0	0	0	0	0	0	0	0	0	0	0	0	0	0	0	0	0	0	0	0	0	0	0	0	0	0	0	0	0	0
ENSG00000078114	0	0	0	89	1	6	0	62	0	0	163	0	0	0	0	0	1	0	100	0	7	0	3	0	138	0	0	0	0	0	67	0	0	0	0	0	0	38	5	83	0	0	0	0	80	12	0	0	0
ENSG00000078124	136	112	0	8	100	218	177	110	94	2	0	40	38	46	26	1	67	12	207	29	0	169	46	0	0	0	182	153	98	0	67	120	50	56	0	2	142	25	49	41	1	188	0	0	46	2	0	0	101
ENSG00000078140	231	260	140	167	154	249	220	280	222	162	86	75	185	148	77	137	148	270	215	156	149	144	187	159	150	50	276	223	158	173	158	179	134	161	124	206	146	139	192	168	209	174	215	85	167	162	141	96	111
ENSG00000078142	86	91	62	0	90	122	169	79	8	79	65	1	131	85	0	98	89	149	8	0	189	168	119	0	19	0	76	0	143	0	0	67	0	61	112	1	1	1	63	237	160	68	158	0	0	0	162	0	159
ENSG00000078177	0	109	36	0	7	142	0	79	305	93	1	0	0	84	0	60	10	6	8	0	3	1	0	0	0	74	0	109	268	92	85	39	0	153	0	0	0	0	0	72	98	112	0	30	32	0	0	0	0
ENSG00000078237	80	80	78	63	105	108	92	76	99	97	105	0	105	75	77	0	68	71	50	52	80	104	88	1	93	35	86	65	98	55	93	41	52	46	83	113	100	88	64	68	88	80	86	55	97	106	120	65	101
ENSG00000078246	117	161	160	99	42	188	128	178	65	95	2	0	168	4	108	52	39	150	132	65	0	56	189	0	84	0	46	207	120	1	197	187	194	0	2	0	168	157	0	117	0	2	117	1	188	1	122	0	155
ENSG00000078269	91	1	13	30	90	47	59	25	23	94	0	0	23	58	0	26	78	0	8	0	28	11	35	0	0	28	2	28	84	22	46	46	0	26	0	31	46	79	30	68	15	235	30	0	164	0	0	1	0
ENSG00000078295	0	0	1	0	0	0	0	0	1	0	0	0	0	0	0	0	0	0	0	0	0	0	0	0	0	0	0	0	0	0	0	0	0	0	0	0	0	0	0	0	0	0	0	0	0	0	0	0	0
ENSG00000078304	185	144	219	311	198	210	390	206	156	241	54	148	351	186	79	39	279	211	82	126	141	236	288	129	99	232	208	109	259	196	138	224	144	51	123	216	56	274	127	183	92	165	51	123	293	122	103	47	281
ENSG00000078319	40	25	50	35	60	53	40	41	36	40	8	10	37	11	0	28	51	31	72	30	30	58	36	32	31	0	54	31	57	31	35	46	16	30	29	37	35	53	22	52	36	30	36	6	37	30	44	25	31
ENSG00000078328	0	0	0	0	0	0	0	0	0	0	0	0	0	0	0	0	0	0	0	0	0	0	0	0	0	0	0	0	0	0	0	0	0	2	0	0	0	0	0	0	0	0	0	0	0	0	0	0	0
ENSG00000078369	212	134	212	148	121	254	209	177	227	201	132	91	190	69	129	21	190	221	97	184	235	124	108	54	21	90	254	156	120	116	152	177	1	144	145	5	30	168	197	222	215	95	165	59	144	154	151	50	152
ENSG00000078399	37	86	102	92	65	103	87	107	100	77	59	22	94	91	8	47	91	71	105	78	89	62	101	93	94	4	98	61	67	116	100	87	41	105	76	40	92	88	52	72	46	67	60	59	82	92	91	3	111
ENSG00000078401	24	0	0	0	17	0	0	87	68	0	0	0	0	24	0	0	3	47	0	0	0	36	0	0	0	0	0	0	0	0	32	0	0	0	0	0	0	9	0	0	0	71	0	24	0	0	64	0	0
ENSG00000078403	94	24	78	0	33	71	6	114	143	6	0	1	1	65	7	16	57	53	26	116	1	63	77	0	0	0	88	44	2	14	28	99	1	1	19	36	28	18	25	43	46	17	72	27	80	83	4	0	21
ENSG00000078487	5	0	0	10	3	0	62	1	23	0	0	0	0	0	0	0	0	0	0	0	12	0	4	0	0	0	0	0	0	0	0	16	0	8	0	0	0	7	0	0	0	0	0	1	0	11	0	0	23
ENSG00000078549	0	0	0	0	0	33	0	0	0	0	0	0	0	0	0	0	0	0	0	0	0	0	0	0	0	0	0	0	0	0	0	0	0	0	0	0	0	0	0	0	0	0	0	0	0	0	0	0	0
ENSG00000078589	0	0	0	0	0	0	0	0	0	0	0	0	0	0	0	0	0	0	0	0	0	0	0	0	0	0	0	0	0	0	0	0	0	0	0	0	0	0	0	0	0	0	0	0	0	0	0	0	0
ENSG00000078596	0	0	0	0	0	0	0	0	0	0	0	0	0	0	0	0	0	0	0	0	0	0	0	0	0	0	0	0	0	0	0	0	0	0	0	0	0	0	0	0	0	0	0	0	0	0	0	0	0
ENSG00000078618	303	252	317	70	296	325	300	306	318	305	99	195	304	246	16	251	281	256	180	240	224	265	182	5	222	39	296	141	310	254	272	307	219	269	196	56	97	236	273	338	277	259	133	283	310	208	252	2	290
ENSG00000078668	107	114	98	91	122	95	96	103	78	112	101	105	90	100	121	90	101	108	118	118	111	105	94	76	93	137	101	102	99	105	103	105	111	110	113	124	106	100	92	97	99	114	104	119	105	100	136	84	115
ENSG00000078674	103	215	314	245	242	350	169	196	298	328	5	270	48	110	0	167	101	142	10	6	100	131	76	85	8	0	205	21	164	361	234	343	67	23	4	73	67	11	155	121	12	223	27	0	202	167	192	17	256
ENSG00000078687	0	0	1	0	8	196	0	15	0	0	0	0	0	1	2	0	34	0	33	0	0	13	0	0	72	0	24	0	3	0	6	19	0	0	0	0	0	1	0	0	132	7	0	0	0	0	0	0	3
ENSG00000078699	0	0	1	0	0	0	0	9	15	123	0	8	0	0	0	0	6	1	0	74	0	0	137	0	40	0	0	0	99	0	14	0	0	0	61	0	0	1	1	0	0	0	0	0	0	0	23	0	48
ENSG00000078725	0	0	0	0	0	0	0	0	0	0	0	0	0	0	0	0	0	0	0	0	0	0	0	0	0	0	0	0	0	0	0	0	0	0	0	0	0	0	0	0	0	0	0	0	0	0	0	0	0
ENSG00000078747	210	249	236	211	138	12	99	170	237	173	48	11	89	242	266	27	147	99	106	0	210	191	246	0	108	30	310	101	280	153	154	257	213	57	290	212	0	187	47	343	65	225	177	1	8	191	68	1	205
ENSG00000078795	0	0	0	0	0	0	0	0	0	0	0	0	0	0	0	0	7	0	0	0	0	0	0	0	0	0	13	9	0	0	0	0	0	0	0	0	0	0	0	0	0	17	0	0	34	0	0	0	0
ENSG00000078804	0	0	0	0	53	0	1	17	0	0	42	0	0	0	0	0	0	0	0	0	0	58	0	0	0	0	0	0	0	0	0	0	0	0	0	0	0	0	0	0	0	0	0	0	0	0	35	0	0
ENSG00000078808	164	167	146	148	147	167	178	167	176	155	183	145	166	158	143	184	190	165	164	160	143	159	160	63	157	140	148	162	127	172	160	164	167	159	159	185	159	164	161	177	136	156	139	147	123	115	153	0	84
ENSG00000078814	1	2	0	0	4	3	3	5	4	2	2	0	1	3	2	0	2	2	2	2	8	3	1	5	0	3	5	3	1	2	0	4	2	0	3	3	3	4	3	3	1	3	2	3	3	3	4	0	0
ENSG00000078898	0	0	0	0	0	0	0	0	0	0	0	0	0	0	0	0	0	0	0	0	0	0	0	0	0	0	0	0	0	0	0	0	0	0	0	0	0	0	0	0	0	0	0	0	0	0	0	0	0
ENSG00000078900	0	0	21	0	8	9	0	58	0	0	1	0	0	53	160	1	1	40	89	1	1	106	0	0	0	291	1	151	3	36	142	34	3	35	0	0	0	33	0	0	137	71	0	0	1	0	8	0	4
ENSG00000078902	102	81	120	112	105	86	122	73	75	72	2	65	92	70	44	40	154	37	63	114	102	118	93	92	58	79	140	0	100	135	90	135	108	53	58	0	52	31	147	1	2	110	127	0	66	0	44	75	157
ENSG00000078967	117	21	130	0	70	173	62	68	128	239	79	77	170	78	101	0	142	132	200	84	66	59	19	0	1	18	70	11	50	47	19	113	17	51	74	2	57	147	111	85	37	158	69	0	54	156	121	64	41
ENSG00000079101	0	0	0	1	1	0	1	2	0	1	4	0	3	0	0	0	2	0	0	0	1	59	0	0	0	1	2	0	1	0	3	2	6	0	0	1	0	0	0	0	1	0	0	0	0	0	0	0	0
ENSG00000079102	0	0	0	0	0	0	0	0	0	0	0	0	0	0	0	0	0	0	0	0	0	0	0	0	0	0	0	0	0	0	0	0	0	0	0	0	0	0	0	0	0	0	0	0	0	0	0	0	0
ENSG00000079112	0	0	0	4	0	0	0	0	0	0	0	0	0	0	0	0	0	0	0	0	0	0	0	0	0	0	0	0	0	0	0	0	0	0	0	0	0	0	0	0	0	0	0	0	0	5	0	0	0
ENSG00000079134	51	99	120	1	77	97	144	182	147	69	0	109	117	0	77	67	91	70	116	110	105	149	0	0	0	0	110	119	130	85	75	76	1	75	75	172	3	0	15	60	114	75	1	1	71	4	3	60	1
ENSG00000079150	0	35	0	0	36	23	102	39	0	10	28	0	0	0	0	42	0	0	0	0	28	0	0	0	31	42	18	0	28	0	0	19	0	1	0	41	0	1	0	0	0	39	0	34	0	0	0	32	30
ENSG00000079156	116	2	99	0	69	281	171	206	231	188	0	0	0	1	0	117	158	98	3	0	8	158	220	0	101	2	110	169	226	0	178	160	231	147	96	259	68	136	9	0	204	192	93	1	83	132	87	0	127
ENSG00000079215	0	0	1	0	21	180	1	1	0	0	2	12	35	0	0	1	2	0	8	69	0	60	8	0	242	0	71	0	18	32	0	256	0	67	8	0	0	0	3	0	0	0	1	0	20	226	0	0	0
ENSG00000079246	239	271	232	245	259	240	253	245	226	250	247	275	260	248	252	255	279	268	295	255	251	249	227	181	272	288	256	286	243	278	260	271	261	282	264	268	273	272	262	260	219	245	296	275	260	273	255	156	289
ENSG00000079257	11	4	11	5	6	10	6	9	6	13	0	12	2	11	0	7	11	8	6	5	6	5	1	0	6	9	6	10	5	3	4	8	0	6	8	0	4	5	3	8	5	11	7	1	9	3	6	0	6
ENSG00000079263	0	0	0	0	0	0	0	0	3	0	0	0	1	0	0	0	0	0	0	1	0	13	0	0	0	0	1	0	0	0	0	1	0	0	0	2	0	0	1	0	1	0	1	0	0	1	102	0	0
ENSG00000079277	74	0	150	121	60	126	136	125	44	22	0	168	107	106	15	2	49	66	31	147	0	111	0	0	136	113	47	127	104	0	118	190	40	176	105	1	144	14	28	153	0	83	98	110	137	116	132	21	86
ENSG00000079308	0	0	0	0	0	0	0	0	0	0	0	0	0	0	0	0	0	1	0	0	0	0	0	0	1	0	192	0	140	0	0	0	0	0	0	0	0	0	0	0	0	0	0	46	0	0	22	0	4
ENSG00000079313	20	1	12	0	7	4	4	6	14	1	13	4	16	2	0	1	22	0	0	11	2	21	1	0	11	0	1	1	20	5	8	15	0	10	0	0	0	0	2	13	4	2	0	0	0	9	0	0	8
ENSG00000079332	240	200	192	220	199	133	237	256	217	159	101	101	188	186	70	120	160	170	157	197	118	220	196	57	188	18	182	303	197	188	98	239	95	198	145	183	111	132	161	167	203	144	186	182	199	191	190	51	203
ENSG00000079335	0	0	0	0	66	11	0	0	107	0	0	0	0	0	23	0	0	0	1	0	39	1	162	0	0	0	0	1	0	0	0	0	0	16	0	0	0	0	0	114	0	87	0	0	72	0	47	0	88
ENSG00000079337	0	0	0	0	74	0	0	0	0	0	0	0	0	0	0	0	0	1	0	0	0	0	0	0	0	0	0	0	0	0	0	0	0	0	0	0	0	0	0	0	0	0	4	0	0	0	0	0	0
ENSG00000079385	82	0	1	0	55	0	0	0	0	0	0	0	0	0	0	0	0	0	0	0	0	0	0	0	1	0	0	0	0	0	140	2	0	0	0	0	0	0	0	0	0	0	0	0	0	0	243	0	0
ENSG00000079387	12	0	0	34	24	0	216	49	95	34	0	9	44	7	0	14	86	1	2	56	0	2	10	0	0	138	60	61	0	0	2	93	1	0	48	27	88	59	0	0	14	6	91	3	144	54	0	47	47
ENSG00000079393	0	0	0	0	0	0	0	0	0	0	0	0	0	0	16	0	0	0	0	0	0	0	0	0	33	0	0	0	0	0	0	0	0	0	0	0	0	0	0	0	0	2	0	0	0	0	0	0	0
ENSG00000079432	0	0	12	0	30	39	0	10	0	0	0	1	5	11	0	0	1	0	0	0	2	0	0	2	0	0	6	0	0	6	1	0	1	0	0	0	0	30	0	0	0	11	0	0	2	3	0	0	0
ENSG00000079435	2	25	1	3	5	1	6	5	1	4	2	4	5	2	0	0	2	5	0	4	6	9	0	3	0	7	3	2	101	6	3	0	0	0	3	1	2	0	0	0	2	2	0	4	19	1	0	1	2
ENSG00000079459	153	167	152	174	159	157	149	167	168	149	114	159	118	155	144	132	160	183	101	122	166	136	139	151	174	155	174	183	139	150	194	159	94	148	145	163	154	163	131	157	161	160	175	157	182	140	165	147	157
ENSG00000079462	80	84	98	96	94	98	73	85	89	96	70	86	99	101	108	75	91	87	92	82	79	94	93	92	88	97	83	75	94	82	75	81	83	80	73	88	98	89	82	92	93	95	96	74	93	90	94	82	100
ENSG00000079482	0	0	0	0	0	0	0	47	0	9	95	0	72	42	0	0	0	17	0	1	0	95	0	0	0	0	0	0	0	41	0	30	0	0	0	0	0	0	15	0	0	11	0	5	0	0	0	0	0
ENSG00000079557	0	0	0	0	0	0	0	0	0	0	0	0	0	0	0	0	0	0	0	0	0	0	0	0	0	0	0	0	0	0	0	0	0	0	0	0	0	0	0	0	2	0	0	0	0	0	0	0	0
ENSG00000079616	184	207	198	177	189	187	188	184	174	193	3	133	191	156	158	111	199	179	202	190	122	164	178	23	206	187	198	142	181	191	176	193	171	123	196	191	225	185	222	205	132	171	61	176	216	198	127	2	179
ENSG00000079689	0	0	0	0	0	0	0	0	0	0	0	0	0	0	0	0	0	0	0	0	0	0	0	0	0	0	0	0	0	0	0	0	0	0	0	0	0	0	0	0	0	0	0	0	0	0	0	0	0
ENSG00000079691	27	90	22	85	73	147	21	151	189	159	0	0	62	63	19	111	76	107	21	237	0	62	29	0	169	0	231	84	214	159	95	65	211	3	0	0	7	63	0	303	1	131	29	0	164	149	241	24	18
ENSG00000079739	118	97	165	121	95	0	169	122	172	76	141	153	44	137	59	18	205	159	165	201	126	147	169	1	1	0	177	160	198	80	166	168	102	151	136	0	94	173	0	153	170	178	1	0	138	172	221	0	204
ENSG00000079785	210	210	243	211	206	213	231	233	223	225	180	233	201	215	186	174	211	209	218	202	179	211	195	175	233	237	238	243	215	176	201	211	217	176	223	223	178	218	222	217	223	197	243	208	249	227	251	1	243
ENSG00000079805	134	49	158	47	62	175	112	72	92	154	77	132	110	127	16	1	107	48	38	66	166	141	0	0	191	48	109	62	118	154	133	191	56	113	89	61	157	49	72	127	90	177	84	120	138	60	117	1	56
ENSG00000079819	260	181	288	207	160	33	271	293	259	69	2	119	227	106	168	8	25	10	22	173	0	173	53	0	168	0	243	209	210	40	253	220	176	90	82	214	51	240	20	171	165	113	159	210	72	77	92	0	97
ENSG00000079841	0	0	0	0	0	0	0	0	0	0	0	0	0	0	0	0	0	0	0	0	0	0	0	0	0	0	0	1	0	0	0	0	0	0	0	0	0	0	0	0	0	0	0	0	0	0	0	0	0
ENSG00000079931	0	0	0	0	0	0	0	23	0	90	0	0	0	0	0	0	0	0	29	0	0	21	117	0	0	0	0	0	0	1	13	0	0	3	0	0	57	82	0	0	0	0	0	0	0	0	0	0	0
ENSG00000079950	183	74	95	103	78	101	126	142	188	43	108	23	189	73	39	188	143	265	107	26	192	216	122	174	79	0	159	0	158	97	51	131	87	103	109	0	4	67	234	113	105	53	172	66	154	204	192	64	99
ENSG00000079974	0	74	120	83	116	51	14	83	0	47	59	56	108	44	103	68	61	78	46	89	37	90	95	4	0	77	72	60	60	68	34	101	79	0	97	38	64	52	70	0	0	0	49	1	55	43	68	0	112
ENSG00000079999	209	183	248	198	236	212	189	224	225	183	5	194	196	178	176	189	165	176	211	215	38	203	212	170	194	198	180	170	195	210	150	214	10	184	121	133	185	208	198	2	202	211	136	168	200	151	198	68	130
ENSG00000080007	0	0	0	0	0	0	0	0	0	0	0	0	0	0	0	0	0	0	0	0	0	0	0	0	0	0	0	0	0	0	0	0	0	0	0	0	0	0	0	0	0	0	0	0	0	0	0	0	0
ENSG00000080031	92	6	4	4	3	3	0	18	49	5	0	0	13	3	0	0	0	1	1	3	0	3	0	0	94	0	139	81	92	11	0	77	0	127	0	0	0	202	60	0	0	0	0	0	123	15	55	100	1
ENSG00000080166	0	0	0	0	0	0	0	0	0	0	0	0	0	0	0	0	0	0	0	0	0	0	0	0	0	0	0	0	0	0	0	0	0	0	0	0	0	0	0	0	0	0	0	0	0	0	0	0	0
ENSG00000080189	98	112	131	87	133	177	110	166	157	146	90	0	147	70	118	0	149	159	63	118	73	112	126	0	101	171	117	0	168	83	129	118	60	58	109	143	113	106	106	94	151	81	63	78	109	84	109	90	147
ENSG00000080200	25	4	69	28	22	69	95	22	10	47	16	31	27	31	1	96	34	35	10	45	8	55	4	0	74	0	46	34	30	44	22	92	27	7	14	1	25	27	11	55	53	69	5	88	42	28	12	0	39
ENSG00000080224	0	2	0	0	0	0	0	0	0	0	0	0	0	0	0	0	0	5	0	0	0	0	0	0	0	0	0	0	0	0	0	0	0	0	0	0	0	0	0	0	0	0	0	0	0	0	0	0	0
ENSG00000080293	0	0	0	0	0	0	0	0	0	0	0	0	0	0	0	0	0	0	0	0	0	0	0	0	0	0	0	0	0	0	0	0	0	0	0	0	0	0	0	0	0	0	0	0	0	0	0	0	0
ENSG00000080298	1	12	0	0	0	1	0	126	0	0	0	0	0	63	0	0	1	0	0	0	1	0	23	0	0	0	126	0	206	134	1	37	0	0	83	0	0	0	0	0	0	0	0	0	43	65	0	0	8
ENSG00000080345	196	117	279	159	244	331	336	452	336	357	123	14	136	129	309	170	98	220	1	147	26	327	114	0	174	0	329	187	201	204	302	376	147	9	167	4	2	160	50	222	193	250	188	170	324	220	148	0	162
ENSG00000080371	86	25	75	190	69	113	161	56	77	112	52	0	78	57	0	18	20	116	0	116	4	38	30	0	37	47	132	80	58	67	127	25	7	0	1	60	191	70	6	212	1	39	37	1	17	50	82	0	39
ENSG00000080493	0	0	0	7	0	0	0	0	0	0	0	0	0	0	0	0	0	0	0	0	0	0	0	0	0	0	0	0	0	0	0	0	0	0	0	0	0	0	0	0	0	0	0	0	0	0	0	0	0
ENSG00000080503	0	3	1	0	0	0	0	101	2	0	0	0	1	0	0	0	0	1	0	145	0	88	0	0	0	7	124	0	1	117	9	8	0	4	35	0	0	0	0	1	111	0	6	0	0	0	87	0	28
ENSG00000080511	0	0	0	0	0	0	0	0	0	0	0	0	0	0	0	0	0	0	0	0	0	0	0	0	0	0	0	0	0	0	0	0	0	0	0	0	0	0	0	0	0	0	0	0	0	0	0	0	0
ENSG00000080546	1	111	112	0	168	0	106	75	0	87	77	0	23	0	0	0	57	47	0	6	175	0	77	134	1	0	66	0	1	0	61	97	135	0	23	0	1	0	0	91	1	0	0	81	1	0	171	0	0
ENSG00000080561	0	0	0	0	0	0	0	0	0	0	0	0	0	0	0	1	0	0	0	0	0	0	88	0	0	0	0	0	0	0	0	0	0	0	0	0	0	0	0	0	0	0	0	0	0	59	0	0	0
ENSG00000080572	0	0	0	0	0	0	0	0	0	0	0	0	0	0	0	0	0	0	0	0	0	0	0	0	0	0	0	0	0	0	0	0	0	0	0	0	0	0	0	0	0	0	0	0	0	0	0	0	0
ENSG00000080573	0	0	0	0	0	0	0	0	0	0	0	0	0	0	0	0	0	0	0	0	0	0	0	0	0	0	0	0	0	0	0	0	0	0	0	0	0	0	0	0	0	0	0	0	0	0	0	0	0
ENSG00000080603	29	100	206	100	70	26	43	108	170	75	85	27	128	58	8	16	129	116	260	0	15	136	73	3	37	17	118	12	25	217	241	169	30	109	28	73	146	51	24	90	69	59	127	0	87	40	203	22	18
ENSG00000080608	162	162	171	177	184	164	177	202	165	151	140	12	121	117	138	156	131	174	147	148	103	184	146	0	121	170	190	177	194	168	106	214	117	11	2	9	146	160	146	156	217	206	204	134	196	223	156	1	19
ENSG00000080618	0	0	0	0	0	0	0	3	0	0	0	0	0	0	0	0	0	0	0	0	0	0	0	0	0	9	0	0	0	0	0	0	0	0	0	0	0	0	0	0	0	0	0	0	0	0	0	0	0
ENSG00000080644	0	0	2	0	4	0	7	3	1	1	0	0	4	4	0	0	7	0	7	0	3	0	0	0	6	0	1	0	5	0	7	1	0	6	6	0	3	1	2	0	0	0	0	0	0	0	0	0	0
ENSG00000080709	0	0	0	0	0	0	0	0	0	0	0	0	0	0	0	0	0	0	0	0	0	0	0	0	0	0	0	0	0	0	0	0	0	0	0	0	0	0	0	0	0	0	0	0	0	0	47	0	0
ENSG00000080802	1	92	39	121	40	186	95	168	114	68	1	163	123	53	215	73	174	87	101	100	2	242	0	1	86	16	117	0	0	144	0	152	1	1	91	0	0	123	121	150	74	133	92	0	114	78	7	62	98
ENSG00000080815	160	47	143	249	206	294	0	204	102	185	210	113	99	96	0	111	92	134	0	182	149	113	210	0	3	186	170	143	38	116	160	183	0	0	148	4	235	179	128	201	202	113	161	1	157	133	149	0	100
ENSG00000080819	0	54	105	100	87	59	81	129	127	122	41	3	75	43	14	9	80	75	5	87	1	123	106	0	132	60	43	62	179	41	54	157	0	0	77	85	0	66	4	100	79	108	90	121	70	0	95	75	116
ENSG00000080822	104	146	106	128	145	122	99	149	107	98	131	106	101	123	114	94	121	123	114	117	124	131	100	109	107	119	148	203	154	148	119	171	129	87	128	105	95	112	107	125	105	141	114	87	81	94	90	51	89
ENSG00000080823	31	92	0	74	0	0	0	57	0	51	1	0	0	49	0	32	2	0	0	0	0	61	30	0	0	0	25	0	0	0	0	0	0	0	43	0	0	42	3	0	0	76	0	0	30	0	0	0	0
ENSG00000080824	227	241	206	216	250	181	220	207	233	177	261	262	248	237	304	243	227	231	217	238	249	238	230	186	235	260	232	231	227	206	246	236	276	202	249	258	229	243	217	231	237	259	254	210	216	267	295	200	233
ENSG00000080839	5	43	174	6	70	42	121	180	251	2	0	71	2	33	0	139	125	8	1	0	0	72	23	0	0	0	40	153	50	84	99	115	29	64	0	9	135	107	0	114	0	36	68	0	72	39	0	0	0
ENSG00000080845	96	74	136	96	86	0	107	76	102	183	133	62	163	68	0	42	137	86	73	125	61	131	157	0	54	0	67	145	141	68	149	114	37	41	64	99	66	11	22	78	57	88	0	145	37	115	152	58	122
ENSG00000080854	0	0	0	0	0	0	0	0	0	0	11	0	0	0	0	0	0	0	0	0	0	0	0	0	0	0	0	0	0	6	0	0	0	0	0	0	0	0	0	30	0	0	0	0	0	0	0	0	0
ENSG00000080910	0	0	0	0	0	0	0	0	0	0	0	0	0	0	0	0	0	0	0	0	0	0	0	0	0	0	0	0	0	0	0	0	0	0	0	0	0	0	0	0	0	0	0	0	0	0	0	0	0
ENSG00000080947	0	0	0	0	0	0	0	1	0	0	0	1	1	17	0	0	86	0	2	0	0	0	0	0	0	0	0	0	0	0	0	0	0	0	0	0	0	1	0	0	0	0	0	0	0	0	3	0	0
ENSG00000080986	131	147	165	149	184	177	83	211	226	220	73	131	77	111	129	0	155	169	4	178	123	164	184	117	57	7	157	43	159	130	176	165	185	152	140	144	118	147	151	180	120	166	67	2	191	100	13	0	163
ENSG00000081014	49	6	4	3	26	0	39	15	105	0	0	0	0	0	0	0	111	2	2	0	0	38	1	0	0	0	1	2	0	42	47	2	0	1	0	0	0	1	0	15	0	0	0	0	67	1	1	0	0
ENSG00000081019	18	143	166	21	59	1	141	24	14	74	0	0	8	15	0	0	6	123	0	1	24	13	79	0	0	17	13	0	13	23	5	141	0	0	0	118	0	0	9	9	97	14	26	0	7	0	3	0	14
ENSG00000081026	1	38	0	0	80	0	60	16	0	0	0	0	12	0	0	0	61	0	0	0	1	74	0	0	5	0	2	0	0	73	0	52	0	212	0	0	0	0	116	0	0	0	105	0	0	0	88	0	45
ENSG00000081041	0	0	68	0	0	0	0	0	0	0	0	27	0	31	0	0	0	1	0	0	0	0	38	0	0	46	0	0	2	0	22	0	30	0	0	0	0	18	0	25	0	27	21	0	69	0	0	0	0
ENSG00000081051	0	0	0	0	0	0	0	0	0	0	0	0	0	0	0	0	0	0	0	1	0	0	0	0	0	0	0	0	0	0	0	0	0	0	0	0	0	0	0	0	0	0	0	0	0	0	0	0	0
ENSG00000081052	0	0	0	0	0	0	0	0	1	0	0	0	0	0	0	0	0	270	144	0	0	1	0	0	0	0	0	0	0	0	2	4	0	0	0	0	0	0	0	0	0	0	0	0	0	70	78	1	102
ENSG00000081059	0	0	0	2	0	129	89	133	8	0	0	0	0	3	1	0	11	0	0	0	10	9	0	10	55	0	17	23	10	0	55	0	78	0	0	0	0	30	73	0	141	10	61	3	9	0	29	0	45
ENSG00000081087	10	26	95	90	0	130	1	144	42	138	0	0	1	78	0	60	10	66	97	3	83	74	0	0	0	0	65	0	64	0	0	130	116	0	99	0	4	18	0	5	54	61	0	0	0	0	112	0	0
ENSG00000081138	0	2	0	0	0	0	0	0	0	0	0	0	0	0	0	0	0	0	0	0	0	0	0	0	0	0	0	0	0	0	0	0	0	0	0	0	0	0	0	0	0	0	0	0	0	0	0	0	0
ENSG00000081148	0	0	0	0	0	0	1	0	0	0	0	0	0	0	0	0	0	0	0	0	0	0	0	0	0	0	0	0	0	0	0	0	0	0	0	0	0	0	0	0	0	2	0	0	0	0	0	0	0
ENSG00000081154	175	150	148	171	150	188	162	176	162	162	20	149	181	130	95	141	155	189	138	149	146	171	144	126	164	22	167	179	181	159	184	170	159	147	140	151	161	167	151	143	165	181	170	130	171	164	203	82	176
ENSG00000081177	4	0	195	2	86	141	0	1	51	164	138	1	178	13	96	49	145	0	1	21	176	0	23	187	193	0	1	1	54	102	115	35	93	190	35	0	0	147	181	65	100	126	1	200	71	0	56	0	6
ENSG00000081181	93	46	44	113	101	25	40	78	102	29	13	30	29	47	18	66	30	33	29	19	86	134	127	24	108	29	81	103	119	76	68	68	23	22	84	34	83	47	49	106	31	80	21	43	31	141	28	80	29
ENSG00000081189	0	83	115	140	62	24	12	81	0	13	1	15	251	63	24	0	88	0	99	7	52	70	104	0	1	118	105	0	6	106	100	98	144	0	6	13	158	0	96	0	0	1	1	0	8	4	147	119	157
ENSG00000081237	0	0	0	0	0	1	0	0	0	0	0	0	0	0	0	0	0	0	2	0	0	0	0	0	0	0	0	0	0	0	0	0	0	0	0	0	0	0	0	0	0	0	0	0	0	0	0	0	0
ENSG00000081248	0	0	0	0	0	0	0	0	0	0	0	0	0	0	0	0	0	0	0	0	0	0	0	0	0	0	0	0	0	0	0	0	0	0	0	0	0	0	0	0	0	0	0	0	0	0	0	0	0
ENSG00000081277	0	0	0	0	0	0	0	0	0	0	0	0	0	0	0	0	0	0	0	0	0	0	0	0	0	0	0	0	0	0	0	0	0	0	0	0	0	0	0	0	0	0	0	0	0	0	0	0	0
ENSG00000081307	164	70	242	71	164	163	210	169	207	142	62	112	216	141	0	77	121	176	181	138	129	168	158	55	173	0	136	179	138	136	66	248	151	192	29	112	101	111	138	215	194	146	114	97	111	142	204	0	219
ENSG00000081320	112	149	23	1	115	187	162	242	63	197	68	0	25	28	42	57	46	205	0	162	6	175	0	43	81	4	143	0	3	43	18	207	96	0	47	0	1	76	38	210	110	202	70	0	150	253	0	2	57
ENSG00000081377	55	6	1	7	0	130	12	18	13	0	0	0	12	0	0	15	49	3	0	0	0	44	0	18	60	0	0	0	0	10	0	100	0	8	3	0	0	0	0	0	1	1	0	0	1	44	6	2	10
ENSG00000081386	0	0	0	0	0	0	0	0	0	0	0	0	0	0	0	0	0	0	2	0	0	0	0	0	69	0	0	0	0	0	0	2	0	0	0	1	0	0	0	0	0	0	0	0	0	0	0	0	2
ENSG00000081479	0	0	0	0	0	0	0	0	0	0	0	0	0	0	0	0	0	0	0	0	0	0	2	0	0	0	0	0	0	0	0	0	0	0	0	0	0	0	0	0	0	0	0	0	0	0	0	0	0
ENSG00000081665	0	7	0	0	0	0	0	1	0	0	0	0	0	3	0	0	7	0	0	0	0	0	0	0	18	0	0	0	0	0	0	1	0	0	0	0	0	0	0	0	0	0	1	0	0	0	1	0	0
ENSG00000081692	38	81	216	174	153	145	85	83	85	143	120	0	66	81	45	39	136	160	82	54	1	94	43	6	0	59	143	58	91	89	95	83	84	0	13	94	124	114	102	132	84	166	91	99	134	58	91	14	144
ENSG00000081721	86	89	104	89	88	98	85	86	114	99	94	100	108	29	107	74	101	111	103	76	91	91	100	74	86	67	92	97	98	93	99	104	85	104	103	97	99	108	99	115	108	55	102	90	67	101	102	80	93
ENSG00000081760	33	1	135	14	100	1	0	24	0	73	0	0	0	93	1	125	215	2	1	1	0	166	15	0	132	0	0	1	3	0	0	106	0	1	145	0	0	0	0	70	106	160	2	0	39	0	209	0	89
ENSG00000081791	199	147	212	194	137	115	159	228	136	68	6	11	123	111	78	129	88	76	1	71	124	70	227	1	38	0	180	147	43	169	152	176	0	74	85	0	125	112	115	167	0	133	68	2	50	99	168	0	184
ENSG00000081800	0	0	0	9	0	0	0	0	0	0	0	0	0	0	0	0	0	0	0	0	0	0	0	0	0	0	0	0	0	0	0	0	0	0	0	0	0	0	0	0	0	0	0	0	0	0	0	0	0
ENSG00000081803	0	3	11	0	0	0	0	27	51	0	0	0	0	0	0	1	20	0	0	3	0	34	0	0	0	0	110	0	45	0	1	82	0	0	0	0	0	29	0	4	0	0	0	118	0	0	4	0	10
ENSG00000081818	0	0	0	0	0	0	0	0	0	0	0	0	0	0	0	0	0	0	0	0	0	0	0	0	0	0	0	0	0	0	0	0	0	0	0	0	0	0	0	0	0	0	0	0	0	0	0	0	0
ENSG00000081842	0	0	0	0	0	0	0	0	0	0	0	0	0	0	0	0	0	0	0	0	0	0	0	0	0	0	0	0	0	0	0	0	0	0	0	0	0	0	0	0	0	0	0	0	0	0	0	0	0
ENSG00000081853	0	0	0	0	0	0	0	0	0	0	0	0	0	0	0	0	0	0	0	0	0	0	0	0	0	0	0	0	0	0	0	0	0	0	0	0	0	0	0	0	0	0	0	0	0	0	0	0	0
ENSG00000081870	44	57	57	61	39	48	49	58	54	43	33	43	40	37	55	0	57	42	40	46	58	40	44	53	52	22	47	71	43	55	52	63	20	47	73	42	35	56	32	57	43	78	52	63	42	41	73	41	56
ENSG00000081913	0	0	0	0	0	0	0	10	0	0	0	0	0	46	0	147	39	30	0	0	0	72	58	0	0	0	0	0	0	107	0	0	0	0	0	0	3	0	0	0	70	3	0	0	1	0	0	0	23
ENSG00000081923	0	0	6	0	10	7	92	60	59	98	0	7	3	0	6	0	2	18	0	1	21	1	0	0	0	0	8	85	8	67	28	12	0	8	9	0	0	9	1	23	0	10	0	1	0	39	0	0	8
ENSG00000081985	0	0	0	0	0	0	0	0	0	0	0	0	0	0	0	0	0	0	0	0	0	0	0	0	0	0	0	0	0	0	0	0	0	0	0	0	0	0	0	0	0	0	0	0	0	10	0	0	0
ENSG00000082014	0	0	4	0	0	0	0	3	0	3	5	3	71	1	0	1	3	0	0	0	30	0	0	0	0	0	0	4	0	58	0	11	0	5	15	7	0	0	29	0	99	0	0	0	0	1	1	6	0
ENSG00000082068	133	103	4	156	18	15	169	46	153	50	49	0	102	48	77	55	59	87	0	98	112	103	38	3	0	3	99	96	99	4	124	107	1	62	0	0	13	77	2	8	10	12	2	0	3	1	116	0	112
ENSG00000082074	0	0	0	0	0	0	0	0	0	0	0	0	0	0	0	0	0	0	0	0	0	0	0	0	0	0	0	0	0	0	0	0	0	0	0	0	0	5	0	0	0	0	0	0	0	0	0	0	0
ENSG00000082126	0	0	0	0	0	0	0	0	0	0	0	0	0	0	0	0	0	0	19	0	0	0	0	0	0	0	0	0	0	0	0	0	0	0	0	0	0	0	0	0	0	0	0	0	0	0	0	0	0
ENSG00000082146	64	71	5	52	73	69	64	51	0	41	47	69	52	38	31	1	66	88	50	0	4	60	52	0	16	0	79	54	56	24	0	97	0	48	0	0	0	45	3	81	11	61	8	43	19	32	96	0	1
ENSG00000082153	103	105	126	104	100	96	97	108	96	122	111	100	114	88	116	111	96	107	95	90	113	108	103	74	122	52	112	121	136	126	109	103	104	85	130	112	113	99	112	118	104	118	115	105	112	127	123	88	114
ENSG00000082175	0	0	0	0	0	0	0	1	0	0	0	0	0	0	0	0	0	0	0	0	0	0	0	0	0	0	0	0	1	14	0	0	0	0	0	0	0	0	0	0	0	0	0	0	0	0	0	0	0
ENSG00000082196	0	0	0	0	0	24	0	0	0	0	0	0	41	0	0	0	0	0	0	0	0	0	30	0	1	0	0	0	0	0	0	0	0	0	0	0	0	0	0	0	0	0	0	0	0	34	0	0	0
ENSG00000082212	73	207	170	123	145	186	86	181	140	155	179	12	194	179	135	21	187	135	119	79	3	189	168	98	39	6	154	218	201	237	185	216	74	155	145	78	131	184	136	208	167	182	167	31	69	174	111	0	149
ENSG00000082213	52	24	139	181	123	1	208	90	158	177	0	122	19	62	0	0	49	169	172	158	0	224	131	0	214	0	185	60	88	214	86	93	157	184	92	0	0	119	136	0	148	162	0	101	120	88	109	0	93
ENSG00000082258	218	89	116	98	107	143	188	229	117	144	0	70	150	57	116	14	101	18	100	94	2	212	103	0	121	0	215	152	158	101	47	93	1	120	54	1	88	45	22	0	0	88	85	66	116	156	170	0	0
ENSG00000082269	87	55	11	0	72	52	0	77	86	0	0	1	42	27	0	0	78	0	24	0	0	42	56	0	0	3	0	66	0	0	0	66	1	88	79	0	0	44	58	0	0	77	62	4	1	47	0	0	27
ENSG00000082293	0	0	0	0	0	0	0	0	0	0	0	0	0	0	0	0	0	0	1	0	0	0	0	0	0	0	0	0	0	0	0	0	0	0	0	0	0	0	0	0	0	3	0	0	0	0	0	0	0
ENSG00000082397	0	0	0	0	0	0	0	0	0	0	0	0	0	0	0	0	0	0	0	0	0	0	0	0	0	0	0	0	0	0	0	0	0	0	1	0	0	0	0	0	0	0	0	0	0	0	0	0	0
ENSG00000082438	0	45	0	0	4	2	0	75	0	0	0	0	0	0	0	0	0	0	63	0	0	116	0	0	0	0	0	0	0	0	105	9	0	0	0	0	0	0	0	0	120	4	0	4	0	0	71	0	0
ENSG00000082458	18	1	67	113	2	0	0	16	135	0	1	58	133	46	0	0	11	0	20	58	0	38	5	132	0	0	49	1	54	0	4	30	66	0	20	59	0	0	0	11	8	29	58	26	10	0	0	0	1
ENSG00000082482	0	0	0	0	0	0	0	0	0	0	0	0	0	0	0	0	0	0	0	0	0	0	0	0	0	0	0	0	0	0	0	0	0	0	0	0	0	0	0	0	0	0	0	0	0	0	0	0	0
ENSG00000082497	0	0	0	0	0	0	0	0	0	0	0	0	0	0	8	0	0	0	0	0	0	0	0	0	0	0	0	0	0	0	0	0	0	0	0	0	0	0	0	0	0	0	0	0	0	0	0	0	0
ENSG00000082512	27	0	0	0	0	70	0	2	0	67	0	0	0	0	0	0	0	0	112	2	0	1	0	0	10	0	0	0	0	0	0	38	0	0	1	0	0	0	22	0	0	0	0	0	0	0	68	0	0
ENSG00000082515	44	62	63	47	48	73	46	61	47	61	48	59	51	48	59	39	60	53	57	45	52	47	57	42	63	38	59	61	56	58	48	66	56	46	51	52	59	61	47	67	69	49	67	61	66	51	68	55	53
ENSG00000082516	152	138	284	213	47	267	402	249	54	244	1	1	86	192	0	284	246	188	2	390	50	299	253	0	206	264	1	0	137	64	160	139	299	76	1	249	334	150	228	118	1	14	169	394	216	273	196	1	227
ENSG00000082556	0	0	0	0	0	0	0	0	0	0	0	0	0	0	0	0	0	0	0	0	0	0	0	0	0	0	0	0	0	0	0	0	0	0	0	0	0	0	0	0	0	0	0	0	0	0	0	0	0
ENSG00000082641	4	49	9	7	95	264	7	16	32	129	37	25	97	35	115	0	22	23	134	2	6	111	41	20	59	0	146	52	55	5	144	26	11	190	10	24	42	2	7	199	22	93	6	2	20	80	3	0	9
ENSG00000082684	0	0	0	0	0	0	0	0	0	0	0	0	0	0	0	0	0	0	0	0	0	0	0	0	0	0	0	0	0	0	0	0	0	0	0	1	0	0	0	0	0	0	0	0	0	0	0	0	0
ENSG00000082701	8	62	82	40	55	23	1	122	5	53	0	2	0	50	8	8	36	33	5	67	0	90	61	4	74	0	83	0	83	1	2	5	43	55	0	0	2	29	37	130	0	84	28	18	0	21	40	0	49
ENSG00000082781	0	120	86	0	53	188	100	119	6	76	47	160	149	0	139	1	36	15	213	2	178	1	108	0	0	0	89	134	26	27	44	117	0	165	99	237	1	90	0	3	214	21	0	122	159	99	145	14	70
ENSG00000082805	81	132	116	0	153	160	114	145	159	134	1	0	20	69	55	0	7	60	0	195	0	171	83	0	142	0	142	153	0	0	187	90	0	97	186	0	15	0	100	39	0	230	6	0	1	64	1	6	1
ENSG00000082898	249	215	320	233	238	294	241	308	280	322	47	39	199	184	218	104	221	249	230	246	170	300	234	13	273	165	207	262	139	244	280	295	298	258	197	98	176	186	270	117	356	366	131	270	212	182	192	31	236
ENSG00000082929	0	0	0	0	0	0	0	0	0	0	0	0	0	0	0	0	0	0	0	0	0	0	0	0	0	0	0	0	0	0	0	0	0	0	0	0	0	0	0	0	0	0	0	0	0	0	0	0	0
ENSG00000082996	93	158	0	72	136	168	97	166	150	122	63	46	180	68	61	1	41	158	101	163	34	164	113	95	162	108	154	130	138	134	103	100	115	83	41	0	127	133	121	135	128	139	120	137	77	175	122	97	187
ENSG00000083067	0	0	0	0	0	0	0	0	0	0	0	0	0	0	0	0	0	1	0	0	0	0	0	0	0	0	0	0	0	0	0	0	0	0	0	0	0	0	0	0	0	0	0	0	0	0	0	0	0
ENSG00000083093	0	74	3	56	27	1	104	56	63	220	149	0	92	87	0	16	24	187	0	8	13	146	1	0	103	0	46	1	125	128	100	40	64	112	121	2	62	17	22	184	86	78	123	82	0	81	6	0	43
ENSG00000083097	35	33	51	52	19	63	170	56	38	10	5	25	23	38	0	35	34	38	34	21	13	35	32	0	34	0	55	26	65	48	29	50	1	181	15	15	1	15	0	28	65	48	13	1	10	39	17	39	54
ENSG00000083099	121	109	55	86	108	113	82	145	0	69	31	36	83	29	124	20	164	68	3	34	108	188	104	173	33	66	75	27	109	231	96	158	1	0	99	39	138	121	0	61	88	217	142	4	174	123	86	4	217
ENSG00000083123	0	0	25	0	0	0	54	48	0	19	0	53	0	0	0	47	0	0	43	0	67	1	2	104	0	0	7	0	110	0	34	117	0	0	84	0	72	60	0	74	0	75	50	0	0	73	58	1	0
ENSG00000083168	205	99	273	85	249	185	168	1	0	0	0	1	32	39	0	122	0	231	6	26	1	190	0	0	1	240	219	0	27	140	137	9	0	22	72	0	0	66	105	216	0	173	45	25	0	23	4	0	0
ENSG00000083223	29	13	1	0	1	13	223	62	138	20	19	1	232	106	34	176	327	134	0	206	0	162	227	251	338	0	103	114	11	12	1	115	0	0	113	1	142	105	23	132	201	90	0	101	1	255	140	0	0
ENSG00000083290	0	0	0	4	40	0	0	8	0	0	0	0	92	0	0	9	85	96	0	0	35	44	1	0	0	0	0	0	0	3	0	0	0	0	0	0	0	0	1	0	0	5	0	0	0	0	0	0	0
ENSG00000083307	6	102	92	0	77	210	0	13	215	1	0	153	160	1	0	177	0	1	162	253	72	13	178	23	0	0	0	2	199	55	1	37	2	264	107	0	1	226	1	40	0	219	0	0	11	176	0	0	9
ENSG00000083312	339	222	314	262	222	315	261	278	282	172	19	272	270	93	297	112	286	134	74	220	294	193	105	1	270	162	285	262	170	241	250	313	206	146	220	73	157	227	297	221	201	234	215	224	329	42	206	12	169
ENSG00000083444	211	226	259	273	241	267	251	247	217	224	251	226	232	243	190	153	232	249	264	275	255	209	242	0	260	272	267	227	283	202	223	215	139	208	205	176	149	242	252	186	233	233	226	246	266	221	248	79	220
ENSG00000083454	0	0	0	0	0	0	6	0	31	23	0	33	0	0	0	0	0	25	35	0	0	28	20	1	40	0	20	26	31	4	11	12	26	0	0	0	0	8	0	1	0	0	21	0	0	19	24	0	33
ENSG00000083457	42	61	39	48	74	70	45	72	57	61	42	59	56	24	50	48	65	42	33	76	53	60	71	52	53	50	37	60	43	50	48	57	60	41	37	41	43	63	28	72	52	33	29	48	59	64	49	1	75
ENSG00000083520	111	189	284	291	117	265	258	307	259	208	134	50	203	86	25	55	275	293	221	159	270	305	222	54	132	41	253	289	218	202	9	296	121	125	163	49	169	141	143	278	185	294	183	195	230	61	96	65	22
ENSG00000083535	1	27	74	146	76	175	6	88	188	108	1	2	70	29	0	3	6	81	7	122	148	88	127	6	0	74	129	144	156	58	112	155	186	42	58	0	135	9	5	40	0	0	25	119	45	46	125	1	36
ENSG00000083544	81	7	4	0	3	1	75	73	23	8	0	0	35	10	0	1	84	1	5	0	0	89	5	0	0	0	37	14	16	0	8	14	0	0	5	0	0	27	0	24	0	40	58	35	2	0	1	0	39
ENSG00000083622	0	0	0	0	0	0	0	0	0	0	0	0	0	0	0	0	0	0	0	0	0	0	0	0	0	0	0	0	0	0	0	0	0	0	0	0	0	0	0	0	0	0	0	0	0	0	0	0	0
ENSG00000083635	60	65	77	18	56	161	107	124	115	103	7	9	18	29	64	67	94	15	35	90	0	101	56	13	10	4	102	57	89	86	39	142	64	79	49	81	71	43	74	124	152	54	74	0	139	62	112	0	111
ENSG00000083642	95	142	39	0	2	0	137	59	0	67	1	0	0	53	0	2	104	18	142	152	2	2	157	1	15	0	29	178	0	0	0	88	29	79	118	224	14	0	0	6	30	129	0	0	104	36	0	0	23
ENSG00000083720	124	26	166	106	211	78	159	138	233	254	107	7	213	91	147	181	167	71	276	68	188	142	194	1	145	263	156	160	219	173	188	224	213	117	163	4	17	170	88	228	213	213	166	67	195	160	193	30	170
ENSG00000083750	60	27	81	0	88	34	10	10	42	30	0	0	64	34	60	0	53	0	72	0	0	35	0	122	128	83	0	0	106	15	70	0	0	73	0	124	92	26	0	122	0	0	0	39	0	0	1	0	90
ENSG00000083782	0	0	0	0	0	0	0	0	0	0	0	0	0	0	0	0	0	0	0	0	0	0	0	0	0	0	0	0	0	0	0	0	0	0	0	0	0	0	0	0	0	0	0	0	0	0	0	0	0
ENSG00000083799	118	91	16	59	51	121	0	50	135	34	0	1	115	41	59	0	138	0	0	130	0	53	0	0	0	0	0	0	7	0	155	0	8	155	119	0	0	78	0	1	0	81	126	0	1	87	160	0	0
ENSG00000083807	16	18	33	55	33	45	40	59	90	1	34	51	45	21	59	51	79	44	38	48	37	32	62	0	5	33	36	85	47	50	31	39	23	29	28	26	89	90	32	36	52	32	25	50	38	67	69	29	76
ENSG00000083812	96	95	119	130	155	0	3	0	0	15	0	143	116	0	0	96	4	1	0	0	1	121	51	0	0	0	0	163	0	0	0	142	134	0	123	0	117	0	0	0	0	0	132	1	0	90	1	0	0
ENSG00000083814	0	0	1	0	0	0	0	0	0	0	0	0	0	0	0	0	0	0	0	0	0	0	0	0	0	0	0	0	0	0	0	0	0	0	0	0	0	0	0	0	0	0	0	0	0	0	0	0	0
ENSG00000083817	0	0	0	0	0	0	46	87	66	95	0	0	76	59	0	0	0	1	0	0	0	0	1	0	1	0	63	0	0	95	0	0	0	72	0	0	0	0	0	0	0	93	66	0	0	85	1	0	105
ENSG00000083828	4	6	0	0	81	129	108	0	0	6	0	0	0	0	0	0	0	0	15	0	0	0	6	0	0	0	0	111	0	0	18	0	0	0	0	0	0	83	0	0	0	61	0	0	0	0	0	0	136
ENSG00000083838	4	0	0	0	0	0	0	0	11	0	0	0	0	2	0	0	39	0	1	22	0	0	44	0	1	0	10	80	0	1	0	0	0	0	0	5	124	58	0	0	0	0	12	113	0	75	40	86	18
ENSG00000083842	0	0	0	0	0	0	0	0	0	0	0	0	0	0	0	0	0	0	0	0	0	0	0	0	0	0	0	0	0	0	0	0	0	0	0	0	0	0	0	0	0	0	0	0	0	0	0	0	0
ENSG00000083844	0	9	39	0	14	71	0	10	0	14	0	0	1	3	0	0	14	1	0	0	0	2	3	0	4	26	85	0	18	0	0	11	0	0	3	0	0	5	0	4	0	0	0	0	9	0	0	0	0
ENSG00000083845	45	46	35	36	44	52	36	43	37	37	38	38	37	72	40	44	30	36	37	54	31	64	35	35	26	52	43	34	35	35	46	36	38	43	52	31	49	52	47	49	41	54	44	46	45	51	40	62	36
ENSG00000083857	90	416	477	492	401	562	376	502	608	267	221	106	308	238	198	371	135	311	121	267	66	638	300	1	279	116	443	217	107	448	202	761	73	183	79	363	109	300	375	268	2	413	148	24	254	40	505	120	94
ENSG00000083896	0	0	0	0	0	0	0	0	0	0	0	0	0	0	0	0	0	0	0	0	0	0	0	0	0	0	0	0	0	0	0	0	0	0	0	0	0	0	0	0	0	0	0	0	0	0	0	0	0
ENSG00000083937	197	143	141	151	155	181	169	134	197	171	118	160	171	126	42	133	143	171	87	77	70	144	95	21	152	98	171	152	191	134	97	153	110	143	70	86	153	129	121	159	178	165	137	172	160	104	196	0	75
ENSG00000084070	0	0	52	0	31	4	1	101	0	0	0	0	2	49	0	0	6	0	2	121	0	0	0	0	0	0	2	0	0	89	0	0	0	61	1	0	0	0	57	5	0	0	118	0	0	57	2	0	38
ENSG00000084072	95	105	107	104	114	104	103	126	116	143	91	114	128	98	117	144	166	97	108	104	98	107	95	94	105	114	117	120	112	90	123	128	114	123	102	109	102	99	98	115	98	114	127	124	116	121	107	61	100
ENSG00000084073	201	200	225	223	215	201	208	207	205	170	93	164	171	138	20	193	227	196	203	214	187	197	162	168	205	146	203	156	224	110	200	181	225	207	149	44	48	190	215	150	210	196	171	179	172	84	166	104	200
ENSG00000084090	189	207	218	195	232	232	249	224	231	222	7	232	180	192	156	180	258	194	167	240	245	214	220	18	245	55	248	212	213	221	256	265	42	258	205	199	219	233	247	139	198	196	188	164	237	100	174	106	199
ENSG00000084092	92	144	26	5	126	178	131	176	149	131	0	166	180	105	84	62	170	148	9	60	18	108	85	37	90	137	150	3	143	77	130	194	115	144	106	4	64	172	10	97	85	169	83	166	60	160	146	0	154
ENSG00000084093	101	132	79	3	90	139	1	123	117	109	14	98	41	88	0	106	161	0	76	1	0	150	140	104	213	0	128	63	100	128	226	132	118	91	4	0	58	95	95	108	142	108	66	67	43	44	80	0	13
ENSG00000084110	0	0	0	4	0	0	0	0	0	0	0	0	0	0	0	0	0	0	0	0	0	0	0	0	0	0	0	0	0	0	0	0	0	0	0	0	0	0	0	0	0	0	0	0	0	0	0	0	0
ENSG00000084112	332	85	516	299	167	165	168	353	33	119	47	203	116	159	192	293	122	251	350	202	24	54	145	208	191	61	128	214	418	10	203	428	294	185	77	8	57	155	84	171	258	246	212	1	395	55	376	0	362
ENSG00000084207	45	54	38	38	40	38	44	39	38	30	44	55	32	30	42	42	31	46	44	42	37	45	31	33	29	36	48	47	44	38	57	43	46	53	46	38	54	45	48	35	40	49	38	55	37	35	40	50	37
ENSG00000084234	262	281	324	269	290	308	259	318	264	310	298	293	309	264	202	259	324	298	210	196	301	301	257	2	146	163	287	336	199	264	322	344	260	260	210	301	227	299	217	313	316	307	198	312	298	285	328	0	364
ENSG00000084444	1	110	0	1	0	169	194	233	0	0	127	0	102	0	0	0	0	0	0	39	0	193	49	0	193	1	153	1	214	51	1	90	0	202	0	12	5	0	1	3	174	1	27	56	48	43	45	0	119
ENSG00000084453	0	0	0	0	0	0	0	1	0	0	0	0	0	0	0	0	0	0	0	0	0	1	0	0	0	0	0	0	0	0	0	0	0	0	0	0	0	0	0	0	0	0	0	0	0	0	0	0	0
ENSG00000084463	127	166	157	180	130	167	228	218	208	187	129	38	125	72	99	98	133	104	29	182	106	204	3	1	230	0	127	191	151	181	177	206	94	121	142	141	209	159	126	204	174	132	96	106	167	95	102	34	128
ENSG00000084623	109	82	110	81	105	70	106	98	71	97	123	88	97	126	110	93	93	90	113	108	119	105	81	127	115	126	97	101	88	102	102	116	118	114	96	101	93	102	96	114	93	99	115	112	87	105	81	128	93
ENSG00000084628	0	0	0	0	11	3	0	1	81	0	0	0	0	0	0	0	0	0	0	0	0	0	0	0	0	0	0	0	0	0	0	0	0	0	0	0	0	0	0	0	0	0	0	0	0	0	0	0	0
ENSG00000084636	0	0	0	0	0	0	0	0	0	0	0	0	0	0	0	0	0	0	0	0	0	0	0	0	0	0	0	0	0	0	0	0	0	0	0	0	0	0	0	0	0	0	0	0	0	0	0	0	0
ENSG00000084652	85	146	180	131	208	32	118	234	119	134	9	143	17	83	121	72	136	328	75	78	214	258	155	0	0	0	128	218	146	3	11	270	11	94	49	0	0	96	30	199	262	239	103	0	174	1	192	0	28
ENSG00000084674	0	0	0	0	0	0	0	0	0	0	0	0	0	0	0	0	0	0	0	0	0	0	0	0	0	0	0	0	0	0	0	0	0	0	0	0	0	0	0	0	0	0	0	0	0	0	0	0	0
ENSG00000084676	4	55	116	0	30	0	0	0	0	0	0	0	0	0	0	32	0	0	46	0	0	96	49	0	0	0	1	127	0	140	70	135	0	0	0	0	4	5	0	0	0	0	94	0	0	0	0	0	22
ENSG00000084693	116	86	178	181	192	16	148	154	165	176	11	9	162	28	10	60	163	185	134	14	12	74	186	59	13	127	197	164	94	125	12	147	153	14	172	136	9	16	13	100	178	103	18	117	149	163	188	151	85
ENSG00000084710	0	0	0	0	0	0	0	0	0	0	0	0	0	0	0	0	0	0	0	0	0	0	6	0	0	0	0	0	0	30	0	0	0	0	0	0	0	0	0	0	0	0	0	0	0	0	0	0	0
ENSG00000084731	0	0	0	0	0	0	0	0	0	0	0	0	0	13	0	0	0	0	0	0	0	1	0	0	1	0	0	0	0	0	48	0	0	0	0	0	0	0	25	0	0	47	0	0	0	18	0	0	0
ENSG00000084733	274	247	272	208	271	298	269	274	282	259	227	254	251	229	242	264	265	240	287	263	226	266	275	251	278	212	255	189	235	280	289	255	284	258	247	236	261	213	220	257	260	250	248	241	252	267	239	77	263
ENSG00000084734	0	0	0	0	0	0	0	0	0	0	0	0	0	0	0	0	0	0	0	0	0	0	0	0	0	0	0	0	0	0	0	0	0	0	0	0	0	0	0	0	0	0	0	4	0	0	0	0	0
ENSG00000084754	233	194	236	217	235	257	230	267	275	225	118	239	240	235	161	205	246	206	200	231	224	231	219	52	243	90	246	244	228	219	216	256	2	256	237	98	180	240	238	224	270	250	167	203	263	259	283	12	231
ENSG00000084764	19	12	16	18	0	0	0	3	28	31	0	0	0	3	0	0	0	0	17	0	0	0	0	0	16	0	5	0	0	7	15	3	0	0	6	0	0	4	11	29	26	39	0	0	24	0	0	0	25
ENSG00000084774	268	305	304	290	153	5	105	178	350	151	147	12	53	79	154	296	164	19	1	1	1	187	308	1	11	190	134	88	86	161	183	194	18	0	93	0	44	169	137	80	34	229	54	0	335	53	164	0	134
ENSG00000085063	147	114	136	121	149	156	139	142	148	124	118	125	137	119	144	134	127	135	147	120	133	141	117	110	136	87	140	132	121	135	139	144	133	125	129	128	115	146	129	138	148	152	125	119	140	116	144	122	141
ENSG00000085117	95	0	69	0	49	55	55	15	0	0	106	0	87	30	0	0	65	1	0	0	0	30	32	0	59	0	0	50	1	67	0	0	0	0	53	0	0	0	0	0	0	39	46	0	0	0	118	44	77
ENSG00000085185	0	66	0	0	24	11	4	4	9	10	4	0	0	34	6	18	71	0	13	0	10	7	0	0	6	0	19	119	35	0	2	32	0	0	17	16	3	0	9	7	13	1	7	16	14	4	61	0	20
ENSG00000085224	224	214	247	7	113	145	220	169	112	51	0	108	139	35	10	67	39	47	57	0	108	122	217	1	33	211	232	29	12	14	134	143	39	171	64	1	66	0	54	40	185	254	150	28	298	267	161	1	141
ENSG00000085231	130	133	151	116	147	168	172	147	161	148	122	155	141	140	160	126	150	155	140	116	154	137	142	128	168	113	158	164	182	157	136	159	146	168	137	178	167	141	139	131	180	170	169	129	134	153	158	136	163
ENSG00000085265	0	0	0	0	0	0	0	0	0	0	0	0	0	0	0	0	0	0	0	0	0	0	0	0	0	0	0	0	0	0	0	0	0	0	0	0	0	0	0	0	0	0	0	0	0	0	0	0	0
ENSG00000085274	158	91	80	150	91	256	99	169	239	196	0	30	117	7	20	0	112	92	1	157	0	139	26	2	146	0	35	83	175	119	47	187	0	203	21	153	203	71	73	1	148	151	112	133	178	155	147	0	197
ENSG00000085276	0	0	160	0	126	0	0	0	26	0	0	0	0	0	0	0	8	0	0	0	0	0	0	0	149	1	0	1	0	0	0	83	0	106	1	0	223	0	0	0	0	0	0	0	0	0	1	0	0
ENSG00000085365	114	81	156	198	177	182	191	245	73	198	111	54	253	137	89	147	15	116	207	205	0	133	203	0	151	20	195	195	3	92	164	177	219	76	123	186	124	58	69	190	133	168	14	142	200	95	144	1	198
ENSG00000085377	87	230	186	241	215	100	203	241	210	170	158	156	230	179	165	196	190	48	171	9	158	134	220	190	1	204	116	178	154	195	92	176	115	191	138	114	230	187	169	208	265	277	183	187	157	198	189	0	173
ENSG00000085382	81	0	119	0	73	109	0	117	0	0	0	0	0	0	0	0	15	0	211	0	174	19	0	1	0	0	1	0	40	0	161	0	0	0	0	1	190	1	92	16	0	163	80	0	0	0	1	0	113
ENSG00000085415	193	152	217	165	197	223	178	233	218	191	86	187	148	168	91	176	213	160	208	202	178	241	209	1	181	18	127	224	215	132	170	241	94	184	167	84	204	208	199	163	247	180	165	209	187	97	205	2	179
ENSG00000085433	0	0	0	54	1	125	2	5	123	0	3	0	0	0	0	0	0	223	0	182	0	0	134	0	0	0	14	0	140	152	139	19	0	0	0	0	124	69	0	8	0	0	63	119	27	0	1	0	0
ENSG00000085449	191	153	195	216	80	302	254	194	214	205	39	2	326	123	1	121	137	0	145	250	4	50	227	0	191	212	300	325	264	0	142	102	0	149	117	0	144	249	99	310	232	226	73	127	129	211	174	0	139
ENSG00000085465	0	0	0	0	0	0	0	0	0	0	1	0	0	25	0	0	1	0	0	0	0	0	0	0	18	0	0	0	0	0	0	34	0	0	0	0	0	0	0	0	0	0	0	0	0	0	11	0	0
ENSG00000085491	202	214	106	2	161	194	145	116	249	199	4	89	142	186	36	93	164	20	135	103	136	200	184	1	168	161	170	167	107	169	164	177	180	39	88	0	191	156	12	199	221	196	135	1	135	251	235	124	74
ENSG00000085511	1	1	13	87	95	122	6	0	85	246	8	0	1	13	141	0	1	6	155	0	0	150	176	0	0	0	149	10	59	2	8	144	115	88	0	0	0	0	81	146	24	47	8	18	80	0	125	53	45
ENSG00000085514	0	0	0	0	0	0	0	0	0	0	0	0	0	0	0	0	0	0	0	0	0	0	0	0	0	0	0	1	0	0	0	0	0	0	0	0	0	0	0	0	0	0	0	0	0	0	0	0	0
ENSG00000085552	0	0	0	0	10	0	0	0	0	0	0	0	0	0	13	0	0	84	0	0	0	3	0	0	0	0	0	141	0	0	0	0	0	0	0	0	0	0	0	0	0	0	0	0	0	0	0	0	0
ENSG00000085563	0	0	0	0	0	0	0	108	50	0	0	0	0	1	0	0	0	0	0	0	0	131	0	0	0	0	0	0	0	9	0	0	0	33	58	0	0	0	0	0	138	0	0	0	0	0	0	0	0
ENSG00000085644	25	14	0	0	0	1	25	55	0	0	0	1	0	0	0	85	39	39	0	105	58	0	8	0	0	0	0	0	82	16	0	0	0	0	0	0	16	0	0	0	0	23	0	0	0	24	0	0	28
ENSG00000085662	108	115	109	123	116	119	104	105	98	106	4	115	114	109	99	107	122	118	122	118	111	109	134	110	111	0	133	98	108	122	103	115	25	112	72	102	110	121	120	107	113	119	94	105	108	96	109	75	121
ENSG00000085719	218	218	295	205	292	329	285	348	335	355	267	180	292	263	136	223	220	280	307	331	221	318	313	74	291	35	224	240	276	289	249	291	73	121	213	70	211	158	186	224	79	307	251	157	263	251	313	1	309
ENSG00000085721	235	190	231	208	202	267	223	122	242	209	118	32	174	208	112	173	249	246	237	204	153	192	223	1	249	0	250	244	235	215	160	237	70	154	201	174	226	163	72	178	220	173	228	112	227	123	249	0	145
ENSG00000085733	257	239	284	308	269	254	257	302	163	237	252	263	312	222	129	159	268	209	153	231	188	277	103	126	119	67	318	259	218	236	297	286	251	169	255	258	175	240	294	276	298	243	163	171	259	205	292	112	232
ENSG00000085741	0	0	0	0	0	0	0	0	0	0	0	0	0	0	0	0	0	0	0	0	0	0	0	0	0	0	0	0	0	0	0	0	0	0	0	0	0	0	0	0	0	0	0	0	0	0	0	0	0
ENSG00000085760	180	153	153	122	192	197	167	147	178	166	130	5	151	71	110	157	205	223	126	222	154	167	148	3	208	7	207	213	220	176	200	142	98	90	143	204	207	144	157	114	121	209	128	151	197	77	192	89	200
ENSG00000085788	7	29	1	0	107	198	10	132	202	100	1	0	90	20	148	13	155	0	26	172	140	130	164	1	0	155	160	16	231	0	163	119	180	0	151	0	76	24	1	130	0	144	123	158	110	20	2	0	3
ENSG00000085831	0	156	162	187	164	0	0	2	102	78	99	0	104	14	0	1	178	29	102	0	1	75	72	0	0	0	0	198	0	0	9	112	0	0	90	0	0	0	154	0	0	40	0	0	0	138	148	1	57
ENSG00000085832	237	1	248	47	119	136	187	124	279	88	2	38	87	97	0	89	232	221	154	280	9	167	106	23	217	133	72	0	160	5	255	165	138	2	206	0	0	57	31	158	110	217	99	86	226	217	171	33	23
ENSG00000085840	89	1	142	211	184	130	125	182	114	121	0	187	94	111	84	1	200	144	162	131	2	24	0	0	0	0	0	0	91	8	175	113	153	113	193	43	29	244	0	204	179	124	209	34	160	41	86	0	107
ENSG00000085871	20	34	29	34	13	32	49	31	42	13	1	44	50	18	0	24	57	6	37	18	23	32	0	26	40	30	51	24	21	10	33	40	0	16	39	31	29	24	14	19	28	51	34	42	1	44	45	26	58
ENSG00000085872	90	114	173	0	21	145	70	139	218	67	15	0	172	46	158	50	104	16	81	61	129	46	110	0	134	0	122	0	197	77	67	103	19	5	18	39	0	125	58	104	0	115	92	0	65	93	0	0	1
ENSG00000085978	7	130	252	148	51	194	104	18	25	128	0	1	173	115	0	0	115	238	1	144	146	191	0	1	281	0	88	12	86	31	44	184	0	1	0	0	23	118	39	173	8	89	159	0	181	192	65	0	16
ENSG00000085982	155	39	143	124	40	286	92	154	172	126	28	1	219	57	86	137	19	141	148	1	13	173	95	0	0	1	141	6	6	88	117	196	1	0	99	0	184	68	89	200	156	105	157	83	113	78	65	0	203
ENSG00000085998	0	3	161	62	99	179	1	137	150	18	145	187	16	152	0	102	0	221	0	79	110	74	0	0	109	0	80	0	126	114	14	163	0	50	66	0	52	43	60	105	0	123	0	0	21	38	167	43	115
ENSG00000085999	100	168	222	10	139	118	203	136	118	120	3	5	96	95	152	76	162	120	163	19	84	99	91	3	28	0	105	247	129	159	246	163	135	127	138	154	175	95	111	191	136	182	174	3	166	158	8	0	99
ENSG00000086015	77	83	90	0	48	9	226	31	80	64	0	112	0	90	0	0	79	0	0	1	0	134	125	0	0	0	118	13	0	0	0	137	66	0	0	0	191	39	153	16	80	12	0	0	0	177	17	72	0
ENSG00000086061	120	166	184	184	182	189	143	185	178	177	95	159	136	155	104	106	185	174	163	160	151	140	180	95	186	115	179	147	181	153	122	175	131	153	145	169	155	143	156	172	149	145	199	129	165	152	176	137	179
ENSG00000086062	12	155	9	10	76	285	33	152	13	184	3	3	207	30	25	9	24	72	190	124	203	4	12	0	186	1	79	18	231	31	133	192	4	112	91	0	0	20	175	255	254	206	114	104	130	8	176	1	199
ENSG00000086065	91	96	94	109	93	95	85	108	83	102	83	100	104	90	94	66	125	115	96	88	87	89	100	73	107	57	111	118	103	114	106	123	103	106	84	38	94	84	110	107	113	84	121	114	109	103	98	100	113
ENSG00000086102	251	277	134	0	251	248	248	264	128	188	2	328	107	130	0	65	278	176	105	164	1	216	285	0	127	204	350	239	2	212	91	120	1	264	240	11	166	132	44	73	255	183	239	232	109	316	205	4	215
ENSG00000086159	0	1	0	1	0	6	0	0	0	2	0	0	0	0	0	9	1	0	0	0	11	12	0	0	0	0	0	3	0	0	0	0	0	0	0	0	0	0	1	4	0	0	0	0	0	0	0	0	0
ENSG00000086189	102	107	139	93	74	96	186	117	145	86	75	82	115	104	13	90	146	95	114	125	72	128	136	107	74	2	104	104	121	124	115	131	115	123	99	132	103	121	129	130	108	114	109	140	118	119	113	84	134
ENSG00000086200	171	140	214	14	207	165	188	170	193	116	16	2	111	120	1	0	62	184	167	213	135	97	179	0	124	77	145	150	169	161	120	217	0	103	127	167	178	81	33	57	94	205	176	32	162	1	164	0	8
ENSG00000086205	0	0	0	0	0	0	0	0	0	0	0	0	0	0	6	0	0	0	0	0	0	0	0	0	0	0	0	0	0	0	0	0	0	0	0	0	0	0	0	0	0	0	0	0	0	0	0	0	0
ENSG00000086232	248	294	203	100	236	282	275	192	233	235	267	35	258	248	163	225	275	272	130	294	229	249	203	45	357	69	251	246	260	186	263	292	88	194	248	48	195	277	222	309	50	216	121	101	278	192	219	2	141
ENSG00000086288	0	0	0	0	0	0	0	0	0	0	0	0	0	0	0	0	0	0	0	0	0	0	0	0	0	0	0	0	0	0	0	0	0	0	0	0	0	0	0	0	0	0	0	0	0	0	0	0	0
ENSG00000086289	0	0	77	1	103	112	67	105	0	7	0	0	104	19	1	93	0	1	3	0	0	66	0	0	45	1	18	129	135	10	105	76	0	0	0	0	0	34	0	0	0	0	1	41	0	31	0	0	63
ENSG00000086300	103	105	169	119	115	113	122	140	161	78	3	128	130	158	67	154	148	136	105	127	157	109	90	0	0	20	107	31	166	127	155	134	84	123	89	15	120	102	121	157	178	92	97	164	104	105	126	0	132
ENSG00000086475	32	98	77	69	84	97	201	135	120	74	48	0	50	78	14	1	129	109	0	123	158	120	186	0	74	81	161	0	56	106	75	104	112	91	26	102	95	103	90	132	133	115	101	115	91	108	130	65	40
ENSG00000086504	92	95	67	106	100	92	99	92	97	91	77	93	86	75	51	96	101	89	83	80	97	67	92	103	92	0	119	91	99	60	93	104	75	95	77	105	93	98	101	84	103	100	108	12	97	92	100	85	91
ENSG00000086506	0	0	0	0	0	0	0	0	0	0	0	0	0	0	0	0	0	0	0	0	0	0	0	0	0	0	0	0	0	0	0	0	0	0	0	0	0	0	0	0	0	0	0	0	0	0	0	0	0
ENSG00000086544	8	6	0	0	78	0	0	0	0	0	0	0	10	0	55	1	99	0	0	0	0	3	0	0	0	0	0	15	0	0	0	39	12	0	0	0	83	0	46	0	0	109	0	0	0	59	38	0	0
ENSG00000086548	0	0	0	0	0	0	0	0	0	0	0	0	0	0	0	0	0	0	0	0	0	0	0	0	0	0	0	0	0	0	0	0	0	0	0	0	0	0	0	0	0	0	0	0	0	0	0	0	0
ENSG00000086570	0	0	0	0	0	0	0	0	0	0	0	0	0	0	0	0	0	0	0	0	0	0	0	1	0	0	0	0	0	0	5	0	0	0	0	0	0	0	0	0	0	0	0	0	0	0	2	0	0
ENSG00000086589	137	132	112	157	135	164	186	118	157	101	119	1	110	101	143	121	162	136	168	162	132	143	161	0	147	0	156	175	170	152	134	179	133	121	148	108	138	161	165	166	92	135	93	167	171	145	118	1	126
ENSG00000086598	149	147	130	142	143	174	151	169	157	144	153	156	142	153	165	160	142	114	149	142	146	153	124	141	117	120	140	141	149	163	152	164	167	157	188	169	160	158	133	161	130	150	162	165	147	133	151	81	119
ENSG00000086619	7	136	82	6	0	0	0	8	61	0	0	0	0	0	0	1	0	0	6	0	1	80	6	0	0	0	0	0	103	1	0	22	6	0	0	0	0	1	0	1	0	2	0	69	63	0	0	0	0
ENSG00000086666	135	98	107	118	102	108	125	113	138	116	129	127	109	116	113	94	122	117	72	100	125	114	127	128	119	0	135	113	103	54	94	62	79	104	138	103	97	110	94	125	122	118	130	108	125	139	119	19	123
ENSG00000086696	0	0	0	0	0	0	0	0	0	0	0	0	0	0	0	0	0	0	0	0	0	0	0	0	0	0	0	0	0	0	0	0	0	0	0	0	0	0	0	0	0	0	0	0	0	0	0	0	0
ENSG00000086712	182	89	54	147	104	96	227	167	126	66	70	8	234	126	5	86	104	312	94	196	229	107	61	0	94	5	78	94	7	151	169	172	30	36	66	1	179	213	198	71	152	162	63	57	58	127	154	29	117
ENSG00000086717	0	0	0	0	0	0	0	0	0	0	0	0	0	0	0	0	0	0	0	0	0	0	0	0	0	0	0	0	0	0	0	0	0	0	0	0	0	0	0	0	0	0	0	0	0	0	0	0	0
ENSG00000086730	116	8	0	0	8	125	44	0	1	0	56	66	1	0	0	26	50	119	148	0	72	88	0	0	2	0	0	153	89	0	64	99	120	85	29	0	148	2	0	0	129	111	0	0	31	82	119	101	109
ENSG00000086758	365	212	257	61	367	447	357	290	316	238	0	172	191	287	279	119	75	172	74	272	150	564	402	0	267	251	164	284	223	244	154	467	27	247	367	214	85	254	350	395	400	499	108	72	135	214	429	4	245
ENSG00000086827	15	168	196	160	144	208	165	90	75	233	1	168	11	70	5	156	163	49	160	1	0	162	82	0	1	207	119	213	191	140	182	185	0	108	127	3	0	86	91	198	1	156	121	132	4	129	146	1	104
ENSG00000086848	5	0	95	0	0	0	0	0	1	0	0	0	1	0	0	1	9	0	0	1	0	1	0	0	1	0	2	0	0	88	17	21	0	1	0	0	0	8	2	0	4	0	0	0	1	0	1	0	0
ENSG00000086967	0	0	0	0	0	0	0	0	0	0	0	0	0	0	0	0	0	0	0	0	0	0	0	0	0	0	12	0	0	0	0	0	0	0	0	0	0	0	0	0	0	0	0	0	0	0	0	0	3
ENSG00000086991	0	0	0	0	0	0	0	0	0	0	0	0	0	0	0	0	0	0	0	0	0	0	0	0	0	0	0	0	0	0	0	0	0	0	0	0	0	0	0	0	0	0	0	0	0	0	0	0	0
ENSG00000087008	73	0	0	1	0	112	0	11	64	86	83	1	57	85	1	26	100	0	0	0	0	72	0	0	0	137	62	113	114	0	0	134	0	0	87	1	0	0	0	45	0	100	62	0	0	0	123	0	88
ENSG00000087053	237	143	0	238	213	316	244	74	182	205	0	16	43	162	41	125	228	171	229	125	0	199	116	159	212	155	253	252	114	54	141	203	181	108	111	148	152	178	114	226	189	167	100	1	221	189	156	0	120
ENSG00000087074	200	227	208	199	216	243	243	225	221	226	241	237	218	219	270	223	221	215	175	185	176	220	178	208	246	231	214	194	217	215	238	221	238	237	196	211	243	209	236	225	223	256	224	263	247	241	252	71	246
ENSG00000087076	0	0	0	0	0	0	3	31	0	0	23	0	48	0	0	0	0	0	0	0	68	0	0	4	0	0	11	0	61	0	0	43	0	76	0	44	0	0	47	0	0	0	0	0	40	0	32	0	0
ENSG00000087077	133	96	130	116	151	159	149	129	130	141	117	115	170	109	140	83	151	127	54	136	130	142	100	136	145	78	130	121	154	122	112	129	127	94	118	77	155	148	92	128	117	148	55	134	83	117	123	16	141
ENSG00000087085	0	3	0	0	3	0	0	16	0	0	42	0	51	0	0	0	0	0	0	0	2	16	13	0	0	0	0	0	0	0	0	33	0	0	0	64	0	51	0	0	0	0	24	58	0	0	55	57	0
ENSG00000087086	27	23	18	16	25	18	26	34	15	33	17	17	11	18	28	29	18	18	18	35	24	24	10	20	14	33	31	25	25	23	23	24	32	27	34	12	31	12	29	25	14	31	26	29	29	18	23	17	13
ENSG00000087087	289	205	253	284	208	280	250	271	270	270	63	119	191	220	0	188	287	100	225	250	223	265	216	1	236	1	283	306	255	248	188	277	149	200	127	211	260	205	234	281	249	227	203	149	268	120	144	0	237
ENSG00000087088	50	26	57	41	94	54	39	27	40	32	41	4	61	19	29	25	75	48	0	41	1	47	68	33	0	1	21	60	80	0	0	54	46	15	22	57	26	48	43	23	23	23	44	15	1	12	39	0	16
ENSG00000087095	4	11	33	0	59	87	0	31	0	0	0	0	0	0	1	0	0	0	0	0	0	0	0	0	1	0	14	6	0	89	0	55	0	0	59	0	0	17	9	0	17	1	0	0	79	0	0	0	0
ENSG00000087111	94	42	200	120	154	176	116	144	176	35	3	28	165	118	0	110	132	171	102	83	36	176	144	1	88	124	157	189	118	123	87	54	7	0	117	1	131	0	143	84	179	129	136	64	170	153	134	1	165
ENSG00000087116	0	0	0	0	1	1	0	0	0	0	0	0	68	6	0	0	0	0	0	0	0	67	0	0	0	0	0	0	0	0	0	0	0	0	0	0	0	0	0	0	0	0	0	0	0	0	54	0	47
ENSG00000087128	0	0	0	0	0	0	0	0	0	0	0	0	0	0	0	0	0	0	0	0	0	0	0	0	0	0	0	0	0	0	0	0	0	0	0	0	0	0	0	0	0	0	0	0	0	0	0	0	0
ENSG00000087152	1	94	42	115	19	145	58	1	32	0	146	0	5	44	0	0	0	28	90	0	38	0	0	0	0	0	0	64	0	19	75	102	0	0	82	0	0	0	17	0	27	0	0	0	142	53	1	0	47
ENSG00000087157	49	126	92	109	88	97	83	84	2	2	0	118	219	133	3	79	175	86	156	75	16	90	171	123	43	7	91	106	93	110	0	35	120	0	97	184	67	98	205	4	141	185	67	0	100	0	144	0	41
ENSG00000087191	157	127	129	109	137	121	115	142	105	128	139	116	131	130	138	111	131	130	130	136	126	118	108	125	145	134	134	120	107	144	128	128	146	156	132	143	145	150	126	128	122	129	169	128	126	154	109	111	144
ENSG00000087206	5	99	91	77	98	85	10	75	1	114	143	157	64	100	97	5	51	110	4	0	0	16	0	1	134	0	154	37	12	88	41	44	0	0	10	0	98	0	165	154	0	1	33	0	0	14	2	0	175
ENSG00000087237	0	0	0	0	0	0	0	0	0	0	0	0	0	0	0	0	0	0	0	0	0	0	0	0	0	0	0	0	0	0	0	0	0	0	0	0	0	0	0	0	0	0	0	0	0	0	0	0	0
ENSG00000087245	0	0	0	0	0	0	0	0	0	0	0	0	0	0	0	0	0	0	0	0	0	0	0	0	0	0	0	18	0	0	0	0	0	0	0	0	0	0	0	0	0	0	0	0	0	0	0	0	0
ENSG00000087250	0	0	0	0	0	0	0	0	0	0	0	0	0	0	0	0	0	0	0	0	0	0	0	0	0	0	0	0	0	0	0	0	0	0	0	0	0	0	0	0	0	0	0	0	0	0	0	0	0
ENSG00000087253	21	32	38	0	88	164	102	66	0	8	30	0	36	56	0	89	0	56	0	13	0	0	0	0	93	0	30	177	0	0	29	96	0	78	84	1	170	0	1	101	112	57	61	0	67	49	23	0	33
ENSG00000087258	0	0	0	0	0	0	0	0	0	0	0	0	0	0	0	0	0	1	0	0	0	0	0	0	0	0	0	0	0	0	0	0	0	0	0	0	0	0	0	0	0	0	0	0	0	0	0	0	0
ENSG00000087263	200	206	199	207	173	224	150	226	196	204	131	134	197	154	119	174	172	132	132	182	173	203	122	1	209	166	190	193	150	148	1	200	149	168	168	148	164	173	136	231	177	150	188	2	183	211	210	0	172
ENSG00000087266	2	13	46	0	51	0	1	4	34	3	5	48	30	11	0	10	55	49	74	0	1	47	0	0	81	0	21	6	0	4	0	7	0	30	0	0	36	30	26	13	5	49	19	0	2	0	9	0	0
ENSG00000087269	241	271	271	66	145	268	264	159	245	258	134	209	261	166	30	2	288	86	241	257	119	181	268	1	57	204	213	202	106	224	148	271	71	242	195	130	269	161	137	235	188	233	180	209	229	237	169	0	214
ENSG00000087274	99	61	16	250	22	73	123	95	137	109	50	131	123	101	47	0	46	187	1	3	232	144	82	2	191	0	4	240	128	42	17	174	61	0	197	24	1	20	0	82	5	150	0	5	37	0	232	0	159
ENSG00000087299	0	81	119	5	65	109	82	13	136	59	1	9	6	40	1	132	117	5	0	98	0	8	119	0	107	0	160	39	1	19	46	53	1	116	6	115	0	51	2	6	0	111	0	9	4	73	1	0	109
ENSG00000087301	0	1	4	0	80	0	0	0	10	0	0	0	0	0	0	0	0	0	0	0	4	0	0	0	0	0	0	0	0	0	3	116	0	1	0	0	0	0	0	3	0	0	0	0	98	0	2	0	0
ENSG00000087302	67	71	77	76	82	80	75	76	68	81	94	70	75	95	102	76	71	98	69	69	76	74	72	83	88	76	66	88	69	66	70	74	90	83	82	80	90	87	78	76	85	89	75	91	79	81	78	79	82
ENSG00000087303	0	0	0	0	0	8	0	0	16	0	0	4	0	0	0	0	17	0	0	0	0	17	0	0	19	0	0	0	0	0	0	0	0	11	0	0	0	0	0	0	0	0	0	0	0	0	0	0	0
ENSG00000087338	108	192	160	62	186	192	145	220	164	110	137	103	135	88	0	77	9	1	102	16	44	166	154	0	100	1	69	224	130	149	52	145	232	0	70	0	72	17	67	212	156	227	35	177	49	112	129	63	3
ENSG00000087365	279	222	311	258	254	256	288	242	262	292	196	243	267	255	224	225	311	265	272	202	171	202	271	24	132	105	258	293	283	235	219	295	90	283	211	150	217	254	206	246	210	275	283	292	260	170	236	119	275
ENSG00000087448	90	46	204	82	77	100	101	17	1	52	0	1	0	36	0	1	0	29	174	3	0	0	1	0	68	0	1	0	14	38	8	47	0	55	36	1	50	21	0	0	85	48	18	2	0	0	0	0	41
ENSG00000087460	139	143	129	150	152	145	167	155	168	140	140	123	142	114	105	146	147	105	145	181	152	139	131	23	166	102	148	133	127	113	129	200	146	119	157	129	152	161	137	144	140	143	89	123	158	151	142	113	169
ENSG00000087470	187	133	196	257	216	157	106	163	262	173	10	0	101	124	187	198	260	153	90	132	60	293	5	1	255	214	167	224	247	220	207	252	26	140	139	269	15	164	141	128	230	166	75	293	218	168	191	0	135
ENSG00000087494	0	1	0	0	0	0	0	0	0	0	0	0	9	0	0	0	0	0	0	0	0	0	0	0	0	0	0	0	0	0	0	0	0	0	0	0	0	0	0	0	0	0	0	0	0	0	0	0	0
ENSG00000087495	0	0	0	0	0	0	0	0	0	0	0	0	0	0	0	0	0	0	0	0	0	0	0	0	0	0	0	0	1	0	0	0	0	0	0	0	0	0	0	0	0	0	0	0	0	0	33	0	0
ENSG00000087502	111	83	143	105	159	127	173	143	155	117	106	76	107	90	64	80	137	126	157	151	23	101	193	1	119	0	131	80	122	92	115	142	112	114	70	78	83	91	110	119	163	125	146	66	104	150	182	89	136
ENSG00000087510	0	101	0	0	0	0	0	0	0	0	0	0	0	5	0	0	154	0	0	0	0	1	0	0	0	0	7	0	0	0	0	3	0	0	0	0	0	0	0	0	90	0	0	0	16	0	0	10	0
ENSG00000087586	196	184	146	1	120	177	158	207	169	184	1	146	149	125	120	140	156	181	13	163	17	168	155	124	90	46	183	147	156	176	166	203	78	154	168	46	210	126	172	182	123	193	86	7	167	106	55	1	170
ENSG00000087589	0	0	0	0	0	0	0	0	0	0	0	0	0	0	0	0	0	0	0	0	0	0	0	0	0	0	1	0	0	0	0	0	0	0	0	0	0	0	23	0	0	0	0	0	0	0	0	0	0
ENSG00000087842	62	77	93	104	73	108	71	79	81	87	89	65	72	83	39	46	37	65	0	88	51	93	83	88	112	0	49	96	62	55	86	61	77	92	84	67	80	101	61	59	44	65	74	57	38	52	58	0	57
ENSG00000087884	11	24	30	4	19	20	57	17	42	26	4	9	19	14	0	2	26	3	0	11	4	9	45	29	0	33	2	0	39	27	34	14	0	10	13	29	0	20	16	40	29	30	2	26	1	1	56	0	30
ENSG00000087903	0	167	4	0	13	66	209	22	154	0	0	0	34	0	1	0	11	0	0	12	0	5	0	0	0	0	0	0	5	49	11	10	0	0	14	168	137	139	0	97	0	121	78	0	107	0	71	0	54
ENSG00000087916	0	0	0	0	0	0	0	0	0	0	0	0	0	0	0	0	0	0	0	0	0	0	0	0	0	0	0	0	0	0	0	0	0	0	0	0	1	0	0	0	0	0	0	0	0	0	0	0	0
ENSG00000087995	80	50	108	89	90	108	93	88	68	92	35	36	91	60	62	82	116	97	83	97	118	99	94	53	151	0	101	80	119	103	81	121	84	128	77	98	72	104	66	92	63	110	90	99	88	85	84	43	82
ENSG00000088002	13	0	33	2	17	0	0	14	56	0	0	0	0	4	0	0	0	37	0	0	0	0	0	1	19	27	0	1	0	0	28	13	0	0	0	0	0	0	28	12	0	24	45	0	0	0	0	0	2
ENSG00000088035	19	78	126	21	41	0	128	126	92	65	0	50	148	38	0	1	36	112	29	0	97	35	127	123	101	0	116	116	114	121	0	138	0	110	0	0	87	72	22	16	0	125	0	1	96	105	65	0	66
ENSG00000088038	58	8	30	13	25	56	61	59	68	37	15	8	24	29	50	16	55	36	25	23	0	34	27	32	34	0	29	35	69	19	19	39	5	11	29	25	48	42	33	26	7	33	1	23	37	21	8	1	28
ENSG00000088053	0	0	0	0	0	0	0	0	0	0	0	0	0	0	0	0	0	0	0	0	0	5	0	3	0	0	0	0	0	0	0	0	0	0	0	0	0	0	0	0	0	0	0	0	0	0	0	0	0
ENSG00000088179	1	0	0	0	1	0	37	83	92	65	0	0	1	12	0	0	22	0	1	0	0	165	0	0	0	6	0	154	3	10	73	111	1	0	0	112	1	5	102	0	0	51	0	0	0	115	1	0	74
ENSG00000088205	207	226	258	180	251	272	265	171	140	209	22	127	234	234	40	180	253	288	82	285	136	253	150	249	227	159	242	208	193	239	209	318	199	205	81	43	217	237	253	265	289	259	199	244	280	299	219	21	198
ENSG00000088247	54	85	71	22	62	107	86	88	86	114	60	13	62	33	41	13	93	78	38	72	65	64	82	49	68	4	59	96	134	55	32	46	39	55	78	2	29	70	83	109	74	51	36	59	36	98	7	40	86
ENSG00000088256	14	16	0	32	2	2	43	61	1	27	0	60	63	15	103	45	24	21	0	0	50	0	39	0	50	0	6	34	142	6	41	40	10	0	30	103	0	41	34	3	0	3	1	0	1	13	9	39	38
ENSG00000088280	1	0	102	0	0	1	0	3	192	0	8	91	5	17	0	0	0	0	26	0	0	0	0	0	0	0	0	0	0	0	0	0	0	0	0	0	0	0	0	0	0	0	0	0	0	0	99	0	0
ENSG00000088298	125	51	15	106	9	1	75	88	100	110	87	1	137	108	80	53	102	1	132	78	0	104	122	0	124	149	136	59	137	0	0	109	65	0	140	139	117	94	100	4	0	118	161	1	137	112	127	0	59
ENSG00000088305	63	149	233	23	96	105	81	0	103	106	0	173	205	69	0	221	143	0	100	190	0	0	0	0	55	0	3	9	159	242	159	106	156	111	127	339	125	31	43	83	0	71	120	127	48	0	111	0	1
ENSG00000088320	0	0	0	0	0	0	0	0	0	0	0	0	0	0	0	0	0	0	0	0	0	0	0	0	0	0	0	0	0	0	0	0	0	0	0	0	0	0	0	0	0	0	0	0	0	0	0	0	0
ENSG00000088325	321	319	269	258	344	297	303	295	314	293	121	280	262	273	284	2	325	339	295	337	296	296	284	250	237	237	332	277	312	331	317	292	295	323	314	230	317	295	313	315	226	342	340	242	349	311	286	186	321
ENSG00000088340	0	0	0	0	0	0	0	0	0	0	0	0	0	0	0	10	0	0	0	0	0	0	0	2	0	0	0	0	0	0	0	0	0	0	0	0	0	0	0	0	0	0	0	0	0	0	0	0	0
ENSG00000088356	74	123	101	84	102	126	104	97	4	108	104	92	131	54	50	9	133	99	63	104	117	125	103	2	117	68	114	113	123	83	107	126	81	93	64	104	81	88	96	84	123	112	118	7	111	108	79	43	139
ENSG00000088367	0	16	131	0	9	17	8	7	104	5	0	0	24	0	77	0	0	3	22	0	0	13	7	0	15	0	13	0	1	75	0	60	0	21	0	10	0	0	0	0	13	0	5	7	52	9	13	47	5
ENSG00000088386	85	0	0	0	11	0	0	0	0	0	0	167	0	0	0	0	0	0	0	0	0	1	0	0	136	0	0	0	0	0	0	79	0	140	0	0	0	59	0	0	0	32	0	0	127	0	116	0	0
ENSG00000088387	0	7	163	0	107	130	0	67	50	136	0	1	1	54	0	0	134	0	0	11	0	35	5	0	32	87	0	140	2	0	11	114	0	42	168	0	0	0	0	0	155	0	0	0	180	1	0	0	0
ENSG00000088448	51	59	102	125	82	132	105	156	168	186	106	61	180	154	30	0	103	70	200	55	21	123	62	0	200	0	122	202	3	48	209	214	71	40	124	139	0	57	134	41	75	97	112	177	108	6	160	5	93
ENSG00000088451	77	45	86	0	86	92	78	92	96	132	0	2	127	28	0	67	151	90	4	140	0	97	1	1	77	81	83	123	124	49	103	131	92	101	51	44	69	131	54	63	73	38	49	98	95	60	41	0	136
ENSG00000088538	0	0	0	0	17	0	10	0	0	0	0	0	0	0	0	0	0	0	0	0	0	14	0	0	160	0	5	0	0	0	0	0	0	0	0	0	1	0	31	0	0	0	0	0	0	0	56	0	0
ENSG00000088543	96	72	0	1	9	156	118	11	0	0	0	4	30	3	0	11	135	152	13	134	0	78	0	18	0	0	130	10	8	0	0	87	20	5	141	0	149	11	5	123	18	12	0	0	0	195	7	0	2
ENSG00000088682	59	116	138	141	120	114	172	124	115	107	89	110	119	66	105	112	122	120	120	105	132	104	126	122	30	92	137	129	127	119	86	128	79	110	71	64	108	113	123	138	112	109	74	8	95	110	123	66	134
ENSG00000088726	50	0	25	0	74	90	115	43	0	62	9	0	55	33	0	0	15	14	39	27	17	71	1	0	0	0	27	20	75	55	21	64	0	62	15	0	116	12	0	85	0	58	2	46	2	26	135	0	0
ENSG00000088727	131	41	45	53	38	73	66	67	35	27	29	21	42	26	32	0	86	144	49	36	34	68	32	0	24	8	48	19	153	25	28	60	50	34	23	97	63	24	19	114	0	36	34	42	52	53	23	36	35
ENSG00000088756	0	0	0	0	0	0	0	0	0	0	0	0	0	0	0	0	0	0	0	0	0	0	0	0	0	0	0	0	0	0	0	0	0	0	0	0	0	0	0	0	0	0	0	0	0	0	0	0	0
ENSG00000088766	71	6	82	0	24	25	37	57	5	115	10	53	93	39	69	0	35	69	49	27	0	19	53	68	18	83	72	0	44	39	54	81	1	0	47	52	30	48	60	68	43	23	0	51	49	73	117	0	15
ENSG00000088808	0	0	0	0	0	0	0	0	0	0	0	0	0	0	0	0	0	0	0	0	25	17	0	0	0	0	73	0	0	0	0	0	0	0	0	0	1	0	0	0	0	0	0	0	0	0	1	0	0
ENSG00000088812	3	53	0	0	0	30	0	26	0	0	0	0	0	56	45	0	3	0	0	0	0	13	0	0	93	0	0	0	0	0	0	0	0	0	3	0	0	0	85	28	0	0	78	0	29	0	0	0	0
ENSG00000088826	104	189	197	1	99	108	133	27	147	123	100	45	87	77	69	122	78	0	182	104	1	159	185	52	136	42	192	148	110	134	186	151	138	181	0	0	146	2	106	126	122	72	138	117	171	142	69	0	177
ENSG00000088827	0	0	0	0	0	0	0	0	0	0	0	0	0	0	0	0	0	0	0	0	0	2	0	0	0	0	0	0	0	0	0	0	0	0	0	0	0	0	0	0	0	0	0	0	0	0	0	0	0
ENSG00000088832	101	114	101	83	94	97	83	93	95	86	108	123	84	111	100	107	104	79	112	92	105	93	79	112	89	109	90	94	102	106	90	99	110	128	122	101	105	104	98	110	79	77	92	108	97	104	81	83	79
ENSG00000088833	115	132	125	126	140	191	123	189	126	127	71	86	163	190	55	78	145	126	126	184	99	124	124	0	208	113	131	146	146	138	140	221	141	111	109	218	120	126	119	124	130	137	140	145	147	199	133	82	179
ENSG00000088836	65	147	125	22	113	2	36	176	0	1	5	0	0	1	0	0	3	153	0	0	1	7	0	1	0	0	136	169	0	33	0	40	35	82	111	0	0	0	80	160	0	33	88	1	0	14	0	0	89
ENSG00000088854	4	5	5	2	8	6	6	2	3	77	2	1	4	68	4	1	3	1	4	2	2	18	15	0	5	5	57	2	3	5	1	29	7	0	4	0	5	1	98	217	8	19	2	1	4	5	39	1	3
ENSG00000088876	140	0	60	0	97	0	176	53	0	48	44	48	1	0	0	0	6	1	0	121	1	75	59	0	0	0	80	0	43	0	0	105	0	2	0	0	0	0	0	5	0	0	75	61	33	3	51	1	4
ENSG00000088881	0	0	0	48	0	0	0	0	0	0	0	0	0	8	0	0	1	0	0	0	0	0	0	0	0	0	0	0	0	0	0	0	0	0	0	0	1	14	3	0	0	0	0	0	0	0	0	0	0
ENSG00000088882	0	0	0	0	0	0	0	0	0	0	0	0	0	0	0	0	23	0	0	0	0	0	0	0	0	0	0	0	0	0	0	0	0	0	0	0	0	0	0	0	0	0	0	0	0	0	0	0	0
ENSG00000088888	78	0	220	167	113	16	203	107	130	62	0	24	160	49	2	173	113	0	160	6	198	119	215	3	2	7	198	209	200	113	89	47	0	26	108	170	138	62	70	0	94	150	97	0	76	129	157	142	51
ENSG00000088899	0	0	0	0	0	0	0	0	0	0	0	0	0	3	0	0	0	0	0	0	0	0	0	0	0	0	0	0	0	0	0	37	0	0	0	0	0	0	86	0	0	0	0	0	0	0	46	0	0
ENSG00000088926	0	0	0	0	0	0	0	0	0	0	0	0	0	0	0	0	0	0	0	0	0	0	0	0	0	0	0	0	0	0	0	0	0	0	0	0	0	0	0	0	0	0	0	0	0	0	0	0	0
ENSG00000088930	161	215	213	210	266	278	287	250	268	262	70	221	255	207	136	212	254	225	259	243	225	233	222	1	203	263	190	207	259	251	251	301	284	142	154	127	245	312	284	261	207	279	221	292	249	243	295	158	266
ENSG00000088970	0	0	48	94	13	0	85	0	59	0	0	0	7	0	77	0	0	17	0	0	0	58	143	0	0	0	0	0	164	10	5	70	2	6	12	0	28	0	0	0	0	0	10	0	91	135	89	0	42
ENSG00000088986	53	42	54	66	51	60	43	52	52	62	47	55	39	51	44	48	45	47	56	75	53	51	66	51	55	53	56	51	57	47	44	54	79	45	45	41	55	64	46	50	52	55	57	60	47	82	51	56	45
ENSG00000088992	11	4	0	11	0	0	0	0	29	52	21	2	67	2	20	68	36	0	0	1	24	0	37	61	0	0	34	0	1	45	20	21	33	10	32	59	34	16	20	51	0	10	19	0	0	27	0	34	0
ENSG00000089006	169	141	180	96	112	198	158	194	200	184	89	144	171	166	149	153	215	182	164	119	139	258	140	58	180	28	171	203	143	154	171	293	108	185	145	160	139	129	108	182	136	168	208	151	171	222	147	102	201
ENSG00000089009	99	44	44	49	50	128	45	56	75	47	60	48	42	49	51	44	53	44	60	53	60	141	50	32	43	45	62	48	59	59	56	139	59	60	56	111	53	55	75	78	74	59	77	61	47	56	40	71	49
ENSG00000089012	0	0	0	0	0	0	0	0	0	0	0	0	0	0	0	0	0	0	0	0	0	0	0	0	0	0	0	0	0	0	0	0	0	0	0	0	0	0	0	0	0	0	0	0	0	0	0	0	0
ENSG00000089022	0	91	80	117	120	135	107	121	68	136	66	21	92	76	4	86	97	107	29	67	56	44	110	5	151	7	181	103	156	63	86	203	99	82	70	2	1	3	0	88	10	110	114	0	118	48	68	1	1
ENSG00000089041	0	0	0	0	0	0	0	0	0	113	0	0	0	0	0	0	0	0	0	0	0	0	0	0	0	0	0	0	0	0	0	0	0	0	0	0	0	0	0	0	0	0	0	0	0	0	0	0	150
ENSG00000089048	111	96	160	105	77	170	174	169	196	134	18	16	116	99	2	84	116	104	131	125	2	134	81	22	13	8	171	115	81	140	94	145	19	117	135	121	165	113	146	156	25	79	67	80	101	9	138	40	128
ENSG00000089050	49	0	59	80	1	1	152	16	0	100	0	0	15	0	15	0	83	125	0	142	74	49	81	0	0	0	0	113	0	55	0	145	0	112	0	71	0	143	112	137	161	94	0	0	72	62	75	105	127
ENSG00000089053	185	205	183	200	215	211	244	205	192	211	111	203	154	207	208	177	187	217	194	184	180	183	172	4	193	183	214	194	194	208	230	250	197	174	195	192	217	168	172	199	195	194	153	111	192	176	217	151	220
ENSG00000089057	0	127	0	61	12	134	0	8	0	81	0	1	127	0	0	0	0	22	184	140	9	83	12	0	68	0	117	0	168	56	135	34	0	112	1	7	0	63	0	46	0	77	33	207	0	41	1	0	1
ENSG00000089060	144	0	223	179	171	151	201	34	179	152	1	28	112	57	1	1	0	207	0	10	68	235	208	0	8	0	13	0	1	132	0	150	157	0	0	1	0	2	1	0	186	67	125	83	112	176	162	0	98
ENSG00000089063	91	104	127	101	98	120	107	126	107	91	97	122	88	96	97	94	138	111	124	108	135	107	94	76	108	3	101	104	111	87	100	113	101	109	107	113	110	114	127	108	108	127	102	94	111	96	100	93	88
ENSG00000089091	0	0	72	0	0	0	0	0	75	0	0	0	0	1	0	0	47	0	0	0	0	0	0	0	0	0	0	0	0	0	0	0	0	0	0	0	14	0	0	0	0	0	0	0	0	0	0	0	0
ENSG00000089094	37	0	0	0	0	0	93	3	8	0	0	0	0	15	0	0	90	12	0	0	1	36	19	0	11	0	2	0	12	84	12	70	1	78	0	0	17	1	58	0	35	119	5	0	23	46	64	0	47
ENSG00000089101	0	0	25	0	0	0	0	0	0	0	0	0	0	0	0	0	0	10	0	30	0	25	0	0	0	0	11	0	0	0	0	0	0	0	0	0	0	0	0	0	0	0	0	0	0	86	0	0	16
ENSG00000089116	0	1	0	0	0	0	0	12	0	5	3	0	3	0	0	0	0	0	0	1	0	0	4	0	0	0	0	0	0	0	0	0	0	7	0	0	0	0	0	0	1	0	0	0	0	0	0	0	2
ENSG00000089123	0	24	53	78	105	95	92	100	0	107	1	5	101	84	0	1	152	31	0	4	185	69	0	0	0	81	15	159	139	18	121	1	0	0	96	0	0	25	13	145	74	143	0	0	140	0	11	107	1
ENSG00000089127	0	0	0	0	0	0	0	0	0	0	0	0	0	0	0	0	0	0	0	0	0	0	0	0	0	0	0	0	0	0	0	0	0	0	0	0	0	45	0	0	0	0	0	0	0	0	62	0	0
ENSG00000089154	207	266	149	192	234	228	361	369	317	175	197	0	111	59	42	340	227	166	146	195	21	206	1	0	226	0	260	65	248	91	107	299	121	18	190	93	214	214	222	48	143	363	107	61	140	110	201	47	72
ENSG00000089157	112	43	31	40	40	34	39	110	30	32	40	27	25	45	45	52	36	40	36	51	41	58	35	39	80	32	51	37	33	34	50	110	47	46	53	45	46	48	46	44	124	41	44	35	48	81	37	51	31
ENSG00000089159	345	246	216	260	255	353	282	294	267	297	299	140	134	119	231	148	269	231	192	225	215	307	284	195	299	132	306	230	284	268	268	326	236	279	195	189	260	249	279	163	280	249	227	232	264	314	243	62	266
ENSG00000089163	0	0	0	0	0	0	0	0	0	0	0	0	0	0	0	0	0	57	0	0	0	0	0	0	0	0	0	0	0	19	0	0	0	0	0	0	0	0	0	0	0	0	0	0	0	0	38	0	52
ENSG00000089169	0	9	0	0	0	0	0	0	0	0	0	0	0	0	0	0	0	0	0	0	0	0	0	0	0	0	0	0	0	0	0	0	0	0	0	0	0	0	0	0	0	0	0	0	0	0	0	0	0
ENSG00000089177	0	0	0	126	49	0	0	76	0	55	1	1	0	33	0	92	241	0	1	0	0	0	11	0	94	0	136	48	106	0	128	47	111	0	49	0	61	0	0	0	0	49	127	0	0	0	128	0	84
ENSG00000089195	114	126	93	41	47	39	175	105	111	114	0	18	38	73	14	20	84	25	19	18	18	106	91	0	1	4	92	18	75	104	7	21	0	108	7	19	15	140	0	20	28	112	84	21	168	8	78	101	39
ENSG00000089199	0	0	0	0	0	0	0	0	0	0	0	0	0	0	0	0	0	0	0	0	0	0	0	0	0	0	0	0	0	0	0	0	0	0	0	0	0	0	0	0	102	0	0	0	0	0	0	0	0
ENSG00000089220	113	110	111	82	86	103	107	99	99	102	115	134	98	103	115	99	105	99	141	107	118	109	96	91	115	105	104	115	104	103	109	102	116	114	97	100	112	133	102	99	97	105	110	107	124	116	94	102	75
ENSG00000089225	0	0	0	0	0	0	0	0	0	0	0	0	0	0	0	0	0	0	0	0	0	0	0	0	0	0	0	0	0	0	0	0	0	0	0	0	0	0	0	0	0	0	0	0	0	0	0	0	0
ENSG00000089234	80	205	97	0	154	232	230	120	198	243	75	117	77	100	0	0	210	18	96	158	194	151	131	101	260	0	86	159	184	50	128	156	0	182	112	0	235	116	0	243	134	225	9	130	163	91	157	118	99
ENSG00000089248	104	127	82	106	94	115	116	106	94	103	112	101	117	106	106	97	105	110	106	119	95	111	111	120	96	107	105	103	117	87	108	130	85	106	117	106	120	102	89	107	103	119	112	114	115	97	104	127	99
ENSG00000089250	0	0	0	0	0	0	0	0	0	1	0	0	0	0	0	0	0	0	0	0	0	0	0	0	0	0	0	0	0	0	0	0	0	0	0	0	0	0	0	0	0	0	0	0	0	0	0	0	0
ENSG00000089280	184	178	159	164	188	192	162	234	160	186	159	157	173	157	134	175	191	203	185	161	191	231	152	133	171	199	200	196	165	180	187	231	189	144	189	175	175	173	153	160	181	167	172	154	167	200	187	175	171
ENSG00000089289	55	111	105	121	109	112	136	101	121	135	6	0	134	115	92	83	93	106	1	97	40	100	96	2	139	16	100	118	123	80	34	133	36	118	119	78	112	99	93	0	39	112	114	113	116	92	127	0	97
ENSG00000089327	98	93	98	64	79	59	87	90	83	73	78	95	77	87	70	72	78	69	75	97	76	76	66	77	57	93	82	83	94	85	108	83	84	95	101	80	72	88	94	106	71	87	74	78	81	82	85	82	70
ENSG00000089335	0	64	80	59	60	63	0	2	0	73	0	53	86	33	0	0	22	0	12	15	0	0	0	0	0	0	110	0	0	0	16	33	0	28	0	0	0	0	0	68	0	22	69	87	1	1	1	0	45
ENSG00000089351	86	122	84	2	109	78	109	144	104	152	6	168	113	13	49	122	51	1	13	0	37	102	49	0	0	5	39	114	149	92	15	106	5	1	25	47	0	19	7	0	31	0	104	0	53	2	58	110	0
ENSG00000089356	8	6	35	22	43	34	29	17	44	49	22	36	24	50	17	0	41	13	24	22	34	33	2	2	19	8	22	11	57	25	0	14	22	0	22	40	15	49	20	19	25	21	0	1	31	11	38	36	79
ENSG00000089472	0	0	0	0	0	0	0	0	0	0	0	0	0	0	0	0	0	0	0	0	0	0	0	0	0	0	0	0	0	0	0	0	0	0	0	0	0	0	0	0	0	0	0	0	0	0	0	0	0
ENSG00000089486	0	70	39	56	21	16	0	10	41	27	56	0	0	19	0	0	45	0	31	0	0	39	63	0	1	0	0	36	11	0	0	4	0	37	4	0	0	1	8	33	2	24	0	0	40	0	61	0	0
ENSG00000089505	0	0	5	0	0	0	0	0	0	5	0	0	0	0	0	0	1	0	0	0	0	0	14	0	0	0	6	0	0	0	13	5	0	0	0	0	0	0	0	0	2	4	0	5	10	0	0	0	0
ENSG00000089558	0	0	0	0	0	0	0	0	0	0	0	0	0	0	0	0	0	0	0	0	0	0	0	0	0	0	0	0	0	0	0	0	0	0	0	0	0	0	0	0	0	0	0	0	0	0	0	0	0
ENSG00000089597	287	251	303	177	193	304	227	265	263	160	210	193	276	231	166	228	209	324	263	252	160	230	296	0	87	154	226	264	307	197	236	309	321	215	222	154	60	204	117	275	305	243	187	238	162	243	194	21	214
ENSG00000089639	40	0	0	0	1	0	0	0	0	0	41	0	22	0	0	51	0	0	0	0	0	17	65	0	0	58	23	0	121	0	0	0	0	0	0	0	0	0	0	0	27	49	0	49	4	0	18	0	24
ENSG00000089682	24	63	75	0	140	56	86	83	106	0	0	1	31	7	0	1	48	144	0	156	170	43	46	0	0	129	104	70	62	100	82	16	83	0	58	25	84	106	2	0	141	76	16	0	28	0	104	0	59
ENSG00000089685	131	167	176	172	200	152	182	212	163	186	171	177	181	131	138	149	176	209	164	157	200	187	188	70	146	111	163	159	170	152	168	197	144	143	189	167	131	184	208	179	187	172	163	161	165	156	138	153	150
ENSG00000089692	0	0	0	0	0	0	0	0	0	0	0	0	58	0	0	0	0	0	0	0	0	0	0	0	0	0	0	0	0	0	0	0	0	0	0	0	0	0	0	0	0	0	0	0	0	0	0	0	0
ENSG00000089693	142	133	122	117	128	143	125	123	126	133	162	149	153	145	142	160	135	129	140	139	161	123	133	141	112	146	122	115	131	139	147	108	152	130	147	138	131	153	132	139	109	130	140	128	132	118	88	139	112
ENSG00000089723	266	0	0	0	21	0	0	78	5	18	120	6	0	56	0	57	0	0	37	1	0	35	0	0	158	1	218	74	26	0	0	114	0	112	41	0	51	141	0	1	0	79	66	1	44	1	192	0	33
ENSG00000089737	261	225	269	270	190	232	223	268	197	259	123	45	140	222	275	127	191	247	262	305	207	309	112	2	250	21	245	236	239	255	195	282	199	223	108	228	275	274	230	255	286	275	276	203	200	189	275	161	232
ENSG00000089775	111	25	120	17	46	30	52	8	29	70	27	97	42	24	14	110	34	111	138	32	12	58	36	12	15	17	34	150	15	163	66	155	37	25	24	14	20	82	18	103	218	54	17	14	20	104	43	46	19
ENSG00000089818	77	183	168	0	142	94	134	177	187	129	98	1	155	70	101	142	17	154	151	161	8	176	161	1	165	154	53	163	164	179	206	198	135	41	119	1	120	175	101	143	200	174	140	15	185	176	145	1	157
ENSG00000089820	84	101	263	144	23	29	103	51	183	243	85	0	101	97	133	138	92	1	160	0	1	129	209	0	0	0	168	95	38	114	65	148	162	6	38	0	10	0	1	153	1	153	148	0	112	0	7	0	137
ENSG00000089847	0	0	0	0	0	0	0	0	0	0	0	0	0	0	0	0	0	0	0	0	0	0	0	0	0	0	0	0	0	0	0	57	0	32	1	0	0	0	0	0	0	0	0	0	0	0	0	0	0
ENSG00000089876	186	42	185	9	151	156	218	191	244	162	76	38	58	181	33	151	208	261	19	228	61	124	50	24	240	14	33	139	115	106	267	169	149	209	98	15	151	132	74	43	26	109	103	56	15	133	33	6	138
ENSG00000089902	56	39	88	0	29	79	0	78	0	2	1	0	0	59	6	0	0	109	0	0	40	1	0	0	0	0	0	0	36	4	103	67	0	0	43	0	97	0	0	84	0	0	0	7	0	34	44	0	48
ENSG00000089916	193	99	133	1	77	70	146	177	59	112	27	54	164	65	0	0	76	83	352	69	0	66	66	6	1	0	182	100	94	36	124	185	0	261	54	72	0	91	50	0	0	121	4	0	0	0	78	0	26
ENSG00000090006	86	193	75	256	126	218	82	152	69	102	126	197	191	82	9	27	50	158	131	86	0	109	169	1	90	10	150	123	256	181	104	161	28	87	154	0	23	142	45	169	4	85	0	0	138	139	285	0	114
ENSG00000090013	80	76	62	78	69	66	73	73	65	70	59	60	62	71	63	86	78	76	61	87	72	60	57	65	67	74	80	69	69	66	64	72	69	70	67	66	64	85	68	74	61	69	71	81	65	69	59	71	63
ENSG00000090020	36	0	0	12	56	63	0	1	51	29	5	56	0	6	1	0	25	0	49	0	0	19	0	0	0	0	16	0	0	25	36	28	25	72	6	1	0	0	16	0	0	24	2	1	80	0	18	0	0
ENSG00000090054	178	198	190	167	182	160	175	173	163	199	88	148	159	143	147	122	182	138	153	170	97	150	117	171	78	165	160	173	185	168	146	170	176	161	75	154	139	165	146	147	182	167	122	86	106	149	189	1	178
ENSG00000090060	291	317	384	399	350	377	372	295	334	315	330	245	230	266	260	321	335	301	317	328	144	301	289	3	348	141	333	330	386	297	312	374	237	363	285	271	236	299	291	355	341	359	209	235	320	306	309	51	309
ENSG00000090061	35	65	14	25	57	42	23	39	10	36	22	17	57	17	70	28	83	23	23	33	52	55	57	33	27	14	53	30	58	52	33	52	9	31	10	37	73	27	51	54	23	18	25	19	29	32	37	1	90
ENSG00000090097	105	105	123	134	109	114	58	116	121	103	10	109	20	90	52	88	107	101	119	66	111	113	39	114	100	103	84	145	131	119	81	83	123	92	22	131	66	103	82	8	101	84	52	60	70	102	103	1	87
ENSG00000090104	0	0	0	0	0	0	0	0	0	0	0	0	0	0	0	0	0	0	0	0	0	0	0	0	0	0	0	0	0	0	0	0	0	0	0	0	0	0	0	0	0	0	0	0	0	0	0	0	0
ENSG00000090238	0	0	0	1	0	0	0	0	0	26	0	0	0	6	0	0	0	0	21	0	0	4	0	0	0	0	0	0	0	0	0	13	0	0	0	0	0	0	0	0	0	0	0	0	0	0	0	0	0
ENSG00000090263	30	47	91	63	54	58	43	70	51	68	46	39	66	56	50	56	79	53	38	49	55	46	42	49	47	28	78	42	45	50	36	52	43	33	63	41	44	45	33	68	42	67	49	46	63	64	71	29	59
ENSG00000090266	68	53	32	63	57	84	70	63	44	77	66	40	24	38	61	51	72	49	53	22	73	76	34	24	64	28	41	48	76	70	53	37	45	55	39	40	22	39	51	29	81	47	37	48	46	63	38	47	72
ENSG00000090273	170	170	137	139	161	166	142	184	136	141	138	127	146	151	138	127	174	171	160	168	129	161	155	123	148	179	149	159	164	156	143	159	129	163	142	155	150	173	170	141	150	176	136	183	148	158	146	156	158
ENSG00000090316	165	198	180	162	161	190	187	114	157	188	152	147	180	169	138	161	197	154	168	190	169	178	199	45	158	150	238	159	171	155	189	202	196	203	170	205	197	176	183	201	128	204	146	206	211	77	155	61	96
ENSG00000090339	0	93	0	0	94	70	0	0	0	0	0	0	92	0	0	0	0	1	0	160	0	0	0	0	5	0	0	0	0	0	0	43	0	0	0	0	0	0	0	0	0	92	0	0	1	0	170	0	0
ENSG00000090372	73	106	176	0	47	152	34	16	45	8	0	0	91	102	14	3	0	0	0	1	152	59	122	0	53	0	127	32	0	16	42	26	52	0	109	0	136	1	0	53	85	58	0	0	29	0	59	12	87
ENSG00000090376	0	0	0	0	0	0	0	0	0	0	0	0	0	0	0	0	0	0	0	0	0	0	0	0	0	0	0	0	0	0	0	0	0	0	0	0	0	0	0	0	0	0	0	0	0	0	0	0	0
ENSG00000090382	0	0	0	0	0	0	0	0	0	0	0	0	0	0	0	0	0	0	0	0	0	0	0	0	0	0	0	0	0	0	0	0	0	0	0	0	0	0	0	0	0	0	0	0	0	0	0	0	0
ENSG00000090402	0	0	0	0	0	0	0	0	0	0	0	0	0	0	0	0	0	0	0	0	0	0	0	0	0	0	0	0	0	0	0	0	0	0	0	0	0	0	0	0	0	0	0	0	0	0	0	0	0
ENSG00000090432	170	103	11	176	166	159	152	166	129	189	9	0	103	91	93	0	128	201	47	121	105	174	111	0	168	162	167	51	111	70	147	169	147	135	155	92	171	153	85	213	12	148	151	175	90	194	141	0	194
ENSG00000090447	7	3	2	0	0	6	0	7	0	6	0	0	2	0	1	3	0	3	0	1	0	1	0	0	0	1	1	1	45	1	0	2	3	0	1	0	8	1	1	1	0	31	0	4	1	0	0	0	2
ENSG00000090470	67	0	79	99	19	145	11	51	0	25	0	1	21	4	0	0	54	112	1	86	62	12	37	22	0	0	77	0	85	1	0	24	57	7	43	16	53	72	0	25	5	1	12	0	8	47	68	0	60
ENSG00000090487	107	75	107	95	105	105	137	119	97	118	85	1	122	101	127	89	127	133	81	96	97	115	89	131	63	98	106	97	130	118	47	137	123	103	119	90	2	100	112	76	121	114	105	4	112	91	109	3	96
ENSG00000090512	0	0	0	0	6	0	0	0	0	0	0	0	0	0	0	0	0	0	0	0	0	0	0	0	0	0	0	0	0	0	0	0	0	0	0	0	0	0	0	0	0	0	0	0	0	0	0	0	0
ENSG00000090520	142	149	151	165	173	145	168	145	149	148	158	159	162	131	145	91	159	138	131	183	122	130	126	114	152	134	152	158	129	149	161	236	151	138	101	146	168	136	125	168	213	149	128	145	159	109	156	76	193
ENSG00000090530	0	0	0	0	0	0	0	0	0	0	0	0	0	0	0	0	0	0	0	0	0	0	0	0	0	0	0	0	0	0	0	0	0	0	0	0	0	0	0	3	0	0	0	0	0	0	0	0	0
ENSG00000090534	0	0	0	0	0	0	0	0	0	0	0	0	0	0	0	0	0	0	0	0	0	0	0	0	0	0	0	0	0	0	0	0	0	0	0	0	0	0	0	0	0	0	0	0	0	0	0	0	0
ENSG00000090539	0	0	0	0	0	0	0	0	0	0	0	0	0	0	0	0	84	0	0	0	0	74	0	0	0	0	0	0	0	0	0	63	0	0	0	0	0	0	0	0	0	0	0	0	0	0	0	0	91
ENSG00000090554	0	0	1	0	0	2	0	0	0	0	0	0	0	0	0	0	0	0	0	0	0	0	0	0	0	0	0	0	0	0	0	0	0	0	0	0	0	0	0	0	0	0	0	0	0	0	1	0	0
ENSG00000090565	0	9	0	0	0	0	0	0	0	0	1	0	0	0	0	0	0	0	0	36	0	7	0	0	0	0	1	0	0	0	0	4	0	0	0	0	0	0	0	2	0	0	0	0	0	0	7	0	0
ENSG00000090581	43	78	104	96	68	92	58	92	65	85	85	118	111	51	58	79	114	105	4	0	76	80	119	2	76	68	93	71	110	96	59	93	68	68	58	99	85	83	69	53	97	102	60	84	90	90	82	83	71
ENSG00000090612	70	39	81	0	2	37	0	151	101	0	3	0	0	0	125	0	0	0	0	3	0	21	51	0	4	0	0	0	79	9	0	102	0	0	36	0	54	56	74	0	121	90	80	0	0	124	34	1	0
ENSG00000090615	30	26	132	40	58	151	242	121	54	90	6	143	1	73	0	138	10	69	215	0	39	128	0	0	81	0	104	0	145	0	133	261	0	3	42	18	0	113	167	0	0	47	24	26	58	125	57	0	33
ENSG00000090621	95	144	126	129	99	135	177	162	144	161	80	35	101	99	100	60	116	12	1	88	60	160	154	147	162	97	117	127	158	141	105	135	47	139	59	2	122	111	58	14	50	178	97	0	150	96	139	66	180
ENSG00000090659	0	0	0	0	0	0	0	0	2	0	0	0	0	0	0	0	0	0	0	0	0	0	0	0	0	0	0	0	0	0	0	0	0	0	0	0	0	0	0	0	0	0	0	0	0	0	0	0	0
ENSG00000090661	0	48	104	13	43	95	0	75	98	51	32	53	79	98	0	0	46	63	0	0	0	56	1	0	104	1	66	33	89	0	102	36	0	113	99	27	111	13	57	0	68	0	55	58	88	1	53	0	104
ENSG00000090674	79	64	36	44	29	54	0	36	116	3	51	0	85	24	0	38	70	94	67	30	98	1	37	1	57	0	0	41	82	31	60	65	0	62	77	0	0	82	0	0	5	26	25	0	0	0	62	0	74
ENSG00000090686	108	126	168	219	142	198	149	228	159	189	10	82	174	217	42	93	218	73	178	216	99	157	119	0	72	214	159	171	309	69	205	124	157	175	110	133	140	96	179	180	186	172	183	136	222	115	173	1	233
ENSG00000090776	57	96	96	3	171	83	57	60	37	0	116	1	36	35	88	25	43	61	0	86	1	120	0	0	60	0	0	0	9	0	17	135	119	41	0	0	44	0	0	1	0	59	0	0	0	22	94	0	0
ENSG00000090857	0	1	128	0	15	51	1	137	0	9	1	0	7	122	2	91	4	273	27	0	0	5	109	0	75	0	2	127	77	0	26	47	26	67	0	0	0	0	0	29	175	0	0	0	1	0	0	1	0
ENSG00000090861	321	290	319	315	269	292	310	321	293	264	140	321	265	259	287	337	364	316	285	314	341	321	297	5	286	287	328	326	331	282	334	353	310	352	275	250	274	317	326	356	291	318	294	308	304	304	282	139	247
ENSG00000090863	340	373	355	306	207	339	336	378	196	306	349	359	350	344	288	199	176	241	205	376	89	357	330	224	333	0	308	360	180	345	319	377	305	326	265	228	291	315	281	176	345	235	256	226	356	266	322	70	293
ENSG00000090889	244	63	187	149	125	186	259	273	104	258	0	2	275	128	0	1	144	3	136	107	1	227	313	3	165	123	284	267	251	209	204	134	20	52	23	215	148	102	89	202	111	244	10	201	228	189	0	30	93
ENSG00000090905	2	5	4	25	111	1	91	65	56	72	4	2	149	52	0	5	0	6	0	0	22	26	15	0	22	168	47	0	10	23	1	42	0	2	6	0	0	0	49	0	1	108	15	0	0	18	60	1	0
ENSG00000090920	0	0	0	0	0	0	0	0	0	4	0	0	0	0	0	0	0	0	0	0	0	0	0	0	2	0	0	0	0	0	0	0	0	0	0	0	0	0	0	0	0	0	0	0	0	73	0	0	0
ENSG00000090924	0	27	122	175	9	161	34	0	6	0	0	89	0	0	0	0	0	0	0	1	0	0	0	0	0	0	62	14	140	0	0	0	131	0	0	0	0	10	0	237	0	0	86	0	0	0	0	0	90
ENSG00000090932	0	0	0	0	0	0	0	0	0	0	0	0	0	0	0	0	0	0	0	0	0	0	0	0	0	0	0	0	0	0	0	0	0	0	0	0	0	0	0	0	0	0	0	0	0	0	0	0	0
ENSG00000090971	49	24	27	0	18	65	0	0	1	15	23	0	27	6	0	0	24	0	1	20	1	20	41	0	49	30	32	3	17	0	16	6	0	1	10	37	0	0	24	0	0	40	40	6	0	0	17	0	36
ENSG00000090975	0	7	0	0	65	0	0	0	0	1	0	8	0	0	0	0	26	0	1	1	0	13	0	0	0	0	16	0	0	0	1	14	0	0	2	0	0	0	0	0	1	0	0	0	0	0	0	0	0
ENSG00000090989	0	97	119	146	136	73	137	78	2	146	0	3	0	109	42	56	115	201	84	129	233	28	10	0	207	1	105	114	0	0	40	17	0	0	20	1	89	3	17	0	138	72	100	45	99	84	137	0	0
ENSG00000091009	156	65	292	17	135	144	20	187	180	210	2	12	118	86	163	9	95	159	30	61	8	205	136	2	194	103	82	14	5	233	51	176	3	20	48	8	158	106	62	8	36	6	150	16	93	39	30	0	175
ENSG00000091010	0	0	0	0	0	0	0	0	0	0	0	0	0	0	0	0	0	0	0	0	0	0	0	0	0	0	0	0	0	0	0	0	0	0	0	0	0	0	0	0	0	0	0	0	0	0	0	0	0
ENSG00000091039	204	223	295	127	130	177	102	206	237	119	14	28	79	28	251	54	255	141	48	181	75	149	284	0	169	177	270	324	149	194	154	192	36	98	105	114	29	265	225	406	93	433	77	93	199	51	224	2	231
ENSG00000091073	112	76	86	0	18	2	2	35	146	108	0	0	75	62	0	0	89	30	0	0	93	0	74	0	155	1	98	78	0	82	1	68	31	0	5	1	92	0	1	1	0	0	45	0	73	49	61	0	25
ENSG00000091106	0	0	0	0	0	0	0	0	0	0	0	0	0	0	0	0	0	0	0	0	0	13	0	0	0	0	0	0	0	0	0	0	0	0	0	6	0	0	0	0	0	0	0	0	0	0	0	0	0
ENSG00000091127	228	154	228	207	176	273	247	201	218	137	114	142	131	105	119	193	253	206	23	272	96	204	183	32	3	36	133	139	59	188	156	224	133	106	139	10	237	147	201	151	210	152	122	155	119	147	117	1	203
ENSG00000091128	0	0	0	0	0	0	0	0	0	0	0	0	0	0	0	0	0	0	0	0	0	0	0	0	0	0	0	0	0	0	0	0	0	0	0	0	0	0	0	0	0	0	0	0	0	0	0	0	0
ENSG00000091129	0	0	0	0	0	0	0	0	0	0	0	0	0	0	0	0	0	0	0	0	0	0	0	0	0	0	0	0	0	0	0	0	0	0	0	0	0	0	0	0	0	0	0	0	0	0	0	0	0
ENSG00000091136	12	0	1	0	0	126	39	244	8	0	204	155	130	74	0	57	41	2	1	1	0	49	181	0	14	0	0	1	135	0	0	86	0	0	0	3	0	78	0	67	162	0	1	0	0	42	19	0	181
ENSG00000091137	0	0	0	0	0	0	0	1	0	1	1	1	0	1	1	0	0	0	0	0	0	0	0	0	1	1	0	0	1	0	1	0	0	0	0	0	0	0	0	0	0	1	0	0	1	1	0	0	0
ENSG00000091138	0	0	0	0	0	0	0	0	0	0	0	0	0	0	0	0	0	0	0	0	0	0	0	0	0	0	0	0	0	0	0	0	0	0	0	0	0	0	0	0	0	0	0	0	0	0	0	0	0
ENSG00000091140	229	166	211	277	173	192	204	218	244	204	176	182	174	187	166	99	202	151	115	183	160	208	196	136	170	125	198	179	217	196	192	234	206	184	142	136	223	188	200	207	196	189	175	160	209	189	183	84	204
ENSG00000091157	0	2	0	0	86	0	86	7	0	0	0	0	2	0	0	88	0	4	0	0	0	46	0	0	0	0	0	0	149	111	31	1	0	66	0	0	0	16	0	0	11	47	115	13	63	4	21	0	0
ENSG00000091164	105	118	124	102	135	105	122	125	83	89	81	95	101	104	107	97	111	101	119	115	86	132	103	96	92	99	98	101	110	110	117	135	90	109	96	102	113	120	106	117	133	124	114	98	102	112	93	76	110
ENSG00000091181	0	0	0	0	0	0	0	0	0	0	0	0	0	0	0	0	0	0	0	0	0	0	0	0	0	0	0	0	0	0	0	0	0	0	0	0	0	0	0	0	0	0	0	0	0	0	0	0	0
ENSG00000091262	0	0	0	0	0	0	0	1	0	0	0	0	2	0	0	0	7	0	0	0	0	5	6	0	0	0	0	0	0	0	0	70	0	0	5	8	0	0	0	0	0	0	15	0	0	0	0	0	0
ENSG00000091317	185	199	196	244	215	176	206	200	223	218	213	82	230	180	172	167	154	129	54	219	132	199	210	150	202	1	220	225	210	204	226	202	249	221	152	206	140	235	228	219	207	232	159	210	206	171	210	119	233
ENSG00000091409	269	251	103	4	339	401	176	192	174	194	70	141	214	174	86	244	205	229	317	295	37	152	94	0	145	0	275	22	0	13	226	232	24	180	148	98	205	190	178	230	63	154	73	70	262	145	198	0	111
ENSG00000091428	0	0	0	0	0	0	0	0	1	0	0	0	0	0	3	0	0	0	0	0	0	0	0	0	0	0	0	0	0	0	0	0	0	0	0	0	0	0	0	0	0	0	0	0	0	0	0	0	0
ENSG00000091436	201	131	223	276	284	108	271	226	269	205	4	1	98	199	98	39	300	232	3	426	75	258	122	177	1	0	326	19	219	204	114	276	192	206	139	116	238	247	199	438	251	142	287	152	229	186	115	1	215
ENSG00000091482	0	0	0	0	0	0	0	0	0	0	0	0	0	0	0	0	0	0	0	0	0	0	0	0	0	0	0	0	0	0	0	0	0	0	0	0	0	0	0	0	0	0	0	0	0	0	0	0	0
ENSG00000091483	154	141	133	137	144	154	129	149	132	115	113	141	124	125	86	137	151	144	127	90	106	124	131	118	134	159	128	124	139	114	94	139	133	142	140	127	101	153	128	152	118	147	141	161	137	155	156	115	130
ENSG00000091490	67	134	298	156	3	176	0	295	94	18	152	15	117	165	207	124	52	231	30	0	6	242	1	33	1	0	0	2	235	119	156	155	5	151	122	0	60	90	33	187	124	162	35	0	54	140	76	0	15
ENSG00000091513	0	0	0	0	0	0	0	0	0	0	0	0	0	0	0	0	0	0	0	0	0	0	0	0	0	0	0	0	0	0	0	0	0	0	0	0	0	0	0	0	0	0	0	0	0	0	0	0	0
ENSG00000091527	271	170	136	114	111	179	164	138	193	193	39	0	134	117	221	85	200	131	43	128	79	152	210	0	165	1	117	46	208	152	167	132	49	176	117	13	182	130	92	85	222	240	205	97	143	103	156	0	164
ENSG00000091536	0	0	0	0	0	0	0	0	0	0	0	12	0	0	0	0	0	0	0	0	0	0	0	0	1	0	0	0	95	0	0	0	0	0	0	0	0	0	1	1	0	0	0	0	0	0	0	0	0
ENSG00000091542	171	210	183	121	187	177	218	186	175	203	111	89	164	138	135	169	204	208	53	179	147	150	141	0	208	0	153	196	162	155	159	193	204	161	77	158	189	205	130	77	126	146	0	126	134	109	138	1	146
ENSG00000091583	0	0	0	0	0	0	0	0	0	0	0	0	0	0	0	0	0	0	0	0	0	0	0	0	0	0	0	0	0	0	0	0	0	0	0	0	0	0	0	0	0	0	0	0	0	0	0	0	0
ENSG00000091592	30	0	0	85	134	0	15	1	6	0	0	0	115	0	0	0	0	1	0	0	0	0	0	0	3	0	0	0	0	0	0	0	0	186	0	0	0	0	0	0	0	0	0	0	0	1	8	0	0
ENSG00000091622	0	1	0	0	0	0	0	0	0	0	0	0	0	4	0	0	10	0	0	0	0	0	0	0	0	0	0	0	111	0	0	0	0	3	0	0	0	0	0	0	0	4	0	0	0	2	0	1	41
ENSG00000091640	75	97	105	110	105	108	83	106	111	108	22	123	102	56	29	35	127	93	43	79	98	91	99	89	81	0	128	73	95	100	82	94	87	75	105	83	87	95	81	79	77	104	99	75	120	122	109	54	106
ENSG00000091651	88	111	121	123	132	123	132	114	127	111	70	5	128	90	64	98	149	50	116	141	133	127	139	0	41	112	127	124	131	138	116	113	141	117	98	84	138	137	101	94	121	136	133	129	155	130	28	70	100
ENSG00000091656	0	8	76	0	58	0	0	59	0	54	0	0	0	88	6	0	6	0	0	1	0	43	0	0	0	0	0	0	0	54	0	216	86	0	84	0	135	0	57	0	0	0	0	0	2	0	47	0	0
ENSG00000091664	0	0	0	0	0	0	0	0	0	0	0	0	0	0	0	0	0	0	0	0	0	0	0	0	0	0	0	0	0	0	0	0	0	0	0	0	0	0	0	0	0	0	0	0	0	0	0	0	0
ENSG00000091704	0	0	0	0	0	0	0	0	0	0	0	0	0	0	0	0	0	0	0	0	0	0	0	0	0	0	0	0	0	0	0	0	0	0	0	0	0	0	0	0	0	0	0	0	0	0	0	0	0
ENSG00000091732	121	121	145	96	132	161	148	78	113	139	120	46	134	123	125	0	139	131	126	85	104	77	159	0	141	2	138	142	84	158	127	142	122	136	56	99	0	125	82	103	123	132	122	2	132	136	133	2	120
ENSG00000091831	0	54	0	0	0	0	0	0	0	0	0	0	0	0	0	0	0	0	0	0	0	0	0	0	0	0	0	0	0	0	0	0	0	0	0	0	0	0	0	0	0	0	0	0	0	0	0	0	0
ENSG00000091844	16	0	0	0	4	0	0	0	0	0	0	0	57	23	0	0	11	2	0	0	0	0	0	0	0	0	41	0	0	0	0	3	0	6	0	0	0	0	0	74	0	0	0	1	21	0	2	0	0
ENSG00000091879	2	0	0	0	2	3	0	6	215	7	0	0	5	12	0	0	1	0	0	8	3	7	0	0	0	0	0	138	15	3	1	55	0	0	5	0	0	0	0	0	0	0	0	0	0	7	4	0	7
ENSG00000091947	79	67	119	128	87	63	94	100	109	105	106	82	97	64	54	23	102	104	97	114	45	97	105	1	0	49	91	79	85	87	109	120	72	83	59	0	0	94	99	49	49	94	15	90	62	49	81	75	111
ENSG00000091972	0	0	0	0	0	0	0	0	0	0	0	0	0	0	0	0	0	0	0	0	0	0	0	0	0	0	0	0	0	0	0	0	0	0	0	0	0	0	0	0	0	0	0	0	0	0	0	0	0
ENSG00000091986	5	0	0	0	0	8	0	0	0	5	0	10	0	0	0	0	0	0	0	0	18	0	0	0	0	0	2	0	0	5	38	0	0	2	0	0	4	0	0	0	2	0	0	0	0	3	0	0	0
ENSG00000092009	0	0	0	0	0	0	0	0	0	0	0	0	0	0	0	0	0	0	0	0	0	0	0	0	0	0	0	0	0	0	0	0	0	0	0	0	0	0	0	0	0	0	0	0	0	0	0	0	9
ENSG00000092010	108	89	82	92	104	85	104	93	96	92	91	81	115	97	92	92	97	84	108	83	92	106	80	96	94	90	75	93	80	107	88	107	95	89	84	92	92	105	88	85	84	101	83	98	93	99	81	92	86
ENSG00000092020	58	25	106	96	66	125	76	84	106	52	0	73	52	36	1	86	89	101	68	71	5	91	85	21	140	53	6	95	128	24	57	23	149	1	47	93	95	112	1	111	12	56	73	71	79	0	1	0	103
ENSG00000092036	12	35	38	46	51	23	26	37	43	57	0	0	23	28	35	43	52	42	17	54	40	33	55	0	28	31	37	38	44	18	46	31	55	0	18	31	51	41	47	60	38	31	21	26	52	29	39	0	55
ENSG00000092051	0	0	0	0	0	0	0	0	0	0	0	0	0	0	0	0	0	0	0	0	0	0	0	0	0	0	0	0	0	0	0	0	0	0	0	0	0	0	0	0	0	0	0	0	0	0	0	0	0
ENSG00000092054	0	0	0	0	0	0	0	0	0	0	0	0	0	0	0	0	0	0	0	0	0	0	0	0	0	0	0	0	0	0	0	0	0	0	0	0	0	0	0	0	0	0	0	0	0	0	0	0	0
ENSG00000092067	0	0	0	0	0	0	0	0	0	0	0	0	0	0	0	0	0	0	0	0	0	0	0	0	0	0	0	0	0	1	0	0	0	0	0	0	0	0	0	0	0	0	0	0	0	0	0	0	0
ENSG00000092068	0	0	0	0	2	0	0	150	0	0	0	0	0	0	0	0	1	0	0	0	0	55	0	0	0	0	0	0	0	0	44	6	0	0	0	0	0	0	0	0	1	1	0	149	0	0	0	2	0
ENSG00000092094	18	62	40	101	68	0	3	11	101	7	0	1	105	81	8	29	100	71	15	69	116	110	87	0	95	100	62	65	75	53	79	121	83	136	47	0	0	60	61	0	1	54	78	101	0	77	90	0	105
ENSG00000092096	0	0	0	0	5	0	0	8	0	1	0	0	0	20	0	0	0	0	0	0	0	0	0	0	0	0	0	0	0	0	57	26	19	0	0	0	0	0	0	0	0	0	0	0	0	0	0	0	0
ENSG00000092098	0	0	40	0	13	7	12	1	0	0	0	7	38	19	0	0	47	0	0	0	0	1	0	0	0	0	2	0	0	0	0	0	0	0	0	6	0	55	0	0	0	50	0	0	0	17	0	0	17
ENSG00000092108	121	183	142	177	123	156	156	170	175	119	4	45	100	134	102	23	129	95	156	155	94	122	86	119	117	87	147	167	135	89	107	143	133	64	129	165	2	139	120	186	153	92	134	122	126	27	191	3	179
ENSG00000092140	157	148	65	95	166	135	250	238	154	197	1	0	8	65	157	53	112	172	50	115	52	171	52	1	1	14	223	0	0	109	107	164	114	94	24	32	94	53	149	241	76	174	115	84	139	0	45	75	137
ENSG00000092148	176	383	104	203	166	307	321	206	458	103	175	3	169	129	0	216	219	159	95	38	2	341	37	1	228	12	96	30	292	177	304	420	220	180	42	6	127	191	203	0	98	401	103	236	85	207	248	79	31
ENSG00000092199	220	219	164	182	159	236	204	274	213	177	129	176	264	207	220	230	149	166	151	153	153	244	191	129	233	182	224	202	204	109	173	311	180	204	187	257	163	141	152	178	238	236	181	122	223	167	139	147	217
ENSG00000092200	0	0	0	0	5	0	16	0	0	0	0	0	0	0	0	0	0	0	0	0	0	0	0	0	0	0	0	11	0	0	0	0	0	0	6	0	0	0	0	0	0	0	0	0	0	0	0	0	0
ENSG00000092201	333	390	375	342	271	283	389	364	352	324	169	208	302	221	183	252	357	292	370	355	103	342	280	4	246	290	278	359	367	318	357	425	338	383	279	271	288	263	266	397	370	339	260	366	345	286	264	9	337
ENSG00000092203	184	86	69	250	144	187	187	97	88	197	43	180	188	134	69	19	183	159	149	253	24	210	254	43	23	51	179	212	75	91	256	148	177	23	57	69	165	129	15	28	119	207	63	66	115	62	183	7	174
ENSG00000092208	87	90	99	59	90	95	101	76	79	97	1	3	67	49	71	42	95	89	36	8	72	54	85	0	72	78	71	62	48	49	58	61	0	61	69	93	61	64	5	46	88	73	55	0	97	65	4	1	57
ENSG00000092295	0	0	0	0	0	0	0	1	0	0	0	0	0	0	0	0	42	0	0	0	0	0	0	0	0	0	0	0	0	63	0	0	0	0	0	0	0	0	0	0	0	0	0	0	0	0	0	0	0
ENSG00000092330	136	105	110	11	107	0	78	129	176	148	1	147	60	41	86	70	0	96	131	1	112	140	117	1	0	132	127	120	123	158	0	111	1	77	96	99	69	135	103	0	191	61	56	40	103	128	165	0	144
ENSG00000092345	0	0	0	0	0	0	0	0	0	0	0	0	0	0	0	0	0	0	1	0	0	0	0	0	0	0	0	0	0	0	0	0	0	0	0	0	0	0	0	0	0	0	0	0	0	0	0	0	0
ENSG00000092377	0	0	0	0	0	0	0	0	0	0	0	0	0	0	0	0	0	0	0	0	0	0	0	0	0	0	0	0	0	0	0	0	0	0	0	0	0	0	0	0	0	0	0	0	0	0	0	0	0
ENSG00000092421	0	0	0	0	0	0	0	0	47	0	0	0	0	0	106	0	3	0	0	0	0	0	0	0	0	0	0	0	0	2	0	41	0	0	0	0	0	0	0	23	0	0	0	0	6	0	0	0	0
ENSG00000092439	0	0	59	138	19	221	14	12	100	39	0	1	44	1	98	86	151	0	7	58	0	132	0	2	21	0	97	0	0	211	2	47	0	50	111	0	88	9	0	193	122	5	40	6	31	98	0	0	0
ENSG00000092445	27	15	145	12	1	213	244	106	7	33	0	0	107	0	85	0	48	7	112	180	1	48	164	0	149	0	0	84	181	0	138	0	0	33	16	0	113	219	0	36	0	83	1	145	123	65	1	0	98
ENSG00000092470	92	145	161	216	131	157	187	83	191	116	22	16	174	38	4	0	180	159	170	114	6	130	252	0	137	0	3	164	159	145	188	79	180	120	4	125	133	160	98	27	191	179	121	123	97	152	82	2	144
ENSG00000092529	0	0	0	0	0	0	0	0	0	0	0	0	0	0	0	0	0	0	0	0	0	0	0	0	0	0	0	0	0	0	0	0	0	0	0	0	0	0	0	0	0	0	0	0	0	0	0	0	0
ENSG00000092531	171	166	154	184	185	165	134	181	134	142	23	13	161	141	97	142	166	125	151	164	105	191	138	1	156	139	75	167	39	74	159	125	68	93	96	19	13	153	146	155	127	155	9	32	80	152	167	22	162
ENSG00000092607	0	0	0	0	0	0	0	0	0	0	0	0	0	0	0	0	0	0	0	0	0	0	0	0	0	0	0	0	0	0	0	0	0	0	0	0	0	0	0	0	0	0	0	0	0	0	0	0	0
ENSG00000092621	164	144	142	157	159	166	167	151	152	154	49	114	135	122	164	165	159	173	138	129	184	149	145	84	160	89	158	189	178	149	84	178	217	155	148	166	160	141	175	174	153	175	44	1	158	148	156	173	154
ENSG00000092758	0	1	1	0	0	0	36	2	65	0	18	0	0	0	0	0	0	59	1	65	28	0	0	0	0	0	0	0	82	0	0	65	0	19	0	0	0	37	0	2	0	0	0	0	0	0	0	0	49
ENSG00000092820	158	190	196	220	187	165	166	199	155	177	213	243	239	204	270	245	164	193	188	179	220	158	222	233	154	278	168	183	215	187	168	164	225	210	192	262	218	177	169	215	180	186	211	225	196	238	188	306	215
ENSG00000092841	129	34	95	52	53	88	48	116	43	43	28	42	44	50	35	66	80	89	47	34	47	67	43	38	25	49	52	93	79	66	36	84	56	59	83	43	45	32	68	51	41	32	83	40	46	68	73	53	57
ENSG00000092847	8	0	7	7	27	4	90	90	57	137	5	0	190	4	0	20	66	57	2	2	180	128	126	0	0	0	117	0	155	0	0	180	17	2	135	182	71	82	63	12	0	0	1	0	0	0	80	1	44
ENSG00000092850	0	0	0	0	0	0	0	0	0	0	0	0	0	0	0	0	0	0	0	0	0	0	0	0	0	0	0	0	0	0	0	0	0	0	0	0	0	0	0	0	0	0	0	0	0	0	0	0	0
ENSG00000092853	20	88	37	115	87	29	38	127	124	103	18	22	10	54	22	34	167	231	23	35	4	78	132	0	0	133	38	27	133	60	28	74	250	36	3	102	161	47	88	6	46	220	51	119	156	147	24	0	0
ENSG00000092871	168	130	183	43	5	197	168	159	27	330	152	120	92	142	100	68	177	86	232	68	1	75	136	39	58	10	138	135	73	112	147	120	0	50	48	0	0	152	114	17	92	114	76	80	114	136	67	0	212
ENSG00000092929	0	0	0	248	0	0	0	0	0	0	0	31	76	0	1	0	16	0	2	0	0	0	0	0	0	0	0	0	0	1	0	68	0	0	0	0	173	0	0	0	4	134	0	94	0	0	0	0	51
[truncated: 47,060 more rows]
[truncated: 500 more columns]
