# Supplementary material for: Deconvolution of single-cell multi-omics layers reveals regulatory heterogeneity
Source: Nat Commun. 2019 Jan 28;10:470. doi: 10.1038/s41467-018-08205-7 (PMC6349937; doi:10.1038/s41467-018-08205-7)
Supplement: Supplementary file 8 — Supplementary Data 5 [file 41467_2018_8205_MOESM8_ESM.xls]

scCAT_Morula_501	scCAT_Morula_502	scCAT_Morula_503	scCAT_Morula_507	scCAT_Morula_510	scCAT_Morula_518	scCAT_Morula_520	scCAT_Morula_521	scCAT_Morula_523	scCAT_Morula_525	scCAT_Morula_526	scCAT_Morula_527	scCAT_Morula_528	scCAT_Morula_529	scCAT_Morula_530	scCAT_Morula_531	scCAT_Morula_532	scCAT_Morula_533	scCAT_Morula_534	scCAT_Morula_535	scCAT_Morula_536	scCAT_Morula_537	scCAT_Morula_539	scCAT_Morula_540	scCAT_Morula_542	scCAT_Morula_543	scCAT_Morula_544	scCAT_Morula_545	scCAT_Morula_546	scCAT_Blastocyst_503	scCAT_Blastocyst_504	scCAT_Blastocyst_505	scCAT_Blastocyst_507	scCAT_Blastocyst_508	scCAT_Blastocyst_509	scCAT_Blastocyst_510	scCAT_Blastocyst_512	scCAT_Blastocyst_513	scCAT_Blastocyst_514	scCAT_Blastocyst_515	scCAT_Blastocyst_517	scCAT_Blastocyst_518	scCAT_Blastocyst_519	scCAT_Blastocyst_521	scCAT_Blastocyst_522	scCAT_Blastocyst_523	scCAT_Blastocyst_524	scCAT_Blastocyst_526	scCAT_Blastocyst_527	scCAT_Blastocyst_528
chr1_10712_11439	4	4	0	0	0	0	0	0	0	0	0	0	2	2	0	1	2	4	0	0	0	4	0	0	1	0	0	2	0	0	0	6	0	0	0	0	0	3	0	0	0	0	0	0	0	0	0	0	0
chr1_29302_29552	2	0	0	0	0	0	0	0	0	2	0	0	0	2	0	2	0	0	0	0	0	0	0	0	0	0	0	0	0	0	0	1	0	0	0	0	0	0	0	0	0	0	0	0	0	0	0	0	0
chr1_564352_570346	1028	1212	432	657	222	334	160	306	102	210	78	46	140	60	204	90	102	76	360	324	250	82	108	106	82	48	60	94	56	6	44	78	32	24	46	62	32	38	44	46	18	24	50	40	32	28	30	34	46
chr1_713736_714525	4	0	5	2	0	4	1	4	0	5	0	0	5	0	0	3	0	0	0	4	0	0	0	0	0	0	0	2	0	0	4	0	2	4	0	0	2	0	6	0	0	0	0	0	0	0	0	0	2
chr1_762481_763269	1	0	0	4	0	2	0	1	0	2	0	0	0	0	0	0	0	0	4	0	1	0	0	0	0	2	0	0	0	1	0	0	2	4	0	0	2	2	0	0	0	0	0	2	2	0	0	4	0
chr1_781062_781424	0	0	0	0	0	0	0	0	0	0	0	0	0	0	0	0	0	0	0	0	0	0	0	1	0	0	0	2	0	0	0	0	0	0	0	2	0	0	2	0	0	0	1	0	0	0	0	0	0
chr1_805217_805512	1	0	1	0	0	0	2	0	0	0	0	0	0	2	0	0	0	0	0	0	2	0	0	0	0	0	0	0	0	0	0	0	0	0	0	0	0	0	0	0	0	0	0	0	1	0	0	0	0
chr1_839981_840323	0	2	0	0	0	0	2	0	0	1	0	0	0	0	0	0	0	0	0	0	0	0	0	0	0	0	0	2	0	0	0	0	0	0	0	0	0	0	0	0	0	0	0	0	0	0	0	0	0
chr1_873464_873759	0	0	0	0	0	0	0	3	0	0	0	0	0	0	0	0	0	0	2	0	0	0	0	0	0	0	0	0	0	0	0	0	0	0	0	0	0	0	0	0	0	0	0	0	0	0	0	0	0
chr1_875145_875552	0	0	0	0	0	0	4	3	0	0	0	0	0	0	0	0	0	0	0	0	0	0	0	0	1	0	0	0	0	0	0	0	4	0	0	0	0	0	0	0	0	0	0	0	2	0	0	0	0
chr1_875726_876151	0	0	0	0	0	0	1	3	0	0	0	0	0	1	0	0	0	0	0	0	0	0	0	0	0	2	0	0	0	0	0	0	0	0	0	1	0	0	0	0	0	0	1	0	0	0	0	0	0
chr1_876204_876529	0	0	0	0	0	0	0	2	0	0	0	0	0	1	0	0	0	0	0	0	0	0	0	0	0	0	0	0	0	0	0	0	0	0	0	1	0	0	0	0	0	0	0	0	0	0	0	0	0
chr1_876775_877674	2	1	0	0	0	0	0	9	0	0	0	0	0	0	0	0	0	0	0	4	0	1	0	0	0	0	0	0	0	0	2	4	0	0	0	0	0	0	4	0	0	0	5	0	0	0	0	4	0
chr1_885737_886065	0	0	3	0	2	0	0	0	0	0	0	0	0	0	0	1	0	0	0	0	0	0	0	0	0	0	0	0	0	0	0	0	0	0	0	0	0	0	0	0	0	0	0	0	0	0	0	2	0
chr1_888778_889096	0	0	0	0	0	0	0	7	0	0	0	0	0	0	0	0	0	0	0	4	0	0	0	0	0	0	0	0	0	0	0	0	0	0	0	0	0	0	0	0	0	0	0	0	0	0	0	0	0
chr1_894425_894987	1	0	0	0	0	0	0	4	1	0	0	0	0	0	0	0	0	0	0	0	1	0	0	0	0	0	0	0	0	0	0	0	0	0	2	2	0	0	0	0	0	0	3	0	0	0	1	0	0
chr1_895837_896174	1	0	2	0	0	0	0	2	0	0	0	0	0	0	0	0	0	2	3	0	0	0	0	0	0	0	0	0	0	0	0	0	0	0	0	2	0	0	0	0	0	0	0	0	0	0	0	0	0
chr1_901907_902628	0	0	2	0	0	0	0	1	0	0	0	0	0	4	0	0	0	0	0	0	0	0	0	0	0	0	0	0	0	0	0	0	0	1	0	0	0	0	0	2	1	0	0	0	0	0	0	0	0
chr1_906231_906485	0	0	0	1	0	0	0	2	0	2	0	0	0	0	0	0	0	0	0	0	0	0	0	0	0	0	0	0	0	0	2	0	0	0	0	0	0	0	0	0	0	0	0	0	0	0	0	0	0
chr1_906687_906982	0	0	0	0	0	0	0	6	0	0	0	0	0	0	0	0	0	0	0	0	0	0	0	0	0	0	0	0	0	0	0	0	0	1	0	0	0	0	0	0	0	0	0	0	0	0	0	0	0
chr1_911332_911902	0	0	0	0	0	0	0	12	0	0	0	0	2	0	0	0	0	0	0	0	0	0	0	0	0	0	0	0	0	0	0	0	0	2	0	0	0	0	1	0	0	0	0	0	0	0	0	0	0
chr1_915816_916066	0	0	0	0	0	0	0	4	0	0	0	0	0	0	0	0	0	0	0	0	0	0	0	0	0	0	0	0	0	0	0	0	0	0	0	0	0	0	0	0	0	2	0	0	0	0	0	0	0
chr1_917431_917681	0	0	0	0	0	0	0	3	0	0	0	0	0	0	0	0	0	0	0	0	0	0	0	0	0	0	0	0	0	0	0	0	0	0	3	0	0	0	0	0	0	0	0	0	0	0	0	0	0
chr1_918698_918962	0	0	0	3	0	0	0	0	0	0	0	0	0	1	0	0	0	0	0	0	0	0	0	0	0	0	0	0	0	0	1	0	0	0	2	0	0	0	0	0	0	0	0	0	0	0	0	1	0
chr1_919289_919985	0	2	0	0	0	0	0	2	0	0	0	0	2	0	0	0	0	0	0	0	0	0	0	0	0	0	0	0	0	0	3	0	0	2	4	0	0	0	0	0	4	2	0	0	0	0	0	2	0
chr1_934269_934939	3	0	6	0	0	0	0	2	1	0	0	0	1	0	2	0	0	0	0	0	0	2	0	0	0	1	0	0	0	0	2	0	0	0	2	0	0	0	0	0	0	0	0	0	4	0	0	0	0
chr1_935187_936245	0	4	3	2	0	3	0	4	0	6	4	0	0	2	2	0	0	2	2	0	2	0	0	0	2	1	0	0	0	0	0	0	0	0	2	1	0	0	0	0	2	2	7	0	2	0	0	0	0
chr1_937175_937591	0	0	4	0	0	0	0	0	0	0	0	0	0	0	0	0	0	0	0	0	0	0	0	0	0	0	0	0	0	0	0	0	0	0	0	0	0	0	0	0	0	0	0	0	0	0	0	1	0
chr1_941855_942125	0	0	0	0	0	0	0	0	0	4	0	0	0	2	2	0	0	0	0	0	0	0	0	0	0	0	0	0	0	1	0	0	0	0	0	0	1	0	0	0	0	0	0	0	0	0	1	0	0
chr1_954533_955641	2	0	0	4	0	1	0	4	2	4	0	0	2	2	0	0	1	2	2	2	0	0	0	6	0	0	0	3	0	0	0	0	0	0	0	4	0	0	0	0	0	0	0	2	0	0	1	0	2
chr1_956524_957135	0	0	0	0	0	0	0	2	0	0	0	0	0	0	0	0	0	0	0	0	0	0	0	0	0	0	0	0	1	0	0	0	0	0	0	0	0	2	0	0	0	0	0	0	0	0	0	0	0
chr1_959851_960499	2	0	0	0	0	0	0	6	0	1	0	0	0	0	6	0	0	0	0	0	0	0	0	4	0	0	0	2	2	2	0	0	0	3	0	0	0	0	0	0	0	0	2	0	6	0	0	0	0
chr1_968278_968957	0	0	0	2	0	2	0	7	0	2	0	0	0	0	2	2	0	0	0	0	0	0	0	2	0	0	0	0	0	0	2	2	2	0	0	0	2	0	1	2	2	0	0	0	2	0	0	0	0
chr1_975814_976827	2	6	4	4	0	0	2	7	0	0	4	0	2	2	0	3	6	2	2	6	0	0	2	0	4	2	0	0	0	0	4	0	2	0	0	0	0	2	2	0	1	2	0	2	0	0	0	2	0
chr1_987272_987522	0	1	0	0	0	0	0	1	0	0	0	0	0	0	0	0	0	0	0	0	0	1	0	0	0	0	0	0	0	0	0	0	0	0	0	0	0	0	0	0	0	0	0	0	0	0	0	0	0
chr1_994737_995272	2	0	2	0	0	4	2	4	0	0	0	0	0	0	0	0	0	0	0	0	0	0	0	0	0	0	0	2	0	0	0	0	2	0	0	0	0	0	2	2	2	2	0	0	0	0	0	0	0
chr1_999194_999582	0	0	0	0	0	0	0	1	0	2	0	2	0	0	0	0	0	0	0	0	0	0	0	0	0	0	0	0	0	0	0	0	0	1	0	0	0	0	1	0	0	0	0	2	0	0	0	0	0
chr1_1004372_1004890	0	0	0	0	0	0	1	2	0	2	2	0	0	0	3	1	0	0	0	0	0	2	0	0	0	0	0	0	0	0	0	0	0	2	0	2	0	0	0	0	0	0	0	0	2	0	0	0	0
chr1_1009105_1009857	2	0	0	0	0	0	0	0	0	0	0	0	0	0	0	0	0	0	0	0	0	0	0	0	0	0	0	0	0	0	0	0	0	0	0	0	0	0	0	0	0	0	0	0	0	0	0	0	2
chr1_1014815_1015306	0	0	0	0	0	0	0	0	0	0	0	0	0	0	0	0	0	0	0	0	0	0	0	0	0	0	0	2	0	0	0	0	0	0	0	2	0	0	0	0	1	0	0	0	0	0	0	0	0
chr1_1021106_1021356	0	0	0	0	0	0	0	2	0	0	0	0	0	0	0	0	0	0	0	0	0	0	0	0	0	0	0	0	0	0	0	0	0	0	0	0	0	0	0	0	0	0	0	0	0	0	2	0	0
chr1_1026986_1027467	0	0	2	0	0	2	0	0	0	0	0	2	0	0	0	0	0	2	2	1	0	0	0	0	0	0	0	0	0	0	0	0	0	0	1	0	1	2	0	0	0	0	0	0	0	0	0	0	0
chr1_1049635_1049885	0	0	0	0	0	0	0	0	0	0	0	0	0	0	0	0	0	0	0	0	0	6	0	2	0	0	0	0	0	0	0	0	0	0	0	0	0	0	0	0	0	0	0	0	0	0	0	0	0
chr1_1051225_1052218	0	2	4	2	0	16	2	20	0	11	4	4	4	0	0	0	4	0	4	2	0	4	2	8	4	2	0	2	2	0	2	2	0	2	0	0	0	0	2	4	4	0	2	2	2	4	2	0	0
chr1_1057152_1057700	0	0	0	0	0	2	0	3	0	0	0	0	0	0	0	0	0	0	0	0	0	3	0	0	0	0	0	0	0	0	0	0	0	0	0	0	0	0	0	2	0	2	2	0	0	2	0	0	0
chr1_1058220_1059330	3	0	0	0	0	5	3	10	0	0	0	0	0	0	0	0	0	0	0	0	0	0	0	0	0	0	4	2	0	0	0	0	0	0	0	2	0	0	0	0	0	0	2	0	2	0	0	0	0
chr1_1060371_1061204	0	0	0	0	0	2	0	6	4	0	0	0	0	1	0	0	0	0	0	0	0	0	0	0	0	0	0	0	0	0	0	0	0	2	0	0	0	0	0	0	0	0	0	0	0	2	0	0	0
chr1_1066294_1066544	0	0	0	0	0	0	0	3	0	0	0	0	0	0	0	0	0	0	0	0	0	0	0	0	0	0	0	0	0	0	0	0	0	0	0	0	0	0	0	0	0	0	0	0	0	0	0	0	0
chr1_1067943_1068260	0	0	0	0	0	0	0	6	0	0	0	0	0	0	0	0	0	0	0	0	2	0	0	0	0	0	0	0	0	0	0	0	0	0	0	0	0	0	0	0	0	0	0	0	0	0	0	0	0
chr1_1073147_1073470	0	0	2	0	0	0	0	1	0	0	0	0	0	3	0	0	0	0	0	0	0	0	0	0	1	0	0	0	0	0	0	0	0	0	0	0	0	0	0	0	0	0	0	0	0	0	0	0	0
chr1_1092847_1093645	0	0	0	2	0	2	0	3	2	2	0	0	0	0	0	0	0	0	0	0	0	0	0	0	0	0	0	0	0	0	0	2	0	0	0	0	0	0	0	0	0	0	0	0	2	0	0	0	4
chr1_1126330_1126794	2	2	0	0	0	0	0	0	0	3	1	2	2	1	3	0	0	0	0	2	1	3	1	0	0	0	0	0	0	0	0	0	0	0	0	0	0	0	0	0	0	0	0	0	0	0	0	0	0
chr1_1126902_1127468	0	0	1	0	0	2	2	0	2	3	4	0	2	1	1	3	0	0	0	0	1	5	1	0	4	0	0	2	0	0	0	0	0	0	0	0	0	0	0	0	0	0	0	0	0	0	0	0	0
chr1_1136279_1136717	0	0	0	0	0	0	1	8	2	1	0	0	0	0	1	0	0	0	0	0	0	0	0	0	0	0	0	0	0	0	0	0	0	0	0	0	0	0	0	0	0	0	0	0	0	0	0	0	0
chr1_1138469_1138731	0	0	0	0	0	3	0	3	0	0	0	0	3	0	0	0	0	0	0	0	0	0	0	0	0	0	0	0	0	0	0	0	0	0	0	0	0	0	0	0	0	0	0	1	0	0	0	0	0
chr1_1141974_1142819	0	2	0	2	0	3	2	5	0	0	0	0	0	2	0	0	0	0	0	0	0	0	0	0	0	0	0	2	2	0	0	0	3	0	0	0	0	0	0	0	0	0	9	0	0	0	0	0	0
chr1_1143082_1143332	0	0	0	2	0	0	0	3	0	0	0	0	0	0	0	0	0	0	0	0	0	0	0	0	0	0	0	3	0	0	0	0	0	0	0	0	0	0	1	0	0	0	1	0	0	0	0	0	0
chr1_1143414_1143772	0	0	0	0	0	0	2	3	0	0	0	0	0	0	0	0	0	0	0	0	0	0	0	0	0	0	0	5	0	0	0	0	0	0	0	0	0	0	1	0	0	0	0	0	0	0	0	0	0
chr1_1166906_1168128	2	5	2	2	0	0	3	8	4	10	0	0	0	4	0	5	0	2	0	4	4	0	0	2	0	0	2	0	0	0	0	0	0	2	0	4	0	0	2	0	0	0	4	0	2	0	0	0	2
chr1_1173413_1173722	0	0	0	0	0	1	0	0	0	0	0	0	0	0	0	0	0	0	0	0	0	0	0	0	0	0	0	0	0	0	0	0	0	0	0	1	0	0	0	2	0	0	0	0	1	0	0	0	0
chr1_1186173_1186423	0	0	0	0	0	0	1	0	0	0	0	0	0	0	0	0	0	0	0	0	0	0	0	0	0	0	0	0	0	0	0	0	0	0	0	0	0	0	0	0	0	1	0	0	0	0	0	0	0
chr1_1191985_1192235	0	0	2	0	0	2	0	0	0	0	0	1	2	1	0	0	0	0	0	0	0	0	0	0	0	0	0	0	0	0	0	0	0	0	0	0	0	0	0	0	0	0	0	0	0	0	0	0	0
chr1_1193993_1194276	0	0	0	0	0	3	0	0	0	0	0	0	0	0	3	0	0	0	0	0	0	0	0	1	0	0	0	0	0	0	0	0	0	0	0	0	0	0	0	0	0	0	0	0	3	0	0	0	0
chr1_1195221_1195782	0	0	0	0	0	5	0	0	0	0	0	0	0	0	0	4	0	0	0	3	0	0	0	0	0	0	0	0	0	0	0	0	0	0	0	0	4	0	0	0	0	0	0	0	0	0	0	0	0
chr1_1208074_1208389	0	2	0	0	0	4	0	0	0	0	0	0	0	0	0	0	0	0	0	0	0	0	0	0	0	0	0	0	0	0	0	0	0	0	0	0	0	0	0	0	0	0	0	0	0	0	0	0	0
chr1_1208804_1209830	2	0	0	4	0	4	2	2	2	4	0	0	0	0	0	0	4	1	0	1	0	0	0	0	2	0	0	0	2	0	2	0	0	2	0	0	0	2	0	0	0	0	0	2	0	2	0	0	0
chr1_1225688_1225938	0	0	0	0	0	0	0	2	0	0	0	0	0	0	0	0	0	0	0	0	0	0	0	0	0	0	0	0	0	0	0	0	0	0	0	0	0	0	0	0	0	0	0	0	0	0	0	0	0
chr1_1227021_1227555	0	0	2	0	0	2	0	6	0	0	0	2	0	0	0	1	0	0	0	0	0	0	0	0	0	2	0	0	0	0	0	0	0	0	0	0	0	0	0	0	0	0	0	0	0	0	0	0	0
chr1_1228925_1229654	0	0	2	2	0	0	4	9	2	3	0	0	0	2	2	2	4	0	0	0	2	2	0	0	2	0	0	0	0	0	0	0	0	0	0	0	0	0	4	0	0	0	2	0	0	0	0	0	0
chr1_1235605_1235865	2	0	0	0	0	0	0	3	1	0	0	0	0	0	0	0	0	0	0	0	0	0	1	0	1	0	0	0	0	0	0	0	0	0	0	0	0	0	0	0	0	0	0	0	0	0	0	0	0
chr1_1237265_1237765	0	0	0	0	0	0	1	12	0	0	0	0	0	0	0	0	0	3	0	0	0	0	0	0	0	0	0	0	0	0	0	0	0	0	0	0	0	0	0	0	0	0	0	0	0	0	0	0	0
chr1_1238397_1238698	0	0	0	0	0	1	1	0	0	0	0	0	0	0	0	0	0	0	0	0	0	0	0	0	0	0	0	0	0	0	0	0	0	0	0	0	0	0	0	0	0	0	0	0	0	0	0	0	0
chr1_1239691_1239964	0	0	0	0	0	0	0	1	0	0	0	0	0	0	0	0	0	0	0	0	0	0	0	0	0	0	0	0	0	0	0	0	0	0	0	0	0	0	0	0	0	0	0	0	0	0	0	0	0
chr1_1240162_1240726	0	0	0	0	0	0	0	0	0	2	0	0	0	2	0	0	0	0	0	0	0	0	0	0	0	0	0	0	0	0	0	0	0	0	0	0	1	0	0	0	0	0	0	1	0	0	0	0	0
chr1_1240893_1241168	0	0	0	0	0	0	0	0	0	0	1	0	0	0	0	0	0	0	0	0	0	0	0	0	0	0	0	0	0	0	0	0	0	0	0	0	1	0	0	0	0	0	0	0	0	0	0	0	0
chr1_1242953_1245251	4	2	2	2	0	2	0	10	0	8	0	0	2	10	6	0	8	5	1	6	0	4	0	4	0	0	2	0	0	0	0	0	0	2	0	0	0	14	0	0	0	0	8	2	4	0	4	0	0
chr1_1246022_1246370	0	1	0	0	0	0	2	2	0	0	0	0	0	0	1	0	0	0	0	0	0	0	0	0	0	0	0	0	0	0	0	0	0	0	0	0	0	0	0	0	0	0	0	0	0	0	0	0	0
chr1_1253397_1254177	1	2	0	2	0	0	3	9	0	0	0	0	0	0	0	0	0	0	0	0	2	0	0	0	0	0	0	0	0	2	0	0	0	0	0	0	0	0	0	0	0	0	0	0	0	0	0	0	0
chr1_1259812_1260586	5	0	0	2	0	0	1	4	0	1	0	0	4	0	0	0	1	2	0	0	0	1	1	2	2	0	0	0	0	0	0	0	2	2	2	0	0	0	0	0	0	0	0	0	0	0	0	4	0
chr1_1268866_1269310	0	0	0	0	0	0	2	10	0	0	0	0	0	0	0	0	0	0	0	0	0	0	0	0	0	0	0	0	0	0	0	0	0	0	0	0	0	0	0	0	0	0	0	0	0	0	0	0	0
chr1_1272996_1273586	0	0	0	0	0	1	2	5	0	5	2	0	3	0	0	0	0	0	2	0	0	0	0	2	0	0	0	0	0	0	0	0	0	0	0	0	0	0	2	0	2	0	1	0	0	0	2	0	0
chr1_1277811_1278061	0	0	0	0	0	0	0	4	0	0	0	0	0	0	0	0	0	0	0	0	0	0	0	0	0	0	0	0	0	0	0	0	0	0	0	0	0	0	0	0	0	0	0	0	0	0	0	0	0
chr1_1279962_1280690	0	0	0	0	0	0	0	0	0	0	0	0	2	0	0	4	0	0	0	0	0	0	0	0	0	0	0	0	0	0	0	0	0	0	0	0	0	0	6	0	0	0	0	0	0	0	0	0	0
chr1_1283138_1283784	0	0	0	0	0	0	0	2	0	2	0	0	0	0	0	0	0	0	0	0	0	0	0	0	0	0	0	0	0	0	0	0	0	0	0	0	0	0	4	0	0	0	0	0	0	0	0	0	0
chr1_1284705_1285313	2	0	0	0	0	0	0	3	0	2	0	0	0	0	0	2	0	0	0	0	1	4	0	0	2	0	0	0	0	0	2	0	0	0	0	0	0	0	0	0	0	0	0	0	0	0	0	0	0
chr1_1286902_1287741	2	0	0	4	0	0	2	8	0	4	0	0	2	0	0	0	2	0	0	0	2	1	0	0	0	0	0	0	0	0	0	0	0	2	0	3	2	0	0	0	0	0	2	0	0	4	2	0	2
chr1_1290924_1291174	0	0	0	0	0	1	0	2	0	0	0	0	2	0	0	0	0	0	0	0	0	0	0	0	0	2	0	0	0	0	0	0	0	0	0	0	0	0	0	0	0	0	0	0	0	0	0	0	0
chr1_1293765_1294717	0	0	0	0	0	0	2	2	0	0	0	0	0	0	0	0	0	0	0	0	0	0	0	0	0	0	0	0	0	0	0	0	0	3	0	0	2	0	0	0	0	0	2	0	0	0	0	2	2
chr1_1295055_1295552	0	0	2	0	0	0	0	0	0	0	0	0	0	0	0	0	0	0	0	0	0	0	0	0	0	0	0	0	0	0	0	0	0	4	0	0	0	0	0	0	0	0	0	0	1	0	0	2	0
chr1_1295875_1296333	0	0	1	0	0	0	0	0	0	2	0	0	0	0	0	0	0	0	0	0	0	0	0	0	0	0	0	0	0	0	0	0	4	0	1	0	0	0	3	0	0	0	0	0	1	0	0	0	0
chr1_1306906_1307156	0	0	0	0	0	2	0	1	0	0	0	0	0	1	0	0	0	0	0	0	0	0	0	0	0	0	0	0	0	0	0	0	0	0	0	0	0	0	0	0	0	0	0	0	0	0	0	0	0
chr1_1307423_1307948	2	0	1	0	0	4	2	4	0	3	0	1	0	3	0	0	0	0	0	0	0	1	0	0	0	0	0	0	0	0	0	0	0	0	0	0	0	0	0	0	0	0	2	0	0	0	2	1	0
chr1_1310305_1311072	2	4	5	0	0	2	4	3	4	4	4	7	4	2	2	6	2	0	3	8	3	4	0	2	2	2	0	2	0	4	0	0	0	2	0	3	0	2	2	0	6	2	0	0	6	0	6	2	0
chr1_1334360_1335797	8	2	6	4	0	4	6	16	2	2	4	2	2	2	5	8	2	0	6	2	2	4	2	0	0	2	0	7	0	4	0	0	4	4	4	0	0	0	4	3	0	0	0	0	4	0	0	2	0
chr1_1337353_1337802	2	1	5	1	4	3	0	2	1	0	4	0	0	0	0	0	0	0	0	0	0	0	0	0	0	0	0	0	0	0	0	0	0	0	0	0	0	0	0	0	0	0	0	0	0	0	0	0	0
chr1_1342412_1343046	4	2	2	1	0	2	0	3	0	4	1	2	1	2	2	0	0	0	2	0	0	2	1	0	2	0	0	0	0	0	0	0	0	0	0	2	0	0	4	0	0	0	0	1	2	0	0	1	0
chr1_1343191_1343452	2	0	0	0	0	0	0	3	0	0	3	0	0	0	0	0	0	0	0	0	0	0	0	0	0	0	0	0	0	0	0	0	0	0	0	0	0	0	0	0	0	0	0	0	1	0	0	1	2
chr1_1344222_1346170	2	3	10	0	0	7	0	12	2	10	2	0	5	0	4	5	0	4	4	2	2	2	0	2	12	0	5	0	0	0	4	0	0	0	0	0	0	0	0	0	0	0	0	0	0	0	0	0	0
chr1_1346751_1347001	0	0	0	1	0	1	0	0	0	1	0	0	3	0	0	0	0	0	0	0	0	0	0	0	0	0	0	0	0	0	0	0	0	0	0	0	0	0	0	0	2	0	0	0	0	0	0	0	0
chr1_1358030_1358707	0	0	0	0	0	0	1	2	0	2	4	0	1	0	0	0	0	0	0	0	0	0	0	4	0	2	0	0	0	2	2	0	4	0	0	0	0	0	2	2	0	0	2	0	0	0	2	0	0
chr1_1362399_1362704	1	0	2	2	0	0	2	2	0	0	0	0	0	0	0	0	0	0	2	1	0	0	0	0	0	0	0	0	0	0	0	0	2	0	0	0	0	0	0	0	0	0	2	0	0	0	0	0	0
chr1_1363773_1364182	0	1	3	0	0	0	1	3	0	0	0	0	0	0	0	1	2	1	2	2	0	0	0	0	0	0	0	0	0	2	0	0	0	0	0	0	0	0	0	0	0	0	0	0	0	0	0	0	0
chr1_1365662_1365912	0	0	4	0	0	0	0	0	0	0	0	2	0	0	0	0	0	0	0	0	0	0	0	0	0	0	0	0	0	1	0	0	0	0	0	4	0	0	0	0	0	0	0	0	0	0	0	0	0
chr1_1367027_1367608	0	0	0	0	0	0	2	3	0	0	0	0	0	0	0	0	0	0	0	0	0	0	0	0	0	0	0	0	0	0	0	0	0	4	0	0	0	0	2	0	2	0	0	2	0	0	0	0	0
chr1_1368522_1369023	0	0	0	0	0	0	0	0	0	0	2	0	0	0	0	0	0	0	0	0	0	0	0	0	0	0	0	0	0	0	0	6	0	0	2	4	0	2	0	0	2	2	0	0	0	2	0	0	0
chr1_1370748_1371285	2	2	0	2	0	4	0	3	0	0	2	0	0	1	0	0	0	0	0	2	0	1	2	0	0	0	0	2	0	0	0	0	4	0	0	0	0	0	0	0	4	0	0	2	0	0	0	0	0
chr1_1371723_1372021	0	0	0	0	0	2	2	0	0	0	0	0	0	0	0	0	0	0	0	0	0	0	0	0	0	0	0	0	0	0	0	0	0	1	0	0	0	0	2	0	1	0	0	0	0	0	0	0	2
chr1_1376179_1376516	0	0	0	0	0	0	0	0	0	0	0	0	0	0	2	0	0	0	0	0	0	0	0	0	0	0	0	0	0	0	0	0	0	0	0	0	0	0	0	0	0	0	2	1	2	0	0	0	0
chr1_1404758_1407411	8	10	0	2	2	18	4	29	17	17	14	4	4	8	6	28	6	2	8	6	4	10	6	2	2	6	2	2	0	0	4	2	0	2	0	0	0	2	0	0	0	0	0	0	0	0	0	0	0
chr1_1407972_1409303	2	3	3	0	0	2	4	7	2	0	0	0	0	2	6	0	0	0	2	0	0	4	1	0	0	0	2	0	0	0	0	0	0	0	1	0	0	0	0	0	0	2	0	0	0	0	0	0	0
chr1_1414538_1415125	8	2	0	4	0	4	0	5	0	0	0	0	0	2	0	0	0	0	0	0	0	0	0	0	0	0	0	0	0	0	0	0	0	0	0	0	0	2	0	0	0	0	0	0	0	0	0	0	0
chr1_1422570_1422820	1	1	0	0	0	1	0	2	1	0	0	0	0	0	0	0	0	0	0	0	0	0	3	0	0	2	0	0	0	0	0	0	0	0	0	0	0	0	0	0	0	0	0	0	0	0	0	0	0
chr1_1422903_1423244	0	1	0	2	0	4	0	6	0	0	0	0	0	0	1	0	0	0	0	0	0	0	1	0	0	0	0	0	0	0	0	0	0	0	0	0	0	0	0	0	0	0	0	0	0	0	0	0	0
chr1_1433181_1433566	1	2	0	0	0	4	1	0	2	0	0	0	0	0	0	1	0	0	0	2	0	0	0	0	0	0	0	0	0	0	0	0	0	0	0	1	0	0	0	0	0	0	0	0	0	0	0	0	2
chr1_1434955_1435488	3	0	0	2	0	2	0	0	0	2	1	0	0	0	0	0	0	0	0	0	0	0	0	1	1	0	0	0	0	0	1	0	0	0	0	0	0	0	0	0	0	0	0	0	0	0	0	0	0
chr1_1435560_1435823	1	0	0	2	0	1	0	0	0	0	0	0	2	1	0	0	0	2	0	0	0	1	0	0	1	0	0	0	0	0	0	0	0	0	0	0	0	0	0	0	0	0	0	0	0	0	2	0	0
chr1_1440138_1441079	2	0	0	0	0	3	0	8	0	1	3	0	0	0	1	0	5	2	7	0	0	0	2	0	4	0	0	2	0	0	2	0	0	0	0	0	0	0	0	0	0	0	0	0	0	0	0	0	2
chr1_1446207_1447766	6	2	0	2	0	2	10	8	2	4	2	2	0	2	0	0	0	6	0	7	2	4	0	0	2	0	0	0	0	0	4	2	0	0	0	4	0	0	1	0	0	0	2	0	2	0	0	4	0
chr1_1469807_1470057	0	0	0	0	0	1	0	4	0	1	0	0	0	0	0	0	0	0	0	0	0	0	0	0	0	0	2	0	0	0	0	0	0	0	0	4	0	0	0	0	0	0	0	0	0	0	0	0	0
chr1_1470801_1471416	0	0	3	0	0	4	0	3	0	0	0	0	0	2	0	0	0	0	0	4	0	0	0	0	0	0	0	0	0	0	0	0	0	0	0	3	0	0	0	0	0	0	0	0	0	0	0	0	0
chr1_1475053_1475303	0	0	2	0	0	0	0	0	0	0	0	0	0	0	0	0	0	0	0	0	0	0	0	0	0	0	0	0	0	0	0	0	0	0	0	0	0	0	0	0	0	0	0	0	0	0	0	0	0
chr1_1490194_1490873	0	0	0	3	0	6	0	5	0	0	0	0	0	0	0	1	0	0	0	2	0	0	0	0	0	0	0	0	0	0	0	0	0	0	0	0	0	0	0	0	0	0	0	0	0	0	0	0	0
chr1_1509332_1511245	4	2	7	6	0	10	6	11	0	6	2	0	2	2	3	3	2	0	2	4	0	8	0	0	4	4	2	0	0	0	2	0	6	2	0	0	0	0	4	0	0	0	0	0	2	0	0	0	0
chr1_1514483_1515024	4	0	0	0	0	2	0	4	0	4	0	0	2	0	0	0	0	0	1	2	1	0	0	0	0	0	0	0	0	0	0	0	0	0	0	0	0	0	0	0	0	0	0	0	0	0	0	0	0
chr1_1515259_1515925	7	0	2	0	0	4	4	3	4	4	0	0	0	0	0	2	0	0	0	0	3	0	0	0	0	0	0	0	0	0	0	0	0	0	0	0	0	0	1	0	1	0	0	0	0	0	0	0	0
chr1_1516397_1517085	3	0	1	1	0	1	0	7	1	2	3	0	0	0	0	5	0	0	2	0	2	1	1	0	0	0	0	0	0	0	0	0	0	0	0	0	0	0	0	0	0	0	0	0	0	0	0	0	0
chr1_1517176_1517648	0	0	0	2	0	4	0	10	1	3	1	0	0	0	0	0	0	0	2	0	0	0	3	0	0	0	0	0	0	0	0	0	0	0	0	0	0	0	0	0	0	0	0	0	0	0	0	0	0
chr1_1519651_1519958	0	0	0	2	0	0	2	2	0	0	0	0	0	0	0	1	0	2	1	0	0	3	0	0	0	0	0	0	0	0	0	0	0	0	0	0	0	0	0	0	0	0	0	0	0	0	0	0	0
chr1_1521915_1522187	0	0	0	2	0	0	0	1	0	1	1	0	0	0	0	0	0	0	0	0	0	0	2	0	0	0	0	0	0	0	0	0	0	0	0	0	0	0	0	0	0	0	0	0	0	0	0	0	0
chr1_1522368_1523422	12	0	0	3	0	2	7	3	4	9	4	0	2	0	0	2	2	2	4	2	0	4	0	4	0	0	0	0	0	0	1	0	0	0	0	4	2	0	0	0	0	0	0	2	0	0	0	0	0
chr1_1534865_1535156	0	0	2	0	0	0	0	2	0	3	0	0	0	1	0	2	0	0	2	0	0	2	0	0	0	0	0	0	0	0	0	0	0	0	0	0	0	0	0	0	2	0	0	0	0	0	0	0	0
chr1_1549004_1549254	0	0	0	0	0	0	0	1	0	2	0	1	0	0	0	0	0	0	0	0	0	0	0	0	0	0	0	0	0	0	0	0	0	0	0	0	0	0	0	0	0	0	0	0	0	0	0	0	0
chr1_1549550_1551702	12	10	11	0	0	2	6	26	8	9	10	2	7	0	12	26	4	6	7	2	6	6	2	4	6	6	4	0	0	0	0	0	8	2	2	2	0	0	6	0	2	6	8	2	10	2	2	2	2
chr1_1555610_1555860	0	0	0	0	0	0	0	0	0	0	0	0	0	0	0	0	0	0	0	0	0	0	0	0	0	0	0	0	0	0	0	0	2	0	0	0	0	0	2	0	0	0	0	2	0	0	0	0	0
chr1_1564603_1564853	0	0	0	0	0	0	0	0	0	1	0	0	0	0	0	0	0	0	0	0	1	0	0	0	0	0	0	0	0	0	0	0	0	0	0	0	0	0	0	0	0	0	0	0	0	0	0	0	0
chr1_1564972_1566289	2	2	6	5	0	2	0	7	4	3	0	0	2	2	2	0	4	0	2	4	4	0	2	0	4	2	0	0	0	0	0	0	0	0	0	0	0	0	0	0	0	0	0	0	2	0	2	0	0
chr1_1567566_1567816	0	0	0	1	0	0	0	2	0	0	0	0	0	0	0	0	0	0	0	0	0	0	0	0	0	0	0	0	0	0	0	0	0	0	0	0	0	0	0	0	0	0	0	0	0	0	0	0	0
chr1_1590233_1590904	0	3	0	1	0	6	1	3	0	2	2	2	2	2	2	2	0	1	2	0	2	2	0	0	2	0	0	0	2	0	0	0	4	0	0	2	0	0	0	2	1	0	0	0	0	0	2	0	0
chr1_1597162_1597412	0	2	0	0	0	4	0	0	0	4	0	0	0	0	0	0	0	0	0	0	0	0	0	0	0	0	0	0	0	0	0	0	0	0	0	0	0	0	0	0	0	0	0	0	0	0	0	0	0
chr1_1618169_1618419	0	0	0	0	0	0	1	1	0	0	0	0	0	0	1	0	2	0	0	0	0	0	0	0	0	0	2	0	0	0	0	0	0	0	0	0	0	0	0	0	0	0	0	2	0	0	0	0	0
chr1_1623911_1624865	0	2	0	4	0	0	0	0	0	0	2	0	0	0	0	0	0	0	0	0	0	0	0	2	0	2	0	0	0	0	0	0	0	4	0	0	2	0	0	0	0	0	0	2	2	0	2	0	0
chr1_1655538_1656205	6	4	7	2	0	2	2	2	0	6	0	2	0	2	0	0	2	4	0	0	0	0	0	0	4	2	0	0	0	0	0	0	0	3	0	1	0	0	0	0	4	0	2	0	0	0	0	2	0
chr1_1677331_1677585	0	0	1	0	0	0	0	0	0	1	1	0	0	0	1	0	0	0	0	1	0	0	0	0	0	0	0	0	0	0	0	0	0	0	0	0	0	0	0	0	0	0	0	0	1	0	0	0	0
chr1_1677638_1678170	0	0	1	0	0	0	0	2	0	2	3	0	0	0	5	2	0	0	0	1	2	0	0	0	0	0	0	0	0	0	0	0	0	2	0	0	0	2	0	0	0	0	0	0	3	0	0	0	0
chr1_1684874_1685167	0	0	0	0	0	0	0	0	0	0	0	0	0	0	0	0	0	0	0	0	0	0	0	0	0	0	0	0	0	0	0	0	0	0	0	0	0	0	0	0	0	0	0	0	0	0	0	0	0
chr1_1690170_1690708	0	0	0	0	0	0	0	1	0	0	0	0	0	0	0	0	0	0	0	0	0	0	0	0	0	0	0	0	0	0	0	0	0	2	0	0	6	0	0	0	2	4	2	0	0	0	0	0	0
chr1_1705956_1706206	0	0	0	0	0	0	0	4	0	0	0	0	0	0	0	1	0	1	0	0	0	0	0	0	2	0	0	0	0	0	0	0	0	0	0	0	0	0	0	0	0	2	0	0	0	0	0	0	0
chr1_1709588_1711038	4	1	1	4	0	3	0	8	0	5	2	0	0	1	2	0	4	0	2	0	0	5	0	0	0	0	0	0	1	2	0	0	0	4	0	2	2	0	0	2	0	2	0	4	0	0	0	0	0
chr1_1713343_1713848	0	2	0	0	0	1	0	0	0	0	1	0	1	0	0	0	0	0	0	0	0	0	0	0	0	0	0	1	0	0	0	0	0	0	0	0	0	2	0	0	1	0	0	0	0	0	0	0	0
chr1_1790489_1791135	3	7	1	1	0	2	0	3	2	3	6	0	3	0	0	1	1	0	2	4	0	0	0	0	0	1	0	0	0	0	2	0	0	0	4	0	0	0	0	0	2	0	0	0	0	0	0	0	0
chr1_1804720_1804970	0	2	0	0	0	0	0	0	1	0	0	0	0	0	0	0	0	0	0	0	1	0	0	0	0	0	0	0	0	0	0	0	0	0	0	0	0	0	0	0	0	0	0	0	0	0	0	0	0
chr1_1815014_1815264	0	2	0	2	0	0	0	1	0	1	0	0	0	0	0	0	0	1	0	0	0	0	0	0	0	0	0	0	2	0	0	0	0	1	0	0	0	0	0	0	0	0	0	0	0	0	0	0	0
chr1_1820091_1820341	0	0	0	0	0	0	0	2	0	0	0	0	0	0	0	4	0	0	0	0	0	0	0	2	0	0	0	0	0	0	0	0	0	0	0	0	0	0	0	0	0	0	0	0	0	0	0	0	0
chr1_1821839_1823070	2	0	0	4	0	0	0	13	3	2	0	2	0	0	2	2	2	0	4	2	0	4	0	0	2	0	0	0	0	0	0	0	0	0	0	0	0	0	0	0	4	1	0	0	4	0	0	0	0
chr1_1825675_1826748	3	2	0	0	0	9	0	1	6	2	0	0	4	3	0	2	0	0	2	0	0	0	0	0	0	0	2	0	0	0	0	2	0	0	0	0	2	0	2	2	4	0	0	0	2	0	2	0	0
chr1_1837631_1839339	0	0	0	0	0	0	0	0	0	0	0	4	0	0	0	0	0	0	2	0	0	0	0	0	0	0	0	0	0	2	0	0	8	5	0	2	0	4	10	0	16	7	0	0	0	0	0	2	0
chr1_1839943_1841197	0	4	4	2	0	0	6	5	0	2	2	0	4	2	0	3	2	0	0	0	8	4	2	2	2	0	0	0	0	2	0	2	2	4	0	0	0	0	0	0	0	0	0	0	8	0	4	4	0
chr1_1849903_1850218	0	0	0	0	0	0	0	2	0	0	0	0	0	0	0	2	0	0	0	0	0	0	0	0	0	0	0	0	0	0	0	0	0	0	0	0	0	0	0	0	0	0	0	0	0	0	0	0	0
chr1_1850286_1851359	10	2	2	0	0	12	6	10	8	2	2	6	0	2	6	2	6	4	4	4	6	4	7	0	6	2	4	2	2	0	0	2	4	4	0	7	4	6	2	0	0	6	6	10	6	2	8	2	6
chr1_1935065_1935499	2	0	0	2	2	0	0	2	0	2	2	0	1	0	0	1	0	0	0	2	0	1	0	0	0	0	0	2	0	0	0	0	2	0	0	0	0	0	0	0	0	0	0	0	0	0	0	0	0
chr1_1951115_1951393	0	0	0	0	0	0	1	7	0	0	0	2	0	0	0	0	2	0	0	0	0	0	0	0	0	0	0	0	0	0	0	0	0	0	0	0	0	0	0	0	0	0	0	0	0	0	0	0	0
chr1_1977869_1978295	0	0	0	1	0	0	0	0	0	0	0	0	1	0	0	0	1	0	0	0	0	0	0	0	0	0	0	0	0	0	0	1	0	0	0	2	0	0	2	0	2	0	0	4	0	0	0	0	0
chr1_1980856_1982135	2	0	0	2	0	0	4	0	0	0	2	0	0	2	2	2	0	0	5	0	0	4	1	0	0	2	2	0	0	2	2	2	2	0	2	8	2	0	0	2	2	0	2	0	2	0	0	2	0
chr1_2029281_2029832	0	0	0	0	0	0	0	0	0	1	0	0	0	0	0	0	0	0	0	0	0	0	0	0	0	0	0	0	0	0	0	0	0	0	0	0	2	6	0	2	0	0	0	0	0	0	0	0	0
chr1_2036173_2036896	0	0	0	0	0	0	0	0	0	0	0	0	0	0	0	0	0	0	0	0	0	0	0	0	0	0	0	0	0	0	0	0	4	0	0	1	2	2	0	0	6	0	4	0	0	0	2	0	0
chr1_2039930_2040446	0	0	0	0	0	0	0	2	0	2	0	0	0	0	0	0	0	0	0	0	0	0	0	0	0	0	0	0	0	0	0	0	0	0	0	0	0	0	0	0	0	0	0	2	0	0	0	2	0
chr1_2064373_2065403	2	2	2	3	0	4	2	4	0	4	0	0	4	4	0	2	0	0	6	2	6	0	0	0	2	0	0	0	0	2	0	4	0	2	0	4	2	2	0	4	2	0	2	2	0	0	0	0	0
chr1_2066523_2067641	0	0	0	0	0	0	0	0	0	4	0	0	0	0	0	0	0	0	0	4	0	0	0	0	2	0	0	4	0	6	0	4	2	7	2	6	4	0	0	0	10	6	2	4	0	0	0	2	2
chr1_2068248_2068783	0	0	0	0	0	0	0	0	0	0	0	0	0	0	0	0	0	0	0	0	0	0	0	0	0	0	0	0	0	2	0	0	0	0	0	3	0	0	1	0	0	1	0	0	2	0	0	0	0
chr1_2097273_2098072	0	0	0	0	0	0	0	4	2	0	0	0	0	1	0	0	0	0	0	0	0	0	0	0	0	0	0	0	0	0	0	0	0	0	0	0	0	2	0	0	0	4	0	2	0	0	0	0	0
chr1_2100691_2100941	0	0	0	0	0	0	0	5	0	0	0	0	0	0	0	0	0	0	0	0	0	0	0	0	0	0	0	0	0	0	0	0	0	2	0	0	0	2	0	0	0	0	0	0	0	0	0	0	0
chr1_2105682_2105940	0	0	0	0	0	2	2	0	0	0	0	0	0	0	0	0	0	0	0	2	0	0	0	0	0	0	0	2	0	0	0	1	0	0	2	0	0	0	0	0	0	0	0	0	0	2	0	0	0
chr1_2108817_2109083	0	0	0	0	0	0	0	1	0	0	0	0	0	0	0	0	2	0	0	0	0	0	0	0	0	0	0	0	0	0	0	0	0	0	0	0	0	0	0	0	0	0	0	0	0	0	0	0	0
chr1_2110881_2111348	0	0	1	0	0	0	0	3	0	0	0	0	2	0	0	0	0	0	0	0	0	0	0	0	0	0	0	0	0	0	0	0	0	0	0	0	0	0	0	0	0	0	0	0	0	4	0	0	0
chr1_2120417_2121607	2	4	1	2	0	1	6	10	2	2	0	0	0	0	0	0	2	0	4	0	0	0	0	0	0	0	0	0	0	0	0	0	0	0	2	0	0	2	2	0	10	2	12	2	2	2	0	2	0
chr1_2124950_2125200	1	0	0	0	0	0	0	5	0	0	0	0	0	0	0	0	0	0	0	0	0	0	0	0	0	0	0	0	0	0	0	0	0	0	0	0	0	0	0	0	0	0	0	0	0	0	0	0	0
chr1_2125960_2126864	0	2	2	0	0	0	2	5	0	0	2	1	2	0	2	0	0	0	1	0	0	0	0	0	2	0	0	0	0	0	0	0	0	2	0	0	2	0	0	0	2	0	0	0	0	0	0	0	0
chr1_2130553_2131183	0	0	0	0	0	0	1	8	0	0	0	0	0	0	0	0	0	0	2	0	0	0	0	0	0	0	0	0	0	0	2	0	0	4	0	0	0	0	0	0	0	0	0	0	0	0	4	2	0
chr1_2135986_2137083	4	0	0	0	0	7	4	4	0	0	0	0	0	0	0	6	0	2	2	0	0	4	2	0	0	0	0	0	0	0	0	6	0	2	2	4	0	0	2	0	0	0	0	0	2	1	0	0	0
chr1_2143746_2144527	2	2	6	0	0	1	0	6	1	0	1	0	0	0	0	0	0	0	0	1	0	3	0	0	0	0	0	0	0	0	0	2	0	0	0	0	0	0	1	0	0	0	0	0	0	0	0	2	0
chr1_2157798_2158456	0	0	4	4	0	0	0	10	2	0	0	0	0	0	0	0	0	0	0	0	0	0	0	0	0	0	0	0	0	0	0	0	0	0	0	0	0	0	2	0	0	0	0	0	0	0	0	0	2
chr1_2158673_2159676	12	0	0	2	0	2	4	10	2	4	0	0	0	2	4	10	6	0	6	2	0	6	2	6	12	2	0	2	0	6	2	0	0	0	2	2	0	0	0	4	0	2	6	0	6	2	0	0	0
chr1_2160315_2161175	0	0	0	6	0	0	0	12	0	0	2	0	0	0	0	0	0	1	0	0	0	0	0	0	4	0	0	0	0	0	0	0	0	0	0	0	0	0	2	0	0	0	2	0	2	0	0	0	0
chr1_2163118_2163503	0	0	0	0	0	0	2	2	0	0	0	0	0	0	0	0	0	0	0	0	0	0	0	0	0	2	0	0	0	0	0	0	0	0	3	0	0	0	0	0	2	0	1	0	0	0	0	0	0
chr1_2203314_2203768	0	0	0	0	0	0	0	1	0	0	0	0	0	1	0	0	0	0	2	1	0	0	0	0	0	0	0	0	0	0	0	0	0	0	0	0	0	0	0	0	6	0	0	0	0	0	0	0	0
chr1_2207360_2208081	0	0	0	0	0	0	0	4	0	0	0	0	0	0	2	0	0	0	0	0	0	0	0	0	0	0	0	0	0	0	0	1	0	0	0	0	2	0	2	0	0	4	0	0	0	0	0	0	0
chr1_2209554_2209965	2	0	0	0	0	0	0	0	0	0	0	2	0	0	0	0	0	0	0	0	0	0	0	0	0	0	0	0	0	0	0	0	0	0	0	0	0	0	0	0	0	0	0	2	0	0	0	0	0
chr1_2215759_2216009	0	0	0	0	0	0	0	0	0	0	0	0	0	0	0	0	0	0	0	0	0	0	0	0	0	0	0	0	0	0	0	0	0	0	0	0	0	2	2	0	0	0	0	0	0	0	0	0	0
chr1_2221459_2221914	2	0	0	0	0	0	0	0	2	2	2	0	0	0	2	0	0	0	0	0	0	0	0	0	0	0	0	0	0	0	0	0	0	0	0	0	0	0	0	0	1	0	0	2	0	0	0	0	0
chr1_2229166_2229504	0	0	0	0	0	2	0	0	0	0	0	0	4	0	2	0	0	0	0	2	0	0	0	0	0	0	0	0	0	0	0	0	0	0	0	0	0	0	0	0	0	0	1	0	0	0	0	0	0
chr1_2231764_2232081	0	1	0	0	0	0	0	0	0	2	0	0	0	0	0	0	0	0	0	1	0	0	0	0	0	0	0	0	0	0	0	0	0	1	0	0	0	0	0	0	0	0	1	0	0	0	0	0	0
chr1_2232154_2233181	2	2	4	0	0	0	0	0	2	6	1	0	6	1	0	2	4	0	2	1	0	0	0	0	0	0	0	0	0	0	0	0	0	3	0	0	0	0	0	0	0	0	1	0	0	0	0	0	0
chr1_2233513_2233763	0	0	0	0	0	0	0	0	0	2	0	0	0	1	0	0	0	0	0	0	0	0	0	0	0	0	0	0	0	0	0	0	0	0	0	0	0	0	0	0	0	0	0	0	0	0	0	0	0
chr1_2242890_2243387	2	0	0	0	0	0	0	1	0	2	0	2	0	0	0	0	0	0	0	0	0	0	0	0	0	0	0	0	0	0	0	0	0	0	0	0	0	0	0	0	2	0	1	2	0	0	0	0	0
chr1_2245737_2246188	0	0	0	0	0	0	0	0	0	0	0	0	0	0	0	0	0	0	0	0	0	0	0	0	1	0	0	0	0	0	0	0	0	0	0	0	0	0	0	0	0	0	0	0	0	0	0	0	0
chr1_2246463_2246713	1	0	0	0	0	0	0	0	0	0	0	0	0	0	0	0	0	0	1	0	0	0	0	0	1	0	0	1	0	0	0	0	0	0	0	0	0	0	0	0	0	0	0	0	0	0	0	1	0
chr1_2262436_2262809	0	1	1	0	0	0	0	11	0	0	1	0	0	1	0	0	0	0	0	0	0	0	0	0	0	0	0	0	0	0	0	0	0	0	0	0	0	0	0	0	0	0	0	0	0	0	0	0	0
chr1_2312955_2313599	0	0	0	2	0	0	0	5	0	2	0	0	0	0	2	0	0	0	2	2	1	2	0	0	0	0	0	0	0	0	0	2	0	0	4	0	2	0	0	0	0	2	0	0	0	0	0	0	0
chr1_2322698_2323566	0	0	2	5	0	1	10	2	0	1	0	2	4	2	0	2	4	0	4	2	0	0	0	0	0	0	0	0	0	0	0	0	5	4	2	6	2	0	4	0	0	0	0	0	2	0	0	2	6
chr1_2339812_2340189	0	0	0	0	0	0	0	5	0	0	2	0	0	0	0	0	0	0	0	0	0	0	0	0	0	0	0	0	0	0	0	0	0	0	0	0	0	0	2	0	6	2	0	0	1	0	0	0	0
chr1_2343649_2344601	4	2	0	0	0	8	2	9	4	8	4	2	1	2	4	0	0	2	2	0	0	4	2	2	2	2	0	4	0	2	2	0	6	0	0	7	0	2	0	0	2	2	2	1	4	2	2	4	0
chr1_2345743_2345993	0	0	0	0	0	0	0	2	2	1	0	0	0	0	0	0	0	0	0	0	0	0	0	0	0	0	0	0	0	0	0	0	0	0	0	0	0	0	0	0	0	0	0	0	0	0	0	0	0
chr1_2454257_2454507	0	0	0	0	0	0	0	4	0	0	0	0	0	0	0	0	0	0	2	0	0	0	0	0	0	0	0	0	0	0	0	0	5	0	0	0	0	0	0	0	0	0	0	0	0	0	0	0	0
chr1_2457400_2458302	0	0	6	4	0	2	2	1	2	2	2	4	2	2	4	0	0	2	6	0	0	2	2	4	2	0	0	0	2	0	0	0	0	4	0	0	2	0	4	0	2	2	2	0	0	2	0	4	2
chr1_2477330_2478780	0	0	0	0	0	2	0	2	2	2	4	4	2	0	1	0	2	0	0	0	0	0	0	0	2	0	0	0	0	0	2	1	2	9	0	0	0	0	8	0	0	0	5	4	6	6	2	0	0
chr1_2479563_2480126	0	0	0	0	0	2	0	1	0	0	0	0	0	0	1	0	0	0	1	0	0	0	0	0	0	0	0	0	2	0	0	0	0	0	0	0	0	0	0	0	0	0	0	0	0	0	0	0	0
chr1_2494821_2495071	0	0	0	0	0	0	0	5	0	0	0	0	0	0	0	0	0	0	0	0	0	0	0	0	0	0	0	0	0	0	0	0	0	0	0	0	0	0	0	0	0	0	0	0	0	0	0	0	0
chr1_2509779_2510115	0	0	0	0	0	0	0	0	0	0	0	0	2	0	0	0	0	0	0	0	0	0	0	0	0	0	0	0	0	0	0	0	0	0	0	0	0	0	0	0	0	0	0	0	0	0	0	0	0
chr1_2517649_2518301	2	2	0	0	0	0	0	2	4	0	2	2	0	0	4	4	2	0	2	4	0	0	1	0	4	0	2	0	0	0	6	0	0	5	0	2	0	2	2	0	0	0	2	0	1	0	0	2	0
chr1_2542424_2543091	0	0	1	0	0	2	0	1	0	0	0	0	8	0	0	2	0	0	2	0	0	2	0	4	1	2	0	0	0	0	0	0	0	4	0	2	0	0	0	0	4	0	0	0	0	0	0	0	0
chr1_2574215_2575057	4	0	0	0	0	0	2	4	8	0	0	2	0	0	0	2	0	0	0	0	0	2	0	0	0	0	2	0	0	0	0	0	0	0	0	2	2	0	0	0	2	0	0	0	0	0	1	0	0
chr1_2586175_2586425	0	0	0	0	0	0	0	2	0	0	0	0	0	1	0	0	0	0	0	0	0	0	0	0	0	0	0	0	0	0	0	0	0	0	0	0	0	0	0	0	0	0	0	0	0	0	0	0	0
chr1_2718153_2718541	0	0	0	0	0	0	0	1	0	0	0	0	0	0	0	1	0	2	0	0	0	1	0	0	0	0	0	0	0	0	0	0	0	0	0	0	0	0	0	0	0	0	0	0	0	0	0	2	0
chr1_2772103_2772353	1	0	0	1	0	1	0	0	0	0	0	0	0	0	0	0	0	0	0	0	0	0	0	0	0	0	0	0	0	0	0	0	2	0	0	0	0	0	0	0	0	0	0	0	0	0	0	0	0
chr1_2980259_2980607	0	0	3	0	0	0	2	0	0	3	0	0	0	0	0	0	0	0	1	0	0	0	0	0	2	0	0	0	0	0	0	0	0	0	0	0	0	0	0	0	0	0	2	0	0	0	0	0	0
chr1_3166654_3167195	1	6	0	2	0	0	0	2	0	1	2	0	4	0	2	2	1	0	2	0	0	0	0	0	2	4	0	0	4	0	0	0	0	0	0	0	0	0	0	0	0	0	0	0	0	0	0	0	0
chr1_3236377_3236921	0	0	0	1	0	2	2	0	0	2	1	0	0	0	2	2	2	0	0	3	0	2	0	0	0	0	0	0	0	0	0	0	0	2	0	0	0	0	0	0	0	0	0	0	0	0	0	0	0
chr1_3341324_3341674	0	0	0	1	0	0	0	1	0	0	4	1	0	0	0	0	0	0	0	0	0	0	0	0	0	0	0	0	0	0	1	0	0	0	0	0	0	0	0	0	0	0	0	0	0	0	0	0	0
chr1_3370655_3371667	3	0	0	0	2	2	0	2	0	0	4	0	2	0	3	2	2	4	0	0	0	0	0	0	0	2	0	2	0	2	0	2	0	5	0	0	0	0	2	4	0	0	2	2	0	0	0	2	0
chr1_3388035_3388541	0	0	0	0	0	0	1	0	0	0	0	0	0	0	0	0	0	0	0	0	0	0	0	0	0	0	0	0	0	0	0	0	0	0	0	0	0	0	0	0	2	0	0	0	0	0	0	2	2
chr1_3394735_3395328	0	0	0	2	0	0	0	0	0	0	0	0	0	0	0	0	2	0	0	0	0	0	0	0	0	0	0	0	0	0	0	0	0	0	0	0	0	0	0	0	0	0	0	0	0	0	0	0	2
chr1_3400410_3400748	0	0	0	0	0	0	0	0	0	2	0	0	0	0	0	0	0	0	0	0	0	0	0	0	0	0	0	0	0	0	1	0	0	0	0	0	0	0	0	0	2	0	0	0	0	0	0	0	0
chr1_3407987_3408241	0	0	0	0	0	1	0	0	0	1	0	0	0	0	0	0	0	1	0	0	0	2	0	0	0	0	0	0	0	0	0	0	0	0	0	0	2	0	0	0	0	0	0	0	0	0	0	0	0
chr1_3416811_3417347	0	0	2	1	0	4	0	0	2	2	0	0	0	0	3	0	1	0	0	2	0	2	0	0	0	0	0	0	0	0	0	0	4	0	0	0	0	1	0	0	0	0	0	0	0	0	0	0	0
chr1_3447693_3448674	2	5	0	0	0	2	0	1	4	2	0	2	2	8	2	0	0	2	0	2	0	2	0	0	0	0	0	0	0	0	0	0	0	0	1	2	0	0	2	0	0	2	0	0	2	0	2	0	5
chr1_3459861_3460319	0	0	0	0	0	0	0	0	0	0	0	0	0	0	0	0	0	0	0	0	0	0	0	0	0	0	0	0	0	0	0	0	0	0	0	0	0	0	0	0	1	0	2	0	0	0	0	0	0
chr1_3463887_3464552	0	0	0	0	0	0	0	0	0	0	0	0	0	0	0	8	0	0	0	0	0	0	0	0	0	0	0	0	0	0	0	0	0	1	0	0	0	0	0	2	0	0	0	0	0	1	0	0	0
chr1_3464745_3465084	0	0	0	0	0	0	0	0	0	0	0	0	0	0	0	0	0	0	0	0	0	0	0	0	0	0	0	0	0	0	0	0	0	1	0	0	0	0	0	0	0	0	0	0	0	0	2	4	0
chr1_3527887_3528447	0	0	0	0	0	0	2	2	2	2	0	4	0	0	0	0	2	0	1	0	0	2	0	0	0	2	0	0	0	0	2	0	0	2	0	0	0	0	0	0	0	0	2	0	0	0	0	0	0
chr1_3530001_3530251	0	0	0	0	0	0	0	0	0	0	0	0	0	0	0	0	0	0	0	0	2	0	0	0	0	0	0	0	0	1	0	0	0	0	0	1	0	0	0	0	0	0	0	0	2	0	0	0	1
chr1_3541087_3541870	0	0	3	0	2	8	0	2	0	2	2	0	2	2	0	0	0	0	11	2	0	2	0	0	0	0	2	0	0	0	0	0	0	0	0	2	0	0	2	0	0	0	0	0	0	0	2	2	0
chr1_3541928_3542270	0	0	0	0	0	0	0	5	0	0	0	2	0	0	0	0	0	0	2	0	0	0	0	0	0	0	0	0	0	0	0	0	0	0	0	0	0	0	0	0	0	0	0	0	2	0	0	0	0
chr1_3556623_3557558	2	4	0	2	0	2	0	2	6	4	0	0	2	0	6	2	0	3	2	2	0	1	0	0	2	2	0	2	0	0	2	0	0	0	0	0	0	0	0	0	0	0	0	0	0	4	0	0	0
chr1_3562273_3562523	0	1	0	0	0	0	0	0	0	0	2	0	0	0	0	0	0	1	0	1	0	0	0	0	0	0	0	0	0	0	0	0	0	0	0	0	0	0	0	0	0	0	0	0	0	0	0	0	0
chr1_3566509_3566941	0	0	0	0	0	3	0	4	0	0	0	2	0	0	0	0	1	0	0	0	0	0	0	0	0	2	0	0	0	0	0	0	0	0	2	0	0	0	0	0	0	0	0	0	0	0	0	0	0
chr1_3568989_3569239	0	0	0	0	0	0	0	1	0	0	0	0	1	4	1	0	0	0	2	0	0	0	0	0	0	0	0	0	0	0	0	0	0	0	0	0	0	0	0	0	0	0	0	0	0	0	0	0	0
chr1_3597112_3597431	0	0	0	0	0	0	2	5	1	0	0	0	0	0	1	0	0	0	0	0	0	0	0	0	0	0	0	0	0	0	0	0	0	0	0	0	0	0	0	0	0	0	0	0	0	0	0	0	0
chr1_3625318_3626220	0	0	0	2	0	0	0	6	0	0	0	0	0	0	0	0	0	0	0	0	0	0	0	0	0	0	0	0	0	0	0	4	0	0	0	0	0	0	0	0	2	0	0	2	0	1	0	0	0
chr1_3630815_3631065	0	0	0	0	0	1	0	0	0	0	0	0	0	0	0	0	0	0	0	0	0	0	0	0	0	0	0	0	0	0	0	0	0	0	0	0	0	0	0	0	0	0	0	0	6	0	0	0	0
chr1_3636451_3636816	2	0	0	5	0	0	2	2	0	1	0	0	2	0	2	0	0	0	0	0	8	4	0	0	0	0	0	1	0	0	0	0	0	0	0	0	0	0	0	0	0	0	0	0	0	0	0	0	0
chr1_3639602_3639980	0	0	0	0	0	0	0	7	0	0	0	0	0	0	0	0	0	0	0	0	0	0	0	0	0	0	0	0	0	0	0	0	0	0	0	0	0	0	0	0	0	0	0	0	0	0	0	0	0
chr1_3640920_3641458	0	0	0	4	0	0	0	1	0	0	0	0	0	0	0	0	0	0	0	0	0	0	0	0	0	0	0	0	0	0	2	0	0	0	0	4	0	0	0	0	0	0	0	0	0	0	0	0	0
chr1_3644033_3644370	0	0	0	0	0	0	1	0	0	1	0	0	0	0	0	0	0	0	0	0	0	0	0	0	0	0	0	0	0	0	0	0	0	0	0	0	0	0	0	0	0	0	0	0	0	0	0	0	0
chr1_3648429_3648765	0	0	0	0	0	0	2	0	0	3	0	0	0	0	0	0	0	0	0	0	0	0	0	0	0	0	0	2	0	0	0	0	0	0	0	0	0	0	0	0	0	0	0	0	0	0	2	0	0
chr1_3663478_3664326	0	2	1	2	0	2	0	6	0	3	2	0	0	0	2	2	0	0	0	0	0	0	0	2	0	0	0	0	0	0	0	0	0	0	4	2	0	0	6	0	0	0	0	0	0	4	0	0	0
chr1_3688755_3689514	0	4	0	0	0	0	0	5	2	6	0	0	2	3	2	0	0	0	0	0	2	0	0	2	2	0	0	0	0	0	2	2	0	0	2	0	0	0	0	0	0	0	2	2	0	2	0	0	1
chr1_3690346_3691167	0	0	2	1	0	3	0	3	0	0	0	0	0	0	1	0	0	0	0	2	0	0	0	0	0	0	0	0	0	0	0	0	0	2	0	0	0	0	0	0	0	0	0	0	0	0	0	0	4
chr1_3691452_3691935	0	0	0	0	0	0	0	0	0	0	0	0	0	0	0	0	0	0	0	0	0	0	0	0	0	0	0	0	0	0	0	0	0	0	0	0	0	0	0	0	0	0	0	0	0	0	0	0	0
chr1_3692027_3692301	0	0	0	0	0	0	0	1	0	0	0	0	0	0	0	0	0	0	0	1	0	0	0	0	0	0	0	0	0	0	0	0	0	0	3	0	0	0	0	0	0	2	0	0	0	0	0	0	0
chr1_3712801_3713434	0	6	2	7	0	0	0	6	0	2	2	0	0	0	0	0	0	1	6	2	0	0	0	0	0	0	0	0	0	0	0	0	0	0	0	0	0	0	0	0	0	0	4	0	0	0	0	2	0
chr1_3773348_3774305	0	4	0	1	2	2	0	2	2	2	0	0	2	2	2	0	4	0	2	0	2	4	4	0	4	2	0	2	2	0	4	2	0	2	0	6	0	2	4	0	2	0	0	0	2	0	0	2	0
chr1_3785330_3785580	0	0	0	0	0	0	0	0	0	0	0	1	0	0	1	1	0	0	0	0	0	2	0	0	0	0	0	0	0	0	0	2	0	0	0	0	0	0	0	0	0	0	0	0	0	0	0	0	0
chr1_3785654_3787598	0	0	0	0	0	0	0	6	0	0	0	1	6	4	13	3	2	0	2	4	0	0	0	0	2	0	0	0	0	0	0	2	2	2	0	2	2	4	4	0	4	0	0	2	2	4	2	0	4
chr1_3787929_3788195	0	0	0	0	0	0	0	0	0	0	0	0	0	0	0	0	0	0	0	0	0	0	0	0	0	0	0	0	0	0	0	0	0	0	0	2	0	5	0	0	0	0	2	0	0	0	0	0	0
chr1_3788487_3789191	0	0	0	0	0	0	0	0	2	0	0	0	0	2	0	0	0	0	0	0	0	0	0	0	0	0	0	0	0	0	0	0	0	0	0	2	0	0	0	0	0	0	0	0	0	0	0	0	0
chr1_3816178_3816428	0	0	0	0	0	0	0	0	0	0	0	4	0	0	0	0	0	0	0	0	0	0	0	0	0	0	0	0	0	0	0	0	0	0	0	0	0	0	0	0	0	0	0	0	0	0	0	0	0
chr1_3816611_3818570	2	2	0	3	0	3	4	10	0	4	10	6	0	2	0	6	2	0	4	4	2	0	4	4	0	2	0	2	2	0	2	0	0	6	2	8	0	4	0	0	6	0	2	0	2	0	8	2	4
chr1_3823853_3824252	0	0	0	0	0	0	0	0	0	0	0	0	0	0	2	0	0	0	0	0	0	0	0	0	2	0	0	0	0	0	0	0	0	0	0	0	0	0	0	0	0	0	0	0	0	0	0	0	0
chr1_3827323_3827843	0	0	2	0	0	2	0	0	0	0	2	0	0	2	0	0	0	0	0	2	0	0	0	0	0	0	0	0	0	0	3	0	0	0	0	0	0	0	0	0	0	0	0	0	0	0	0	0	0
chr1_3828211_3828573	0	0	0	1	0	1	0	0	0	0	0	0	0	0	0	0	2	0	2	0	0	0	0	0	0	0	0	0	0	0	0	2	0	2	0	0	0	0	0	0	0	0	1	0	0	0	0	0	0
chr1_4118487_4118737	0	0	0	0	0	0	0	1	0	0	0	0	0	0	0	0	0	0	0	0	0	0	0	0	0	0	0	0	0	0	0	0	0	0	0	0	0	0	0	0	0	0	0	0	4	0	0	0	0
chr1_4471923_4472305	0	0	0	0	0	0	0	3	0	0	0	0	0	0	0	0	0	0	0	0	0	0	0	0	0	0	0	0	0	0	0	0	0	0	0	0	0	0	0	0	0	0	0	0	0	0	0	0	0
chr1_4485858_4486329	1	0	0	0	0	0	0	2	0	0	0	0	0	0	0	0	0	0	0	0	0	0	0	0	0	0	0	0	0	0	0	0	0	0	0	0	0	0	0	0	0	0	0	0	0	0	0	0	0
chr1_4697009_4697267	0	0	0	0	0	0	0	0	0	0	0	0	0	0	0	0	0	0	2	0	0	0	0	0	0	0	0	0	0	0	0	0	0	0	0	2	0	0	0	0	0	0	0	0	0	0	0	1	0
chr1_4712727_4713315	0	0	0	0	0	0	2	0	0	0	0	0	0	2	2	0	0	0	2	0	0	2	0	0	0	0	0	0	0	0	0	2	0	0	0	0	0	0	0	0	2	0	0	0	0	0	3	0	0
chr1_4735500_4736010	0	0	0	0	0	0	0	0	0	0	0	0	0	0	0	0	0	0	0	0	0	0	0	0	0	0	0	0	0	0	0	2	0	2	0	0	0	2	0	0	3	0	0	0	0	0	0	2	0
chr1_5186356_5186847	0	0	0	0	0	0	0	4	0	0	0	0	0	0	6	3	1	0	3	0	0	0	0	0	0	0	0	2	4	0	0	0	0	0	0	0	0	0	0	0	0	0	0	0	0	0	0	0	0
chr1_5201973_5202223	0	0	0	0	0	2	0	0	0	0	2	0	0	0	0	0	0	0	3	0	0	0	0	0	0	0	0	0	0	0	0	0	0	0	0	0	0	0	0	0	0	0	0	0	0	0	0	0	0
chr1_5425517_5425994	0	0	0	0	0	0	0	0	0	0	0	0	0	0	0	0	0	0	0	0	0	0	0	0	0	0	0	0	0	0	0	2	0	0	2	0	0	0	0	0	0	0	0	1	0	0	0	0	0
chr1_5586841_5587091	0	0	0	0	0	2	0	0	0	0	0	0	0	0	1	0	0	0	0	0	2	0	0	0	0	0	0	0	0	0	0	0	0	0	0	0	0	0	0	0	0	0	0	0	0	0	0	0	0
chr1_5692233_5692483	0	0	0	0	0	0	0	1	0	0	0	0	0	0	0	0	0	0	0	0	0	0	2	0	0	0	0	0	0	0	0	0	0	0	0	0	0	0	0	0	0	0	0	0	0	0	0	0	0
chr1_5788976_5789643	0	0	0	0	0	0	0	0	4	0	0	0	0	0	0	0	0	0	0	0	0	0	0	0	0	0	0	1	0	0	0	0	0	0	0	0	0	2	0	0	0	0	0	0	0	0	0	0	0
chr1_5800877_5801327	0	2	0	0	0	0	0	0	0	0	0	0	0	0	0	0	0	0	2	0	0	0	0	0	0	0	0	0	0	0	0	2	0	0	0	0	0	0	0	0	0	0	0	0	0	0	0	0	0
chr1_6011968_6012230	0	0	0	0	0	0	0	1	0	0	0	0	3	0	0	0	0	0	0	0	0	0	0	0	0	0	0	0	0	0	0	0	0	0	0	0	1	0	0	0	0	0	0	0	0	0	0	0	0
chr1_6019411_6020197	0	0	0	0	0	0	0	1	0	0	0	0	0	0	0	0	0	0	0	0	0	0	0	0	0	0	0	0	0	2	0	0	2	6	0	4	2	0	0	0	2	0	0	2	0	0	2	0	0
chr1_6040611_6040861	0	1	0	0	0	0	0	0	0	0	0	0	0	1	0	0	0	0	1	0	0	0	0	0	2	0	0	0	0	0	0	0	0	0	0	0	0	0	0	0	0	0	0	0	0	0	0	0	0
chr1_6051868_6052132	1	0	0	2	0	0	0	1	0	0	2	0	0	0	0	0	0	0	0	0	0	0	0	0	0	0	0	0	0	0	0	0	0	0	0	0	0	0	0	0	0	0	0	0	0	0	0	0	0
chr1_6052211_6053172	3	4	4	0	0	2	4	7	2	2	4	0	4	2	0	6	2	0	4	4	1	2	2	0	0	2	0	0	1	0	0	0	0	0	0	12	6	2	4	0	0	2	0	2	0	0	0	0	0
chr1_6061204_6061474	0	0	0	2	0	0	0	1	0	0	0	0	4	0	0	0	0	0	0	0	0	0	0	0	2	0	0	1	0	0	0	0	0	0	1	0	0	0	0	0	0	0	0	0	0	0	0	0	0
chr1_6101490_6101774	0	0	0	0	0	0	0	2	0	0	2	0	2	0	0	0	0	0	0	0	0	0	2	0	0	0	0	0	0	0	0	0	0	0	0	0	0	0	0	0	0	0	0	0	0	0	2	0	0
chr1_6186692_6188267	6	2	1	4	0	4	2	12	4	2	4	2	2	0	0	0	0	0	0	2	6	6	0	0	4	0	0	0	0	0	0	0	0	2	0	0	0	2	0	0	0	0	0	2	0	0	2	0	0
chr1_6188935_6189222	0	2	0	2	0	0	0	0	0	0	0	0	0	0	0	0	0	0	0	0	0	0	0	0	0	0	0	0	0	0	0	0	0	0	0	0	0	0	0	0	0	0	0	0	0	0	0	0	0
chr1_6208654_6209158	0	0	1	0	0	0	0	4	0	0	0	0	0	1	2	0	0	0	0	0	0	2	0	0	2	0	0	0	0	0	0	0	0	0	0	0	2	2	0	0	0	0	0	0	0	0	0	0	0
chr1_6221952_6222304	0	0	0	0	0	0	0	5	0	0	0	0	0	0	0	0	0	0	0	0	0	2	0	0	0	0	0	0	0	0	0	0	0	0	0	0	0	1	0	0	0	0	0	0	0	0	0	0	0
chr1_6230456_6230771	0	0	0	0	0	4	1	3	0	0	0	0	0	0	0	0	0	0	0	0	0	0	0	0	0	0	0	0	2	0	0	0	0	0	0	0	0	0	0	0	0	0	0	0	0	0	0	0	0
chr1_6248554_6248978	0	0	0	2	0	0	0	1	0	0	0	0	0	0	0	0	0	0	0	0	0	0	0	0	1	0	0	0	0	0	0	0	0	0	0	0	0	0	0	0	0	0	0	0	0	0	0	0	0
chr1_6250557_6250947	0	0	0	0	0	0	1	4	0	0	1	0	0	0	0	0	0	0	0	0	0	0	0	0	2	0	0	0	0	0	0	0	0	0	0	0	0	0	0	0	1	0	0	0	0	0	0	0	0
chr1_6252379_6252734	0	0	0	6	0	0	1	0	0	0	0	0	0	0	0	0	0	0	0	0	0	0	0	0	0	0	0	0	0	0	0	0	0	0	0	0	0	0	0	0	0	0	0	0	0	0	0	0	0
chr1_6259069_6260174	2	0	2	0	0	2	2	9	1	9	0	2	0	0	0	0	4	0	0	0	0	0	0	2	0	2	0	0	0	0	0	0	2	4	2	4	0	2	1	8	0	0	0	0	6	0	4	4	4
chr1_6264876_6266561	0	2	4	0	0	0	0	11	4	4	0	4	0	2	0	0	2	2	0	0	2	4	4	4	0	0	0	0	0	2	0	0	2	4	2	4	0	4	0	0	0	2	0	4	2	0	2	0	0
chr1_6268783_6269843	0	0	4	0	0	0	0	9	0	2	0	0	4	2	0	0	0	2	0	0	0	0	0	0	0	0	0	0	0	0	0	0	0	0	4	2	0	0	0	0	0	0	0	0	0	0	2	2	0
chr1_6275800_6276205	4	2	3	3	0	2	0	0	0	8	0	0	1	0	0	0	2	0	0	4	0	2	0	0	0	0	0	2	0	0	0	0	0	0	0	0	0	0	0	0	0	0	0	0	0	0	0	0	0
chr1_6288731_6289010	0	0	0	0	0	0	0	1	0	0	2	0	0	0	0	0	0	0	0	0	0	0	0	0	0	0	0	0	0	1	0	0	0	0	0	2	0	0	0	0	0	0	0	0	0	0	0	0	0
chr1_6294631_6294881	1	0	0	0	0	0	0	2	0	0	0	0	0	0	0	0	0	0	0	0	0	0	0	0	0	0	0	0	0	0	0	0	0	0	0	0	0	0	0	0	0	0	0	0	0	0	0	0	0
chr1_6295209_6297743	5	4	8	10	0	2	4	26	6	4	10	2	0	2	8	4	2	2	12	12	0	0	0	0	0	0	0	2	4	0	0	0	2	6	0	4	2	0	2	0	0	4	3	4	4	0	0	2	0
chr1_6305223_6306061	3	0	0	0	0	1	0	8	0	0	0	0	6	0	2	0	0	0	2	0	0	0	1	0	0	0	0	0	0	0	0	0	0	0	0	2	0	0	0	0	0	0	0	0	0	0	0	0	0
chr1_6306888_6307163	0	0	0	2	0	2	3	3	0	1	0	0	0	2	0	0	0	0	0	0	0	0	0	0	3	0	0	0	0	0	0	0	0	0	0	0	0	0	0	0	0	0	0	0	0	0	0	0	0
chr1_6319881_6320400	0	0	2	0	0	0	0	5	0	0	0	0	0	0	0	0	0	0	2	0	0	0	0	0	0	0	0	0	0	0	0	0	0	0	0	0	0	0	0	0	1	0	0	0	4	0	0	0	0
chr1_6320507_6321623	2	2	2	0	0	2	0	4	1	2	2	2	0	0	4	0	4	0	2	0	4	0	0	0	0	0	0	0	0	0	0	0	2	2	0	0	0	2	2	0	1	0	0	0	5	0	0	0	0
chr1_6328350_6328705	0	0	1	0	0	0	0	2	0	1	0	0	0	0	0	0	0	0	0	0	0	0	0	0	0	0	0	2	0	0	0	0	0	0	0	0	0	0	0	2	0	0	0	0	0	0	2	0	0
chr1_6336350_6337025	0	3	0	0	0	2	0	2	2	0	4	5	0	2	2	0	0	0	2	2	0	4	0	0	0	0	0	0	0	0	0	0	0	0	0	0	0	0	0	0	0	0	0	0	2	0	0	0	0
chr1_6370025_6370314	0	0	0	0	0	0	0	0	2	0	0	0	3	0	0	0	0	0	0	0	0	0	0	0	0	0	0	0	0	0	0	0	0	2	0	0	0	0	0	0	0	0	0	0	0	0	0	0	0
chr1_6395701_6395966	0	0	0	1	0	0	0	0	3	1	0	0	0	0	0	0	0	0	0	0	0	0	0	0	0	0	0	0	0	0	0	0	0	0	0	0	0	0	0	0	0	0	0	0	0	0	0	0	0
chr1_6408147_6408400	0	0	0	0	0	0	0	0	0	0	0	0	1	0	0	0	0	0	0	0	0	2	0	0	0	0	0	1	0	0	0	0	0	0	0	0	0	0	0	0	0	0	0	0	0	0	0	0	0
chr1_6412139_6412724	0	0	0	0	0	0	0	3	0	0	0	0	0	0	0	2	0	0	2	0	0	0	0	0	0	0	0	0	0	0	0	0	2	0	0	2	0	2	0	0	2	0	0	0	2	0	2	0	2
chr1_6414062_6414312	0	0	0	0	0	0	0	0	0	0	0	0	0	0	0	0	0	0	0	0	0	0	0	0	0	0	0	0	0	0	0	0	0	0	0	0	0	0	0	0	2	0	0	0	0	0	0	0	0
chr1_6419741_6420071	0	2	0	0	0	0	0	2	0	0	0	0	0	0	0	0	0	0	1	0	0	2	0	0	0	0	0	0	0	0	0	0	0	0	0	0	0	0	0	0	0	0	0	0	0	0	0	0	0
chr1_6425043_6425316	1	0	0	0	0	0	0	0	0	2	0	0	0	1	0	0	0	0	0	0	0	0	0	0	0	0	0	0	0	0	0	0	0	0	0	0	0	0	2	0	0	0	0	0	0	0	0	0	0
chr1_6431575_6431956	0	0	0	0	0	0	0	2	0	0	0	0	0	0	2	0	0	0	0	0	0	0	0	0	0	0	0	0	0	0	0	0	0	0	0	0	0	0	0	0	0	0	0	0	0	0	2	0	0
chr1_6432240_6432492	0	0	0	1	0	0	0	1	0	0	2	0	0	0	0	0	0	0	0	0	2	0	0	0	0	0	0	0	0	0	0	0	0	0	0	0	0	0	0	0	0	0	0	0	0	0	0	0	0
chr1_6435025_6435402	2	3	0	0	0	1	0	2	0	2	0	0	2	0	0	0	0	0	0	0	1	0	0	0	0	0	0	0	0	0	0	0	0	0	0	0	0	0	0	0	0	0	0	0	0	0	0	0	0
chr1_6445539_6446309	0	0	0	0	0	1	0	1	8	0	0	0	2	0	2	4	0	0	0	0	0	0	0	0	0	0	0	0	0	0	0	2	0	0	0	2	0	0	0	0	2	0	0	0	0	0	0	0	1
chr1_6453201_6454184	4	0	7	4	0	4	0	4	6	2	3	2	0	4	4	0	2	1	2	4	4	2	0	0	0	4	0	0	4	2	0	0	0	2	0	4	0	2	2	0	6	2	0	0	4	0	0	0	2
chr1_6455524_6455774	0	0	0	0	0	0	1	1	2	0	0	2	1	1	0	0	0	0	0	0	0	0	0	0	0	0	0	0	0	0	0	0	0	0	0	0	0	0	0	0	0	0	0	0	0	0	0	0	0
chr1_6467849_6468099	1	2	0	4	0	0	0	0	0	0	2	0	0	0	0	0	0	0	0	0	3	0	0	0	0	0	0	0	0	0	0	0	0	0	0	0	0	0	0	0	0	0	0	0	0	0	0	0	0
chr1_6474342_6474970	2	0	0	3	0	0	5	2	0	2	0	0	0	0	0	0	0	0	0	1	0	0	0	0	0	0	0	0	0	0	4	0	0	0	0	0	0	0	0	0	0	0	0	0	0	0	0	0	0
chr1_6479687_6480516	0	0	0	0	0	0	5	11	0	0	0	3	2	2	0	0	2	2	0	2	1	0	0	0	0	0	0	4	0	0	2	0	0	1	0	0	0	0	0	0	0	0	0	0	1	0	0	0	0
chr1_6482752_6483002	0	0	0	0	0	0	0	3	0	0	0	0	0	0	0	0	0	0	0	0	0	0	0	0	0	0	0	0	0	0	0	0	0	0	0	0	0	0	0	0	0	0	0	0	0	0	0	0	0
chr1_6483520_6483770	1	0	0	0	0	0	1	2	0	0	0	0	0	0	0	0	0	2	0	0	0	0	0	0	0	0	0	0	0	0	0	0	0	0	0	0	0	0	0	0	0	0	0	0	0	0	0	0	0
chr1_6484360_6485309	2	0	3	2	0	0	5	12	0	4	0	0	0	2	0	0	0	0	0	0	0	0	0	0	0	0	0	0	0	0	0	0	0	0	0	0	0	0	0	0	0	0	0	0	0	0	0	0	0
chr1_6491076_6491566	2	0	0	0	0	2	0	4	0	0	0	0	0	0	0	0	0	0	0	0	0	0	0	0	0	0	0	0	0	0	0	0	0	0	0	0	2	0	2	0	0	0	0	0	0	0	0	2	0
chr1_6498296_6498566	0	0	0	0	0	1	0	1	0	0	0	0	0	0	0	0	0	0	0	0	1	0	0	0	0	0	0	0	0	0	0	0	0	0	0	2	0	0	0	0	0	0	0	0	0	0	0	0	0
chr1_6498662_6499223	0	0	0	0	0	7	0	1	0	2	0	0	0	0	0	0	0	0	0	0	3	0	0	0	0	0	0	0	0	0	0	0	0	0	0	0	0	0	0	0	0	0	0	0	0	0	0	2	0
chr1_6499702_6501069	0	6	3	2	4	5	0	4	2	0	10	0	6	2	0	2	0	0	0	2	0	0	0	0	0	0	2	0	0	0	2	2	0	2	0	0	0	0	2	0	2	0	2	0	2	0	0	0	2
chr1_6505169_6505544	0	0	4	0	0	0	0	0	0	0	0	0	2	0	0	0	0	0	0	0	0	0	0	0	0	0	0	0	0	0	0	0	0	0	0	2	0	0	0	0	0	3	2	0	0	0	0	0	0
chr1_6516293_6516617	0	0	0	0	0	2	0	0	0	6	0	0	0	0	0	0	0	0	2	0	0	0	0	0	0	0	0	0	0	0	0	0	0	0	0	0	0	0	0	0	0	0	0	0	0	0	0	0	0
chr1_6531205_6532373	3	4	4	0	0	6	3	4	0	0	0	0	3	0	0	0	0	0	0	0	0	0	0	2	0	0	0	4	0	0	0	2	0	2	0	0	0	0	0	0	4	0	0	0	0	0	2	2	0
chr1_6534403_6534921	0	0	1	0	0	6	0	6	0	0	0	0	0	0	0	0	0	2	0	2	0	1	0	0	0	0	0	0	2	0	0	0	0	0	0	3	0	0	0	0	0	0	0	0	0	0	0	0	0
chr1_6535303_6535987	1	2	1	3	0	3	2	1	2	0	0	0	2	0	2	0	0	0	0	0	0	1	0	0	0	0	0	0	0	0	0	0	0	0	0	0	0	0	2	0	2	0	2	0	0	1	0	0	0
chr1_6546490_6547060	0	0	0	0	0	0	0	3	0	6	0	0	0	0	0	0	0	0	0	0	0	0	0	2	0	0	0	0	0	0	4	2	0	2	0	0	0	0	0	0	4	0	0	0	0	0	0	0	0
chr1_6549915_6550909	4	0	0	2	0	0	0	8	0	0	2	0	0	0	0	0	0	0	0	0	0	2	0	0	0	0	0	0	0	0	0	0	0	0	0	0	0	2	0	0	0	0	0	0	0	0	0	0	0
chr1_6577539_6578097	0	0	2	4	0	0	0	2	0	0	0	0	0	0	0	0	2	0	0	6	0	0	0	0	0	0	0	0	0	0	0	0	0	0	0	0	0	0	0	0	0	0	2	0	0	0	0	0	2
chr1_6614326_6614934	1	2	0	3	0	0	0	4	2	0	0	0	0	0	0	2	0	0	0	0	0	0	0	0	0	0	0	0	0	0	0	2	2	2	0	2	0	0	0	0	2	0	0	0	0	0	2	0	2
chr1_6616707_6616959	0	2	1	2	0	4	1	0	0	0	0	0	0	2	0	0	0	0	0	0	0	0	0	2	0	0	0	4	0	0	0	0	0	0	0	0	0	0	0	0	0	0	0	0	0	0	0	0	0
chr1_6618913_6619766	6	4	2	11	0	6	4	1	0	10	2	6	2	4	10	4	0	0	2	2	0	2	0	0	2	0	0	0	2	0	0	0	0	0	0	0	0	0	0	0	0	0	0	0	0	0	1	0	0
chr1_6623413_6623708	0	0	0	1	0	0	0	1	0	0	0	0	0	0	0	0	0	0	0	2	0	0	0	0	0	0	0	0	0	0	0	0	0	0	1	0	0	0	0	0	4	0	0	0	0	0	0	0	0
chr1_6626183_6626527	0	0	0	0	0	0	0	2	0	0	0	0	0	0	0	0	0	0	0	0	0	0	0	0	0	0	0	0	0	0	0	0	1	0	0	0	0	0	0	0	2	0	0	0	0	0	0	0	0
chr1_6627429_6627842	0	0	0	1	0	0	0	1	0	1	2	0	0	0	0	1	0	0	0	0	0	0	0	0	0	0	1	0	0	0	1	0	0	0	0	0	2	0	0	0	0	0	0	0	0	0	0	0	0
chr1_6628031_6628398	0	0	0	0	0	0	5	2	0	5	0	0	0	0	0	1	0	0	0	0	0	0	0	0	0	0	1	0	0	0	0	0	0	0	0	0	0	0	0	0	0	0	0	0	0	0	1	0	0
chr1_6639664_6640355	0	0	1	0	0	2	0	2	2	0	2	2	4	0	0	0	0	2	0	4	2	0	1	2	0	2	0	0	0	0	0	0	0	2	2	0	0	2	2	0	2	0	2	0	0	2	4	2	0
chr1_6642100_6642370	0	0	0	0	0	2	0	0	0	1	0	0	0	0	0	0	0	0	0	0	0	0	0	0	0	0	0	0	0	0	0	0	0	0	0	0	0	0	0	0	0	0	0	0	0	0	0	0	0
chr1_6661136_6661386	0	0	0	0	0	0	0	0	0	0	0	0	0	0	0	0	0	0	0	0	0	0	0	0	0	0	0	0	0	0	0	0	0	0	0	1	0	0	2	0	0	1	0	1	0	2	0	0	0
chr1_6661968_6662313	0	0	0	0	0	0	0	1	0	0	1	0	0	0	0	0	0	0	0	0	1	0	0	0	0	0	2	0	0	0	0	0	0	0	0	0	0	0	0	0	0	0	1	0	0	1	0	0	0
chr1_6662547_6663358	0	0	0	0	0	0	2	0	0	4	2	0	2	0	0	0	0	0	0	2	4	0	0	0	0	0	0	0	0	0	2	0	1	2	0	2	0	0	2	0	2	0	2	4	0	0	0	0	2
chr1_6663416_6663761	0	0	0	0	0	0	0	0	0	0	1	0	0	0	0	0	0	0	0	0	1	0	0	2	0	0	0	0	0	0	0	0	1	0	0	0	0	0	0	0	0	0	0	0	0	0	0	0	0
chr1_6673006_6674083	0	0	0	0	0	0	7	6	8	0	4	8	0	4	4	2	4	2	2	5	2	3	0	10	2	0	0	0	0	0	0	0	2	6	0	7	2	6	2	0	3	2	0	4	4	4	2	4	0
chr1_6684951_6685687	2	0	0	0	0	0	0	1	0	2	0	0	0	0	0	0	0	0	0	2	0	1	0	0	0	0	0	0	0	0	0	0	0	0	0	0	0	0	0	0	2	0	2	2	0	1	0	2	0
chr1_6709101_6709680	0	0	0	0	0	0	0	2	0	0	0	0	0	0	0	2	0	0	0	0	0	0	2	0	1	0	0	0	0	0	0	0	2	0	0	0	0	0	0	0	0	2	0	0	0	0	1	0	0
chr1_6761610_6762246	1	0	0	0	0	2	0	9	0	0	0	0	2	0	0	0	0	0	0	0	0	0	0	0	0	0	0	0	0	2	2	0	0	0	2	0	0	0	2	0	0	0	2	0	0	0	0	2	0
chr1_6766913_6767220	0	0	0	0	0	0	0	0	0	0	0	0	0	0	0	0	0	0	0	0	0	0	0	0	0	0	0	0	0	0	0	0	0	0	0	0	0	0	0	0	0	0	0	0	0	0	0	0	0
chr1_6784053_6784303	0	0	0	0	0	0	0	6	0	0	0	0	0	0	0	0	0	2	0	0	0	0	0	0	0	0	0	0	0	0	0	0	0	0	0	0	0	0	0	0	0	0	0	0	0	0	0	0	0
chr1_6793025_6793407	0	0	0	0	0	2	2	0	0	0	0	0	0	0	0	0	0	0	0	0	0	0	0	0	0	0	0	0	0	0	0	0	0	0	0	0	0	0	0	0	0	0	0	0	1	0	0	0	0
chr1_6803358_6803656	0	0	0	1	0	0	2	0	0	0	1	0	0	0	0	0	0	0	0	0	0	0	1	0	0	0	0	0	0	0	0	0	0	0	0	0	0	0	0	0	0	0	0	0	2	0	0	0	0
chr1_6830751_6831151	0	0	0	0	0	0	0	0	0	0	0	0	0	0	0	0	0	0	0	0	0	0	0	0	0	0	0	0	0	0	2	0	0	0	0	0	1	0	0	0	0	0	0	0	0	0	0	0	0
chr1_6844372_6845743	8	6	0	9	0	4	6	4	4	9	6	4	8	6	4	4	10	4	0	2	2	13	4	6	6	4	2	0	0	6	6	4	0	8	6	2	2	10	2	2	0	6	0	4	4	0	2	2	2
chr1_6845954_6846311	0	0	2	0	0	1	0	4	0	0	0	0	0	2	0	0	0	0	0	0	0	1	1	0	0	0	0	0	0	0	0	0	0	0	0	0	0	0	0	0	0	0	0	0	0	0	0	0	0
chr1_6859013_6859263	1	0	0	0	0	0	0	0	0	0	0	0	4	0	0	0	0	0	2	0	0	0	0	0	0	0	0	0	0	0	0	0	0	0	0	0	0	0	0	0	0	0	0	0	0	0	0	0	0
chr1_6973128_6973444	0	0	0	0	0	0	4	0	0	0	0	0	0	0	0	0	0	2	0	0	0	0	0	0	0	0	0	0	0	3	0	0	0	0	0	0	0	0	0	0	0	0	0	0	0	0	0	0	0
chr1_7020495_7020792	0	2	0	0	0	0	0	3	0	0	0	0	2	0	0	0	0	0	2	0	0	0	0	0	0	0	0	0	0	0	0	0	0	0	0	0	0	0	2	0	0	0	0	0	0	0	0	0	0
chr1_7022195_7023694	4	6	4	2	0	12	8	0	2	8	12	8	2	0	4	6	12	2	6	0	11	14	4	4	2	0	2	4	2	1	6	0	2	12	6	8	6	4	10	4	10	0	4	2	2	6	2	0	2
chr1_7177898_7178381	0	0	0	0	0	0	1	1	0	0	0	0	0	0	0	0	0	0	0	1	0	0	0	0	0	0	0	0	0	0	0	0	0	0	0	0	0	0	0	0	0	0	0	0	0	0	0	0	0
chr1_7516416_7516666	0	2	1	0	0	0	0	0	0	0	0	0	0	0	0	0	0	0	0	0	0	0	0	0	0	0	0	0	0	0	0	0	0	0	0	0	0	0	0	0	0	0	0	0	0	0	0	0	0
chr1_7599904_7600155	0	0	0	0	0	4	1	1	0	0	0	0	2	0	0	0	0	0	0	0	0	0	0	0	0	0	0	0	0	0	0	0	0	0	0	0	0	0	0	0	0	0	0	0	2	0	0	0	2
chr1_7646098_7646440	0	0	0	0	0	0	0	0	0	0	0	0	0	0	0	0	0	0	0	2	0	0	0	0	0	0	0	0	0	0	0	0	0	2	0	0	0	0	0	0	0	0	0	0	0	0	0	0	0
chr1_7740301_7740621	0	0	0	2	0	0	0	0	0	0	0	0	1	0	0	0	0	0	0	1	0	0	0	0	0	0	0	0	0	0	0	0	0	0	0	0	0	0	0	0	0	0	0	0	0	0	0	0	0
chr1_7764460_7765048	2	0	0	5	0	2	4	2	0	4	0	0	3	4	1	0	2	0	0	0	2	0	2	0	0	2	0	0	0	0	2	0	0	2	0	0	0	2	0	0	4	0	0	2	0	0	0	0	0
chr1_7830957_7831843	4	0	2	0	0	7	4	0	2	0	0	0	0	0	2	0	0	0	0	0	0	0	0	2	0	0	0	0	0	0	2	0	0	0	2	4	0	2	0	0	0	0	0	2	0	2	6	2	1
chr1_7842202_7842498	0	0	0	0	0	0	0	1	0	0	0	0	0	0	0	0	0	0	0	0	0	0	0	0	0	0	0	0	0	0	0	0	0	0	1	0	0	0	0	0	4	0	0	0	0	0	0	0	0
chr1_7843813_7844521	10	2	0	6	0	4	0	7	2	0	2	1	2	8	2	0	4	6	0	6	0	7	0	0	0	2	0	4	0	0	2	0	0	2	0	2	0	4	2	0	2	0	4	0	0	2	4	4	0
chr1_7899641_7899928	0	0	0	0	0	0	0	0	0	0	0	0	0	0	0	0	0	0	0	0	0	0	2	0	0	0	0	0	0	0	0	0	0	0	0	0	0	0	0	0	0	0	0	0	0	0	2	0	0
chr1_7945556_7946047	0	0	2	0	0	1	2	0	0	0	0	0	0	0	2	0	2	0	0	0	0	0	0	2	2	1	0	0	0	0	1	1	0	0	0	0	0	0	0	0	0	0	2	0	0	0	0	0	0
chr1_8002491_8002842	0	0	0	0	0	0	0	3	0	0	0	0	0	0	0	0	0	0	0	0	0	0	0	0	0	0	0	0	0	0	4	0	0	0	0	0	0	0	0	0	2	0	0	0	0	0	0	0	0
chr1_8014101_8014460	0	3	0	0	0	0	0	0	0	0	0	0	0	0	0	2	0	0	0	0	0	0	0	0	0	0	0	0	0	0	0	0	0	0	0	0	0	0	0	0	2	0	0	0	0	0	0	0	0
chr1_8021220_8022217	4	0	5	2	0	11	4	6	0	0	2	1	2	2	2	4	0	4	4	4	0	2	2	6	0	2	0	4	2	4	2	0	2	0	4	0	2	2	4	0	2	2	4	2	4	0	0	2	2
chr1_8035317_8035589	0	0	2	0	0	0	0	0	0	0	0	0	0	0	0	0	0	0	0	0	0	0	0	0	0	0	0	0	0	2	0	0	0	0	0	0	0	0	2	0	0	0	0	0	0	0	0	2	0
chr1_8042418_8042719	0	0	0	0	0	0	0	0	0	1	0	0	0	0	2	0	0	2	0	0	0	0	0	0	0	0	0	0	0	0	0	0	0	0	0	0	0	0	0	0	0	0	0	0	5	0	0	0	0
chr1_8048286_8049365	2	0	0	0	0	5	0	8	3	2	0	0	0	2	8	0	0	0	2	0	2	2	0	0	0	0	2	0	0	0	0	0	0	2	0	0	0	0	0	0	3	0	0	0	6	0	0	2	0
chr1_8051597_8052647	0	0	2	4	0	3	0	4	3	8	0	2	4	0	6	0	0	3	3	6	4	0	8	0	2	4	0	2	0	2	0	0	0	2	0	4	2	0	0	2	0	2	0	0	4	0	0	6	2
chr1_8064608_8065527	0	0	0	0	0	0	0	0	0	0	0	0	0	1	0	0	0	2	0	0	0	0	0	0	0	0	0	0	0	0	0	2	0	0	0	3	2	2	0	0	2	7	4	2	1	0	0	0	0
chr1_8080262_8080526	0	0	0	2	0	0	0	0	0	0	0	0	0	0	0	0	0	0	0	1	0	0	0	0	0	0	0	0	0	0	0	0	0	0	0	1	0	0	0	0	0	0	0	0	0	0	0	0	0
chr1_8085747_8086771	2	2	2	2	0	4	6	11	0	2	0	0	4	2	0	0	2	2	10	2	0	4	0	0	0	0	0	0	0	0	0	2	0	1	2	9	2	0	4	0	0	0	0	0	0	0	0	0	0
chr1_8130469_8130719	0	0	0	0	0	0	0	0	0	0	0	0	0	0	0	0	0	0	0	0	0	0	0	0	0	0	0	0	0	0	0	0	0	0	0	0	0	3	0	0	0	0	0	0	0	0	0	0	0
chr1_8137400_8137734	0	0	0	0	0	0	0	0	0	0	0	0	0	0	0	0	0	0	0	0	0	0	0	0	0	0	0	0	0	0	0	0	0	0	0	0	0	0	0	0	0	0	1	0	0	0	0	0	0
chr1_8137938_8138188	0	0	0	0	0	0	0	0	0	0	0	0	0	0	0	0	0	0	0	0	0	0	0	0	0	0	0	0	0	0	0	0	0	0	1	0	0	1	0	1	0	0	1	0	0	0	0	0	0
chr1_8138313_8138698	0	0	0	0	0	0	0	2	0	0	0	0	0	0	0	0	1	0	0	0	0	0	0	0	0	0	0	0	0	0	0	0	0	0	1	0	0	1	0	1	0	0	0	0	0	0	0	0	0
chr1_8167958_8168429	0	0	0	0	0	0	0	0	0	0	0	0	2	0	0	2	0	0	0	0	0	0	2	0	0	2	0	0	0	0	0	0	0	0	0	0	2	0	2	0	2	0	1	0	0	0	0	0	0
chr1_8169941_8170301	0	0	0	0	0	0	0	1	0	0	0	0	0	0	0	0	0	0	0	0	0	0	0	0	0	0	0	0	0	0	0	0	0	0	0	0	2	0	0	0	0	0	0	0	0	0	0	0	0
chr1_8177772_8178439	0	0	0	0	0	0	0	0	0	0	0	0	0	0	0	0	0	0	0	0	0	0	0	0	0	0	0	0	0	0	0	0	0	1	0	0	0	0	1	0	0	0	0	0	0	0	0	0	0
chr1_8180597_8181009	0	0	0	0	0	0	0	1	0	0	0	0	0	0	0	0	0	0	0	0	0	0	0	0	0	0	0	0	0	0	0	0	0	2	0	2	2	0	0	0	2	0	0	0	0	0	0	0	0
chr1_8182588_8182970	0	0	0	0	0	0	0	0	0	1	0	0	0	0	0	0	0	0	0	0	0	0	0	0	0	0	0	0	0	0	0	0	0	1	0	0	0	0	0	0	0	0	0	2	0	0	0	1	0
chr1_8187385_8187735	0	0	0	0	0	0	0	0	0	0	0	0	0	4	0	0	0	0	0	0	0	0	0	0	0	0	0	0	0	0	0	0	0	0	0	0	0	0	2	0	0	0	0	0	0	0	0	0	0
chr1_8213597_8213958	0	0	0	0	0	0	0	2	0	0	2	4	4	0	0	0	0	0	0	0	0	0	0	0	0	0	0	0	0	0	0	0	0	0	0	0	0	2	0	0	0	0	0	0	0	0	0	0	1
chr1_8214780_8215075	0	3	0	0	0	0	0	0	0	0	0	0	0	0	0	0	0	0	4	0	0	0	0	0	0	0	0	0	0	0	0	0	0	0	0	0	0	0	0	0	0	0	0	0	0	0	0	0	0
chr1_8215618_8216087	0	0	0	0	0	0	0	0	0	0	0	0	0	0	0	1	0	2	0	0	1	0	0	0	0	0	0	0	0	0	0	0	0	0	0	0	0	0	0	0	0	0	0	0	0	0	0	0	0
chr1_8242385_8242937	0	0	0	0	0	0	0	0	0	0	0	0	0	0	0	0	0	0	0	0	0	0	0	0	0	0	0	0	0	0	0	0	0	0	0	4	0	0	0	0	2	0	0	0	4	0	0	0	0
chr1_8257739_8258312	0	0	0	2	0	0	0	2	0	0	0	0	0	0	0	0	0	0	2	2	0	0	0	0	0	0	0	0	0	0	0	0	0	0	0	0	2	0	0	0	2	0	0	0	0	0	2	0	0
chr1_8261284_8261951	0	0	0	0	0	0	2	0	0	0	0	0	0	0	0	0	0	0	0	0	0	0	0	0	0	0	0	0	0	0	0	0	0	0	0	0	0	0	0	0	0	0	1	0	0	0	0	0	0
chr1_8271083_8271765	0	0	2	0	0	0	0	2	2	0	0	2	0	0	0	0	0	0	0	0	0	0	0	0	0	0	0	0	0	0	0	0	0	0	0	0	0	1	0	2	2	2	0	0	0	2	2	0	0
chr1_8277214_8277464	0	0	0	0	0	0	0	0	0	0	0	0	0	0	0	0	0	2	0	0	0	0	0	0	0	0	0	0	0	0	0	0	0	0	0	0	0	0	0	0	0	0	0	0	1	0	0	0	0
chr1_8298503_8300230	0	4	0	0	0	0	0	0	4	0	0	0	2	0	6	0	0	0	6	0	2	0	0	2	3	0	0	2	0	2	0	0	0	4	0	3	2	0	0	3	2	2	5	2	1	2	0	0	0
chr1_8300330_8300580	0	0	0	0	0	0	0	0	0	0	0	1	0	0	0	0	0	0	0	0	0	0	0	0	1	0	0	0	0	0	0	0	0	0	0	0	0	0	0	1	0	0	0	0	0	0	0	0	0
chr1_8309844_8310376	0	0	0	0	0	0	1	0	0	0	0	0	0	0	0	0	0	0	0	0	0	0	0	0	0	0	0	0	0	0	0	0	0	0	0	0	2	0	0	2	0	2	0	0	0	0	0	2	0
chr1_8317713_8318293	0	0	0	2	0	0	0	0	0	0	0	0	0	0	4	0	0	0	0	0	0	0	0	0	0	0	0	0	0	2	0	0	0	0	0	0	0	0	2	0	2	0	0	0	0	0	0	0	0
chr1_8374476_8374783	0	0	0	0	0	0	0	4	0	0	0	0	0	0	0	0	0	0	2	0	0	0	0	0	0	0	0	0	0	0	0	0	0	0	0	0	0	0	0	0	0	0	0	0	0	0	0	0	0
chr1_8377872_8378122	0	0	0	0	0	0	0	0	0	0	1	0	0	0	0	0	0	0	0	0	0	0	0	0	0	0	0	0	0	0	0	0	0	0	0	0	0	0	0	0	2	0	0	0	0	0	0	2	0
chr1_8407605_8408115	0	0	0	0	0	0	0	0	0	1	0	0	0	0	0	0	0	0	0	0	0	0	2	0	0	0	0	0	0	0	0	0	0	0	0	0	0	0	0	0	0	0	0	2	0	0	0	0	0
chr1_8408952_8409356	3	0	0	0	0	2	0	1	0	0	0	0	0	0	0	0	0	0	2	0	0	1	0	0	0	0	0	0	0	0	0	0	0	0	0	0	0	0	0	0	0	0	0	1	0	0	0	0	0
chr1_8411710_8411979	0	0	1	0	0	0	0	0	0	0	0	0	0	0	0	0	0	0	0	0	0	0	0	0	0	0	0	0	0	0	0	0	0	0	0	0	0	0	0	0	0	1	0	2	0	0	0	0	0
chr1_8416401_8416671	0	0	0	0	0	0	0	0	5	0	2	0	0	0	0	0	0	0	0	0	0	0	0	0	0	0	0	0	0	0	0	0	0	0	0	0	0	0	0	0	0	0	0	0	0	0	0	0	0
chr1_8427810_8428062	0	0	0	0	0	0	0	0	0	0	0	0	0	0	0	0	0	0	0	0	0	0	0	0	0	0	0	2	0	0	0	0	0	0	0	0	0	0	0	0	2	0	0	0	0	0	0	0	0
chr1_8483598_8485137	0	0	0	2	0	2	2	12	0	2	1	0	0	2	4	0	0	0	0	0	0	2	0	0	4	0	0	1	0	0	0	0	2	2	0	4	0	0	0	0	2	0	0	2	0	0	0	0	0
chr1_8503697_8504135	0	0	1	0	0	0	0	1	0	0	0	0	2	0	0	0	0	0	0	0	0	0	0	0	0	0	1	0	0	0	0	0	0	0	0	0	0	0	0	0	0	0	0	2	0	0	0	0	0
chr1_8524269_8524647	0	0	0	0	0	1	0	5	0	0	0	0	0	0	1	2	0	0	2	5	0	0	0	0	0	0	0	0	0	0	0	0	0	0	2	0	0	0	0	0	0	0	0	0	0	0	0	0	0
chr1_8549855_8550175	0	0	0	0	0	0	0	4	0	0	0	0	0	0	0	0	0	0	0	0	0	0	0	0	0	0	0	0	0	0	0	0	0	0	0	4	0	0	0	0	0	0	0	0	0	0	0	0	0
chr1_8580536_8580908	0	0	0	0	0	0	0	0	0	0	0	0	0	0	0	0	0	0	0	0	0	0	0	0	0	0	0	0	0	0	0	0	0	0	0	0	0	0	0	0	0	0	0	0	2	0	0	1	0
chr1_8585309_8586325	0	0	0	0	0	0	0	2	0	0	0	0	0	0	2	0	0	0	0	0	0	0	0	0	0	0	0	0	0	0	0	0	0	0	2	6	0	0	0	0	2	4	0	0	0	2	0	0	0
chr1_8667854_8668382	0	2	2	0	0	0	0	0	0	0	0	0	0	0	0	0	0	0	3	0	2	0	0	0	0	0	2	0	0	0	0	0	0	2	0	0	0	0	0	0	2	0	0	0	0	0	0	0	0
chr1_8686461_8687280	0	0	0	0	0	0	0	2	4	0	0	0	2	0	2	0	0	0	2	0	0	0	0	0	0	0	0	0	0	0	0	0	1	0	0	0	0	0	2	0	0	0	3	0	1	0	2	2	0
chr1_8730452_8730838	0	0	0	0	0	0	0	0	0	0	0	0	0	0	0	0	0	0	0	0	0	0	0	0	0	0	0	0	0	0	0	0	0	0	0	0	2	0	2	2	0	0	0	0	0	0	0	0	0
chr1_8763203_8763670	2	0	0	0	0	0	0	0	0	2	0	0	0	0	0	0	1	0	0	0	0	0	0	0	0	0	0	0	0	0	0	0	0	2	0	0	0	0	0	0	0	0	0	0	0	0	0	0	0
chr1_8805030_8805542	0	2	1	0	0	0	0	3	0	6	0	0	0	0	0	0	0	0	2	0	0	2	0	0	0	0	0	0	0	0	0	0	0	0	0	0	0	0	0	0	0	0	0	0	0	0	0	0	0
chr1_8849545_8850086	2	0	0	0	0	0	0	0	0	0	2	0	0	0	0	0	0	0	0	0	0	0	0	0	0	0	0	0	0	0	0	0	0	0	0	0	0	0	2	0	4	0	0	0	0	0	3	0	0
chr1_8877502_8878280	4	0	0	2	2	4	4	0	0	4	2	0	4	0	2	0	0	0	0	6	0	2	2	6	1	0	0	0	0	0	0	0	0	2	5	4	2	0	2	0	2	0	0	0	0	0	2	0	2
chr1_8885065_8885321	1	0	3	1	0	0	0	3	0	2	0	0	0	0	0	0	0	0	0	0	0	0	0	0	0	0	0	1	0	0	0	0	0	0	0	0	0	0	0	0	0	0	0	0	0	0	0	0	0
chr1_8886109_8886359	0	0	0	0	0	0	0	1	0	0	0	0	0	0	0	0	0	0	0	0	0	0	0	0	0	0	0	0	0	0	0	0	0	0	0	0	0	0	0	0	0	0	0	0	0	0	0	0	0
chr1_8908934_8909359	0	0	0	0	0	0	0	0	0	0	0	0	0	0	0	0	0	0	0	0	0	0	0	2	0	2	0	0	0	0	0	0	0	0	0	0	0	0	0	0	0	0	0	0	2	0	2	0	1
chr1_8922565_8923064	0	0	0	2	0	0	0	0	0	0	0	0	0	0	0	0	0	0	0	0	0	0	0	0	0	0	0	0	0	0	0	0	0	0	0	0	0	0	0	0	0	0	0	0	0	0	0	0	1
chr1_8933644_8934454	0	0	0	4	0	0	0	4	3	1	0	0	0	0	0	0	0	0	0	0	0	0	0	0	0	0	0	0	0	0	0	2	0	0	0	0	1	0	2	0	0	0	0	0	0	0	2	0	0
chr1_8936555_8937268	5	2	2	3	0	0	0	0	0	2	0	2	0	0	0	0	2	0	2	0	2	0	0	0	0	0	1	2	0	0	0	0	0	1	0	0	0	0	0	0	1	0	0	0	0	0	0	0	0
chr1_8937891_8939828	4	2	2	6	0	0	4	7	2	0	0	0	4	4	0	0	6	0	1	2	2	0	0	0	2	2	0	0	0	2	0	0	0	0	0	6	0	0	10	0	0	2	0	4	2	0	0	3	4
chr1_8940035_8940730	0	0	0	1	0	0	2	8	0	2	1	0	0	0	0	0	0	2	1	0	0	2	0	0	0	0	0	2	0	0	0	0	0	0	0	0	0	0	0	0	0	0	0	0	0	0	0	1	0
chr1_8942950_8943242	1	0	2	0	0	0	0	2	0	1	0	0	3	0	1	0	0	0	0	0	0	0	0	0	0	0	0	0	0	0	0	0	0	0	0	0	0	0	0	0	0	0	0	0	0	0	0	0	0
chr1_8943579_8944574	2	0	0	2	0	2	5	0	0	2	2	0	1	0	0	0	0	1	0	0	0	0	0	0	1	0	0	0	0	0	0	0	0	0	0	0	0	0	0	0	2	0	0	0	0	0	0	2	0
chr1_8962695_8962955	0	0	0	0	0	0	0	0	0	0	0	0	0	0	0	0	0	0	0	0	0	0	0	0	0	2	0	0	0	0	0	0	0	0	0	0	0	0	0	0	2	0	0	0	0	0	0	0	0
chr1_8963634_8964366	0	2	0	0	0	0	0	0	0	1	0	0	0	2	3	0	0	0	2	0	0	0	2	0	0	2	0	0	0	0	0	0	0	1	0	0	0	0	0	0	2	0	0	0	0	0	0	0	2
chr1_8965783_8966033	0	1	0	0	0	0	0	0	3	4	0	0	0	1	0	0	0	0	0	0	0	0	0	2	0	0	0	0	0	0	0	0	0	0	0	0	0	0	0	0	0	0	0	0	0	0	0	0	0
chr1_8970221_8970853	0	1	0	0	0	0	0	1	1	3	0	3	0	0	0	0	1	1	0	0	0	0	0	0	0	2	0	0	0	0	0	0	0	0	0	0	0	0	2	0	0	0	0	0	0	0	0	0	0
chr1_8970970_8972344	1	5	4	0	0	2	2	1	3	6	1	2	4	2	5	0	4	3	8	0	0	0	0	4	2	0	2	2	4	0	2	0	0	0	0	0	0	0	0	0	0	0	0	0	0	0	0	2	2
chr1_8972647_8973112	6	0	0	0	0	0	0	1	2	0	1	0	0	0	1	0	0	2	0	0	1	2	0	0	0	2	0	0	2	0	0	0	0	0	0	0	0	0	0	0	0	0	0	0	0	0	0	0	0
chr1_8977095_8977345	0	0	0	0	0	0	0	3	0	0	0	0	2	0	0	0	0	0	0	0	0	0	0	0	0	1	0	1	0	0	0	0	0	0	0	0	0	0	0	0	0	0	0	0	0	0	0	0	0
chr1_9023094_9023485	0	0	0	0	0	0	1	0	0	0	0	0	0	0	0	0	0	0	2	0	2	0	0	0	0	0	0	0	0	0	0	0	0	0	0	0	0	0	0	0	0	0	0	0	0	0	0	0	0
chr1_9065318_9065627	0	0	0	0	0	0	0	2	0	2	0	0	0	0	0	0	0	0	0	0	0	0	2	0	0	0	0	0	0	0	0	0	0	0	0	0	0	0	0	0	0	1	0	0	0	0	0	0	0
chr1_9069137_9070417	0	4	0	0	0	2	0	6	2	3	0	0	3	0	0	0	0	0	2	2	2	2	2	0	0	0	5	0	2	0	0	0	0	0	0	0	2	0	0	0	0	0	0	0	0	0	0	0	0
chr1_9071031_9071522	0	0	0	0	0	0	0	2	2	4	0	0	5	0	0	0	4	0	1	0	0	0	0	0	0	0	0	0	1	0	0	0	0	2	0	0	0	0	0	0	1	0	0	0	0	0	0	0	0
chr1_9131583_9131888	0	0	0	0	0	0	0	0	0	2	0	0	0	2	0	0	0	0	0	0	0	0	0	0	0	0	0	0	0	0	0	0	0	0	0	0	0	2	0	0	0	0	0	2	0	0	0	0	0
chr1_9139099_9139565	0	0	0	0	0	0	2	3	0	0	0	0	0	0	0	0	0	0	0	0	0	0	0	0	0	0	0	0	0	0	0	0	0	0	0	0	0	0	0	0	0	0	0	0	0	0	0	0	0
chr1_9144523_9145252	2	0	0	0	0	0	0	9	0	0	0	0	0	0	0	0	0	0	0	0	0	0	0	0	0	0	0	0	0	0	0	0	0	0	0	0	0	0	1	0	2	0	0	2	0	0	0	0	0
chr1_9170640_9171166	0	1	2	2	0	0	3	3	0	1	2	0	4	0	4	0	0	0	2	0	0	2	0	0	0	0	0	0	2	0	0	0	0	0	0	2	0	0	0	0	0	0	0	0	2	0	0	0	0
chr1_9184610_9185202	0	0	0	1	0	0	0	0	0	0	0	0	0	0	0	0	0	0	0	0	0	0	0	0	0	0	0	0	0	0	0	0	0	0	0	0	0	0	0	0	0	0	0	0	0	0	0	0	0
chr1_9188706_9189889	10	0	0	2	0	2	2	7	0	5	4	1	0	0	2	0	0	0	2	0	0	0	2	0	4	2	0	2	0	4	0	0	0	4	2	2	0	0	0	0	2	0	0	0	1	0	2	0	0
chr1_9196116_9196366	0	0	4	0	0	0	0	2	0	2	0	0	2	0	0	0	0	0	1	0	0	0	0	0	0	0	0	0	0	0	0	0	0	0	0	0	0	0	0	0	0	0	0	0	0	0	0	0	0
chr1_9241133_9241805	0	0	0	1	0	0	0	2	0	0	0	0	0	0	1	0	0	0	0	0	2	0	0	1	0	0	0	0	0	0	0	0	0	0	0	2	2	0	0	0	0	0	0	0	1	1	0	0	0
chr1_9242020_9242414	0	0	0	1	0	0	0	0	0	0	0	0	0	0	0	0	0	0	0	0	0	2	0	1	0	0	0	0	0	0	0	0	0	2	0	0	0	0	0	0	0	0	0	0	3	1	0	0	0
chr1_9258737_9259131	0	0	0	2	0	0	0	0	2	0	0	0	2	0	2	0	2	0	0	0	0	0	0	0	0	0	0	0	0	0	0	0	0	0	0	0	0	0	0	0	0	0	0	0	0	2	0	0	0
chr1_9275451_9275897	0	0	3	0	0	0	0	0	2	2	0	0	0	0	0	2	1	0	0	3	1	2	0	0	0	0	0	0	0	0	2	0	0	0	0	0	0	0	0	0	0	0	0	0	0	0	0	0	0
chr1_9294185_9295098	4	2	5	2	0	0	1	2	0	8	0	2	2	0	2	0	4	0	0	0	4	2	4	2	0	2	0	0	0	0	0	0	0	0	2	2	0	0	0	0	0	0	2	0	0	0	0	0	0
chr1_9335879_9336177	0	0	0	0	0	0	0	0	0	0	0	0	0	0	0	0	0	0	0	0	0	0	0	0	0	0	0	0	0	0	0	0	0	0	0	2	0	0	0	0	1	0	0	0	0	2	0	0	0
chr1_9352680_9353002	0	0	0	0	0	0	0	0	0	1	0	0	0	0	0	0	0	0	0	0	0	0	0	0	0	0	0	0	0	0	0	0	0	0	2	0	0	0	3	0	0	0	0	0	0	0	0	0	0
chr1_9359941_9360659	0	0	0	0	0	0	0	0	0	0	0	0	0	0	0	0	0	0	0	0	0	0	0	0	0	0	0	0	0	0	0	2	0	0	0	0	0	6	0	0	0	0	0	2	2	0	0	2	0
chr1_9422361_9422611	0	0	0	0	0	1	0	0	0	0	0	0	0	0	0	0	0	0	0	0	0	0	0	0	0	0	0	0	0	0	0	0	0	0	0	0	0	0	0	0	0	0	0	0	0	0	0	0	0
chr1_9427312_9427562	0	0	0	0	0	0	0	0	2	0	0	0	1	0	0	0	0	0	0	0	0	0	0	1	0	0	0	2	0	0	0	0	0	0	0	0	0	0	0	0	0	0	0	0	0	1	0	0	1
chr1_9434887_9435137	2	1	2	0	0	0	2	0	0	0	0	0	0	0	0	0	0	0	0	0	0	0	0	0	0	0	0	0	0	0	0	0	0	0	0	0	0	0	0	0	0	0	0	0	0	0	0	0	0
chr1_9438104_9438354	0	0	0	0	0	0	0	0	0	2	0	0	0	0	0	0	0	0	2	0	0	0	0	0	0	0	0	0	0	0	0	0	0	0	0	0	0	0	0	1	0	0	0	0	0	0	0	0	0
chr1_9439237_9439495	0	0	0	1	0	0	1	1	0	4	0	0	0	0	2	0	0	0	0	0	0	0	0	0	0	0	0	0	0	0	0	0	0	0	0	0	0	0	0	0	0	2	0	0	0	0	0	0	0
chr1_9445476_9445957	1	0	2	1	0	2	0	2	0	2	0	4	0	3	0	1	0	0	2	0	0	0	0	2	0	0	0	2	0	0	2	0	0	0	0	0	0	0	1	0	0	0	0	0	0	0	0	0	0
chr1_9449038_9449288	0	0	0	1	0	0	1	1	0	0	0	0	0	0	0	0	0	0	0	0	0	0	0	0	1	0	0	0	0	0	0	0	0	0	0	0	0	0	0	0	0	0	0	0	0	0	0	0	0
chr1_9449493_9450785	6	6	0	7	0	6	0	6	8	2	0	0	12	0	7	0	2	0	2	2	2	4	6	6	1	0	0	4	0	0	0	0	0	0	0	0	0	0	0	0	0	0	0	0	0	0	0	0	2
chr1_9473190_9473817	0	0	0	2	0	0	0	0	0	0	0	0	0	0	0	0	0	0	0	2	0	0	0	0	0	0	0	0	0	0	0	0	0	0	2	0	1	0	0	0	0	2	0	0	0	0	0	0	0
chr1_9488693_9489343	2	0	0	0	0	1	2	2	0	2	0	2	3	0	0	2	0	0	2	0	0	4	0	2	2	0	0	2	0	0	0	0	0	0	0	2	0	0	0	2	0	0	2	0	6	0	0	2	0
chr1_9503862_9504761	0	0	0	0	0	0	0	0	0	0	0	0	0	0	0	0	0	2	0	0	0	0	0	0	0	0	0	0	0	2	0	0	0	7	0	0	0	2	0	0	0	4	2	0	0	0	0	2	2
chr1_9508679_9509673	0	0	0	0	0	0	0	0	0	0	0	0	0	0	0	0	0	0	0	0	0	0	0	0	0	0	0	0	0	0	0	2	0	0	0	2	0	4	2	0	2	2	4	0	0	0	0	2	2
chr1_9509897_9510727	0	0	0	0	0	0	0	0	0	0	0	0	0	0	0	0	0	0	0	0	0	0	0	0	0	0	0	0	0	0	0	0	2	0	0	0	0	4	2	0	0	0	0	0	0	0	0	0	0
chr1_9515909_9516223	0	0	0	2	0	0	0	0	0	2	0	0	0	0	0	0	0	2	0	0	0	0	0	0	0	0	0	0	0	0	0	0	0	2	3	0	0	0	0	0	0	0	0	1	0	0	0	0	0
chr1_9536947_9537361	0	0	0	0	0	0	0	1	1	0	3	0	0	0	0	0	0	0	2	0	0	0	0	0	0	0	0	0	0	0	0	0	0	0	0	0	0	0	0	0	0	0	0	0	0	0	0	0	0
chr1_9551078_9551328	0	0	0	0	0	0	0	0	2	1	0	0	0	0	0	0	0	0	0	0	0	0	0	0	0	0	0	0	0	0	0	0	0	0	0	0	0	0	0	0	2	0	0	0	0	0	0	0	1
chr1_9599042_9599848	2	0	2	4	0	0	2	4	0	2	0	0	4	6	0	0	0	2	2	2	1	2	0	0	0	0	0	0	0	2	0	0	0	4	2	4	0	2	0	2	2	2	0	0	2	0	0	6	2
chr1_9601666_9601954	0	1	0	0	0	1	0	0	0	0	0	0	2	0	0	0	0	0	0	0	0	0	0	0	0	0	0	0	0	0	0	0	0	0	0	0	0	0	0	0	0	0	0	0	0	0	0	0	0
chr1_9648143_9649126	3	0	0	0	0	0	4	4	0	1	2	0	0	2	2	6	4	0	0	2	2	5	0	0	0	0	0	0	0	0	0	0	0	0	2	0	2	0	2	2	2	0	2	0	2	0	0	0	2
chr1_9653545_9654192	0	0	0	0	0	0	0	0	0	0	0	0	1	0	0	0	2	0	2	0	2	0	0	0	0	0	0	0	0	1	0	0	2	0	2	0	0	2	0	0	0	2	0	0	0	0	0	0	0
chr1_9676253_9676741	0	0	4	1	0	0	2	1	0	3	4	1	0	2	0	0	0	2	0	1	0	0	0	2	0	0	0	0	0	0	2	0	0	0	0	0	0	0	0	0	0	0	0	0	0	0	0	0	0
chr1_9683325_9684014	0	0	0	0	0	0	0	3	0	4	0	4	1	2	2	0	0	0	4	4	4	2	0	2	1	4	1	0	0	0	0	0	0	0	0	0	0	0	0	0	4	0	0	0	0	0	0	0	0
chr1_9685150_9687695	2	4	0	2	0	2	0	19	4	20	2	2	10	4	4	6	6	0	2	16	6	7	2	2	2	6	2	4	1	0	0	0	0	2	0	0	0	0	0	0	0	0	0	0	0	0	0	0	2
chr1_9711949_9712311	0	0	1	1	0	1	0	0	0	0	0	0	0	0	0	0	0	0	2	0	0	0	1	0	0	0	0	0	0	0	0	0	0	0	0	0	0	0	0	0	0	2	0	0	0	0	0	0	0
chr1_9747281_9747976	1	2	5	0	0	0	2	0	0	0	0	4	0	0	0	0	2	0	0	0	2	0	0	0	2	0	0	2	0	0	0	2	0	0	0	0	2	0	0	0	0	0	0	0	0	0	2	2	0
chr1_9749317_9750107	2	0	0	0	0	0	4	7	0	0	0	0	0	1	0	0	2	0	0	2	0	0	0	0	4	2	0	0	0	0	0	0	0	2	0	0	0	0	2	0	1	0	0	2	2	0	0	0	0
chr1_9760425_9760675	0	0	0	0	0	0	0	1	0	0	0	0	0	0	0	0	0	0	0	2	0	0	0	0	2	0	0	0	0	0	0	0	0	0	0	0	0	0	0	0	0	0	0	0	0	0	0	0	0
chr1_9762366_9762616	0	0	0	0	0	0	0	2	0	0	0	0	0	0	0	0	0	2	0	2	0	0	0	0	0	0	0	0	0	0	0	0	0	0	0	0	0	0	2	0	0	0	0	0	0	0	0	2	0
chr1_9763094_9763344	0	0	0	0	0	0	1	0	0	0	0	0	0	0	0	0	0	0	0	0	1	0	0	0	0	0	0	0	0	0	0	0	0	0	0	0	1	0	0	0	0	0	0	0	0	0	2	0	0
chr1_9777741_9778019	0	0	0	0	0	0	0	1	0	0	0	0	0	0	0	0	0	0	0	0	0	0	0	0	0	0	0	0	0	1	0	0	0	0	0	0	0	0	0	0	0	0	0	0	1	0	0	0	0
chr1_9779135_9779606	0	0	0	0	0	2	0	0	0	0	0	0	0	0	0	0	0	0	0	0	0	0	0	0	0	0	0	0	0	2	0	0	0	5	0	0	0	0	2	0	0	0	0	0	0	2	0	0	0
chr1_9781702_9781952	0	0	0	0	0	0	0	0	0	0	0	0	0	0	0	0	1	0	0	0	0	0	0	0	0	0	0	0	0	0	0	0	0	0	0	0	2	0	0	0	0	0	0	0	1	0	0	0	0
chr1_9785059_9785492	0	0	0	0	0	2	0	0	0	0	0	0	0	0	0	0	0	0	0	0	0	2	0	1	0	0	0	0	0	0	0	0	1	0	0	0	0	0	0	0	0	0	2	0	0	0	0	0	0
chr1_9818402_9818653	0	0	0	3	0	0	0	2	0	0	0	0	0	0	0	3	0	0	0	0	0	0	0	0	0	0	0	0	0	0	0	0	0	0	0	0	0	0	0	0	0	0	0	0	0	0	0	0	0
chr1_9828204_9828457	0	0	0	0	0	0	0	0	0	0	0	0	1	0	0	0	0	0	0	0	2	0	0	0	0	0	0	0	0	0	2	0	0	0	0	0	0	0	0	0	0	0	0	0	0	0	0	0	0
chr1_9834139_9834403	1	0	2	1	0	0	1	0	0	0	1	0	0	0	0	0	0	0	1	0	0	2	0	0	0	0	0	0	0	0	0	0	0	0	0	0	0	0	0	0	0	0	0	0	0	0	0	0	0
chr1_9834693_9835064	1	2	0	0	0	2	0	0	1	1	2	0	0	0	0	0	0	0	0	1	0	0	0	0	0	0	0	0	0	0	0	0	0	0	0	0	0	0	0	0	0	0	0	0	0	0	0	0	0
chr1_9848816_9849433	0	0	0	0	0	0	0	1	2	1	0	0	0	0	2	0	0	0	7	0	2	0	0	0	0	0	0	0	2	0	0	0	0	0	0	0	0	0	0	0	2	0	0	0	0	0	0	0	0
chr1_9853791_9854041	0	0	0	0	0	0	0	4	0	0	0	0	0	2	0	0	0	0	2	0	0	0	0	0	0	0	0	0	0	0	0	0	0	0	0	0	0	0	0	0	0	0	0	0	0	0	0	0	0
chr1_9863073_9863743	5	0	2	0	0	1	2	0	0	2	2	0	0	0	2	2	2	0	0	4	0	0	1	0	0	0	0	0	0	0	0	0	0	0	0	0	0	0	0	0	0	0	0	0	0	0	0	0	0
chr1_9864527_9865354	0	0	2	2	0	2	4	4	0	0	0	0	0	0	0	1	0	0	0	0	1	0	1	0	0	0	0	0	0	0	0	0	0	0	0	0	0	2	0	0	0	3	1	0	0	0	0	0	0
chr1_9883738_9884577	0	0	0	0	0	0	0	8	0	2	2	2	0	1	0	3	0	0	2	0	0	2	2	0	2	0	0	0	0	0	1	0	3	0	0	0	2	0	0	0	0	4	0	0	2	0	0	0	0
chr1_9885362_9885806	0	0	0	0	0	0	0	4	0	0	0	2	0	0	0	0	0	0	0	0	0	0	0	0	0	0	0	2	0	0	0	0	0	0	0	0	0	0	0	0	0	0	0	0	2	0	0	0	0
chr1_9927532_9927782	0	0	0	1	0	2	0	0	0	2	0	0	0	0	0	0	0	0	2	0	0	0	0	0	0	0	0	0	0	0	0	0	0	0	0	0	0	0	0	0	0	0	0	0	0	0	0	0	0
chr1_9934942_9935312	2	0	0	0	0	0	0	0	0	0	0	0	0	0	1	2	0	0	0	2	0	0	0	0	0	0	0	0	0	0	0	0	0	0	0	0	0	0	0	0	0	0	0	2	0	0	0	0	0
chr1_9952221_9952471	0	0	0	0	0	0	0	0	0	3	0	0	2	2	0	0	0	0	0	1	0	0	0	0	2	0	0	0	0	0	0	0	0	0	0	0	0	0	2	0	0	0	0	0	0	0	0	0	0
chr1_9970075_9971224	2	0	7	2	0	7	6	4	2	2	4	0	4	8	4	0	2	5	0	2	3	6	4	2	2	0	0	2	2	2	0	0	4	2	4	4	2	2	6	2	2	4	0	0	6	2	0	0	4
chr1_10002645_10003989	2	0	4	0	0	0	1	11	0	0	2	0	0	0	2	4	0	0	2	4	0	2	0	0	4	0	0	0	0	0	0	0	0	0	0	0	0	0	0	0	0	2	0	0	0	0	2	0	0
chr1_10010404_10010847	0	0	1	0	0	0	0	2	0	0	0	0	2	0	0	2	0	0	0	1	0	0	0	0	4	0	0	0	0	0	0	0	0	0	0	2	0	0	2	0	0	0	0	0	0	0	0	0	2
chr1_10022610_10022860	0	4	0	2	0	0	0	1	0	0	0	0	1	0	0	0	2	0	0	0	0	0	0	0	0	0	0	0	0	0	0	0	0	0	0	0	0	0	0	0	0	0	0	0	0	0	0	0	0
chr1_10033719_10034159	0	0	0	0	0	0	1	4	0	2	0	2	3	0	0	0	0	0	0	0	0	0	0	0	3	1	0	0	0	0	0	0	0	0	0	0	0	0	0	0	0	0	0	0	0	0	0	0	0
chr1_10057533_10058037	0	0	0	0	0	0	0	3	0	3	0	0	0	1	0	4	1	0	0	0	0	0	0	0	0	0	0	0	0	0	0	0	0	0	0	0	0	0	0	0	0	0	0	0	0	0	0	0	0
chr1_10084480_10085170	2	0	0	0	0	2	0	4	0	2	0	2	0	0	2	0	0	0	0	0	0	0	0	0	0	0	0	0	0	0	0	0	0	4	0	0	2	0	0	2	0	0	0	4	0	0	0	0	2
chr1_10089832_10090082	0	0	0	0	0	1	1	0	0	0	1	0	0	0	0	0	0	0	0	0	0	0	0	0	0	0	0	0	0	0	0	0	0	0	0	0	0	0	0	0	0	0	0	0	0	0	0	0	0
chr1_10092063_10093701	10	4	5	4	0	8	10	22	9	4	4	2	4	4	12	4	2	0	4	4	0	4	8	2	4	2	0	2	2	6	0	2	2	8	2	12	6	4	6	0	2	4	0	6	7	2	0	0	2
chr1_10094846_10095360	0	0	0	0	0	0	0	0	0	0	1	0	0	0	0	0	0	0	0	0	0	0	0	0	0	0	0	0	0	0	0	0	0	0	0	0	0	0	0	0	0	0	0	0	0	0	1	0	0
chr1_10118796_10119206	0	0	0	0	0	0	0	2	0	0	0	0	3	0	0	0	0	0	0	0	0	0	0	0	0	0	0	0	0	1	0	0	1	0	0	0	0	4	0	0	6	0	0	0	0	0	0	0	0
chr1_10119283_10119573	0	0	0	0	0	1	0	4	0	0	0	0	1	0	0	0	0	0	0	0	0	0	0	0	0	0	0	0	0	0	0	0	0	2	0	0	0	0	0	0	0	0	2	0	2	0	0	0	0
chr1_10144984_10145731	0	0	0	0	0	1	0	0	0	0	0	0	0	0	0	0	0	6	0	2	0	0	0	0	0	0	0	0	0	0	0	0	0	2	0	6	0	2	0	0	4	0	0	0	0	1	0	2	0
chr1_10269988_10270810	0	0	0	0	0	0	0	4	0	0	2	1	0	0	2	2	5	0	4	2	2	4	0	5	0	2	0	0	2	0	2	0	4	2	0	6	4	2	0	2	2	0	0	2	0	2	0	0	2
chr1_10438387_10438930	0	0	0	0	0	0	0	1	0	0	0	0	0	0	0	4	0	0	0	0	0	0	0	0	0	0	0	0	0	0	0	0	0	0	0	0	0	0	0	0	0	0	0	0	0	0	0	0	0
chr1_10446814_10447111	0	0	0	0	0	0	0	0	0	0	0	0	0	0	0	0	0	0	0	0	0	0	0	0	0	0	0	0	0	0	0	0	0	2	0	0	0	0	0	0	0	0	0	0	0	0	0	0	0
chr1_10458492_10459647	6	0	0	0	0	6	0	7	6	1	4	0	2	2	0	2	0	0	4	3	0	0	0	2	0	2	4	0	0	0	0	4	2	2	2	4	0	2	6	2	2	2	4	0	2	2	4	4	0
chr1_10459717_10459975	0	0	0	0	0	0	0	3	0	0	0	0	0	0	0	0	0	0	0	0	0	0	0	0	0	0	0	0	0	0	0	0	0	0	0	0	0	0	0	0	1	0	0	0	0	0	0	0	0
chr1_10478863_10479113	0	0	0	0	0	0	0	0	0	3	0	0	0	0	0	0	0	0	0	0	0	1	0	0	0	0	0	0	0	0	0	0	0	0	0	0	0	0	0	0	0	0	0	0	0	0	0	0	0
chr1_10480558_10480972	2	2	1	0	0	0	0	0	0	2	0	0	2	0	0	0	0	0	0	4	0	0	2	0	4	0	0	0	0	0	0	0	0	3	0	0	0	0	0	2	0	0	0	0	0	0	0	0	2
chr1_10484229_10484479	0	0	0	0	0	0	0	0	0	0	0	2	2	0	1	0	0	0	0	0	0	0	0	0	0	0	0	0	0	0	0	0	0	0	0	0	0	0	0	0	0	0	0	0	0	0	0	0	0
chr1_10485579_10488481	18	12	14	16	0	9	16	14	8	28	10	4	4	10	12	10	6	2	10	8	0	4	8	6	12	4	4	10	2	0	0	0	0	2	2	0	0	0	0	0	0	0	0	0	12	0	0	0	0
chr1_10490129_10490958	6	2	2	2	0	0	1	0	3	0	5	1	0	0	2	3	2	2	0	2	0	0	2	2	0	0	3	2	0	0	0	0	0	0	0	2	0	0	0	0	4	0	0	1	0	0	0	0	0
chr1_10532037_10532941	2	0	3	2	0	0	2	0	0	4	0	0	0	0	0	4	0	0	0	2	0	0	0	0	2	0	0	0	0	0	0	0	0	0	1	0	0	0	0	0	0	0	0	0	0	0	2	0	0
chr1_10534642_10535513	2	2	0	7	0	3	0	2	0	1	2	0	0	0	4	2	0	0	0	0	0	2	0	0	0	0	0	0	0	0	0	0	2	2	4	4	0	0	2	2	0	0	2	0	0	0	0	0	0
chr1_10562988_10563312	0	2	0	4	0	0	3	0	0	0	1	0	0	0	1	2	0	0	0	0	0	0	0	0	0	0	0	0	0	0	0	0	0	0	0	0	0	0	0	0	0	0	0	0	0	0	0	0	0
chr1_10567477_10569010	0	0	0	0	0	3	0	9	3	6	2	0	8	0	4	6	0	0	7	0	2	0	2	0	0	0	0	0	0	0	0	0	0	0	0	0	0	0	0	0	2	0	2	0	2	0	0	0	0
chr1_10615618_10616658	0	0	0	0	0	2	0	0	0	0	0	0	0	0	0	0	0	0	0	0	0	0	0	0	0	0	0	0	0	0	0	0	0	2	0	2	0	0	0	0	2	2	0	0	0	4	0	0	0
chr1_10664083_10664348	0	0	1	1	0	0	0	0	0	0	1	0	0	0	0	0	0	0	0	0	0	0	0	0	0	0	0	0	0	0	2	0	0	0	0	0	0	0	0	0	0	1	0	0	0	0	0	0	0
chr1_10705098_10705398	2	0	0	0	0	0	0	3	0	5	0	0	0	0	0	0	0	0	0	1	0	2	0	2	0	0	0	0	0	0	0	0	0	0	0	0	0	0	0	0	0	0	0	0	0	0	0	0	0
chr1_10706395_10706985	0	0	0	0	0	0	0	2	0	2	0	0	0	3	0	0	0	0	0	0	2	0	0	0	0	0	2	0	0	0	0	0	0	0	0	0	0	0	0	0	0	0	0	0	0	0	0	0	0
chr1_10709264_10709606	0	0	1	0	0	0	0	0	4	2	1	0	0	0	0	0	0	0	0	1	0	0	0	0	0	0	0	0	0	0	0	0	0	0	0	0	0	0	0	0	0	0	0	0	0	0	0	0	0
chr1_10711890_10712140	0	0	1	0	0	2	0	0	0	0	0	0	0	0	0	0	0	0	0	0	0	1	0	0	0	0	0	0	0	0	0	0	0	0	0	0	0	0	0	0	0	0	0	0	0	0	0	0	0
chr1_10754744_10755096	0	0	4	0	0	0	0	0	0	2	0	0	0	0	0	0	0	0	0	0	1	0	0	0	0	0	0	2	0	0	0	2	0	0	0	0	0	0	0	0	0	0	0	0	0	0	0	0	0
chr1_10816397_10816647	0	1	0	0	0	0	0	0	0	1	0	0	0	0	0	0	0	4	0	0	0	0	0	0	0	0	0	0	0	0	0	0	0	0	0	0	0	0	0	0	0	0	0	0	0	0	0	0	0
chr1_10843835_10844126	0	0	0	0	0	0	0	2	0	0	0	0	0	0	0	0	0	0	0	0	0	0	0	0	0	0	0	0	0	0	0	0	2	0	0	0	0	1	0	0	0	0	0	0	0	0	0	0	0
chr1_10856487_10857078	0	0	0	0	0	0	0	6	4	0	0	0	0	0	2	0	0	2	0	0	0	0	0	0	0	0	0	0	0	0	0	0	0	0	0	0	0	0	4	0	0	0	0	0	1	0	0	0	0
chr1_10895852_10896418	0	0	0	0	0	0	1	0	0	3	0	2	0	0	0	0	0	0	0	2	0	0	0	0	2	0	1	0	0	0	0	4	0	0	0	0	0	0	0	0	0	0	0	0	0	0	0	0	0
chr1_10939530_10939780	1	0	0	0	0	0	0	4	0	0	0	0	0	0	0	0	0	0	0	0	0	0	0	0	0	0	0	0	0	0	0	0	0	0	0	0	0	0	0	0	0	0	0	0	0	0	0	0	0
chr1_10959848_10960344	0	0	0	0	0	0	0	0	0	0	0	0	0	2	0	0	0	0	0	0	0	0	0	0	0	0	0	0	0	0	0	0	0	0	0	0	0	0	0	0	0	0	0	3	0	0	0	0	0
chr1_10960611_10960878	0	0	0	0	0	0	1	0	0	0	0	0	0	0	0	0	0	0	0	0	0	0	0	0	0	0	0	0	0	0	0	0	0	0	0	0	0	0	0	0	0	0	0	0	0	0	0	0	0
chr1_10995465_10995800	0	0	0	0	0	0	0	1	0	0	0	0	0	0	0	0	0	0	0	2	0	0	0	0	2	0	0	0	0	0	0	0	0	0	0	0	0	0	0	0	0	0	0	0	0	0	0	0	0
chr1_11020973_11021526	0	0	0	2	0	2	0	0	0	0	1	0	0	4	0	0	0	0	2	0	0	2	0	0	3	0	0	0	0	0	0	0	0	0	0	0	0	0	0	0	0	0	0	0	0	0	0	0	2
chr1_11070998_11071255	0	0	0	0	0	0	0	0	0	1	0	0	0	0	0	0	0	0	2	0	0	0	1	0	0	0	0	0	0	0	1	0	0	0	0	0	0	0	0	0	0	0	0	0	0	0	0	0	0
chr1_11071984_11073637	10	4	4	6	1	0	1	5	0	10	4	0	2	2	6	2	0	0	0	6	0	0	2	2	2	2	0	0	0	0	0	0	0	0	0	4	0	0	6	0	2	0	0	0	0	0	2	0	2
chr1_11097624_11097874	0	0	0	2	0	0	0	0	0	0	0	0	0	0	0	0	0	0	0	0	0	2	0	1	0	0	0	0	0	0	2	0	0	0	0	0	0	0	0	1	0	0	0	0	0	0	0	0	0
chr1_11107403_11107653	0	0	2	3	0	2	0	0	0	0	0	0	0	0	0	0	0	0	0	0	1	0	0	0	0	0	0	0	0	0	0	0	0	0	0	0	0	0	0	0	0	0	0	0	0	0	0	0	0
chr1_11109984_11110544	5	0	0	0	0	0	0	4	0	0	0	2	1	0	1	0	0	0	4	0	2	0	0	7	0	0	0	0	0	0	0	0	0	0	0	0	0	0	0	0	0	0	0	0	0	0	0	0	0
chr1_11110736_11114962	46	8	10	2	2	25	14	35	16	22	6	2	21	12	11	20	18	10	18	21	8	4	6	14	9	8	6	6	2	0	0	0	2	0	0	0	0	4	0	6	0	0	0	0	0	0	2	0	2
chr1_11115096_11116298	0	2	2	2	0	2	2	22	0	0	0	0	0	0	2	2	0	4	0	3	0	0	0	0	0	0	0	0	0	0	0	3	0	4	0	0	0	0	1	2	0	0	0	2	0	0	2	2	0
chr1_11116413_11116665	0	0	0	0	0	0	0	3	0	0	0	0	0	0	0	0	0	0	0	0	0	0	0	0	0	0	0	0	0	0	0	1	0	0	0	0	0	0	3	0	0	0	0	0	0	0	0	0	0
chr1_11117401_11118045	2	0	0	0	0	0	0	3	0	0	0	0	0	0	0	5	0	3	0	0	0	0	0	0	0	0	0	0	0	0	0	0	0	0	0	0	0	0	0	0	0	0	0	0	0	0	0	0	0
chr1_11119790_11120550	4	6	4	0	0	6	3	5	0	8	6	4	2	0	10	4	0	0	0	2	1	1	3	2	0	0	0	0	0	0	0	0	0	0	0	4	2	2	0	0	0	0	0	0	4	0	0	2	2
chr1_11124107_11124373	0	0	0	0	0	1	0	2	0	0	0	0	0	0	1	0	0	4	0	0	0	0	0	0	0	0	0	0	0	0	0	0	0	0	0	0	0	0	0	0	0	0	0	1	0	0	0	0	0
chr1_11159242_11160625	4	0	6	2	0	6	2	2	0	16	0	0	4	0	6	0	2	0	2	8	7	0	0	0	0	6	2	0	2	2	0	0	2	0	4	2	2	0	6	0	0	0	0	0	6	0	0	0	0
chr1_11233372_11233801	1	0	0	0	0	0	1	0	0	4	0	0	0	0	0	3	0	0	2	0	0	0	0	1	0	0	0	0	0	0	0	0	0	0	0	0	0	0	0	0	0	0	0	0	0	0	0	0	0
chr1_11301748_11302074	0	1	0	1	0	0	1	1	0	0	1	0	0	0	0	0	0	0	0	0	0	0	0	0	0	0	0	0	0	0	0	0	0	0	0	0	0	0	0	0	0	0	0	0	2	0	0	0	0
chr1_11308936_11309186	0	0	0	1	0	1	0	0	1	0	0	0	0	0	0	1	0	0	0	0	1	0	0	1	1	0	0	0	0	0	0	0	0	0	0	0	0	0	0	0	0	0	0	0	0	0	0	0	0
chr1_11322241_11323122	0	2	0	0	0	5	0	9	6	1	3	2	0	0	2	4	0	0	2	2	4	2	2	0	2	0	2	0	0	4	2	0	2	2	2	4	0	4	0	0	2	6	2	2	0	0	0	6	0
chr1_11332737_11333790	0	2	0	0	0	2	7	1	0	2	0	4	0	0	2	0	0	2	0	4	0	2	2	1	0	0	4	0	0	4	0	0	2	4	2	2	0	6	4	0	4	0	0	4	3	0	0	2	2
chr1_11379062_11379312	0	0	0	0	1	0	0	0	0	0	0	0	0	0	0	0	2	0	2	0	0	0	0	2	0	0	0	0	0	0	0	0	0	2	0	0	0	0	0	0	0	0	0	0	0	0	0	0	0
chr1_11509296_11509546	0	0	0	0	0	0	0	0	0	0	0	0	0	0	0	0	0	0	0	0	0	0	0	0	0	1	0	0	0	0	0	0	0	2	0	0	0	0	0	0	0	0	0	0	0	0	0	0	0
chr1_11538677_11539447	0	0	2	0	0	2	2	0	0	4	0	0	0	1	0	0	4	0	0	2	0	4	0	2	1	1	0	0	0	0	0	0	0	6	0	0	0	0	0	0	0	0	0	0	0	0	0	0	2
chr1_11540509_11540763	0	3	0	0	0	0	0	0	0	0	10	0	0	0	0	0	0	0	0	0	0	0	0	0	0	0	0	0	0	0	0	0	0	0	0	0	0	0	0	0	0	0	0	0	0	0	0	0	0
chr1_11561432_11561973	4	0	3	2	0	2	0	0	0	2	0	0	0	4	0	2	2	0	0	0	0	0	2	0	0	0	0	0	0	0	0	0	0	0	0	0	0	0	0	0	0	0	0	0	2	0	0	0	0
chr1_11620195_11620684	0	0	0	0	0	0	0	0	0	2	0	0	0	0	0	0	0	0	0	0	0	0	0	0	0	0	0	0	2	0	0	0	0	0	0	0	0	0	0	0	0	0	0	0	0	0	0	0	0
chr1_11622702_11624055	0	0	0	1	0	0	0	0	0	0	0	0	0	0	0	0	0	0	0	4	0	0	0	0	0	0	0	0	0	2	0	6	0	2	2	10	4	0	2	2	2	0	0	0	0	0	0	2	0
chr1_11653430_11653742	0	0	0	0	0	0	0	0	0	0	0	0	0	0	0	0	0	0	0	0	0	1	0	0	0	0	0	0	0	0	0	0	0	0	0	0	0	0	0	0	0	0	0	0	0	0	0	0	0
chr1_11654085_11654335	0	0	0	0	0	0	0	0	0	0	0	0	0	0	0	0	0	0	0	0	0	2	0	0	0	0	0	0	0	0	0	0	0	0	0	0	0	0	0	0	0	0	0	0	0	0	0	0	0
chr1_11675233_11675738	0	2	2	3	0	0	4	3	2	4	0	2	0	0	4	0	0	0	0	0	2	0	0	0	0	0	0	0	0	0	0	0	0	0	0	0	0	0	0	0	0	0	0	0	0	0	0	0	0
chr1_11686106_11686396	0	0	0	0	0	0	0	0	0	0	0	0	0	0	0	0	0	0	0	0	0	0	0	0	0	0	0	0	0	0	0	0	0	4	0	0	0	0	0	0	0	0	0	0	0	0	0	0	0
chr1_11696094_11696344	0	0	0	0	0	0	0	2	0	2	0	0	0	0	0	0	0	0	0	0	0	0	0	0	1	0	0	0	0	0	0	0	0	2	0	0	0	0	0	0	0	0	0	0	0	0	0	0	0
chr1_11705764_11706170	2	0	0	0	0	0	0	0	0	0	0	0	0	0	2	0	0	0	0	0	0	0	0	0	0	0	0	0	0	0	0	0	0	2	0	0	0	0	0	0	0	0	0	0	0	0	0	0	0
chr1_11708816_11709269	0	0	0	0	0	0	0	4	0	4	0	2	0	0	0	0	0	0	1	0	2	0	0	0	0	0	0	0	0	0	0	0	0	3	0	0	0	0	0	0	0	0	0	2	2	0	0	0	0
chr1_11710303_11710767	2	0	0	0	0	0	0	4	0	0	4	0	0	0	0	0	0	0	0	0	0	0	0	0	0	0	0	0	0	0	0	0	0	2	0	0	0	0	0	0	0	0	0	0	0	0	0	0	0
chr1_11714148_11714398	0	0	0	0	0	0	0	0	2	1	0	0	0	0	0	0	0	0	0	0	0	0	0	0	0	0	0	0	0	0	0	0	0	0	0	0	0	0	0	0	1	0	0	0	0	0	0	0	0
chr1_11714475_11714788	0	0	0	2	0	0	0	5	2	1	0	0	0	0	0	0	0	0	0	0	0	0	0	0	0	0	0	0	0	0	0	0	0	0	0	6	0	0	0	0	1	0	0	0	0	0	0	0	0
chr1_11722613_11722888	0	2	0	0	0	0	0	2	0	2	0	0	1	0	0	1	0	0	0	0	0	0	0	0	0	0	3	0	0	0	0	0	0	0	0	0	0	0	0	0	0	0	0	0	0	0	0	0	0
chr1_11724038_11724509	0	0	0	0	0	0	0	3	0	2	0	0	0	0	1	1	0	0	0	0	0	0	0	0	0	0	0	0	0	0	0	0	2	0	0	0	0	0	0	0	0	0	0	0	0	0	0	0	0
chr1_11740921_11741730	2	3	0	2	0	6	3	2	2	6	0	0	2	0	4	0	0	0	5	6	0	0	2	2	0	0	0	0	0	0	0	0	0	0	0	0	2	0	2	2	4	4	0	4	2	0	0	1	0
chr1_11751437_11751737	0	0	1	0	0	0	0	0	0	4	0	0	0	0	0	0	0	0	1	0	0	1	0	0	2	0	0	0	0	0	0	0	0	0	0	0	0	0	0	0	0	0	0	0	0	0	0	0	0
chr1_11795855_11796836	1	0	2	0	0	2	0	6	0	0	0	0	2	0	0	0	2	0	4	0	0	0	0	0	0	0	0	0	0	1	0	0	0	2	0	0	0	0	2	0	0	0	0	0	0	0	0	0	0
chr1_11845206_11845456	0	0	0	0	0	0	0	0	0	0	0	0	0	0	0	0	0	0	0	0	0	0	0	0	0	0	0	0	0	0	0	0	0	0	0	0	0	0	0	0	0	0	0	0	0	0	0	0	0
chr1_11865376_11866817	6	8	2	0	0	8	6	6	6	4	6	0	4	6	6	5	2	2	6	4	0	0	0	4	0	0	2	0	2	2	0	4	4	4	4	2	0	2	10	0	4	2	0	2	2	6	2	2	8
chr1_11878311_11878759	0	0	0	0	0	0	0	1	0	0	0	0	0	0	0	0	0	0	0	0	0	0	0	0	0	0	0	0	0	0	0	0	0	0	0	0	0	0	0	0	0	0	0	0	0	0	0	0	0
chr1_11919268_11919753	0	0	0	0	0	0	2	2	0	0	0	0	0	0	0	0	0	0	2	0	0	0	0	0	0	0	0	0	0	0	0	0	0	0	0	0	0	0	0	0	2	0	0	0	1	0	0	0	0
chr1_11935180_11935430	0	0	0	0	0	0	0	0	0	0	0	0	0	0	0	0	0	0	0	0	0	0	0	0	0	0	0	0	0	0	0	0	0	2	0	0	0	0	0	0	0	0	0	0	0	0	0	0	0
chr1_11936454_11936704	0	0	0	0	0	0	0	1	0	0	0	0	0	0	0	0	0	0	0	0	0	0	0	0	0	0	0	0	0	0	0	0	0	0	0	0	0	0	0	0	0	0	0	0	0	0	0	0	0
chr1_11941982_11942253	0	0	0	0	0	0	0	0	0	0	0	0	3	0	0	0	0	0	0	2	0	0	0	1	0	0	0	0	0	0	0	0	0	0	0	0	0	0	0	0	0	0	0	0	0	0	0	0	0
chr1_11953958_11954369	0	0	0	1	2	0	0	1	0	0	0	2	0	0	0	0	0	0	0	0	0	2	0	0	0	0	0	0	0	0	0	0	0	0	0	0	0	2	0	0	0	0	2	0	0	0	0	0	0
chr1_11967844_11970259	38	7	18	17	8	22	16	29	8	6	10	4	6	10	26	4	0	14	20	8	8	8	8	6	2	8	4	4	0	2	2	4	4	6	4	4	8	6	0	0	2	4	0	2	4	0	0	4	10
chr1_11970538_11970967	1	2	0	6	4	0	0	3	0	0	0	0	0	0	0	0	0	3	0	0	0	0	0	0	0	0	0	0	0	0	0	0	0	0	0	0	0	0	0	0	0	0	0	0	0	0	0	0	0
chr1_11986268_11987043	8	2	0	0	0	0	2	4	0	0	0	0	0	0	2	0	0	0	2	2	0	0	0	1	0	0	0	0	0	0	0	0	0	2	2	0	0	2	0	0	2	0	0	0	0	0	0	0	0
chr1_11994392_11995098	0	0	0	0	0	0	0	5	0	0	0	0	0	0	0	0	0	4	0	0	0	0	0	0	2	0	0	0	0	0	1	0	0	0	0	0	0	0	0	0	2	0	0	0	0	2	0	0	0
chr1_11997142_11997519	0	0	0	0	0	0	0	8	0	0	0	0	0	0	0	0	0	0	0	0	0	0	0	0	0	0	0	0	0	0	0	0	0	0	0	0	0	0	0	0	0	0	0	0	0	0	0	0	0
chr1_12009255_12009805	0	0	0	0	0	1	0	7	0	0	0	2	0	0	0	0	0	0	0	0	0	2	0	0	0	0	0	0	0	0	0	0	0	0	0	0	0	0	0	0	0	0	0	0	0	0	0	0	0
chr1_12015310_12015715	0	0	0	0	0	0	0	2	0	0	0	0	0	0	0	0	0	0	0	0	0	0	0	0	0	0	0	0	0	1	0	0	0	0	0	0	0	0	0	0	0	0	2	0	0	0	0	0	0
chr1_12015998_12016298	1	0	0	0	0	0	1	5	0	0	0	0	0	0	0	0	0	0	0	0	0	0	0	0	0	0	0	0	0	1	0	0	0	0	0	0	0	0	0	0	0	0	0	0	0	0	0	0	0
chr1_12027251_12027501	0	0	0	0	0	0	0	0	0	0	0	0	0	0	0	0	0	0	0	0	0	0	0	0	0	0	0	0	0	0	0	0	0	0	0	0	0	0	2	0	2	0	0	0	0	0	0	0	0
chr1_12030416_12031171	0	0	4	2	0	0	2	2	0	2	0	0	6	3	0	0	0	3	2	0	0	0	0	0	0	0	0	0	0	4	0	0	0	0	0	0	0	0	0	0	0	0	0	0	0	0	0	0	0
chr1_12031409_12031659	0	0	0	0	0	3	0	1	0	0	0	0	0	0	0	0	0	0	0	0	0	0	0	0	0	0	0	0	0	0	0	0	0	0	0	0	0	0	0	0	0	0	0	0	0	0	0	0	0
chr1_12038376_12038626	0	0	0	0	0	2	0	4	0	0	0	0	2	0	0	2	0	0	0	0	0	0	0	0	0	0	0	0	0	0	0	0	0	0	0	0	0	0	0	0	1	0	0	0	0	0	0	0	0
chr1_12039009_12039335	0	0	0	0	0	0	0	7	0	0	0	0	0	1	0	0	1	0	2	0	0	0	0	0	0	0	0	0	0	0	0	0	0	0	0	0	0	0	0	0	0	0	0	0	0	0	1	0	0
chr1_12039783_12040878	1	0	0	0	0	7	0	8	4	6	2	6	4	9	4	6	9	5	0	6	2	2	0	2	5	4	2	0	0	0	8	4	5	2	2	4	0	2	6	0	2	0	6	2	14	0	4	0	0
chr1_12041576_12042172	0	0	0	0	0	0	2	4	0	0	0	0	0	0	0	0	0	0	0	0	0	0	0	0	0	0	0	0	0	0	0	0	0	0	0	3	0	0	0	0	0	0	0	0	0	0	0	0	0
chr1_12044109_12045226	0	0	0	0	0	4	3	12	2	9	6	0	3	0	7	5	4	2	4	0	0	0	0	2	0	0	0	6	0	0	0	0	0	0	0	0	2	0	0	0	0	0	0	0	0	0	0	2	0
chr1_12046282_12046570	2	0	0	0	0	0	0	5	0	0	0	0	0	0	0	0	0	3	0	2	0	0	0	0	0	0	0	0	0	0	0	0	0	0	0	0	0	0	0	0	0	0	0	0	0	0	0	0	0
chr1_12046763_12047153	0	0	1	0	0	0	0	4	0	0	1	0	1	0	0	0	0	0	3	0	0	0	0	0	0	0	0	2	0	0	0	0	0	0	0	0	0	0	0	0	0	0	0	0	0	0	0	0	0
chr1_12050840_12051164	0	0	1	0	0	3	0	8	0	0	0	0	0	0	0	0	0	0	0	0	0	0	0	0	0	0	0	0	0	0	0	0	0	0	0	0	0	0	0	0	0	0	0	0	0	0	0	0	0
chr1_12054533_12054783	0	0	0	0	0	0	1	1	0	2	0	0	0	0	0	0	0	0	0	0	0	0	0	0	0	0	0	0	2	0	0	0	0	0	0	0	0	0	0	0	0	0	0	0	0	0	0	0	0
chr1_12056912_12057218	0	0	0	0	0	0	0	4	0	0	0	0	0	0	0	0	0	0	0	0	0	0	0	0	0	0	0	0	0	0	0	0	0	0	0	0	0	0	0	0	4	0	0	0	0	0	0	0	0
chr1_12061765_12062867	0	0	0	0	0	2	0	7	4	4	7	0	6	4	5	0	0	4	6	2	2	0	0	0	2	0	0	6	4	0	0	2	5	6	0	2	2	2	2	0	0	0	0	4	0	0	0	4	2
chr1_12068517_12068767	0	3	0	0	0	0	0	1	0	1	0	0	0	0	0	0	0	0	0	0	0	0	0	0	0	0	0	0	0	0	0	0	0	0	0	0	0	0	0	0	0	0	0	0	0	0	0	0	0
chr1_12070982_12071280	1	0	0	0	0	0	0	1	0	1	0	0	0	0	0	2	0	0	0	0	0	0	0	0	0	0	0	1	0	0	0	0	0	0	0	0	0	0	0	0	0	0	0	0	0	0	0	0	0
chr1_12072325_12072598	0	0	0	0	0	1	0	7	0	0	0	0	0	0	0	1	0	1	0	0	0	0	0	0	0	0	0	0	0	0	0	0	0	0	0	0	0	0	0	0	0	0	0	0	0	0	0	0	0
chr1_12074056_12074306	0	0	0	0	0	0	0	1	0	0	0	0	0	0	0	1	0	0	0	0	0	0	0	0	0	0	0	0	0	0	0	0	0	0	0	0	0	0	0	0	2	0	0	0	0	0	0	0	0
chr1_12074652_12075935	0	0	0	3	0	0	1	16	0	0	0	0	3	2	3	3	0	2	2	4	1	0	4	2	7	0	2	0	0	0	0	0	0	0	0	0	0	0	0	0	4	0	0	0	0	0	0	0	0
chr1_12078829_12080193	0	2	4	2	0	5	2	13	2	14	6	4	6	0	2	4	0	5	6	8	0	2	4	6	0	2	0	0	2	0	1	0	2	2	0	2	0	0	2	0	4	2	0	0	0	2	4	2	1
chr1_12080625_12081262	0	1	0	0	0	3	3	2	0	2	1	1	2	0	2	0	0	0	1	0	0	2	0	0	0	0	0	0	0	0	0	0	0	0	0	0	0	0	0	2	0	0	0	0	0	0	0	0	0
chr1_12082663_12083226	0	0	0	0	0	4	0	2	0	0	0	0	0	0	0	0	0	2	0	0	0	0	0	0	2	0	0	0	0	0	0	0	0	3	0	1	0	1	0	0	0	0	0	0	0	0	0	0	1
chr1_12083294_12083837	0	0	1	1	0	0	2	2	2	2	0	0	0	0	0	0	0	0	0	0	0	0	0	0	0	0	0	0	0	0	0	0	0	1	0	0	0	0	0	0	0	0	0	0	0	1	0	0	3
chr1_12129600_12129855	0	0	0	1	0	0	0	1	0	0	2	0	0	0	0	0	0	0	0	0	0	0	0	0	0	0	0	0	0	0	0	0	0	0	0	0	0	0	0	0	0	0	0	0	0	0	0	0	0
chr1_12136679_12137310	1	0	0	0	0	3	0	4	0	0	0	0	0	0	0	0	0	0	0	0	0	0	0	3	0	0	0	0	0	0	0	0	0	0	0	0	0	0	0	0	0	0	0	0	0	0	0	0	0
chr1_12139596_12139846	0	0	0	0	0	0	0	2	0	0	0	0	0	2	0	0	0	1	0	0	0	0	0	0	0	0	0	0	0	0	0	0	0	0	0	0	0	0	0	0	0	0	0	0	0	2	0	0	0
chr1_12154136_12154386	1	0	0	0	0	0	0	2	1	1	0	0	1	0	0	0	0	0	2	0	0	0	0	0	0	0	0	0	0	0	0	0	0	0	0	0	0	0	0	0	0	0	0	0	0	0	0	0	0
chr1_12201577_12201903	0	0	0	0	0	0	0	0	0	0	0	0	0	0	0	0	0	0	0	0	0	0	0	0	0	0	0	0	0	0	0	0	0	0	4	0	0	0	0	0	0	0	0	0	0	0	0	0	0
chr1_12203593_12204549	0	0	0	0	0	0	0	0	0	0	0	0	0	0	0	0	0	0	0	0	0	0	0	0	0	0	0	0	0	0	0	0	0	0	0	4	0	0	2	2	2	0	0	0	0	0	0	2	0
chr1_12221785_12222339	0	0	0	0	0	0	0	0	0	0	1	0	0	0	0	0	2	0	5	0	0	0	0	0	1	1	0	0	0	0	1	0	0	0	0	0	4	0	4	0	0	0	2	0	0	0	0	2	2
chr1_12227205_12227455	0	0	0	2	0	0	0	0	2	0	0	0	0	0	0	0	0	1	0	0	0	0	0	0	0	5	0	0	0	0	0	0	0	0	0	0	0	0	0	0	0	0	0	0	0	0	0	0	0
chr1_12256747_12257142	0	0	4	0	0	0	0	2	0	0	0	0	0	0	0	0	0	0	2	0	0	0	0	0	0	0	0	0	0	0	1	0	0	0	0	0	0	0	0	0	0	0	0	0	0	0	0	0	0
chr1_12268896_12269305	0	2	0	0	0	0	0	0	0	1	0	0	2	0	2	0	0	1	0	0	0	2	0	0	0	0	0	1	0	0	0	0	0	0	0	0	0	0	0	0	2	0	0	0	0	0	0	0	0
chr1_12278180_12278827	4	0	3	2	0	1	5	0	0	0	0	0	1	0	0	0	0	9	0	0	0	2	0	0	0	0	0	0	0	0	2	0	0	0	0	0	0	3	1	0	2	0	0	0	0	0	0	0	0
chr1_12289734_12290333	2	0	0	0	0	0	0	4	0	1	1	0	2	2	0	0	0	2	0	0	2	1	0	0	0	0	0	0	0	0	0	0	2	2	0	2	0	0	0	0	0	0	0	2	4	0	0	0	2
chr1_12291007_12291257	0	0	0	0	0	0	0	2	1	0	2	0	0	0	0	1	0	0	0	0	0	0	0	0	0	0	0	0	0	0	0	0	0	0	0	0	0	0	0	0	0	0	0	0	0	0	0	1	0
chr1_12545549_12545857	0	0	0	0	0	0	0	0	0	0	0	0	0	0	0	0	0	0	0	0	0	0	0	0	0	0	0	0	0	0	0	0	0	0	0	0	0	0	0	0	0	0	0	0	0	0	0	0	0
chr1_12572281_12572531	0	0	0	0	0	0	1	1	0	0	0	0	0	0	0	0	0	0	0	0	0	0	0	0	0	0	0	0	0	0	0	0	0	0	0	0	0	0	0	0	0	0	0	0	0	0	0	0	0
chr1_12588699_12589033	0	0	6	0	0	0	0	0	0	0	0	0	1	0	0	0	0	1	0	2	0	0	0	0	0	0	0	0	0	0	0	0	0	0	0	0	0	0	0	0	0	0	0	0	0	0	0	0	0
chr1_12589791_12590091	0	0	0	0	0	0	0	3	1	0	0	0	0	0	0	0	0	3	0	0	0	0	0	0	0	0	0	0	0	0	0	0	0	0	0	0	0	0	0	0	0	0	0	0	0	0	0	0	0
chr1_12600114_12600381	0	0	0	0	0	0	0	2	0	0	2	0	0	0	0	0	0	0	0	0	0	0	0	0	0	0	0	0	0	0	0	1	0	0	0	0	0	0	0	0	0	0	0	0	0	0	0	2	0
chr1_12661231_12661721	0	0	0	0	0	2	0	0	0	0	0	0	0	0	0	0	0	2	0	0	0	2	0	0	1	0	0	0	0	0	0	0	0	0	0	0	0	0	0	0	0	0	0	0	2	0	0	0	2
chr1_12676106_12676615	0	0	0	0	0	1	0	0	2	0	0	0	0	1	4	0	0	1	1	0	0	0	0	0	1	0	0	0	3	2	1	0	0	0	0	0	0	0	0	0	0	0	0	0	0	0	0	0	0
chr1_12678220_12679372	0	0	0	0	0	0	0	0	0	0	0	0	0	0	0	0	0	0	0	0	0	0	0	0	0	0	0	0	0	0	0	0	0	6	0	0	0	2	2	0	0	0	2	0	2	0	0	0	0
chr1_12679769_12680227	2	1	0	0	0	0	0	0	0	2	0	0	0	1	0	0	1	1	0	0	0	0	0	2	0	0	0	0	0	0	0	0	0	0	0	0	0	0	0	0	0	0	0	0	1	0	0	0	0
chr1_12718972_12719522	0	0	0	0	0	2	0	7	0	0	0	0	0	0	0	0	0	0	0	0	0	0	0	0	0	0	0	0	0	0	0	0	0	0	0	0	0	0	0	0	0	0	0	0	0	0	0	0	0
chr1_12911754_12912004	0	0	1	0	0	0	0	0	0	0	0	0	0	0	0	0	0	0	0	0	0	4	1	0	0	0	0	0	0	0	0	0	0	0	0	0	0	0	0	0	0	0	0	0	0	0	0	0	0
chr1_12924365_12924723	0	0	0	0	0	0	0	0	0	0	0	0	0	0	0	0	0	1	3	0	0	0	0	0	0	0	2	0	0	0	0	0	0	0	0	0	0	0	0	0	0	0	0	0	0	0	0	0	0
chr1_12963307_12963890	0	2	0	1	0	4	4	0	2	2	1	0	8	0	3	0	0	4	2	0	2	0	1	2	0	0	0	2	0	0	0	0	0	0	0	0	0	0	0	0	0	0	0	0	0	0	0	0	0
chr1_13018931_13019378	2	1	0	0	0	0	1	0	2	0	0	0	0	1	2	0	0	0	2	0	0	0	2	0	2	0	0	0	0	0	0	0	0	0	0	0	0	0	0	0	0	0	0	0	0	0	0	0	0
chr1_13346879_13347266	3	0	1	0	0	0	3	0	1	2	0	0	0	0	0	1	0	5	0	0	0	0	0	0	0	0	0	0	0	0	0	0	0	0	0	0	0	0	0	0	0	0	0	0	0	0	0	0	0
chr1_13347896_13348146	0	0	0	2	0	1	0	2	1	0	0	0	0	2	0	0	0	1	0	0	0	0	0	0	0	0	0	0	0	0	0	0	0	0	0	0	0	0	0	0	0	0	0	0	0	0	0	0	0
chr1_13348567_13348833	0	0	0	0	1	2	1	0	0	2	0	0	0	0	0	0	0	3	0	0	0	2	2	0	0	0	0	0	0	0	0	0	0	0	0	0	0	0	0	0	0	0	0	0	0	0	0	0	0
chr1_13370895_13371145	0	0	1	0	0	0	2	0	1	0	0	0	0	2	0	0	0	0	0	0	0	0	0	0	0	0	0	0	0	0	0	0	0	0	0	0	0	0	0	0	0	0	0	0	0	0	0	0	0
chr1_13785317_13785840	0	2	0	5	0	0	1	0	1	5	0	0	1	0	0	0	0	0	3	2	0	1	0	0	0	0	0	0	0	0	0	0	0	0	0	0	0	0	0	0	0	0	0	0	0	0	0	0	0
chr1_13807904_13808185	0	0	1	4	0	0	1	0	0	0	0	0	0	0	0	0	0	2	0	0	0	0	0	0	1	0	0	0	0	0	0	0	0	0	0	0	0	0	0	0	0	0	0	0	0	0	0	0	0
chr1_13831622_13832092	0	2	3	0	0	0	0	0	2	0	0	0	3	0	5	0	0	0	7	0	0	0	0	0	0	0	0	0	0	0	0	0	0	0	0	0	0	0	0	0	0	0	0	0	0	0	0	0	0
chr1_13840272_13840801	0	0	0	2	0	3	2	3	0	3	2	0	0	0	2	0	0	3	2	0	0	0	2	0	0	0	0	0	0	0	0	0	0	0	0	0	0	0	0	0	2	0	0	0	0	0	0	0	0
chr1_13886857_13887135	0	2	0	0	0	0	0	3	0	2	0	0	1	0	4	0	0	0	0	0	0	0	0	0	0	0	0	2	0	0	0	0	0	0	0	0	0	0	0	0	0	0	0	0	0	0	0	0	0
chr1_13893610_13893903	1	2	0	0	0	2	0	0	3	0	0	0	2	2	0	0	0	0	0	0	1	1	1	0	0	0	0	2	0	0	0	0	0	0	0	0	0	0	0	0	0	0	0	0	0	0	0	0	0
chr1_13895106_13895928	0	0	0	0	0	0	0	0	2	3	0	0	0	0	0	0	0	2	0	2	0	0	0	0	1	0	0	4	0	0	0	0	0	0	0	0	0	0	0	0	0	0	0	0	4	0	0	0	0
chr1_14075393_14076357	2	0	0	2	0	4	1	4	0	4	4	2	2	0	4	2	4	4	0	5	0	0	2	0	0	0	0	0	0	0	3	0	0	0	4	2	0	0	0	0	0	0	0	0	0	4	2	0	0
chr1_14125363_14125776	0	0	0	1	0	0	0	0	0	0	0	0	0	0	0	0	0	2	0	0	0	0	0	0	0	0	0	0	0	2	0	0	0	0	0	2	0	0	0	0	0	0	0	0	0	0	0	0	0
chr1_14155371_14155621	0	0	0	0	0	1	1	0	0	0	0	0	0	0	0	0	0	0	0	1	0	0	0	0	0	0	2	0	0	0	0	0	0	0	0	1	0	0	0	0	1	0	0	0	0	0	0	0	0
chr1_14219523_14219773	0	0	0	0	0	0	0	0	0	5	0	0	0	0	0	0	0	0	0	0	0	0	0	0	0	0	0	0	0	0	0	0	0	0	0	0	0	0	0	0	0	0	0	0	0	0	2	0	0
chr1_14322777_14323140	0	0	0	0	0	0	0	0	0	0	0	0	0	0	0	0	0	0	0	0	0	0	0	0	0	0	0	0	0	0	0	0	0	0	0	0	0	0	0	0	0	0	0	0	0	0	1	0	0
chr1_14806366_14806822	0	0	0	0	0	0	0	0	0	0	0	0	0	0	0	0	0	1	0	0	0	0	0	0	0	0	0	0	2	2	0	0	0	0	0	0	0	0	0	0	0	0	0	0	0	0	0	0	2
chr1_14830894_14831199	0	0	0	0	0	0	2	4	1	0	0	0	0	0	0	0	0	0	0	1	0	0	0	0	0	0	1	0	0	0	1	0	0	0	0	0	0	0	0	0	0	0	0	0	0	0	0	0	0
chr1_14953771_14954182	0	0	0	0	0	0	0	0	0	0	0	0	2	0	0	0	0	0	0	0	0	0	0	0	0	0	0	0	0	2	0	0	0	2	0	0	0	0	0	0	0	0	0	0	0	0	0	0	0
chr1_15058348_15058598	0	0	0	0	0	0	1	0	0	0	0	0	0	0	0	0	0	0	0	0	0	0	0	0	0	0	0	0	0	0	1	0	0	0	0	0	0	0	0	0	0	0	0	0	0	0	0	0	0
chr1_15086249_15086924	8	0	0	3	0	2	2	2	0	1	3	0	0	2	4	0	0	2	4	8	4	0	0	0	0	4	2	2	4	0	2	0	0	2	0	0	0	0	2	0	0	0	0	2	0	0	0	2	0
chr1_15093690_15094187	0	0	0	0	0	0	4	4	0	0	2	2	1	2	0	0	5	0	2	4	0	0	0	0	0	0	0	0	0	0	7	0	0	0	0	0	0	0	0	0	0	0	0	0	1	0	0	0	0
chr1_15114251_15114501	0	0	0	0	0	0	0	0	0	0	0	0	0	0	0	0	0	0	0	0	0	0	0	0	0	0	0	0	0	0	2	0	0	0	0	0	0	0	0	0	0	0	0	0	0	0	0	0	0
chr1_15186061_15186394	6	0	0	0	0	0	0	3	0	2	2	0	0	1	0	0	0	0	0	2	1	1	0	0	0	0	0	0	0	0	0	0	0	0	0	0	0	0	0	0	0	0	0	0	0	0	0	0	0
chr1_15207405_15207848	0	0	0	0	0	0	0	0	0	0	0	0	0	0	0	0	0	0	0	0	0	0	0	0	0	0	0	0	0	2	0	0	0	0	2	4	0	0	0	0	0	0	0	0	0	0	0	0	0
chr1_15233034_15233478	0	0	0	0	0	0	0	1	0	0	0	0	0	0	0	0	0	0	0	2	0	0	0	0	0	0	0	0	0	0	0	0	0	0	0	0	0	0	0	0	0	2	0	0	0	0	0	0	0
chr1_15250285_15250772	3	1	2	0	0	1	0	0	0	0	1	0	2	0	0	0	0	0	2	0	0	0	1	0	0	0	0	0	0	0	0	2	0	2	0	0	0	0	0	0	1	0	0	0	0	0	2	0	0
chr1_15251081_15251473	5	0	0	0	0	0	1	0	0	0	2	1	0	0	0	0	0	2	0	0	0	0	0	0	0	0	0	0	0	0	0	0	0	0	0	0	0	0	0	0	0	0	0	0	0	0	0	0	0
chr1_15256018_15256377	0	0	0	0	0	2	0	0	0	0	0	3	0	0	0	0	0	0	0	0	0	0	0	0	0	0	0	0	0	0	0	0	0	0	2	0	0	0	0	0	0	0	2	0	0	0	0	0	0
chr1_15323305_15323555	0	0	0	0	0	0	0	0	0	0	0	0	0	0	0	0	0	0	0	0	0	0	0	0	0	0	0	0	0	0	0	2	0	0	0	0	0	0	0	0	0	0	0	0	0	0	0	0	0
chr1_15343203_15343541	0	0	5	1	0	2	4	1	0	0	0	0	3	0	0	0	0	0	0	0	2	0	0	0	3	0	0	0	2	0	0	0	0	0	0	0	0	0	0	0	0	0	0	0	0	0	0	0	0
chr1_15353905_15354260	4	0	0	1	0	0	0	0	0	0	0	0	0	0	0	2	0	3	0	0	0	0	0	0	0	0	0	0	0	0	0	0	0	0	0	0	0	0	0	0	0	0	0	0	0	0	2	0	0
chr1_15455131_15455402	0	0	0	0	0	0	0	0	0	0	0	0	0	0	2	0	0	0	0	0	0	0	0	0	0	0	0	0	0	0	0	0	0	0	0	0	0	0	0	0	2	2	0	0	2	0	0	0	2
chr1_15459596_15459846	0	0	0	0	0	0	0	0	0	0	0	0	0	0	0	0	0	0	0	0	0	0	0	0	0	0	0	0	0	0	0	0	0	2	0	0	0	0	0	0	0	0	0	0	0	0	0	0	0
chr1_15462146_15462714	0	0	0	0	0	4	0	0	7	0	2	0	0	1	3	0	1	4	0	2	2	0	2	0	0	2	0	1	0	0	0	0	0	0	0	0	0	0	0	0	0	0	0	0	0	0	0	0	0
chr1_15466087_15466949	0	0	0	0	0	0	0	0	0	0	0	2	0	0	0	0	0	0	2	0	0	0	0	0	0	0	0	0	0	2	0	0	0	0	2	2	2	0	6	2	2	4	0	0	0	0	0	2	0
chr1_15479927_15480931	7	4	2	0	0	1	0	2	1	0	6	0	0	0	2	0	4	2	0	0	2	0	2	0	0	0	0	0	0	0	0	1	0	0	0	2	0	0	0	0	2	0	0	0	4	0	0	0	0
chr1_15573451_15573928	0	0	2	2	0	0	0	1	0	0	2	0	0	0	0	0	0	1	0	0	0	0	0	0	0	0	0	0	0	0	0	0	0	0	0	0	0	0	0	0	0	0	0	0	2	0	0	0	0
chr1_15587295_15587564	0	0	0	0	0	0	0	0	0	1	0	0	0	0	0	0	0	0	0	0	0	0	0	0	0	0	0	0	0	0	0	0	0	0	0	0	0	0	0	0	0	0	0	0	0	1	0	0	0
chr1_15666743_15667156	0	0	0	1	0	0	0	0	0	0	0	0	0	0	0	0	0	0	0	0	0	0	0	0	0	0	0	0	0	0	0	0	0	1	0	2	0	0	0	0	0	0	0	0	0	0	0	0	0
chr1_15676629_15677046	0	0	0	0	0	0	0	0	0	0	0	0	0	0	0	0	0	0	0	0	0	0	0	0	0	0	1	0	0	0	0	0	0	0	0	2	0	0	0	0	0	0	0	0	0	0	0	0	0
chr1_15730309_15730887	0	0	0	0	0	0	0	0	0	2	0	0	2	0	2	1	0	0	2	0	0	0	0	2	0	0	0	0	0	3	0	0	0	2	0	2	0	2	0	2	1	2	0	3	0	2	2	0	0
chr1_15731553_15732127	0	0	0	0	0	0	0	0	0	0	0	0	0	0	0	0	0	0	0	0	0	0	0	0	0	0	0	0	0	2	0	0	0	2	2	0	0	0	0	0	0	6	0	0	0	1	0	0	0
chr1_15735871_15736670	0	2	0	3	0	0	0	0	0	3	1	0	1	0	0	4	0	4	0	0	0	2	0	0	0	0	0	0	0	0	2	1	0	2	1	0	0	0	0	0	4	2	0	2	0	0	2	0	0
chr1_15742709_15742995	0	0	0	0	0	0	0	0	0	0	0	0	0	0	1	0	0	2	0	0	0	0	0	0	0	0	0	0	0	0	0	2	0	0	0	0	2	0	0	0	0	0	0	0	0	0	0	0	0
chr1_15749872_15750122	0	0	0	0	0	0	0	0	0	0	0	0	0	0	0	0	0	0	0	0	0	0	0	0	0	0	0	0	0	0	0	0	0	0	0	0	0	0	0	0	0	0	0	0	0	0	0	0	0
chr1_15820498_15820784	0	0	0	0	0	0	0	0	0	0	0	0	0	0	0	0	0	0	0	0	0	0	0	0	0	0	0	0	0	0	0	0	0	0	0	0	0	0	0	0	0	0	0	0	0	0	0	0	0
chr1_15850473_15851901	10	2	0	4	2	8	2	8	4	6	14	2	4	8	2	0	8	14	10	8	6	6	0	0	2	2	0	2	4	0	6	4	0	10	2	2	6	0	2	0	2	6	0	4	12	4	0	6	0
chr1_15852398_15853915	6	2	2	4	0	6	4	8	4	6	2	5	10	0	4	2	4	7	8	6	4	7	2	0	4	0	0	2	0	2	0	0	4	8	0	8	0	2	0	0	1	0	0	0	2	2	0	3	0
chr1_15929870_15930381	2	0	2	1	0	1	5	2	0	1	0	0	0	0	0	0	0	0	0	0	0	1	0	0	0	0	0	0	0	0	2	0	0	0	0	0	0	1	0	0	2	0	1	0	0	0	0	0	0
chr1_15943358_15944343	4	2	0	6	2	4	5	16	2	4	2	0	0	2	2	6	4	5	2	2	0	0	2	2	0	0	0	0	0	0	0	2	2	2	0	5	0	0	0	0	2	6	0	2	2	0	0	0	0
chr1_15963980_15964230	0	0	0	0	0	0	0	3	0	0	0	0	0	0	0	0	0	3	0	0	0	0	0	0	0	0	0	0	0	0	0	0	0	0	0	0	0	0	0	0	0	0	0	0	0	0	0	0	0
chr1_16005030_16005569	0	0	0	0	0	0	0	2	2	0	2	0	0	0	0	0	0	0	0	0	0	4	0	0	0	0	0	0	0	0	0	0	0	0	0	0	0	0	0	0	0	0	0	0	0	0	0	0	0
chr1_16006600_16007021	0	0	1	0	0	0	1	4	0	0	0	0	0	0	0	0	0	0	0	0	1	0	0	0	0	0	0	0	0	0	0	0	0	0	0	0	0	0	0	0	0	0	0	0	0	2	0	0	0
chr1_16007327_16008629	0	0	2	0	0	0	0	5	0	2	0	1	0	0	4	0	0	2	10	2	0	4	0	0	0	0	0	2	0	0	0	0	0	0	0	0	2	0	0	0	0	1	0	2	4	0	0	0	2
chr1_16049160_16049735	0	0	0	0	0	0	0	5	0	0	0	0	4	0	0	0	0	0	0	0	0	0	0	0	0	0	0	0	2	1	0	4	2	2	0	0	0	0	0	0	0	4	0	1	0	0	0	0	0
chr1_16051935_16052552	0	0	0	0	0	0	0	4	0	0	0	0	0	0	0	0	0	0	0	1	0	0	0	0	0	0	0	0	0	0	0	0	1	2	2	2	0	0	0	0	0	0	0	0	2	1	0	0	0
chr1_16056232_16056811	2	2	0	0	0	0	0	4	0	0	1	0	2	0	2	0	0	6	1	3	2	0	0	0	0	0	0	0	0	0	0	0	0	0	0	0	0	0	0	0	0	0	0	0	0	0	0	0	0
chr1_16058805_16059360	0	0	0	0	0	0	0	5	0	0	0	0	3	0	0	0	0	1	1	0	0	0	0	0	0	0	0	0	0	0	0	0	0	0	0	0	0	0	0	0	0	0	0	0	0	0	0	0	0
chr1_16060812_16061062	0	3	0	0	0	0	0	1	0	0	1	0	1	0	0	0	0	2	0	0	0	0	0	0	0	0	0	0	0	0	0	0	0	0	0	0	0	0	0	0	0	0	0	0	0	0	0	0	0
chr1_16061203_16062008	6	0	0	2	0	5	0	0	7	5	3	0	5	6	0	0	0	4	7	8	0	2	6	0	0	2	0	0	0	0	0	0	0	0	0	0	2	0	0	0	2	0	0	0	0	0	0	0	0
chr1_16062847_16063293	0	3	0	0	0	0	0	6	0	0	0	0	0	0	0	2	0	0	2	0	0	2	0	0	0	0	0	0	0	0	0	0	0	0	0	0	0	0	0	0	0	0	0	0	0	0	0	0	0
chr1_16067791_16068327	1	2	0	0	0	0	0	5	3	0	2	0	0	2	0	0	0	3	0	0	0	0	3	0	0	0	0	0	0	0	1	0	0	0	0	0	0	0	0	0	0	0	0	0	2	1	0	0	0
chr1_16075833_16076206	0	0	0	0	0	0	1	5	0	0	0	0	0	2	0	0	0	0	0	0	0	2	0	0	0	1	0	0	0	0	0	0	0	0	0	0	0	0	0	0	0	0	0	2	0	0	0	0	0
chr1_16078234_16078640	0	0	0	0	0	0	0	0	0	0	0	0	2	0	0	0	0	0	0	0	0	2	0	0	0	0	0	0	0	0	0	0	0	0	0	0	0	0	2	0	0	0	0	0	0	0	0	0	0
chr1_16085443_16086106	0	0	0	0	0	0	2	6	0	0	0	0	0	0	0	0	1	4	0	0	0	0	0	0	0	0	0	0	0	0	1	0	0	0	0	0	0	0	2	0	0	0	0	0	0	0	0	0	0
chr1_16086747_16086997	0	0	0	0	0	0	0	2	0	0	0	0	0	0	0	0	0	1	0	0	0	0	0	0	0	0	0	0	0	0	0	0	0	0	0	0	0	0	0	0	0	0	0	0	0	0	0	0	0
chr1_16107178_16107587	0	2	0	0	0	0	0	5	0	0	0	0	4	0	0	0	0	5	0	0	0	0	0	0	0	0	0	0	0	0	0	0	0	0	0	0	0	0	0	0	0	0	0	1	0	0	0	2	0
chr1_16114528_16115187	0	0	0	0	0	0	0	0	0	0	0	0	0	0	0	0	0	0	0	0	0	0	0	0	0	0	0	0	0	0	0	0	0	2	0	0	0	2	0	0	2	0	2	2	0	0	0	0	0
chr1_16118451_16118832	0	0	0	0	0	0	1	1	0	0	1	0	0	0	0	0	0	0	0	0	0	1	0	0	0	0	0	0	0	0	0	0	0	0	0	0	0	2	0	0	0	0	0	0	0	0	0	0	0
chr1_16120520_16120770	0	0	0	2	0	0	0	0	0	0	0	0	0	0	0	0	0	2	2	0	0	0	0	0	0	0	0	0	0	0	0	0	0	0	0	0	0	0	0	0	0	0	0	0	0	0	0	0	0
chr1_16121619_16122094	0	0	0	0	0	0	2	0	0	0	0	0	0	0	0	2	0	2	0	0	2	0	0	0	0	0	0	0	0	2	0	0	0	0	0	0	2	0	0	0	0	0	0	0	0	0	0	0	0
chr1_16125584_16125834	0	0	0	0	0	0	0	0	0	0	0	0	0	0	0	0	0	3	0	0	0	0	0	0	0	0	0	0	0	0	0	0	0	0	0	0	1	0	0	1	0	0	0	0	0	0	0	0	0
chr1_16126157_16127407	2	0	2	0	0	0	4	10	5	2	0	8	10	2	4	4	2	9	8	4	2	0	8	2	0	0	0	0	0	0	0	4	2	2	0	0	0	4	2	0	0	4	2	4	2	4	2	12	4
chr1_16135404_16135778	0	0	0	0	0	0	0	5	0	0	0	0	0	1	3	0	0	2	1	0	0	0	0	0	3	0	0	0	0	0	0	0	0	0	2	0	0	0	0	0	0	0	0	0	2	0	0	0	0
chr1_16155740_16155990	0	0	0	0	0	0	0	2	0	0	0	0	0	0	0	0	0	0	0	0	0	0	0	0	0	0	2	0	0	0	0	0	0	0	0	0	0	0	0	3	0	0	0	0	0	0	0	0	0
chr1_16156064_16156473	0	2	0	0	0	0	0	0	0	0	0	0	0	0	0	0	0	0	0	0	0	0	0	0	2	0	1	0	0	0	0	0	0	0	0	0	2	0	0	1	0	0	0	0	0	0	2	0	0
chr1_16158611_16159254	3	2	1	2	0	0	0	0	2	0	0	0	0	0	0	0	0	0	0	0	0	2	0	0	0	0	0	0	0	0	0	0	0	0	0	2	0	0	0	0	0	0	4	0	0	0	0	0	0
chr1_16159305_16160133	0	2	3	0	0	0	0	4	2	0	0	0	0	0	0	0	0	0	0	0	0	0	0	0	0	0	0	0	0	0	0	0	3	0	0	0	0	0	0	0	0	0	0	0	1	0	0	0	2
chr1_16160871_16163607	10	8	0	10	0	2	4	18	4	4	6	2	18	4	2	2	6	22	6	2	6	2	4	2	2	0	0	4	0	0	2	4	2	0	4	2	4	0	2	0	2	2	2	0	0	2	0	10	2
chr1_16173716_16174502	7	0	2	2	0	1	0	2	2	2	6	0	2	0	4	7	4	5	2	2	0	0	0	0	0	0	0	0	0	0	0	0	0	2	0	0	0	0	0	0	0	0	0	0	4	0	0	0	0
chr1_16174696_16174946	0	0	0	0	0	1	0	0	0	0	0	0	0	0	0	0	0	4	0	0	0	0	0	1	0	0	0	0	0	0	0	0	0	0	0	0	0	0	0	0	0	0	0	0	0	0	0	0	0
chr1_16176038_16176684	0	0	0	1	0	1	1	0	0	0	0	0	0	0	0	0	0	0	0	0	0	0	0	0	0	0	0	0	0	0	0	0	0	0	0	0	0	0	0	2	0	1	0	4	1	0	0	2	0
chr1_16212766_16213016	0	0	0	0	0	0	0	3	0	0	0	0	0	0	0	0	0	0	0	0	0	0	0	0	0	0	0	0	0	0	0	0	0	0	0	0	0	0	0	0	0	0	0	0	0	0	0	0	0
chr1_16277140_16277794	2	2	0	3	0	3	0	4	1	0	0	0	2	0	0	2	0	2	0	2	0	6	0	2	0	0	0	1	0	0	0	0	0	0	0	0	0	0	0	0	0	0	0	0	0	0	1	2	2
chr1_16283899_16284436	0	0	0	0	0	4	0	6	0	0	0	0	0	0	0	0	0	0	0	0	0	0	0	0	0	2	0	3	0	0	0	0	0	0	0	0	0	0	0	0	0	0	0	0	2	0	0	0	0
chr1_16301894_16302853	2	0	0	2	0	0	1	8	0	0	2	0	0	2	0	0	0	8	2	2	0	0	0	0	0	0	0	0	0	0	0	0	0	0	0	0	0	0	0	0	2	0	2	0	2	0	0	0	2
chr1_16324370_16324840	0	1	0	0	0	0	0	0	0	1	0	0	2	0	3	0	0	1	2	0	2	0	0	0	0	0	0	0	0	0	0	0	0	1	0	0	0	0	0	0	2	0	0	0	0	0	0	0	0
chr1_16335455_16335882	0	0	0	0	0	0	0	1	0	0	0	0	0	0	0	0	0	0	0	0	2	0	0	0	0	0	0	0	2	0	0	0	0	0	0	2	0	0	0	0	0	0	0	0	0	0	0	0	1
chr1_16343918_16344730	0	0	0	0	0	0	0	2	0	4	0	0	0	0	0	0	0	0	0	0	2	0	0	0	0	0	0	0	0	0	0	2	1	0	2	4	0	0	0	2	0	0	0	0	0	0	0	2	0
chr1_16344789_16345123	0	0	0	0	0	0	0	2	0	0	0	0	0	0	0	0	0	0	0	0	0	0	0	0	0	0	0	0	0	0	1	0	0	0	0	0	0	0	0	0	0	0	0	0	0	0	0	1	0
chr1_16345177_16345798	0	0	0	2	0	0	2	6	0	2	0	0	0	0	0	0	0	0	0	0	0	0	0	0	0	0	0	0	0	0	4	0	0	0	0	0	0	0	0	0	0	0	0	0	0	0	0	1	0
chr1_16353156_16353647	0	0	0	0	0	0	0	2	0	0	0	0	0	0	0	0	0	0	0	0	0	0	0	0	0	0	0	0	0	0	0	2	0	0	0	0	2	0	0	0	0	0	0	0	0	0	0	0	0
chr1_16359242_16359796	0	0	0	0	0	0	0	3	0	2	3	0	0	0	0	0	0	0	0	0	0	0	0	0	0	0	0	0	0	0	0	0	0	0	0	0	0	3	0	0	0	0	0	0	4	2	0	0	0
chr1_16365032_16365297	0	0	0	0	0	1	0	0	0	0	0	0	0	0	0	0	0	0	0	0	0	0	0	0	0	0	0	2	0	0	0	0	0	0	0	0	0	0	0	0	0	0	0	0	0	0	0	0	0
chr1_16374826_16375761	0	0	0	1	0	0	2	4	2	0	1	0	0	6	2	0	4	2	0	0	0	0	2	0	3	0	0	0	0	0	0	6	6	4	2	2	0	4	2	0	0	0	0	0	2	0	0	0	2
chr1_16382473_16382935	0	0	2	0	0	0	0	1	2	0	0	0	0	0	2	0	0	0	0	0	0	0	0	0	0	0	0	0	0	2	0	0	0	2	0	0	0	0	2	0	0	0	0	0	0	2	0	0	0
chr1_16438309_16438564	1	0	0	2	0	0	0	0	0	0	0	0	1	0	0	0	0	0	1	2	0	0	0	0	0	0	0	0	0	0	0	0	0	0	0	0	0	0	0	0	0	0	0	0	0	0	0	0	0
chr1_16470166_16470796	0	0	0	0	0	4	0	0	0	0	0	0	0	0	0	0	0	0	0	0	0	0	0	0	0	0	0	0	0	0	0	0	0	0	0	0	4	0	0	0	0	0	2	2	0	0	0	0	2
chr1_16472213_16472555	0	0	0	0	0	0	0	0	0	0	0	0	0	0	2	0	0	0	0	0	0	0	0	0	0	0	0	0	0	0	0	0	0	0	0	0	0	0	0	0	0	0	0	0	1	0	0	2	0
chr1_16472874_16473124	0	0	0	0	0	0	0	0	0	0	0	0	0	4	0	0	0	0	0	0	0	0	0	0	0	0	0	0	0	0	0	0	0	0	0	0	0	0	0	0	0	0	0	0	0	0	0	0	0
chr1_16481124_16481687	0	0	0	0	0	0	2	0	0	1	0	0	2	0	0	0	0	2	0	0	0	4	0	0	0	1	0	0	0	2	0	0	0	0	0	0	0	0	0	0	0	0	0	0	0	0	0	0	0
chr1_16482375_16482793	0	0	0	2	0	0	0	2	0	0	0	0	0	0	6	0	0	0	0	0	0	0	0	4	0	0	0	0	0	0	0	0	0	0	0	1	0	0	0	0	0	2	0	0	0	0	0	0	0
chr1_16488879_16489370	0	0	1	0	0	0	2	3	0	0	0	0	0	0	0	0	0	2	0	1	0	0	0	2	0	0	0	0	0	0	0	0	0	0	0	0	0	0	0	0	0	0	0	0	0	0	0	0	0
chr1_16499745_16500375	4	0	0	0	0	0	0	2	0	3	0	0	3	0	4	4	0	0	0	1	0	0	0	2	2	0	0	1	0	0	0	0	0	0	0	0	0	0	0	0	0	0	0	2	0	0	0	2	2
chr1_16510734_16511042	0	0	1	0	0	0	0	2	0	0	0	0	0	0	0	0	0	2	0	0	0	0	0	0	0	0	0	0	2	0	0	0	0	0	0	0	0	0	0	0	0	0	0	0	0	0	0	0	0
chr1_16515552_16515802	0	0	0	0	0	2	0	0	0	0	2	0	0	0	2	0	0	4	3	0	0	0	0	0	0	0	0	0	0	0	0	0	0	0	0	0	0	0	0	0	0	0	0	0	0	0	0	0	0
chr1_16532797_16533821	2	4	2	4	0	5	0	2	2	2	4	0	0	4	4	0	2	3	2	2	0	2	6	0	6	0	2	0	0	0	2	1	4	4	0	0	3	0	0	0	0	4	0	2	6	0	2	2	2
chr1_16542419_16543312	0	0	0	1	0	0	0	6	0	2	0	0	2	2	0	0	0	1	2	2	2	5	0	0	0	2	0	0	0	0	0	0	2	0	0	0	0	0	0	0	0	2	2	0	2	0	0	2	0
chr1_16543680_16544460	6	0	1	2	4	1	1	6	2	0	1	0	0	3	0	2	0	2	0	2	0	0	2	0	2	0	2	0	0	0	0	2	1	0	0	4	0	2	4	2	2	2	0	0	2	2	0	2	0
chr1_16553364_16553852	0	2	0	0	0	2	0	5	1	0	0	0	2	0	2	0	0	0	0	3	0	0	0	0	5	0	0	2	0	0	2	0	0	0	0	0	0	0	0	0	0	0	0	0	5	0	0	0	0
chr1_16558353_16558835	0	0	1	0	0	0	0	0	0	0	0	0	0	0	0	0	0	7	0	2	2	0	0	0	0	0	0	0	0	0	0	0	0	0	0	0	0	0	0	0	0	0	0	0	0	0	0	0	0
chr1_16563431_16563895	2	0	0	0	0	2	0	0	0	2	0	0	0	0	2	0	0	0	0	0	0	0	0	0	0	0	0	0	0	0	0	2	0	3	0	0	0	2	0	0	2	0	0	0	2	0	0	0	0
chr1_16570364_16571049	2	0	0	1	0	0	3	6	0	0	0	0	0	0	0	0	0	6	2	0	0	7	0	0	0	0	0	0	0	0	0	0	0	0	0	0	0	0	0	0	0	0	0	0	0	0	0	0	0
chr1_16678526_16679623	6	0	0	3	0	2	4	6	4	2	0	0	6	0	4	2	0	12	0	2	0	2	2	2	0	0	2	0	0	0	4	0	4	6	0	2	0	2	2	0	4	2	7	0	0	2	0	4	0
chr1_16692967_16693278	0	0	0	0	0	0	3	0	0	0	0	2	1	0	0	0	0	0	0	0	0	0	0	0	0	0	0	0	0	0	0	0	0	0	0	0	0	0	0	0	0	0	0	0	0	0	0	2	0
chr1_16693362_16694435	2	4	1	0	4	2	7	6	2	6	4	2	3	2	2	2	0	2	0	0	2	2	0	6	5	0	0	2	0	0	2	0	2	6	0	0	0	2	0	0	0	2	2	2	0	0	0	6	0
chr1_16705491_16706220	0	0	0	0	0	0	0	3	0	0	1	0	0	0	2	0	0	0	2	0	0	1	2	0	0	0	0	0	0	0	0	0	0	0	2	2	0	0	0	0	0	0	0	0	0	0	0	0	0
chr1_16716392_16716877	0	0	0	0	0	0	0	1	0	0	0	0	0	0	0	0	0	0	0	0	0	0	0	0	0	0	0	0	0	0	0	0	0	2	0	0	4	0	0	0	0	0	0	0	0	0	0	0	0
chr1_16733589_16733839	0	0	0	1	0	0	0	1	0	0	0	0	0	0	0	2	0	0	0	0	0	0	0	0	0	0	0	0	0	0	1	0	0	0	0	0	0	0	0	0	0	0	0	0	0	0	0	0	0
chr1_16740430_16740786	2	0	0	1	0	0	0	0	0	1	2	0	0	0	0	0	0	1	0	6	0	2	0	0	0	0	0	0	0	0	0	0	0	0	0	0	0	0	0	0	0	0	0	0	0	0	0	0	0
chr1_16745353_16745712	4	0	0	0	0	0	2	0	0	0	0	0	0	1	0	0	0	0	0	0	0	0	0	0	0	0	2	0	0	0	0	0	0	0	0	0	0	0	0	0	0	0	0	0	0	0	0	0	0
chr1_16766790_16767464	0	2	0	2	0	2	2	5	0	2	2	0	2	0	0	0	0	2	2	0	0	0	0	0	0	2	0	0	0	3	0	2	0	0	6	0	0	0	2	0	0	2	0	0	2	0	2	0	0
chr1_16772842_16773267	0	2	0	0	0	2	2	0	0	0	0	0	0	2	0	0	0	0	2	0	3	1	0	2	0	0	0	0	0	3	0	0	0	0	0	0	0	0	0	0	0	0	0	0	0	0	0	0	0
chr1_16810319_16810579	0	0	0	2	0	0	0	0	0	0	0	0	0	0	2	0	0	0	0	1	0	1	0	0	0	0	0	0	0	0	0	0	0	0	0	0	0	0	0	0	0	0	0	0	2	0	1	0	0
chr1_16825414_16826267	4	2	2	0	0	2	2	7	2	2	1	3	2	0	4	4	0	4	0	0	0	2	2	0	2	2	0	0	1	0	0	0	1	0	2	0	0	0	0	0	0	0	0	2	2	0	0	0	0
chr1_16832532_16832782	2	4	0	0	0	0	2	0	0	0	0	0	0	0	0	0	0	0	0	0	0	0	0	0	0	0	0	0	0	0	0	0	0	0	0	0	0	0	0	0	0	0	0	0	0	0	0	0	0
chr1_16839322_16839730	1	6	0	0	0	1	2	2	0	0	0	0	0	0	0	0	0	0	0	0	0	0	0	0	0	0	0	0	0	0	0	0	0	0	0	0	0	0	0	0	0	0	0	0	0	0	0	0	0
chr1_16839838_16841147	31	12	4	6	0	26	12	8	12	4	6	4	6	4	4	6	4	2	10	4	2	8	6	2	6	2	4	0	0	2	2	0	0	2	2	2	0	2	2	0	4	4	4	2	2	2	0	8	2
chr1_16847031_16847356	0	0	0	0	0	2	0	0	0	0	4	0	0	0	2	0	4	0	2	0	2	0	0	2	0	0	0	0	0	0	0	0	0	0	0	0	0	0	0	0	0	0	2	0	0	0	0	0	0
chr1_16859276_16859570	0	0	0	0	0	0	0	0	0	0	0	0	1	0	0	0	0	0	0	0	0	0	0	0	0	0	0	0	0	0	0	0	0	0	0	1	1	0	2	0	0	0	0	0	0	0	0	0	0
chr1_16861143_16862510	2	1	0	0	0	0	4	10	8	2	2	8	4	6	6	2	2	11	8	4	8	2	0	4	4	4	0	2	0	0	4	2	0	3	0	2	2	0	0	0	9	0	2	0	2	0	2	0	2
chr1_16865299_16865549	4	0	0	0	0	0	4	0	0	0	0	0	2	0	0	0	0	0	0	0	0	0	0	0	0	0	0	0	0	0	0	0	0	0	0	0	0	0	0	0	0	0	0	0	0	0	0	0	0
chr1_16871651_16871979	0	0	0	0	2	0	0	0	0	0	0	0	0	0	1	0	0	0	0	0	0	0	0	0	0	0	0	0	0	0	0	0	0	0	0	0	0	0	0	0	0	0	0	0	0	0	0	0	1
chr1_16872163_16872521	0	0	0	0	0	0	0	0	0	0	0	0	0	0	3	0	0	0	1	0	0	0	0	0	0	0	0	2	0	0	0	0	0	0	0	0	0	0	0	0	0	0	0	0	0	0	0	0	1
chr1_16935152_16935402	0	0	0	0	0	0	0	0	0	0	0	0	0	0	0	0	0	0	0	0	0	0	0	0	0	0	0	1	0	0	0	0	0	0	0	0	0	0	0	0	0	0	0	0	0	0	0	0	0
chr1_16938184_16938434	0	0	0	0	0	0	0	1	0	0	1	0	0	0	0	0	0	0	0	0	0	0	0	0	0	0	0	0	0	0	0	0	0	0	0	0	0	2	0	0	0	0	0	0	0	0	0	0	0
chr1_16939206_16940491	4	2	4	0	0	8	2	6	0	2	4	4	6	6	6	6	2	19	6	2	8	4	3	2	4	2	2	0	2	2	2	4	1	8	0	6	2	2	0	0	8	4	6	2	0	4	2	6	2
chr1_16940835_16941387	0	0	0	0	0	3	2	4	0	0	0	0	0	0	0	0	0	0	0	0	0	0	1	0	0	0	0	0	0	0	0	0	0	0	0	2	0	0	0	0	0	0	0	2	0	0	0	0	0
chr1_16946387_16947981	6	5	0	0	0	5	5	5	0	2	0	0	2	6	2	0	0	5	0	0	0	1	0	0	2	0	0	0	0	2	2	0	9	2	0	0	0	0	0	0	2	0	2	0	6	0	0	0	0
chr1_16948089_16948458	0	3	1	0	0	1	1	1	0	0	0	0	0	2	0	0	0	1	0	0	0	0	0	0	0	0	0	0	0	0	0	0	2	0	0	0	0	0	0	0	0	0	0	0	2	0	0	0	0
chr1_16949297_16949609	0	0	1	0	0	1	0	2	0	0	0	6	0	0	0	0	0	4	0	0	0	0	0	0	0	0	0	0	0	0	0	0	0	0	0	0	0	0	0	0	0	0	0	0	1	0	0	0	0
chr1_16949750_16950819	0	0	0	0	0	2	0	2	0	0	0	4	0	0	0	0	0	10	0	0	0	2	0	0	1	0	0	2	0	0	0	0	8	0	0	0	0	0	0	0	0	0	0	0	1	0	0	0	0
chr1_16951359_16951820	0	0	0	2	0	2	0	0	0	4	0	0	0	1	0	0	0	0	2	0	0	1	0	0	0	0	0	0	0	0	0	0	0	0	0	0	0	0	0	0	0	0	0	0	2	0	0	0	1
chr1_16952271_16952821	0	0	0	0	0	0	0	7	0	0	0	0	0	0	0	0	0	0	0	0	0	1	0	0	0	0	0	1	0	0	0	0	2	0	0	0	0	0	0	0	0	0	0	0	0	0	0	0	4
chr1_16952922_16953187	0	0	0	0	0	0	0	1	0	0	0	0	0	0	0	0	0	2	0	0	0	0	0	0	0	0	0	0	0	0	0	0	0	1	0	0	0	0	0	0	0	0	0	0	0	0	0	0	0
chr1_16955063_16955313	0	0	0	0	0	2	0	3	0	0	0	0	0	0	0	0	0	0	0	0	0	0	0	0	0	0	0	0	2	0	0	0	0	0	0	0	0	0	0	0	0	0	0	0	0	0	0	0	0
chr1_16956796_16957170	0	0	0	0	0	5	0	2	0	0	0	0	0	0	1	0	0	0	0	0	0	0	0	0	2	0	2	0	0	0	0	0	0	0	0	0	0	0	0	0	0	0	0	0	0	0	0	0	0
chr1_16957484_16958009	0	0	0	0	0	1	0	5	0	0	0	0	0	0	0	0	0	0	2	0	0	0	0	0	0	0	0	0	0	0	0	0	0	0	0	0	0	0	0	0	0	0	0	0	0	2	0	0	0
chr1_16963273_16963523	0	0	0	0	0	0	0	1	0	0	0	0	1	0	0	0	0	1	0	0	0	0	0	0	0	0	0	0	0	0	0	0	0	0	0	0	0	0	0	0	0	0	0	0	0	0	0	0	0
chr1_16964775_16965216	0	0	0	2	0	5	2	2	0	0	0	0	0	0	0	0	0	0	0	2	0	0	0	0	0	0	2	0	0	0	0	0	0	0	0	0	0	0	0	0	0	1	0	0	0	0	0	0	0
chr1_16969767_16970518	1	0	0	0	0	0	0	0	4	0	0	0	0	0	4	0	0	5	0	0	0	0	0	0	0	0	0	0	0	0	0	0	0	0	0	0	0	0	0	0	0	0	0	0	0	0	0	0	0
chr1_16970645_16972040	3	6	6	4	0	4	0	2	0	2	4	2	5	2	0	0	0	6	0	0	0	0	2	2	0	2	0	2	0	0	0	0	2	4	0	0	0	2	2	0	0	2	0	4	0	0	0	0	0
chr1_16973424_16974482	2	0	2	2	0	0	0	2	4	2	0	0	5	2	2	2	0	4	0	0	2	0	0	2	0	0	0	0	0	2	0	0	0	0	0	0	2	0	4	2	6	0	2	6	0	0	0	2	2
chr1_16974927_16975342	0	0	0	0	0	4	0	2	0	0	0	0	0	0	0	0	0	2	1	2	0	0	0	0	0	0	0	0	0	0	0	0	1	0	0	0	0	2	0	0	0	0	0	0	0	0	0	0	0
chr1_16976151_16976457	0	1	1	0	0	2	0	2	0	0	0	0	0	0	0	0	0	0	2	0	0	0	0	0	0	0	0	0	0	0	2	0	0	0	0	0	0	0	0	0	0	0	0	0	0	0	0	0	0
chr1_16982849_16983813	3	0	6	0	0	2	1	0	0	6	0	0	4	2	0	2	3	0	0	2	4	5	2	4	0	0	0	0	0	0	0	0	0	0	0	2	2	0	0	0	0	0	0	0	0	0	0	0	0
chr1_16991929_16992305	3	4	6	4	0	7	1	0	0	0	0	0	0	0	0	0	0	0	0	0	0	0	0	0	0	0	0	0	0	0	0	0	0	0	0	0	0	0	0	0	0	0	0	0	0	0	0	0	0
chr1_16992412_16993924	21	10	8	6	0	12	9	6	14	6	10	2	2	6	4	2	4	10	8	8	2	4	6	4	2	4	0	1	2	0	0	2	2	10	0	8	0	2	8	2	4	0	6	4	4	0	6	8	4
chr1_16999888_17000138	1	0	0	1	0	0	0	0	0	0	0	0	0	0	0	0	0	0	0	0	0	0	0	0	0	0	0	0	0	0	0	0	0	0	0	0	0	0	0	0	0	0	0	0	2	0	0	0	0
chr1_17004541_17004791	0	0	0	0	0	0	0	0	0	0	0	0	1	0	4	0	0	0	0	1	2	0	0	0	0	0	0	0	0	0	0	0	0	1	0	0	0	0	0	0	0	0	0	0	0	0	0	0	0
chr1_17018390_17018937	2	2	2	0	0	0	0	2	0	4	0	0	0	0	2	2	0	0	0	0	0	0	0	0	1	0	0	0	0	0	0	0	0	0	0	0	0	0	0	0	0	0	0	0	0	0	0	0	0
chr1_17019148_17019723	0	0	10	0	2	4	0	2	0	0	0	0	0	0	0	0	0	0	0	0	0	0	0	0	0	0	0	0	0	0	0	0	2	0	0	0	0	0	0	0	0	0	0	0	0	0	0	0	0
chr1_17019835_17020248	0	0	0	0	0	2	0	2	0	0	0	0	0	0	0	0	0	2	2	0	0	0	0	0	0	0	0	0	0	0	0	0	0	0	0	0	0	0	0	0	0	0	0	0	0	0	0	0	2
chr1_17021353_17021668	0	0	0	0	0	3	0	0	0	0	0	0	0	0	0	0	4	0	0	0	0	0	0	0	0	0	0	0	0	0	0	0	1	0	0	0	0	0	0	0	0	0	0	0	0	0	0	0	0
chr1_17022980_17023650	0	0	0	0	0	6	0	0	0	1	0	0	3	4	0	0	0	6	0	0	0	4	0	0	0	0	0	0	0	0	0	0	0	0	0	0	0	0	0	0	0	0	0	0	0	0	0	0	0
chr1_17024200_17024505	0	0	0	0	0	1	0	1	0	0	0	0	0	0	0	2	0	3	0	1	0	1	0	0	0	0	0	0	0	0	0	0	0	0	0	0	0	0	0	0	0	0	0	0	0	0	0	0	0
chr1_17024588_17024869	0	0	0	0	0	3	0	2	0	0	0	0	0	1	0	2	0	0	0	1	0	0	0	0	0	0	0	0	0	0	0	0	0	0	0	0	0	0	0	0	0	0	0	0	0	0	0	0	0
chr1_17025649_17026461	1	0	0	0	0	3	0	2	0	0	0	0	0	0	2	1	0	2	0	0	0	0	0	0	0	0	0	0	0	2	0	2	0	0	2	0	2	0	0	0	0	0	0	0	2	0	2	0	0
chr1_17026586_17028131	2	0	4	8	0	11	0	2	2	0	2	0	6	0	2	1	0	8	2	0	0	0	2	0	2	0	0	0	0	0	0	0	4	0	0	0	2	0	0	0	0	2	0	0	0	0	0	0	0
chr1_17028598_17029204	0	0	0	0	0	2	0	0	0	0	0	0	3	0	0	0	0	0	2	0	0	0	0	0	0	0	0	2	0	0	0	0	0	0	0	0	0	0	0	0	0	0	0	0	0	0	0	0	0
chr1_17029524_17030123	0	4	2	1	0	0	0	0	2	0	0	0	6	0	0	0	0	3	0	0	0	0	0	0	0	0	0	0	0	0	0	0	0	0	2	0	0	0	0	0	0	2	0	0	0	0	0	0	0
chr1_17031093_17031511	0	0	0	0	0	4	0	0	0	0	0	0	5	0	0	0	2	1	0	0	0	0	0	0	0	0	0	0	1	0	0	0	1	0	0	0	0	0	0	0	0	0	0	2	0	0	0	0	2
chr1_17031652_17031921	0	0	0	0	0	0	0	0	0	0	0	0	1	0	0	0	0	0	0	0	0	0	0	0	0	0	0	0	0	0	0	0	0	0	0	0	0	0	0	0	1	0	0	1	0	0	0	0	0
chr1_17033615_17035216	2	2	0	0	2	7	0	4	4	8	6	8	4	6	12	6	0	6	2	0	4	0	0	0	2	0	1	0	2	2	6	0	2	10	2	2	2	4	6	0	2	0	2	10	1	0	6	0	8
chr1_17035838_17036906	0	0	2	0	2	4	6	2	0	2	1	0	2	2	0	2	0	2	0	0	0	0	0	0	0	0	0	0	0	0	0	0	0	0	0	6	2	0	0	0	4	0	0	0	3	0	0	4	0
chr1_17037134_17037391	0	0	0	0	0	3	0	0	0	0	0	0	0	0	0	0	0	4	0	0	0	0	0	0	0	0	0	0	0	0	0	0	0	0	0	0	0	0	0	0	0	0	0	0	0	0	0	0	0
chr1_17038571_17038881	0	0	0	0	0	3	0	2	0	0	0	0	2	0	0	0	0	1	0	0	0	0	0	0	0	0	0	0	0	0	0	0	0	2	0	0	0	0	0	0	0	0	0	0	0	0	0	0	1
chr1_17039831_17040282	0	0	0	0	0	3	0	0	0	0	0	0	0	0	0	0	0	1	0	0	4	0	0	0	0	0	0	0	0	0	0	0	0	0	0	0	0	0	0	0	0	0	0	1	0	0	0	2	2
chr1_17041332_17041823	3	0	0	0	2	5	0	0	0	0	0	0	0	0	0	0	0	4	0	0	0	0	0	0	0	0	0	0	0	0	0	0	0	0	0	0	0	0	0	0	0	0	0	2	0	0	0	0	0
chr1_17041938_17042661	0	0	0	0	1	4	0	2	0	0	0	0	2	0	0	4	0	4	0	0	0	0	0	0	0	0	0	0	0	0	0	0	0	0	0	0	0	4	0	0	0	0	2	0	0	0	0	0	0
chr1_17043188_17043841	0	0	0	0	0	5	0	0	0	0	0	0	0	0	0	0	0	3	0	0	0	0	0	0	0	0	0	0	0	0	0	0	0	0	0	0	0	0	0	0	0	0	0	2	0	0	0	0	0
chr1_17044145_17044461	0	0	0	0	0	1	0	2	0	0	3	0	0	0	0	0	0	0	0	0	0	0	0	0	0	0	0	0	0	0	0	0	0	0	0	0	0	0	0	0	0	0	0	0	0	0	0	0	0
chr1_17046913_17047808	0	0	0	0	0	5	0	3	0	0	0	0	0	0	0	0	0	3	0	0	0	0	2	0	1	0	0	2	0	0	0	0	0	0	0	0	0	0	0	2	0	0	0	0	1	0	0	1	0
chr1_17051493_17051903	0	0	0	0	2	0	0	0	0	0	0	0	0	0	0	0	0	1	0	0	0	0	0	0	0	0	0	0	0	0	0	0	0	0	0	0	0	0	0	0	2	0	0	0	0	0	0	0	0
chr1_17053662_17054563	0	0	0	0	1	4	2	4	0	0	0	0	0	4	8	0	0	2	0	0	0	0	0	2	0	0	0	0	0	0	0	2	2	0	0	2	2	0	2	0	0	0	0	0	0	0	0	0	3
chr1_17060288_17061638	14	5	0	8	0	8	2	8	0	0	0	0	0	0	0	0	0	2	0	0	2	0	0	0	0	0	0	2	0	0	0	0	0	0	0	0	0	2	0	0	0	0	0	0	0	0	0	0	0
chr1_17065703_17065963	0	2	0	0	0	0	0	0	0	0	0	0	0	0	0	2	0	0	4	0	0	0	0	0	0	0	0	0	0	0	0	0	0	0	0	0	0	0	0	0	0	0	0	0	0	0	0	0	0
chr1_17066487_17070309	83	28	16	36	17	50	41	12	4	6	4	4	2	4	8	2	8	10	4	12	6	8	8	2	8	4	2	0	0	2	0	2	0	2	4	8	2	0	2	0	2	0	0	0	0	4	6	2	2
chr1_17076706_17077423	0	0	0	0	0	4	4	2	2	1	0	0	2	0	0	0	4	4	0	0	0	0	0	0	0	0	0	0	0	0	2	0	0	0	0	0	2	0	0	0	0	0	0	0	0	0	0	0	0
chr1_17085973_17086518	0	0	0	0	0	0	0	2	0	2	0	0	0	0	0	0	0	0	0	0	0	0	0	0	0	0	0	0	0	0	0	0	0	0	0	1	0	0	0	0	1	0	0	0	1	0	0	0	0
chr1_17090010_17090260	0	0	0	1	0	0	1	0	0	0	0	0	0	0	1	0	0	0	0	0	0	0	0	0	0	0	0	0	0	0	0	0	0	0	0	0	0	0	0	0	0	0	2	0	0	0	0	0	0
chr1_17091486_17092014	0	0	0	0	0	1	2	4	0	0	0	0	0	0	0	0	0	0	0	0	0	0	0	0	2	0	0	1	0	0	0	0	0	0	0	0	0	0	0	0	0	2	0	0	0	0	0	0	0
chr1_17092084_17092579	0	0	2	0	0	0	0	0	0	0	0	0	2	2	0	0	0	0	0	2	0	0	0	0	0	2	0	1	0	0	0	0	0	0	0	0	0	0	0	0	0	0	0	0	0	0	0	0	0
chr1_17093245_17093648	0	0	0	2	0	1	0	1	0	0	0	0	0	0	0	0	0	0	0	4	0	0	0	0	0	7	0	0	0	0	0	0	0	0	0	0	0	0	0	0	0	0	2	0	0	0	0	0	2
chr1_17101381_17101631	0	0	0	0	0	2	0	0	2	2	0	0	0	0	0	0	0	0	0	0	0	0	0	0	0	0	0	0	2	0	0	0	0	0	0	0	0	0	0	0	0	0	0	0	0	0	0	0	0
chr1_17183727_17183977	0	0	0	0	0	0	0	5	0	0	0	0	0	0	0	0	0	0	0	0	1	0	0	0	0	0	0	0	0	0	0	0	0	0	0	0	0	0	0	0	0	0	0	0	0	0	0	0	0
chr1_17185517_17185936	0	0	0	0	0	0	0	1	0	2	0	0	0	0	0	0	0	0	0	0	0	0	2	0	0	0	0	0	0	0	2	0	0	0	0	2	2	0	2	0	0	0	0	1	0	0	0	0	0
chr1_17188429_17188919	0	0	0	0	0	2	2	1	0	0	2	0	0	0	0	0	0	0	0	0	0	0	0	0	0	0	0	0	0	0	0	0	0	0	0	0	0	0	0	0	1	0	0	0	0	0	0	0	0
chr1_17195267_17195607	3	0	0	0	0	0	4	0	0	0	0	1	0	0	0	0	0	0	0	0	0	0	0	0	0	0	0	0	0	0	0	0	0	0	0	0	0	0	0	0	0	0	1	0	2	0	0	0	0
chr1_17198581_17200193	4	0	2	0	2	6	4	11	4	6	10	6	0	10	2	2	2	4	8	2	4	0	4	2	2	0	0	0	0	2	6	0	0	4	0	3	2	0	2	0	5	0	4	4	0	0	0	0	4
chr1_17201438_17201795	1	0	0	0	0	0	0	4	0	0	0	0	0	0	0	0	0	1	0	0	0	1	1	0	0	1	0	0	0	0	0	0	0	0	0	0	0	0	0	0	0	0	0	0	0	0	0	0	0
chr1_17215469_17216483	4	2	2	4	0	6	0	4	4	4	2	0	0	0	0	0	2	0	0	0	2	0	0	2	2	0	0	0	2	0	4	0	0	0	0	2	2	0	0	0	2	0	2	2	0	0	0	2	2
chr1_17221865_17224251	46	36	18	14	0	22	6	10	12	0	6	2	4	6	2	8	0	4	2	8	6	10	2	2	2	2	0	4	0	0	4	6	4	6	0	2	2	2	12	0	6	2	2	4	4	4	0	6	2
chr1_17225509_17225984	1	0	0	10	0	0	4	0	0	0	0	0	2	0	0	0	0	0	0	0	0	0	0	0	0	0	0	0	0	0	0	0	0	0	0	0	0	0	0	0	0	0	0	0	0	0	0	0	0
chr1_17230562_17233584	34	14	15	23	2	19	7	21	12	8	0	4	6	4	6	2	0	2	4	0	2	10	0	0	8	6	0	0	0	0	2	0	2	6	4	0	0	2	2	4	0	2	2	1	10	0	0	4	2
chr1_17238502_17238766	0	0	0	0	0	0	0	0	0	0	0	0	0	0	0	0	0	0	0	0	0	0	0	0	0	0	0	0	0	0	0	0	0	0	0	0	0	0	0	0	0	0	2	0	0	0	0	0	2
chr1_17240095_17241027	4	7	14	0	2	8	0	10	8	4	2	0	0	4	4	2	0	8	0	2	4	2	0	0	0	2	0	0	0	0	0	0	0	2	0	2	0	4	6	0	2	0	4	1	0	0	0	0	0
chr1_17256164_17256414	0	0	0	1	0	0	0	2	3	0	0	0	0	0	0	0	0	0	0	0	0	0	0	0	0	0	0	0	0	0	0	0	0	0	0	0	0	0	0	0	0	0	0	0	0	0	0	0	0
chr1_17265404_17265744	0	0	2	0	0	0	0	0	2	0	0	4	0	0	0	0	0	1	0	0	0	1	0	1	0	0	1	0	0	0	0	0	0	0	0	0	0	0	0	0	0	0	0	0	0	0	0	0	0
chr1_17266049_17266335	0	0	0	2	0	4	0	2	0	0	0	0	0	0	0	0	0	0	0	0	0	1	0	1	0	0	1	0	0	0	0	0	5	0	0	0	0	0	0	0	0	0	0	0	0	0	0	0	0
chr1_17274700_17275026	0	0	0	0	0	0	0	2	0	0	0	0	0	0	0	0	5	0	0	0	0	0	0	0	0	0	0	0	0	0	0	0	2	0	0	0	0	0	0	0	0	0	0	0	0	0	0	0	1
chr1_17278171_17278662	0	2	0	0	0	0	0	0	0	0	0	0	1	0	0	0	2	0	0	0	0	4	0	0	0	0	0	2	0	0	0	0	0	0	0	0	0	0	0	0	2	0	0	0	0	0	0	0	0
chr1_17279064_17280017	0	0	2	0	0	0	2	2	0	0	2	0	0	0	0	0	0	0	2	0	0	0	0	2	0	0	0	0	0	0	0	1	0	0	2	0	0	0	0	0	2	0	0	0	0	0	0	0	2
chr1_17287246_17287659	0	0	0	0	0	0	0	2	2	2	0	0	0	0	0	0	0	2	0	0	0	0	0	1	2	0	2	0	0	0	0	0	0	0	0	0	0	0	0	0	0	0	0	0	0	0	0	0	0
chr1_17297828_17298090	2	0	1	2	0	1	0	0	1	2	0	0	0	4	0	0	0	0	0	0	0	0	0	0	0	0	0	0	0	0	0	0	0	0	0	0	0	0	0	0	0	0	0	0	0	0	0	0	0
chr1_17335399_17335681	1	0	0	0	0	0	0	0	0	0	0	2	0	0	0	0	0	0	0	1	0	0	0	0	0	1	0	0	0	0	0	0	0	0	0	2	0	0	0	0	0	0	0	0	1	0	0	0	0
chr1_17336164_17336414	0	0	0	3	0	0	0	0	1	1	0	0	0	0	0	0	0	2	0	0	0	0	0	0	0	0	0	0	0	0	0	0	0	0	0	0	0	0	0	0	0	0	0	0	0	0	0	0	0
chr1_17337270_17337707	0	0	0	0	0	2	0	5	0	0	0	0	0	0	5	0	0	0	1	1	0	0	0	0	0	0	0	0	0	0	0	2	0	0	0	0	0	0	0	0	0	0	0	0	0	0	0	0	0
chr1_17337788_17338852	2	2	0	7	0	8	0	4	6	8	2	2	2	2	0	0	2	4	0	4	0	8	0	0	2	0	2	2	0	0	0	0	2	1	2	4	0	0	0	0	2	0	0	0	2	2	0	3	0
chr1_17342580_17343466	0	0	0	4	0	0	2	0	4	9	0	0	0	2	0	0	2	0	4	0	0	4	0	5	2	0	0	0	0	2	0	0	0	0	0	0	2	0	0	0	0	0	0	0	0	0	0	0	0
chr1_17379953_17380203	0	0	0	0	0	0	0	2	0	0	0	0	0	0	0	0	0	3	0	1	0	0	0	0	0	0	0	0	0	0	0	0	0	0	0	0	0	0	0	0	0	0	0	0	0	0	0	0	0
chr1_17380303_17381087	2	2	0	0	0	5	5	4	0	3	4	4	4	0	2	2	2	2	4	3	0	4	0	2	0	0	0	2	2	0	0	2	0	0	0	0	0	2	4	0	2	2	0	2	5	0	0	0	0
chr1_17401921_17402391	0	0	0	0	0	0	0	0	0	0	0	0	0	0	0	0	0	0	0	0	0	0	0	0	0	0	0	0	0	0	0	0	0	0	0	2	0	0	0	0	0	0	0	0	0	0	0	4	0
chr1_17452228_17452770	0	0	2	0	0	0	0	0	0	1	0	0	0	1	2	0	2	2	0	0	0	1	0	0	0	0	0	0	0	0	0	0	0	0	0	0	0	0	0	0	0	0	0	0	0	0	0	0	0
chr1_17475740_17476051	0	2	0	1	1	0	0	0	0	2	0	0	0	0	2	0	0	4	0	1	0	0	2	0	1	0	0	0	0	0	0	2	0	0	0	0	0	0	0	0	0	0	0	0	0	0	0	0	0
chr1_17476302_17476646	0	0	0	0	0	0	2	1	2	0	0	0	6	3	0	0	0	2	2	1	1	0	0	0	3	0	0	0	0	0	2	0	0	0	0	0	0	0	0	0	0	0	0	0	0	0	0	0	0
chr1_17477954_17478353	0	2	0	0	0	0	0	6	0	0	0	0	2	0	0	2	0	0	0	0	1	3	1	0	0	0	0	0	0	0	0	0	0	0	0	0	0	0	0	0	0	0	0	0	0	0	0	0	0
chr1_17563474_17564020	0	0	0	0	0	2	2	0	2	6	0	0	0	0	0	0	0	2	0	0	0	0	0	0	0	0	0	0	0	0	0	0	0	2	2	0	0	0	0	0	0	0	0	0	0	0	0	0	0
chr1_17575352_17575714	0	0	0	0	0	0	2	2	0	0	0	0	1	0	0	1	0	0	0	0	0	0	0	0	0	0	2	0	0	0	0	0	0	0	0	0	0	0	0	0	0	0	0	0	0	0	0	0	0
chr1_17634632_17634882	0	0	0	0	0	0	0	3	0	0	0	0	0	0	0	0	0	0	0	0	0	0	0	0	0	0	0	0	0	0	0	0	0	0	0	0	0	0	0	0	0	0	0	0	0	0	0	0	0
chr1_17648460_17648723	0	0	0	0	0	0	0	2	1	2	0	0	0	0	2	0	0	0	1	0	0	0	0	0	0	2	0	0	0	0	0	0	0	0	0	0	0	0	0	0	0	0	0	0	0	0	0	0	0
chr1_17662699_17662989	0	0	0	1	0	2	0	0	0	0	0	0	0	0	2	0	0	0	0	0	0	2	0	0	0	0	0	0	0	0	0	0	0	0	0	0	0	0	0	0	0	0	0	0	0	0	0	0	0
chr1_17732609_17733052	0	1	0	0	0	0	0	0	0	0	0	2	0	0	0	0	2	0	0	0	0	0	0	0	0	0	0	2	0	0	0	0	0	0	0	0	0	0	0	0	0	0	0	0	0	0	0	2	0
chr1_17743882_17744132	0	0	0	0	0	0	0	2	0	2	0	4	0	0	2	0	0	0	0	0	2	0	0	0	0	0	0	0	0	0	0	0	0	0	0	0	0	0	0	0	0	0	0	0	0	0	0	0	0
chr1_17746255_17746691	0	0	1	0	0	0	0	0	0	0	0	0	0	0	0	0	0	0	1	2	0	0	0	0	0	0	0	0	0	0	0	0	0	0	0	0	0	0	1	0	2	0	0	0	1	0	0	0	0
chr1_17764255_17764683	0	2	0	0	0	0	0	0	1	0	0	0	0	0	0	0	2	2	1	0	0	0	0	0	0	0	0	0	1	0	0	0	0	0	0	0	0	0	0	0	0	0	0	0	0	0	0	0	0
chr1_17765941_17766408	4	2	0	1	2	2	0	0	0	0	1	0	0	0	0	0	0	2	3	0	1	2	0	0	0	0	0	0	0	0	0	0	0	0	0	0	0	0	0	0	0	0	0	0	1	0	0	0	0
chr1_17795223_17795954	2	2	0	0	0	2	4	8	0	2	0	1	5	1	2	0	2	2	1	4	2	2	0	0	4	2	0	0	0	0	0	0	0	0	1	0	0	0	0	0	1	2	0	0	0	2	0	0	0
chr1_17796042_17796915	2	2	0	4	0	1	0	2	0	2	6	1	1	0	0	0	0	2	5	0	0	2	6	0	0	0	0	4	0	0	0	0	0	0	1	0	0	0	0	0	1	0	0	0	0	0	0	0	0
chr1_17798916_17799407	2	0	0	0	0	0	0	1	0	1	2	0	2	1	0	0	0	0	2	0	0	2	0	0	0	0	0	0	2	2	0	0	0	0	0	0	0	0	0	0	0	0	0	0	0	0	0	0	0
chr1_17801793_17802104	2	2	2	0	0	0	0	0	0	1	0	0	0	0	0	0	0	0	0	0	2	0	0	0	2	0	0	0	0	0	2	0	0	0	0	0	0	0	0	0	0	0	0	0	0	0	0	0	0
chr1_17802300_17802616	2	0	0	0	0	0	0	0	0	1	0	0	0	0	0	0	0	0	0	0	0	0	0	0	0	0	0	0	0	0	0	0	0	0	0	3	0	0	0	0	0	0	0	0	0	0	0	0	0
chr1_17803996_17804251	0	1	0	0	0	0	0	1	0	0	0	0	0	0	0	2	0	0	1	0	0	0	0	0	0	0	0	0	0	0	0	0	0	0	0	0	0	0	0	0	0	0	0	0	0	0	0	0	0
chr1_17806266_17806516	0	0	0	0	0	0	0	0	0	1	0	0	0	0	0	0	0	0	0	0	0	0	0	0	0	0	0	0	0	0	0	0	0	0	0	0	0	0	0	0	0	2	0	0	1	0	0	0	0
chr1_17820625_17821160	0	0	0	0	0	3	0	2	0	2	0	0	3	0	0	2	0	0	0	2	0	0	0	0	0	2	0	0	0	0	6	0	0	0	0	2	0	1	0	0	0	0	0	0	2	0	2	0	0
chr1_17822589_17822839	0	0	0	0	0	0	1	0	3	1	0	0	0	0	0	0	0	0	0	3	0	0	0	0	0	1	0	2	0	0	0	0	0	0	0	0	0	0	0	0	0	0	0	0	0	0	0	0	0
chr1_17824766_17825065	0	1	0	1	0	0	0	2	0	0	0	0	2	0	2	0	0	0	0	0	0	2	0	0	0	0	0	0	0	0	0	0	0	0	0	0	0	0	0	0	0	0	0	0	2	0	0	0	0
chr1_17828775_17829048	0	0	0	0	0	0	0	1	0	0	0	0	0	0	0	0	0	0	2	0	0	2	0	0	0	0	0	0	0	0	0	0	0	0	0	0	2	1	0	0	0	1	0	0	0	0	0	0	0
chr1_17866334_17866584	0	0	0	0	0	0	1	1	0	0	0	0	0	0	0	0	0	1	1	0	0	0	0	0	0	0	0	0	0	0	0	0	0	0	0	0	0	0	0	0	2	0	0	0	0	0	0	0	0
chr1_17880736_17880986	0	0	0	2	0	1	0	4	0	0	0	0	0	0	0	0	0	0	0	0	0	0	0	0	0	0	0	0	0	0	0	0	0	0	0	0	0	0	0	0	0	0	0	0	0	0	0	0	0
chr1_17904038_17904333	0	0	0	0	0	0	0	0	0	0	0	0	0	0	0	0	0	0	2	0	0	0	0	0	0	0	0	0	0	0	0	0	0	0	0	0	0	0	0	0	0	0	0	0	0	0	0	0	0
chr1_17914476_17915189	0	2	0	0	0	0	0	0	2	0	0	0	0	0	0	0	0	0	0	0	0	0	0	0	0	0	0	0	0	0	0	1	0	0	0	0	0	0	0	0	2	0	0	0	0	0	0	0	0
chr1_17923707_17924075	0	0	0	1	0	0	0	4	0	0	0	0	0	0	0	0	0	0	0	0	0	0	0	0	0	0	0	0	0	0	0	0	0	0	0	0	2	0	0	0	0	0	0	0	0	0	0	0	0
chr1_17943352_17943602	0	0	0	1	0	1	0	0	0	0	0	0	0	0	0	0	0	0	0	2	1	0	0	0	0	0	0	0	0	0	0	0	0	0	0	0	0	0	0	0	0	0	0	0	0	0	0	0	0
chr1_18027036_18027334	0	4	0	0	0	1	0	0	0	0	0	0	0	0	0	2	0	0	0	0	0	0	0	0	0	0	0	0	0	0	0	4	0	0	0	0	0	0	0	0	0	0	0	0	0	0	0	0	0
chr1_18222481_18223123	0	0	0	0	0	5	0	0	0	0	0	0	0	0	0	0	0	0	0	0	0	0	0	0	0	7	0	0	0	0	0	0	0	0	0	0	0	11	0	0	0	0	0	0	0	0	0	0	0
chr1_18236124_18236430	0	0	0	0	0	0	0	0	0	0	0	0	0	0	2	1	0	0	0	0	0	0	0	0	0	0	0	0	0	0	0	0	0	0	0	0	0	0	0	0	6	0	0	0	0	0	0	2	0
chr1_18362583_18362862	0	0	0	0	0	1	0	0	0	0	0	0	0	0	0	0	0	0	0	0	0	0	0	0	0	0	0	0	0	0	0	0	0	0	0	0	0	0	3	0	0	0	0	0	0	0	0	0	0
chr1_18367453_18367703	0	0	0	1	0	0	0	0	0	0	0	0	0	0	0	0	0	0	0	0	0	0	0	0	0	0	0	0	0	0	0	2	0	0	0	0	0	0	0	0	0	0	0	0	0	0	0	0	0
chr1_18368005_18368945	0	0	0	2	0	1	0	0	0	0	0	0	1	0	0	0	0	0	2	0	0	0	0	0	0	0	0	0	0	0	0	0	0	0	0	0	0	0	2	0	0	0	0	0	0	0	0	6	0
chr1_18647004_18647287	0	0	0	0	0	0	0	0	0	0	0	0	1	0	0	0	0	0	0	0	0	0	0	0	0	0	0	0	0	0	0	0	0	0	0	2	0	0	0	0	3	0	0	0	0	0	0	0	0
chr1_18733678_18734364	0	0	0	0	0	0	0	0	0	0	0	1	0	0	0	0	0	0	0	2	0	0	0	0	0	0	0	0	0	0	1	0	0	0	0	0	0	0	0	0	0	0	0	0	0	0	0	0	0
chr1_18740416_18740934	0	0	0	0	0	0	0	0	0	0	0	0	0	0	0	0	0	0	0	0	0	0	0	0	0	0	0	0	0	0	0	0	0	0	0	0	0	0	0	0	0	0	0	0	0	0	0	0	0
chr1_18741602_18742361	0	0	0	0	0	0	0	0	0	0	0	0	0	0	0	0	0	0	0	0	0	0	0	0	0	0	0	0	0	0	0	0	0	0	1	8	2	0	0	0	0	0	0	0	0	0	8	3	0
chr1_18742532_18742986	0	0	0	0	0	0	0	0	0	0	0	0	0	0	0	0	0	0	0	0	0	0	0	0	0	0	0	0	0	0	0	0	0	0	3	0	0	0	0	0	0	4	0	0	0	0	0	0	0
chr1_18756392_18756642	0	0	0	0	0	0	0	0	0	0	0	0	0	0	0	0	0	0	0	0	0	0	0	0	0	0	0	0	0	0	0	0	0	0	0	1	0	0	0	0	0	0	0	0	0	0	0	0	0
chr1_18811709_18812011	0	0	0	0	0	0	0	0	0	0	0	0	0	0	0	0	0	0	0	0	0	0	0	0	0	0	0	0	0	1	0	0	1	0	2	0	0	0	0	0	1	0	0	0	0	0	0	0	0
chr1_18969870_18970485	0	0	0	0	0	0	0	0	0	0	0	0	1	0	0	0	0	0	4	1	0	0	0	0	0	2	0	0	0	0	0	0	0	0	0	0	0	0	0	0	2	0	2	0	0	0	0	0	0
chr1_18976197_18976952	0	0	0	0	0	0	0	2	0	5	0	0	0	0	0	0	0	2	1	0	0	0	0	0	0	1	0	0	0	0	6	2	0	2	0	0	0	0	0	0	2	0	0	0	0	0	0	2	0
chr1_19029603_19029853	0	0	0	0	0	0	0	0	0	0	0	0	0	0	0	0	0	0	0	0	0	0	0	0	0	0	0	0	0	0	0	2	0	0	0	3	0	0	0	0	0	0	0	0	0	0	2	1	0
chr1_19048909_19049227	0	0	0	1	0	0	0	0	0	0	0	0	0	0	0	0	0	0	0	2	0	0	0	0	0	0	0	0	0	0	0	0	0	0	0	0	0	0	0	0	0	0	0	0	0	0	0	0	0
chr1_19147247_19147683	0	0	2	0	0	0	1	2	0	0	0	0	0	0	0	4	0	0	0	0	0	0	0	4	0	0	0	0	0	0	0	0	0	0	0	0	0	0	0	0	0	0	0	0	0	0	0	0	0
chr1_19201737_19202081	0	0	0	0	2	0	0	0	2	0	0	0	0	0	0	0	0	0	0	0	0	0	0	0	0	0	0	0	0	0	0	0	0	0	0	0	0	0	0	0	0	0	0	0	0	0	0	0	0
chr1_19210733_19210983	0	0	0	0	0	1	0	0	0	0	0	0	3	0	0	0	0	0	0	2	0	0	0	0	0	0	0	0	0	0	0	0	0	1	0	0	0	0	0	0	0	0	0	0	0	0	0	0	2
chr1_19218411_19218846	0	0	0	0	0	0	0	0	0	0	0	0	0	0	0	0	0	0	0	0	0	0	0	0	0	0	0	0	0	0	0	0	0	0	0	0	0	0	0	0	0	0	0	0	0	0	0	0	0
chr1_19219111_19219756	0	0	0	0	0	0	0	0	0	2	0	0	0	0	0	0	0	0	0	0	0	0	0	0	0	0	0	0	0	0	0	0	0	0	0	0	0	0	0	0	2	0	0	0	0	0	0	0	0
chr1_19228717_19229945	0	0	0	6	0	0	0	4	0	0	0	2	0	2	0	2	2	2	2	0	0	2	0	0	0	4	4	0	0	0	2	2	2	8	0	4	0	2	0	0	6	4	0	4	4	0	0	6	0
chr1_19233584_19233834	0	0	0	0	0	0	1	0	0	0	0	0	0	0	0	0	0	0	0	0	0	0	0	0	0	0	0	0	0	0	0	0	0	0	0	0	0	0	0	0	0	0	0	0	0	0	0	0	0
chr1_19239515_19239916	0	0	0	0	0	0	0	0	0	0	0	0	0	0	0	0	0	0	0	0	0	0	0	0	0	0	0	0	0	0	0	0	0	1	0	0	2	1	0	1	2	0	0	0	2	0	0	0	0
chr1_19282207_19282659	0	0	0	0	0	0	3	0	0	2	0	0	3	2	0	0	4	1	0	0	0	0	0	0	0	0	0	0	0	0	2	0	0	0	2	0	0	0	0	0	2	0	2	0	0	0	0	0	0
chr1_19282923_19283606	4	4	3	0	0	0	0	2	4	10	4	3	2	0	0	0	4	5	4	0	0	2	0	0	2	0	0	0	4	0	0	0	0	2	0	0	0	2	0	0	0	0	0	0	2	1	2	4	0
chr1_19378835_19379312	0	0	0	1	0	2	0	0	0	1	2	0	1	0	0	0	0	0	7	0	0	0	0	2	0	0	0	0	0	0	0	0	0	0	0	0	0	0	0	0	0	0	0	0	1	0	0	0	0
chr1_19389252_19389580	0	0	3	0	0	0	0	0	0	0	0	0	0	0	0	0	0	0	0	0	1	0	0	0	0	0	0	3	0	0	0	0	0	0	0	0	0	0	0	0	2	0	0	0	0	0	0	0	0
chr1_19518528_19518778	0	0	0	0	0	0	0	0	0	1	0	0	0	0	0	0	0	0	0	0	0	0	0	0	0	0	0	0	0	0	0	0	0	0	0	0	0	0	0	2	0	0	0	0	0	0	0	0	0
chr1_19519331_19519661	0	0	0	0	0	0	1	0	0	0	0	0	0	0	1	0	0	0	0	0	0	0	2	0	0	0	0	0	0	0	0	0	0	0	0	2	0	0	0	0	0	0	0	0	0	0	0	0	0
chr1_19536189_19537342	0	2	9	2	0	2	8	8	4	5	2	0	0	2	2	2	0	4	2	2	0	1	0	0	0	0	0	0	0	0	2	2	0	2	2	0	2	0	0	4	0	0	2	8	4	2	2	2	0
chr1_19577813_19578848	0	1	2	0	2	4	0	10	2	2	2	0	5	0	2	0	0	0	2	4	2	2	0	0	0	0	0	0	0	0	2	0	6	0	0	0	0	0	0	0	0	0	0	4	0	0	0	6	0
chr1_19587937_19588221	0	0	0	0	0	1	2	2	0	0	0	0	0	0	0	0	0	0	0	0	0	0	0	0	0	0	0	0	0	0	0	0	0	0	0	0	0	0	0	0	0	0	0	0	0	0	0	0	0
chr1_19638004_19640637	4	6	2	4	0	4	2	14	2	6	4	2	0	0	2	6	0	6	4	2	8	4	6	0	0	0	0	0	0	0	0	4	2	8	2	2	2	4	2	0	0	0	0	2	2	2	0	6	2
chr1_19652155_19652602	0	0	0	0	0	0	0	3	0	0	0	0	0	0	0	0	0	0	0	0	1	0	0	0	0	0	0	0	0	0	0	0	3	0	0	0	0	0	0	0	0	0	0	2	0	0	0	0	0
chr1_19660142_19660733	4	0	0	0	0	0	0	7	0	4	0	0	2	0	2	5	0	2	2	2	0	0	0	0	0	4	0	0	0	0	0	0	0	0	0	0	0	0	0	0	0	0	0	2	0	0	0	0	0
chr1_19663899_19664150	0	0	0	0	0	0	0	0	0	0	0	0	0	0	0	0	0	0	0	0	0	0	0	0	0	0	0	0	0	0	0	0	0	0	2	0	0	0	0	0	0	0	0	0	0	0	0	0	0
chr1_19664605_19665482	0	4	0	0	0	0	0	6	2	0	2	0	2	0	0	2	0	0	1	2	0	0	0	0	0	0	0	0	0	0	0	0	0	0	0	2	2	0	2	0	2	0	2	2	0	0	0	0	0
chr1_19667893_19668167	2	0	0	0	0	0	0	0	0	0	1	0	0	0	0	0	2	0	0	1	0	0	0	0	0	0	0	0	0	0	0	0	0	0	0	0	0	0	0	0	1	0	0	0	1	0	0	0	0
chr1_19722221_19722720	0	0	0	0	0	2	0	0	0	0	0	0	0	0	0	0	0	0	0	0	0	0	0	0	0	0	0	0	0	0	0	0	0	1	2	0	0	0	0	0	0	0	0	2	0	0	0	0	0
chr1_19772408_19772688	0	0	0	0	0	2	0	0	0	0	0	0	0	0	0	0	0	0	0	0	0	0	0	0	0	0	0	0	0	0	0	0	0	0	0	0	2	0	0	0	0	0	0	0	0	0	0	0	0
chr1_19811581_19812820	0	2	0	2	0	2	4	12	2	6	2	2	4	4	0	4	0	12	8	0	0	8	2	2	0	0	0	0	0	2	4	4	2	5	4	2	0	0	0	0	2	2	0	0	0	2	0	0	2
chr1_19876830_19877321	0	0	0	0	0	0	0	1	0	0	0	0	0	0	0	0	0	0	0	0	0	0	0	0	0	0	0	0	0	0	0	0	0	0	0	0	0	2	0	0	0	0	0	0	0	0	0	0	0
chr1_19908720_19908982	0	0	0	0	0	0	3	0	0	0	0	0	0	0	0	0	0	0	0	2	0	1	0	0	0	0	0	0	0	0	0	0	0	0	0	0	0	0	0	0	0	0	0	0	2	0	0	0	0
chr1_19923143_19923948	4	0	0	0	0	0	0	0	0	2	0	0	2	0	2	0	0	2	0	0	2	0	1	0	0	0	0	2	2	0	0	0	1	2	0	0	0	2	0	0	0	0	0	0	0	0	0	0	2
chr1_19980162_19980652	0	0	0	0	0	0	0	2	0	0	0	0	0	0	1	0	0	0	0	0	0	0	0	0	0	0	0	0	0	0	0	0	0	0	4	0	0	0	0	0	2	0	0	0	0	0	0	0	0
chr1_19984916_19985166	0	0	0	0	0	0	0	5	0	0	0	0	0	0	0	0	0	0	0	0	0	0	0	0	0	0	0	0	0	0	3	0	0	0	0	0	0	0	0	0	0	0	0	0	0	0	0	0	0
chr1_19986158_19986687	0	0	2	0	0	0	1	5	0	3	2	0	0	2	0	0	0	0	0	0	2	0	1	0	0	0	0	0	0	0	0	0	0	2	0	0	0	0	0	0	0	0	0	0	0	0	0	0	0
chr1_19987820_19988098	4	0	0	1	0	0	0	2	0	0	0	0	0	0	0	0	0	2	0	0	0	0	0	0	0	0	0	0	0	0	0	0	0	0	0	0	0	0	0	0	0	0	0	0	0	0	0	0	0
chr1_19992375_19992652	0	0	0	1	1	0	1	1	1	0	0	0	1	0	0	0	0	0	0	0	0	0	0	0	0	0	0	0	0	0	0	0	0	0	0	0	0	0	0	0	0	0	0	0	0	0	0	0	2
chr1_19992828_19993078	0	0	0	0	0	0	1	0	3	0	0	0	0	0	0	0	3	0	0	0	0	0	0	0	0	0	0	0	0	0	0	0	0	0	0	0	0	0	0	0	0	0	0	0	0	0	0	0	0
chr1_20030949_20031199	0	0	0	0	2	0	1	0	0	1	0	0	0	0	0	0	0	0	0	0	0	0	0	0	0	0	0	0	0	0	0	0	0	0	0	2	0	1	0	0	0	0	0	0	0	0	0	0	0
chr1_20042065_20042720	0	0	0	0	0	0	2	1	1	0	0	0	0	0	0	0	0	2	0	0	0	0	0	0	0	0	0	0	8	0	0	0	0	0	2	0	0	0	0	0	0	0	0	0	2	0	0	1	0
chr1_20126292_20126674	0	2	0	0	0	0	0	4	0	0	0	0	0	0	1	0	0	1	2	0	0	0	0	0	3	0	0	0	0	0	0	0	0	0	0	0	0	0	0	0	0	0	0	0	0	0	0	0	0
chr1_20192729_20193008	0	0	0	0	0	0	0	4	0	0	0	0	0	0	0	0	0	0	0	0	0	0	0	0	0	0	0	0	0	0	0	0	0	0	0	0	0	0	0	0	0	1	0	0	0	0	0	0	0
chr1_20193299_20193684	0	0	0	0	0	0	0	1	0	0	0	0	0	0	0	0	0	0	0	0	0	0	0	0	0	0	0	0	0	0	0	0	0	0	0	0	0	0	0	0	4	0	0	0	0	0	0	0	0
chr1_20204860_20205110	1	0	3	0	0	0	0	0	0	3	0	1	0	0	0	0	0	0	0	1	0	0	0	0	0	0	0	0	0	0	0	0	0	0	0	0	0	0	0	0	0	0	0	0	0	0	0	0	0
chr1_20208472_20209287	0	0	0	0	0	0	2	1	2	1	4	0	6	0	4	0	1	3	0	0	0	2	0	0	0	3	0	0	0	0	2	0	2	0	2	0	0	0	5	0	2	1	0	0	0	0	0	0	0
chr1_20559109_20559474	0	0	0	0	0	0	0	0	0	0	0	0	0	0	0	0	2	0	0	0	0	0	0	0	0	0	0	0	0	0	0	0	0	0	0	0	0	0	0	0	0	0	0	0	0	0	0	4	0
chr1_20617141_20617446	0	0	0	0	0	0	0	0	0	0	0	0	0	0	0	0	0	0	0	0	0	0	0	0	0	0	0	0	0	0	0	0	0	0	0	0	0	0	0	0	0	0	0	0	0	0	0	0	0
chr1_20627056_20627306	0	0	0	0	0	2	0	1	0	0	0	2	0	0	0	0	2	0	0	0	0	0	0	0	0	0	0	0	0	0	0	0	0	0	0	0	0	0	0	0	0	0	0	0	0	0	0	0	0
chr1_20663825_20664121	0	0	0	0	0	0	0	2	0	0	2	0	1	0	0	0	0	0	0	0	0	0	0	0	4	0	0	0	0	0	0	0	0	0	0	0	0	0	0	0	0	0	0	0	0	0	0	0	0
chr1_20669795_20670511	0	0	2	0	0	0	0	1	2	0	0	0	0	0	2	0	4	2	2	0	0	0	0	0	0	0	0	0	0	2	1	2	0	0	0	0	0	0	0	0	0	0	0	0	2	0	0	0	0
chr1_20674910_20675160	0	0	0	0	0	0	0	4	0	2	0	0	0	0	0	0	0	0	0	0	0	0	0	0	0	0	0	0	0	0	0	0	0	0	0	0	0	0	0	0	0	0	0	0	0	0	0	0	0
chr1_20693554_20693804	0	0	0	0	1	0	1	0	0	0	0	0	0	0	0	0	0	0	0	0	0	0	0	0	1	0	0	0	0	0	0	0	0	0	0	0	0	0	0	0	0	0	0	0	0	0	0	0	2
chr1_20756929_20757239	0	0	0	1	0	0	2	1	0	0	0	0	2	0	1	0	0	0	0	0	0	0	0	0	0	0	0	0	0	0	1	0	0	0	0	0	0	0	0	0	0	0	0	0	0	0	0	0	0
chr1_20810467_20810846	0	0	0	0	0	0	0	0	0	0	0	0	0	0	0	0	0	0	0	0	0	0	2	0	0	0	0	0	0	0	0	0	0	0	0	0	0	0	0	0	0	0	0	0	0	0	0	0	0
chr1_20811849_20812422	0	0	6	0	0	0	0	2	0	2	0	0	0	0	4	0	0	2	0	0	4	0	0	1	0	0	0	0	0	0	0	0	0	2	0	0	0	0	0	0	0	0	0	0	0	0	0	0	0
chr1_20812621_20813024	0	0	0	0	0	0	0	2	0	0	0	0	0	0	0	0	2	0	0	0	0	0	0	0	0	0	0	0	0	0	0	0	0	0	0	0	0	0	0	0	0	0	0	0	0	0	1	0	0
chr1_20813161_20813490	0	0	0	0	0	0	0	4	0	0	0	0	0	0	0	0	0	0	0	0	0	0	0	0	0	0	0	0	0	0	0	0	0	0	0	0	0	0	0	0	0	0	0	0	0	0	1	0	0
chr1_20834180_20834689	0	0	0	0	0	0	1	0	0	0	0	0	0	0	0	0	0	0	0	0	0	0	0	0	0	0	0	0	0	0	0	2	0	0	0	0	0	0	0	0	5	0	0	0	0	0	0	0	0
chr1_20878636_20878969	2	0	0	0	0	0	0	2	8	2	0	0	2	2	0	2	0	0	2	0	0	0	0	0	2	0	0	0	0	0	0	0	0	0	0	0	0	0	0	0	0	0	0	0	0	0	0	0	0
chr1_20901724_20902063	0	0	0	0	0	0	0	0	0	2	0	0	0	0	0	0	0	2	0	0	0	0	0	0	0	0	0	0	0	0	0	0	0	0	0	0	0	0	2	0	1	0	0	0	0	0	0	0	0
chr1_20915237_20915606	1	1	0	0	0	0	1	0	4	2	2	2	0	0	0	2	0	0	0	4	2	0	0	0	1	0	0	2	2	0	0	0	0	0	0	0	0	0	0	0	0	2	0	0	0	0	0	0	0
chr1_20938391_20939484	4	1	0	2	0	4	0	11	3	8	5	3	0	2	2	4	0	2	4	8	0	4	1	2	6	2	0	0	0	0	2	0	0	0	0	2	0	0	0	0	0	1	0	0	0	0	0	0	0
chr1_20939608_20940922	6	3	0	2	0	8	0	7	1	7	5	5	6	0	8	2	0	8	0	4	0	4	1	2	0	0	0	0	0	0	0	0	0	0	0	0	0	0	0	0	2	0	0	0	0	0	0	0	0
chr1_20944927_20945215	0	0	0	0	0	0	0	0	0	0	0	4	0	0	0	0	0	0	0	0	0	0	0	0	0	0	0	0	0	0	0	2	0	0	0	0	0	0	0	0	0	0	0	0	0	0	0	0	1
chr1_20947661_20947919	0	0	0	1	0	0	0	2	1	1	0	0	1	1	0	0	0	0	0	0	1	0	0	0	0	0	0	0	0	0	0	0	0	0	0	0	0	0	0	0	0	0	0	0	0	0	0	0	0
chr1_20958575_20960848	16	0	1	2	0	13	2	14	0	7	6	4	4	0	8	0	2	8	0	0	2	0	10	0	6	2	0	4	0	0	0	0	0	6	0	4	0	0	0	0	0	0	0	2	2	0	0	4	2
chr1_20987555_20988394	4	0	0	8	3	2	0	6	2	4	0	2	4	0	3	0	8	0	4	4	2	0	2	2	0	0	0	0	0	2	0	7	2	0	2	6	4	4	4	0	2	0	0	0	2	0	4	2	2
chr1_20993312_20993590	0	2	0	0	0	1	0	0	0	2	2	0	1	0	0	0	0	0	0	0	0	0	0	0	0	0	0	0	0	0	0	0	0	0	0	0	0	0	0	0	0	0	0	0	0	0	0	0	0
chr1_21023046_21023841	0	0	0	0	2	0	0	2	0	3	2	0	5	0	0	0	2	0	0	2	0	1	0	0	0	0	0	2	0	0	0	0	0	0	0	0	0	0	2	0	0	2	0	2	0	0	0	6	6
chr1_21025903_21026482	0	0	0	0	0	0	0	0	0	0	0	0	0	1	0	0	0	0	0	0	0	0	0	0	0	0	0	0	0	0	0	0	0	1	0	0	0	0	0	0	2	0	0	0	0	0	0	0	2
chr1_21041566_21042703	0	0	0	0	2	0	0	0	0	4	2	0	4	0	4	0	0	6	0	0	0	0	0	0	0	0	0	0	0	0	0	0	0	2	0	2	0	0	2	0	0	0	0	0	0	0	0	0	0
chr1_21043653_21043903	0	1	1	0	0	0	0	0	1	0	0	1	1	0	0	0	0	0	0	0	0	0	0	0	0	0	0	0	0	0	0	0	0	0	0	0	0	0	2	0	0	0	0	0	0	0	0	0	0
chr1_21043986_21044634	0	0	0	0	0	0	0	2	3	0	0	1	0	0	0	0	1	2	0	0	0	0	0	0	0	0	0	0	0	0	0	0	0	0	2	0	0	0	2	2	0	0	0	0	0	0	0	0	0
chr1_21049040_21049337	0	0	0	0	0	0	0	4	0	0	0	0	1	0	0	0	0	2	0	0	0	0	0	0	0	0	0	0	0	0	0	0	0	0	0	0	0	0	0	0	0	0	0	2	0	0	0	0	0
chr1_21054261_21055808	0	4	0	1	0	0	0	10	2	4	2	0	6	4	6	4	0	9	0	2	2	4	2	6	0	0	0	0	0	2	0	0	0	6	2	4	0	2	6	2	2	4	0	4	0	4	6	2	0
chr1_21057308_21057736	0	0	0	0	0	0	0	0	0	0	0	0	0	0	4	0	0	2	0	0	0	0	0	0	0	0	0	0	0	0	0	0	0	1	0	0	0	0	0	0	0	0	0	0	0	0	0	0	0
chr1_21058032_21058284	1	0	0	0	0	0	0	6	0	0	0	1	0	0	0	0	0	1	0	0	0	0	2	0	0	0	0	0	0	0	0	0	0	0	0	0	0	0	0	0	0	0	0	0	0	0	0	0	0
chr1_21058695_21059334	3	0	0	0	2	2	2	0	0	0	2	0	0	0	0	0	0	3	0	2	0	0	1	0	0	0	0	2	0	0	0	0	0	0	0	0	0	0	0	0	0	0	0	0	0	0	0	0	0
chr1_21059795_21060045	0	3	0	0	0	0	0	0	0	0	0	0	0	0	0	0	0	0	0	0	0	0	0	0	0	0	0	0	0	0	0	0	0	0	0	0	0	0	0	0	0	0	0	0	0	1	0	0	0
chr1_21112685_21113872	10	4	0	4	0	0	0	18	2	2	2	0	4	4	6	8	6	7	8	6	2	0	4	4	4	0	0	3	2	0	4	4	4	0	2	2	2	8	0	0	0	4	2	0	8	8	0	0	0
chr1_21180031_21180360	0	2	0	0	0	0	0	2	0	3	0	0	0	0	1	1	0	0	5	0	0	0	0	0	0	1	0	0	0	0	0	0	0	0	0	0	0	0	0	0	0	0	0	0	0	0	0	0	0
chr1_21187821_21188092	0	2	0	1	0	0	0	1	0	0	0	0	1	0	0	0	0	0	1	0	0	1	0	0	0	0	0	0	0	0	0	0	0	0	0	0	0	0	0	0	0	0	0	0	0	0	0	0	0
chr1_21339462_21339804	0	0	0	0	0	0	0	2	0	0	0	0	0	0	0	0	0	0	0	0	1	0	0	0	0	0	0	0	0	0	0	0	0	0	0	0	0	0	2	0	0	0	0	0	0	0	0	0	2
chr1_21351174_21351919	0	0	0	0	0	0	2	5	2	5	0	1	0	0	0	4	0	0	7	2	0	0	3	0	0	0	2	2	0	0	2	0	4	0	0	0	0	0	2	0	0	0	0	0	2	0	0	0	0
chr1_21380994_21381244	0	0	2	0	0	1	0	1	0	0	0	0	1	0	1	0	0	0	0	0	0	0	0	0	0	0	0	0	0	0	0	0	0	0	0	0	0	0	0	0	0	0	0	0	0	0	0	0	0
chr1_21384508_21385072	0	0	0	0	0	0	0	0	0	0	0	0	0	0	2	0	0	0	2	0	0	0	1	0	0	0	0	0	0	0	0	0	0	0	0	0	0	0	2	0	0	0	0	0	0	0	0	0	0
chr1_21390397_21391031	0	0	0	0	0	0	0	0	0	0	0	0	0	0	0	0	0	0	0	0	0	0	0	0	0	0	0	0	0	2	0	0	0	3	0	0	0	0	3	0	0	0	2	0	2	0	0	0	0
chr1_21500052_21500323	1	0	0	0	0	1	0	2	0	0	0	0	4	0	0	0	0	0	2	0	0	0	0	0	0	0	0	0	0	0	0	0	0	0	0	0	0	0	0	0	0	0	0	0	0	0	0	0	0
chr1_21502969_21503830	4	2	0	0	0	2	0	5	0	8	4	0	1	5	2	0	2	0	4	0	0	2	0	4	1	2	0	6	0	0	2	2	0	0	2	0	0	2	0	0	4	0	0	0	2	0	1	0	2
chr1_21503990_21504318	0	0	0	0	0	0	1	5	0	3	0	0	1	1	0	0	0	0	0	0	0	0	0	0	0	0	0	0	0	0	0	0	0	2	0	0	0	0	0	0	0	0	0	0	0	0	1	0	0
chr1_21521663_21522067	0	0	0	1	0	1	0	0	0	2	0	0	2	0	0	0	0	0	1	0	0	0	0	0	0	0	0	1	0	0	0	0	0	0	0	0	0	0	0	0	0	0	0	0	1	0	0	0	0
chr1_21543331_21543658	0	0	0	0	0	0	1	6	0	0	0	0	0	0	0	0	0	0	0	0	0	0	0	0	2	0	0	0	0	0	0	0	0	0	0	0	0	0	0	0	0	0	0	0	0	0	0	0	0
chr1_21544328_21544649	0	0	0	0	0	0	0	4	0	2	0	0	0	0	0	0	0	0	0	0	0	0	2	2	0	0	0	0	0	0	0	0	0	0	0	0	0	0	0	0	0	0	0	0	0	0	0	0	0
chr1_21591515_21591812	0	3	0	0	0	0	0	2	0	2	1	0	0	0	0	0	0	0	2	2	0	0	0	0	0	0	0	0	0	0	0	0	0	0	0	0	0	0	0	0	0	0	0	0	2	0	0	0	0
chr1_21636608_21637092	0	1	4	0	2	2	0	0	0	0	0	0	0	0	2	0	0	0	1	0	0	0	0	0	0	0	0	0	0	0	0	0	2	0	0	0	0	0	0	0	4	0	0	0	0	0	0	0	0
chr1_21669798_21670176	0	0	0	0	0	0	0	0	0	1	0	0	0	0	0	0	0	0	0	0	0	0	0	0	0	0	0	0	0	2	0	0	0	0	0	0	0	0	0	0	0	0	0	0	0	0	0	0	0
chr1_21671186_21671436	0	0	0	0	0	0	0	0	0	0	0	0	0	0	0	0	0	0	0	0	0	0	0	0	0	0	0	0	0	0	0	0	0	0	0	0	0	0	0	0	0	0	0	0	3	0	0	0	0
chr1_21671798_21672464	4	2	0	0	0	1	0	10	4	2	1	4	0	0	2	10	0	1	2	0	6	4	0	0	3	0	0	0	0	0	0	0	0	0	0	0	0	0	0	0	0	0	4	0	2	0	0	0	2
chr1_21694975_21695335	0	0	0	0	0	0	0	0	0	0	0	0	0	0	0	0	0	0	0	0	0	0	0	0	0	0	0	0	0	0	0	0	0	0	0	0	0	0	0	0	0	0	0	0	0	0	0	0	2
chr1_21716096_21717755	8	4	9	8	0	6	3	4	2	8	0	0	4	0	4	0	3	0	6	7	2	2	3	0	2	2	0	0	0	0	0	0	0	0	0	0	0	0	0	0	0	0	0	0	0	0	0	0	0
chr1_21718984_21719387	0	0	0	1	0	0	0	0	0	3	0	0	2	0	0	0	2	0	1	1	0	2	0	0	0	1	0	0	0	0	0	0	1	0	0	0	0	0	0	0	0	0	0	0	0	0	0	0	0
chr1_21731642_21731966	0	0	0	0	0	0	0	3	0	1	0	0	0	0	2	0	0	0	0	0	0	4	0	0	0	0	0	0	0	0	0	0	0	0	0	0	0	0	0	0	0	0	0	0	1	0	0	0	0
chr1_21763301_21763964	0	0	0	0	0	0	0	0	0	1	0	2	2	0	0	0	0	4	2	0	0	0	0	0	0	0	0	0	0	0	0	1	0	0	0	0	0	0	0	0	0	0	0	0	0	0	0	0	0
chr1_21766080_21766898	2	2	0	0	0	0	2	3	0	6	0	0	4	0	2	0	0	0	3	0	2	0	0	2	0	0	0	0	2	2	1	0	0	4	0	2	0	0	0	0	4	8	0	0	2	0	0	4	4
chr1_21827582_21827970	0	2	2	0	0	0	0	8	0	1	0	0	0	2	0	0	0	0	1	0	0	0	0	0	0	0	0	0	0	0	0	0	2	0	0	0	0	0	0	0	0	0	0	0	0	0	0	0	0
chr1_21828163_21828736	2	1	0	0	0	2	0	5	3	0	5	0	0	0	2	0	0	6	1	2	0	0	0	0	1	2	0	2	0	0	0	0	0	0	0	0	0	0	0	0	0	0	0	0	0	0	0	0	0
chr1_21833644_21834352	2	0	3	0	0	1	0	6	2	2	4	0	0	0	0	0	0	4	0	2	0	0	0	0	2	0	0	0	0	0	0	0	0	0	0	0	0	0	0	0	0	0	0	0	0	0	0	0	0
chr1_21834954_21836391	2	5	0	2	0	1	0	9	6	2	0	2	2	5	0	6	2	7	4	0	2	2	2	2	6	7	0	0	0	2	0	0	0	0	0	0	2	0	0	0	2	0	2	0	4	0	0	0	0
chr1_21837911_21838449	0	2	0	0	0	0	0	6	0	0	0	0	0	0	0	0	0	0	0	0	0	0	0	0	0	0	0	0	0	2	0	0	0	0	0	0	0	0	0	0	0	0	1	0	0	0	0	0	0
chr1_21860797_21861095	0	0	0	0	0	0	0	3	2	3	0	0	1	0	0	1	0	0	0	0	0	1	0	0	0	0	0	0	0	0	0	0	0	0	0	0	0	0	0	0	0	0	0	0	0	0	0	0	0
chr1_21862868_21863591	0	6	7	1	0	0	0	10	2	2	0	0	0	0	4	0	0	2	0	0	0	0	0	0	2	0	0	0	0	0	0	0	0	0	0	0	0	0	0	0	0	0	0	0	0	0	0	0	0
chr1_21863914_21864210	0	1	2	0	0	0	1	2	0	0	0	0	1	0	2	0	0	0	0	0	0	1	0	0	0	0	0	0	0	0	0	0	0	0	0	0	0	0	0	0	0	0	0	0	0	0	0	0	0
chr1_21870030_21870505	1	0	0	0	0	0	2	4	0	1	0	0	0	0	0	0	0	0	0	0	0	2	0	0	0	0	0	2	0	0	0	0	0	5	0	0	0	0	0	0	0	0	0	0	0	0	0	0	0
chr1_21874813_21875143	1	0	0	0	0	0	1	3	3	0	2	0	0	0	0	0	0	0	0	0	0	1	0	0	0	0	0	0	0	0	0	0	0	0	0	0	0	0	0	0	0	0	0	0	0	0	0	0	0
chr1_21885688_21886077	0	1	0	0	0	1	0	2	4	1	0	0	0	0	0	0	0	0	0	0	0	0	0	0	0	0	0	0	0	0	0	0	0	0	0	0	0	0	0	0	0	0	0	0	0	0	0	0	0
chr1_21887624_21887874	0	0	0	0	0	0	0	4	0	0	0	0	0	0	2	0	0	2	0	0	0	0	0	0	0	0	0	0	0	0	0	0	0	0	0	0	0	0	0	0	0	0	0	0	0	0	0	0	0
chr1_21920744_21920994	2	0	0	0	0	0	0	2	0	0	0	0	1	0	0	0	0	1	0	0	1	0	0	0	0	0	0	0	0	0	0	0	0	0	0	0	0	0	0	0	0	0	0	0	0	0	0	0	0
chr1_21922097_21922347	2	1	0	0	0	0	0	2	0	1	0	0	2	0	0	0	0	0	0	0	0	0	0	0	0	0	0	0	0	0	0	0	0	0	0	0	0	0	0	0	0	0	0	0	0	0	0	0	0
chr1_21929597_21929978	0	0	0	0	0	0	0	0	0	0	0	0	0	0	0	0	0	2	0	0	2	0	0	0	0	0	0	0	0	0	0	0	2	0	0	0	0	0	0	0	0	0	0	0	0	0	0	0	0
chr1_21934113_21934808	2	4	3	2	0	8	2	1	2	2	0	0	0	4	0	2	4	2	2	0	4	0	0	0	2	0	0	2	2	0	2	0	4	4	4	6	2	6	2	2	6	0	6	2	6	2	2	4	2
chr1_21949038_21949297	1	0	0	0	0	0	2	0	0	0	0	0	0	0	0	0	2	0	0	0	0	0	4	0	0	0	2	0	0	0	0	0	0	0	0	0	0	0	0	0	0	0	0	0	2	0	0	0	0
chr1_21953490_21953796	0	0	0	0	0	0	0	3	0	0	0	0	0	0	0	0	0	0	0	0	0	0	0	0	0	0	0	0	0	0	0	0	0	0	0	1	0	0	0	0	0	0	0	0	0	0	2	0	0
chr1_21958003_21958261	0	0	0	0	0	0	0	2	0	1	0	0	0	0	0	0	0	0	0	0	0	0	0	0	0	0	0	0	0	0	0	0	0	0	0	0	0	0	0	0	0	0	0	0	0	0	0	0	0
chr1_21974452_21974798	0	0	0	0	0	0	0	0	0	1	2	0	0	0	0	0	0	0	3	0	0	0	0	0	0	0	0	0	0	0	0	0	0	0	0	2	0	0	0	2	0	0	0	0	0	0	0	0	0
chr1_21978177_21978557	0	0	0	2	0	0	1	2	2	0	0	0	0	0	0	0	2	0	0	0	0	4	2	0	0	2	2	0	0	0	0	0	0	0	0	0	0	0	0	0	2	0	0	0	0	0	0	0	0
chr1_21985687_21985980	2	0	0	1	0	0	1	0	2	2	0	0	0	0	0	0	0	0	0	0	0	0	0	0	0	2	0	0	0	0	0	0	0	0	0	0	1	0	0	0	0	0	0	0	0	0	0	0	0
chr1_22108939_22110998	5	2	0	1	4	8	10	15	6	16	8	6	6	8	9	0	2	10	6	5	0	12	2	4	0	0	0	2	0	0	2	4	6	2	6	2	0	0	2	0	6	2	2	0	2	0	0	6	4
chr1_22111173_22111427	1	0	0	0	0	1	0	0	0	2	0	0	0	0	1	0	0	0	0	5	0	0	0	0	0	0	0	0	2	0	1	0	0	0	0	0	0	0	0	0	0	0	0	0	0	0	0	0	0
chr1_22111614_22111956	0	0	0	1	0	1	0	2	1	1	2	0	0	0	0	0	0	1	3	2	0	1	0	0	0	0	2	0	0	0	1	0	0	0	0	0	0	0	0	0	0	0	0	0	0	0	0	0	0
chr1_22112169_22112419	0	0	0	0	0	0	0	0	0	2	0	0	1	0	0	0	0	1	1	0	0	1	0	0	0	0	0	0	0	0	0	0	0	0	0	0	0	0	0	0	0	0	2	0	0	0	0	0	0
chr1_22130033_22130576	0	0	0	0	0	0	0	0	0	0	0	0	0	0	2	0	0	1	1	0	0	0	0	0	0	0	0	0	0	0	0	0	0	0	1	0	0	0	3	0	0	0	0	0	0	0	0	0	1
chr1_22145085_22145741	6	0	0	0	0	0	1	2	0	0	0	0	0	0	0	0	0	0	0	0	0	0	0	0	0	0	0	0	0	0	0	0	0	0	2	0	0	0	0	0	4	0	0	0	0	0	2	2	0
chr1_22148837_22149087	0	0	0	0	0	0	0	0	0	0	0	2	0	0	0	0	0	0	0	0	0	0	0	0	0	0	0	0	0	0	0	0	0	0	0	0	0	0	0	0	0	0	0	0	4	0	0	0	0
chr1_22149850_22150100	0	0	0	0	0	0	0	1	2	0	0	0	0	0	0	0	0	0	0	0	0	0	0	0	0	0	0	0	0	0	0	0	0	0	0	0	0	0	0	0	0	0	0	0	0	0	0	0	0
chr1_22150883_22151138	0	0	0	0	0	0	0	4	2	0	0	0	0	0	0	0	0	0	0	0	2	0	0	0	0	0	0	0	0	0	0	0	0	0	0	0	0	0	0	0	0	0	0	0	0	0	0	0	0
chr1_22189672_22189922	0	0	0	1	0	0	0	2	0	2	0	0	0	0	0	0	0	0	0	0	0	0	0	0	0	0	0	0	0	0	0	0	0	0	0	0	0	0	0	0	0	0	0	0	0	0	0	0	0
chr1_22209184_22209670	0	0	0	0	0	0	0	2	0	0	0	0	0	0	0	0	0	0	0	0	0	0	0	0	0	0	0	0	0	0	0	0	0	0	2	0	0	0	0	0	1	0	0	0	0	0	0	0	0
chr1_22223218_22223484	0	0	0	0	0	0	0	1	0	0	0	0	0	0	0	0	0	0	0	0	0	0	0	0	0	0	0	0	0	0	0	0	0	0	0	0	0	0	0	0	0	0	0	0	0	0	3	0	0
chr1_22228941_22229765	0	0	0	0	0	0	0	0	0	0	0	0	0	2	0	0	0	0	0	0	0	0	0	0	0	0	0	0	0	0	0	2	0	5	4	1	0	0	1	0	2	1	5	2	0	0	0	0	2
chr1_22232671_22233778	0	0	4	0	0	0	0	0	0	0	0	0	0	2	0	0	0	0	0	0	0	0	0	0	0	0	0	6	0	0	0	4	0	6	0	0	2	0	2	0	1	0	0	2	0	0	0	0	2
chr1_22237649_22237966	0	0	0	0	0	0	0	3	0	0	0	0	0	0	0	0	0	0	0	0	0	0	0	0	0	0	0	0	0	0	0	0	0	0	0	0	0	0	0	0	0	0	0	0	0	0	0	0	0
chr1_22247320_22247716	0	0	0	1	0	0	0	1	2	0	1	0	1	0	4	0	0	1	2	0	0	0	2	0	0	0	0	0	0	1	0	0	0	0	0	0	0	0	0	0	0	0	0	0	0	0	0	0	0
chr1_22248507_22249360	0	0	0	0	0	0	0	0	0	0	0	0	0	0	0	0	0	0	0	0	0	0	0	0	0	0	0	2	0	0	2	0	2	2	0	0	0	2	0	0	0	0	0	0	0	0	2	0	0
chr1_22257524_22257774	0	0	0	0	0	0	0	0	0	0	0	0	0	0	0	0	0	0	0	0	0	0	0	0	0	0	0	0	0	1	0	0	0	0	0	0	0	0	0	0	0	2	0	0	0	0	0	0	0
chr1_22259411_22259686	0	0	0	0	0	0	0	3	0	0	0	0	0	0	0	0	0	0	0	0	0	0	0	0	0	0	0	0	0	0	0	0	0	0	0	0	0	0	0	0	0	0	0	0	0	0	0	0	0
chr1_22263661_22264202	2	0	0	0	2	0	1	0	2	0	0	0	2	0	2	0	0	0	0	0	3	2	0	2	0	0	0	0	2	0	0	0	0	0	0	0	0	0	0	0	0	0	0	0	2	0	2	0	0
chr1_22265843_22266183	0	0	0	0	0	0	0	0	0	0	0	0	0	0	0	0	0	0	0	0	0	0	1	0	0	0	0	0	0	0	0	0	0	0	0	0	0	0	0	0	0	0	0	0	0	0	0	0	0
chr1_22269098_22269788	2	0	0	0	1	0	1	2	0	2	0	0	2	0	0	0	2	0	0	0	0	0	0	0	0	2	0	0	0	2	0	0	0	0	0	0	0	0	0	0	0	0	0	0	0	0	0	0	0
chr1_22300934_22301643	0	0	0	0	0	3	0	2	0	5	0	2	4	0	1	3	0	3	0	2	0	0	2	2	0	0	0	0	0	0	0	0	0	2	0	0	0	0	0	0	0	0	0	2	2	0	0	2	0
chr1_22302584_22303065	0	0	3	3	0	0	2	4	2	9	0	0	1	0	0	3	0	0	0	0	0	0	0	2	0	0	0	0	0	0	0	0	0	0	0	0	0	0	0	0	0	0	0	0	0	0	0	0	0
chr1_22325787_22326653	2	2	0	1	0	0	1	3	4	2	1	0	0	0	6	0	0	2	4	1	0	0	0	0	0	0	0	0	0	0	0	4	0	0	0	0	0	0	0	0	0	0	2	0	0	0	0	2	0
chr1_22328749_22329025	2	3	0	0	0	0	0	2	0	4	0	0	0	0	0	0	0	2	2	0	0	0	0	0	0	1	0	0	0	0	0	0	0	0	0	0	0	0	0	0	0	0	0	0	0	0	0	0	0
chr1_22334949_22335921	9	2	2	0	0	0	3	2	2	5	0	0	0	0	0	0	2	5	8	4	4	2	4	0	0	0	2	2	0	0	0	4	2	0	0	0	0	0	0	0	0	0	0	0	2	0	0	0	0
chr1_22348612_22348863	0	0	1	2	0	0	1	1	0	1	0	0	0	0	0	0	0	4	0	0	0	0	0	0	0	0	0	0	0	0	0	0	0	0	0	0	0	0	0	0	0	0	0	0	0	0	0	0	0
chr1_22349045_22350144	0	2	10	4	0	0	3	4	0	5	0	0	2	0	0	0	2	0	0	0	0	4	5	0	0	0	0	2	0	0	0	0	0	0	0	0	0	0	0	0	0	0	0	0	1	0	0	0	0
chr1_22350988_22352888	4	2	8	7	2	0	6	11	2	8	0	4	6	2	4	0	2	13	8	6	2	6	0	0	0	0	0	0	0	0	2	0	2	4	0	0	0	0	0	0	2	0	2	0	0	0	4	5	4
chr1_22356862_22357286	0	0	0	0	0	0	0	0	0	0	0	0	0	0	0	0	0	0	0	0	0	0	0	0	0	0	0	0	0	0	0	0	0	0	0	0	0	2	2	0	0	0	1	0	0	0	0	0	1
chr1_22366136_22366505	0	0	0	0	0	0	0	0	0	0	0	0	0	0	0	0	0	0	0	0	0	0	0	0	0	0	0	0	0	0	0	0	0	0	0	2	0	0	0	0	0	0	0	0	0	2	0	0	1
chr1_22369214_22370174	0	0	0	2	0	2	0	0	0	0	0	0	0	0	0	0	0	0	2	0	0	0	0	0	0	0	0	0	0	2	0	2	0	2	0	4	0	0	5	0	4	0	4	2	0	0	0	0	0
chr1_22375093_22375574	0	0	0	0	0	0	0	0	1	2	0	0	0	0	0	0	0	4	0	0	0	0	0	0	2	0	0	2	0	0	0	0	0	0	0	0	0	0	0	0	0	0	0	0	0	0	0	0	2
chr1_22377422_22377778	0	0	0	1	0	0	1	2	0	0	0	0	0	2	0	0	0	3	0	0	0	0	0	0	1	0	0	0	0	0	0	0	0	0	0	0	0	0	0	0	0	0	0	0	0	0	0	0	0
chr1_22378814_22380160	4	2	2	2	0	2	7	7	0	2	0	4	4	0	2	3	0	10	4	2	1	0	2	0	2	0	0	0	0	4	0	1	0	4	0	0	0	0	0	0	0	0	0	0	0	0	0	8	0
chr1_22381540_22381818	0	0	0	0	0	0	0	0	0	0	0	0	0	0	0	0	0	0	0	0	0	0	0	0	0	0	0	0	0	0	0	0	0	1	0	0	0	0	0	0	1	0	0	1	0	0	0	0	0
chr1_22381892_22382350	1	0	0	0	0	0	0	0	0	0	0	0	0	0	0	0	0	0	0	0	0	0	0	0	0	0	0	0	0	0	0	0	0	1	0	0	0	0	0	0	1	0	0	1	0	0	2	0	2
chr1_22395760_22396265	0	1	0	0	0	3	0	4	1	2	0	0	2	0	0	0	0	0	0	1	2	0	0	0	0	0	0	0	0	0	0	0	0	0	0	0	0	0	0	0	0	0	0	0	0	0	0	0	0
chr1_22458376_22458793	0	0	0	0	0	0	0	0	0	0	0	2	0	0	0	0	0	0	0	0	0	0	0	0	0	0	0	0	0	0	0	0	2	0	0	2	0	0	0	0	0	0	0	0	0	0	0	0	0
chr1_22468805_22469186	0	0	1	1	0	1	2	2	0	0	0	0	0	0	0	0	0	0	0	1	0	0	1	0	0	0	0	0	0	0	0	0	0	0	0	2	0	0	0	0	0	0	4	0	0	0	0	0	0
chr1_22469521_22469875	0	0	1	0	0	0	1	6	0	0	0	0	0	0	0	0	2	0	0	0	0	0	0	0	0	0	0	0	0	0	0	0	0	0	0	0	0	0	0	0	0	0	0	0	0	0	0	0	0
chr1_22498514_22499571	0	2	0	0	0	5	2	5	0	0	0	0	4	0	0	0	0	2	0	5	0	0	6	0	0	0	0	0	0	2	0	4	0	0	0	2	2	0	0	0	0	0	2	0	0	0	2	0	0
chr1_22577307_22577589	0	0	0	0	0	0	0	0	0	1	0	0	0	0	0	0	0	0	0	0	0	0	0	0	0	0	0	0	0	0	0	2	0	0	0	0	0	0	0	0	2	0	0	2	0	0	0	2	0
chr1_22591204_22591864	0	0	0	0	0	0	0	0	0	0	0	0	0	0	0	0	0	0	0	0	0	0	0	0	0	0	0	0	0	1	0	0	0	0	0	0	0	0	0	2	0	0	0	0	0	2	2	0	0
chr1_22601280_22602620	0	0	0	0	0	0	0	0	0	0	0	0	0	0	0	0	0	2	0	0	0	0	0	2	0	0	2	0	0	0	1	2	0	3	2	4	0	2	0	0	6	0	0	0	0	0	0	6	0
chr1_22609124_22609671	0	0	0	0	0	2	0	0	0	0	0	2	0	0	0	0	0	0	0	0	0	0	0	0	0	0	0	0	0	0	0	2	0	0	0	2	0	0	0	0	0	0	0	0	0	0	0	0	0
chr1_22610231_22610481	0	0	0	0	0	0	0	0	0	0	0	0	0	0	0	0	0	2	0	0	0	0	0	2	0	0	0	0	0	0	0	0	0	0	0	0	0	0	2	0	0	0	0	0	0	0	0	0	0
chr1_22706710_22706997	0	0	0	0	0	0	0	0	0	0	0	0	0	0	0	0	0	0	0	0	0	0	0	0	0	0	0	0	0	0	0	0	0	0	0	0	0	0	0	0	0	0	0	0	0	0	0	0	0
chr1_22707124_22707448	0	2	0	0	0	0	1	0	0	2	0	0	3	0	0	0	0	0	0	0	0	0	0	0	0	0	0	0	0	0	0	0	0	0	0	0	0	0	1	0	0	0	0	0	0	0	0	0	0
chr1_22715146_22715534	0	0	0	0	0	0	0	2	0	0	0	0	0	0	0	0	0	0	0	0	0	0	0	0	0	0	0	0	0	0	0	0	0	0	0	0	0	0	0	0	0	0	0	0	0	0	0	0	0
chr1_22739117_22739411	0	0	0	0	0	0	0	0	0	4	0	0	0	0	0	0	0	0	0	0	0	0	0	0	0	0	0	0	0	0	0	0	2	0	0	0	0	0	0	0	2	2	0	0	0	0	0	0	2
chr1_22742942_22743449	0	0	0	0	0	0	0	0	0	2	0	0	0	0	0	0	0	0	0	0	0	0	0	0	0	0	0	0	0	0	0	0	0	4	0	0	0	0	0	0	0	0	0	0	0	0	2	0	0
chr1_22746881_22747190	0	2	0	0	0	2	0	1	0	0	0	0	0	0	0	0	0	0	0	2	0	0	0	0	4	0	0	0	0	0	2	0	0	0	0	0	0	0	0	0	0	0	0	0	0	0	1	0	0
chr1_22755244_22755829	2	2	0	0	0	1	0	4	0	0	0	2	0	0	0	0	0	0	0	0	0	2	1	0	0	0	0	2	0	0	0	0	0	2	0	0	0	4	0	0	0	2	0	0	0	0	0	0	0
chr1_22768964_22769326	0	0	0	0	0	0	0	1	0	0	0	0	0	0	0	0	0	0	0	0	0	0	0	0	0	0	0	0	0	0	0	0	0	0	0	0	0	2	0	0	0	0	0	2	0	0	0	1	0
chr1_22777853_22779120	4	2	0	5	0	2	0	10	2	0	3	2	3	2	2	0	2	2	0	0	0	2	0	0	0	0	0	0	0	0	2	2	2	0	0	4	2	2	2	0	1	0	0	5	3	0	4	5	0
chr1_22955623_22956164	0	0	0	2	0	1	0	6	0	0	8	0	0	0	0	0	2	2	0	1	0	0	0	1	0	0	0	0	0	0	2	0	0	0	0	0	0	0	0	0	2	0	0	0	0	0	0	0	0
chr1_22956340_22956599	0	0	0	2	0	0	2	5	0	0	1	0	0	0	0	0	0	0	0	1	0	0	0	0	0	0	0	0	0	0	0	0	0	0	0	0	0	0	0	0	0	0	0	0	0	0	0	0	0
chr1_22968322_22968738	0	0	2	0	0	2	0	0	0	2	0	0	0	0	0	0	0	0	0	0	0	0	0	0	0	0	0	0	0	0	0	2	0	0	0	0	0	0	0	0	0	0	0	0	0	0	0	0	0
chr1_22988939_22989236	0	0	0	0	0	0	0	2	0	0	0	0	0	0	2	0	0	0	0	0	0	2	0	0	0	0	0	0	0	0	0	0	0	0	0	0	0	0	0	0	0	0	0	0	0	0	0	0	0
chr1_23030952_23031335	0	0	0	0	0	0	1	2	2	0	0	0	0	0	0	0	0	0	0	0	0	2	0	0	0	0	0	0	0	0	0	0	0	0	0	0	0	0	0	0	0	0	0	0	0	0	2	0	0
chr1_23034276_23035624	6	0	0	0	0	8	0	0	0	0	0	0	0	0	0	0	0	2	0	0	0	0	0	0	0	0	0	0	0	0	0	0	0	0	0	0	0	0	0	0	0	0	0	0	0	0	0	0	2
chr1_23037237_23037543	0	2	1	0	0	2	0	2	0	0	0	0	0	0	0	0	0	0	0	0	0	0	0	0	0	0	0	0	0	0	0	0	0	0	0	0	0	0	0	0	0	0	0	0	2	0	0	0	0
chr1_23037649_23037944	0	0	1	0	0	1	0	1	0	0	0	0	0	0	0	0	0	4	0	0	0	0	0	0	0	0	0	0	0	0	0	0	0	0	0	0	0	0	0	0	0	0	0	0	0	0	0	0	0
chr1_23038187_23038578	0	0	0	0	0	2	0	0	0	0	0	0	0	0	0	0	0	0	0	0	0	0	0	0	0	0	0	0	0	0	0	0	0	0	0	0	0	0	0	0	0	2	0	0	0	0	0	0	1
chr1_23043702_23044087	0	0	0	0	0	0	0	1	0	0	0	0	0	0	0	0	0	0	0	0	0	0	0	0	0	0	0	0	0	0	0	0	0	0	0	0	0	0	0	0	0	0	0	0	0	0	0	0	0
chr1_23055264_23055630	0	0	0	0	0	0	0	0	0	1	0	0	0	0	0	0	0	0	0	0	0	0	0	0	0	0	0	0	0	0	0	0	0	0	0	0	0	0	0	0	0	0	0	0	3	0	0	0	0
chr1_23077619_23077973	0	0	0	0	0	3	0	0	0	0	0	0	0	0	0	0	0	0	0	0	0	0	0	0	0	0	0	0	0	0	0	0	0	1	0	0	0	0	0	0	0	0	0	0	0	0	1	0	0
chr1_23107084_23107755	4	0	0	0	0	0	0	0	0	0	0	0	0	3	0	0	0	0	0	0	0	2	2	0	0	0	0	0	0	0	0	0	0	2	0	0	0	0	0	2	0	2	0	0	0	0	0	0	4
chr1_23256791_23257162	0	0	0	0	0	0	1	0	0	0	0	0	0	0	0	0	1	1	0	0	0	0	0	0	0	0	0	0	0	0	0	2	0	0	0	0	0	0	0	0	0	0	0	0	0	0	0	0	0
chr1_23297975_23298748	5	1	0	1	0	8	0	0	2	5	0	0	6	2	1	0	0	2	4	4	0	0	5	2	0	0	0	0	4	0	0	0	0	0	0	0	0	0	0	0	0	0	0	0	0	0	0	0	0
chr1_23302933_23303383	2	0	0	0	0	0	0	0	2	0	0	0	0	0	2	0	0	0	0	0	1	0	0	0	0	0	0	0	0	0	0	0	0	0	3	0	0	0	0	0	0	2	0	0	0	0	0	2	0
chr1_23308316_23309078	0	0	0	0	0	0	0	0	0	0	0	0	0	0	2	0	0	0	0	0	0	0	0	0	0	0	0	0	0	2	0	0	3	0	0	4	0	2	0	0	8	4	0	0	0	0	0	0	0
chr1_23310326_23310881	0	0	0	0	0	0	0	0	0	0	0	0	0	1	0	0	0	0	0	0	0	0	0	0	0	0	0	0	0	0	0	2	4	0	0	0	0	4	0	0	4	0	2	0	0	0	0	0	0
chr1_23311329_23311639	0	0	0	0	0	0	0	0	0	0	0	0	0	0	0	0	0	0	0	0	0	0	0	0	0	0	0	0	0	0	0	2	3	0	0	0	0	0	0	0	0	1	2	0	0	0	0	0	0
chr1_23313830_23314463	0	0	0	0	0	0	5	0	0	0	0	0	2	0	0	0	0	0	0	0	0	0	0	0	0	0	0	0	0	0	0	0	0	0	0	0	0	0	0	0	4	0	0	6	0	0	0	0	0
chr1_23333587_23334362	0	0	0	0	0	0	0	0	0	1	1	0	0	0	0	0	0	0	0	0	0	0	0	0	0	0	0	0	0	0	0	0	0	2	0	0	2	2	0	0	0	0	0	0	0	0	0	2	0
chr1_23345562_23346458	0	0	4	0	0	4	0	2	0	0	2	0	2	0	0	2	0	6	2	0	0	0	0	0	0	0	0	0	0	0	4	0	0	0	0	2	0	0	3	0	5	0	0	0	0	0	0	0	0
chr1_23437125_23437447	0	2	0	0	0	2	0	1	0	0	0	0	0	0	0	0	0	1	0	0	0	0	0	0	0	0	0	0	0	0	0	0	0	0	0	0	0	0	0	0	0	0	0	0	0	0	0	0	0
chr1_23493800_23494664	0	0	0	2	0	0	0	3	2	2	0	0	0	0	2	0	0	4	2	0	0	0	0	0	2	0	0	0	0	0	0	0	0	0	0	0	0	0	0	0	2	0	0	0	0	0	0	0	0
chr1_23495059_23495755	0	0	0	0	2	0	2	2	0	4	0	0	0	4	0	0	1	3	0	2	0	0	0	0	0	0	0	0	0	0	0	0	0	0	2	0	2	0	0	0	0	2	0	0	2	0	0	0	2
chr1_23504120_23504484	0	2	0	0	0	0	0	0	0	2	0	0	0	0	2	0	0	0	0	0	0	0	0	0	0	0	0	0	0	0	0	1	0	0	0	0	0	0	0	0	0	0	0	0	2	0	0	0	0
chr1_23520350_23520677	0	0	0	0	0	0	0	3	0	0	0	0	0	0	0	0	0	0	0	2	0	0	0	0	0	0	0	0	0	0	0	0	0	0	0	0	0	0	0	0	0	0	0	0	0	0	0	0	1
chr1_23522935_23524065	0	0	0	0	0	0	0	6	1	6	0	0	0	0	1	1	2	0	0	0	0	0	0	0	0	0	0	0	0	2	0	0	0	6	0	8	2	0	2	0	4	0	0	0	2	2	0	0	2
chr1_23543749_23543999	0	2	2	0	0	0	0	0	0	0	0	1	0	0	0	0	0	0	0	0	0	0	0	0	0	0	0	0	0	0	0	0	0	0	0	2	0	0	0	0	0	0	0	0	0	0	0	0	0
chr1_23567082_23567386	0	2	1	0	0	0	0	0	0	3	0	0	2	0	0	0	0	0	0	0	0	3	0	0	0	0	0	0	0	0	0	0	0	0	0	2	0	0	0	0	0	0	0	0	0	0	0	0	0
chr1_23567467_23567963	0	0	0	0	0	1	0	0	1	7	0	0	0	0	0	0	0	0	0	0	0	1	0	2	0	0	0	0	0	0	0	0	0	0	0	0	0	0	0	0	0	0	0	0	0	0	0	0	0
chr1_23660577_23660868	0	1	0	0	2	0	0	0	0	0	0	0	2	0	0	0	0	0	0	0	0	0	0	0	0	0	0	0	0	0	0	0	0	0	0	0	0	0	0	0	0	0	0	0	0	0	0	0	0
chr1_23670234_23671358	2	0	0	0	0	4	0	0	0	0	2	0	0	0	2	2	2	6	1	2	4	0	2	0	2	0	0	0	1	0	0	0	2	8	4	4	4	2	0	0	6	0	4	6	7	6	2	2	0
chr1_23672345_23672595	0	0	0	0	2	0	0	2	0	2	0	0	0	0	0	0	0	0	0	2	0	0	0	0	0	0	0	0	0	0	0	0	0	0	0	0	0	0	0	0	0	0	0	0	0	0	0	0	0
chr1_23673219_23674213	0	2	0	4	0	0	0	4	0	5	0	2	0	0	0	0	0	0	0	0	0	2	0	0	0	0	0	0	0	2	0	0	1	2	4	0	0	1	2	0	2	0	3	0	2	4	0	0	0
chr1_23684327_23684577	0	2	0	0	0	0	0	0	0	0	0	0	0	0	0	0	0	0	0	0	0	2	1	0	0	0	0	1	0	0	0	0	0	0	0	0	0	0	0	0	0	0	0	0	0	0	0	0	0
chr1_23694314_23696124	12	11	9	6	0	18	2	10	8	14	12	2	2	4	0	6	4	8	8	13	0	8	4	2	4	8	2	0	0	2	5	2	0	6	2	10	4	20	8	0	10	4	2	10	8	4	0	8	2
chr1_23697225_23697813	0	0	0	0	0	0	0	0	0	0	0	0	0	0	0	0	0	0	0	0	0	0	0	0	0	0	0	0	0	0	1	0	0	0	2	4	0	0	0	0	10	0	0	0	0	0	0	0	0
chr1_23698598_23698869	0	0	0	0	0	0	1	0	0	0	0	0	0	0	0	0	0	0	0	0	0	0	0	0	0	0	0	0	0	0	0	0	0	0	0	0	0	0	0	0	3	0	0	0	0	0	0	0	0
chr1_23711287_23711537	0	0	0	0	0	0	0	2	0	0	0	0	0	0	0	0	0	0	0	0	0	0	0	0	0	0	0	0	0	0	0	1	0	1	0	0	0	0	0	0	0	1	0	0	0	0	0	0	0
chr1_23711625_23712239	0	0	0	0	0	0	0	0	0	0	0	0	0	0	0	0	0	0	0	0	0	0	0	0	0	0	0	0	0	0	0	1	0	1	0	0	0	0	0	0	0	3	0	0	0	0	0	2	2
chr1_23730324_23730820	4	0	0	0	0	0	0	2	0	2	0	0	0	0	0	0	0	0	0	0	0	0	0	0	0	0	0	0	0	0	0	0	0	2	0	0	0	0	2	0	0	0	0	0	2	0	0	2	0
chr1_23751249_23751553	0	0	0	0	0	0	0	2	0	0	0	0	0	0	2	0	0	0	0	0	0	0	0	0	0	0	0	0	0	0	0	0	0	0	0	2	0	0	0	0	0	0	0	2	0	0	0	0	0
chr1_23762548_23763606	0	2	0	0	2	2	3	4	4	6	6	0	4	0	2	0	3	10	6	2	1	0	0	0	0	0	0	2	0	1	0	0	2	0	0	2	0	0	0	2	0	0	2	0	1	2	2	0	0
chr1_23775430_23776380	0	0	0	0	0	0	0	6	0	0	0	0	0	0	0	0	0	0	0	0	0	0	0	0	0	0	0	0	0	0	0	0	0	0	0	2	0	1	2	0	6	2	6	2	0	0	0	2	0
chr1_23803914_23804168	0	0	0	0	0	0	0	0	0	0	0	0	0	0	0	0	0	0	2	0	0	0	0	0	0	0	0	0	0	0	0	0	0	0	0	0	0	0	0	0	2	0	0	0	0	0	0	0	0
chr1_23808694_23808944	0	0	0	2	0	0	0	0	1	0	0	0	0	0	0	0	0	0	0	0	0	0	0	0	0	1	0	0	0	0	1	0	0	0	0	0	0	0	0	0	0	0	2	0	0	0	0	0	0
chr1_23810524_23811444	2	0	2	4	0	6	0	4	6	8	6	0	6	2	4	0	2	0	8	2	0	6	0	0	2	0	2	0	0	2	3	0	4	2	0	0	0	0	2	0	5	0	0	6	6	1	0	2	4
chr1_23823543_23823977	0	0	0	0	0	0	0	0	0	0	0	0	0	0	0	0	0	1	2	0	0	0	0	0	0	0	0	0	0	0	0	0	0	0	0	0	0	2	0	0	1	0	0	0	0	0	0	2	0
chr1_23831347_23831670	0	1	0	0	0	0	0	0	0	0	0	0	0	0	0	0	0	4	0	0	2	1	1	0	0	0	0	0	0	0	0	0	0	0	0	0	0	0	0	0	0	0	0	0	0	0	0	0	0
chr1_23833075_23833562	0	0	0	0	0	1	0	0	0	0	0	0	0	0	0	0	0	0	0	0	0	0	0	0	0	0	0	0	0	0	0	0	0	0	0	3	0	2	2	0	0	0	0	0	0	3	0	0	0
chr1_23847942_23848615	0	0	0	0	0	0	0	8	0	0	0	2	0	0	0	0	0	0	0	0	0	0	0	0	2	0	0	0	0	0	0	0	0	0	0	0	0	4	2	0	0	2	0	2	0	0	0	0	0
chr1_23854640_23855115	1	2	0	0	0	0	1	0	0	2	0	0	0	0	0	0	0	3	0	0	0	0	0	0	0	0	0	0	0	0	0	0	0	0	0	0	0	0	0	0	0	0	0	2	0	0	0	0	0
chr1_23857266_23858276	0	0	0	0	0	2	0	0	0	6	2	0	0	2	2	0	0	0	0	2	0	0	0	0	0	0	0	0	0	0	2	1	0	1	0	3	0	0	1	0	0	6	2	2	0	0	0	0	0
chr1_23859238_23860139	0	1	0	0	0	0	0	0	0	0	0	0	0	0	0	0	0	0	0	0	0	0	2	0	0	0	0	0	0	0	0	0	0	4	0	6	0	0	0	0	0	0	0	3	0	0	0	0	2
chr1_23861248_23861520	0	0	0	0	0	0	2	6	0	2	0	0	0	0	0	0	2	2	0	0	0	0	0	0	0	0	0	0	0	0	0	0	0	0	0	0	0	0	0	0	0	0	0	0	0	0	0	0	0
chr1_23865582_23866862	0	2	4	3	0	0	2	2	0	7	2	0	4	4	6	0	0	2	1	0	0	0	0	0	2	0	0	0	0	0	0	0	2	4	0	0	0	4	2	0	4	0	0	2	2	3	0	0	6
chr1_23880722_23880972	0	2	0	0	0	0	0	2	0	0	1	1	0	0	0	0	0	0	0	0	0	0	0	0	0	0	0	0	0	0	0	0	0	0	0	0	0	0	0	0	0	0	0	0	0	0	0	0	0
chr1_23881063_23881867	2	1	0	4	0	2	0	3	0	2	4	3	0	0	0	0	0	0	0	0	0	0	0	0	0	0	0	0	2	0	2	0	0	4	0	0	0	0	4	0	0	0	2	0	2	0	0	0	2
chr1_23885628_23886331	0	2	0	2	0	0	0	1	0	0	0	0	0	0	0	2	0	2	0	0	0	0	0	0	0	0	0	0	0	0	0	0	0	0	2	2	0	2	0	0	2	0	2	0	0	0	0	0	0
chr1_23888696_23889224	0	0	0	0	4	0	0	0	0	2	0	1	0	0	1	0	0	0	0	0	0	0	0	0	0	0	0	0	0	0	0	2	0	1	0	0	0	0	0	0	0	0	0	0	0	0	0	2	0
chr1_23890964_23891315	0	2	2	0	0	0	2	3	0	0	0	0	0	2	0	0	0	0	0	2	0	0	0	0	0	0	0	0	0	0	0	0	0	0	0	0	0	0	0	0	0	0	0	0	1	0	0	0	0
chr1_23900793_23901147	0	0	0	0	0	0	0	0	0	0	2	0	0	0	0	0	0	0	0	0	0	0	0	0	0	0	0	0	0	0	0	0	0	2	0	1	1	0	0	2	2	0	0	0	0	0	0	0	0
chr1_23912017_23912269	0	2	0	0	0	0	0	0	0	0	0	0	0	0	0	0	0	0	0	0	0	0	0	0	0	0	0	0	0	0	0	0	0	0	0	0	0	0	0	0	0	0	0	0	0	0	0	0	2
chr1_23919621_23920456	0	0	0	0	1	1	0	4	0	2	0	0	0	1	0	0	0	0	0	2	0	0	2	0	0	1	0	0	0	4	0	0	0	0	0	0	0	0	0	0	0	0	0	4	0	0	0	0	2
chr1_23926876_23927269	0	0	0	0	0	3	0	0	0	0	0	0	0	0	0	0	0	0	0	0	0	0	0	0	0	0	0	0	0	0	0	0	0	2	0	0	1	0	0	0	2	0	0	0	0	0	0	0	0
chr1_23963922_23964269	0	0	1	0	0	0	0	0	1	0	0	0	0	0	0	0	0	0	0	0	0	1	0	0	2	0	0	0	0	0	0	0	0	0	0	0	0	0	0	0	0	0	0	0	0	0	0	0	0
chr1_23977610_23978098	0	0	0	0	0	0	0	4	0	0	0	0	0	0	0	0	0	0	0	0	0	0	0	0	0	0	0	0	0	0	0	0	0	0	0	0	2	0	2	0	2	0	0	0	0	0	0	0	0
chr1_23984253_23984582	0	0	0	0	0	0	0	2	0	0	0	0	2	0	0	0	0	0	1	0	0	0	0	0	0	0	0	0	0	0	0	0	0	0	0	0	0	0	0	0	0	0	0	0	0	0	0	2	0
chr1_24016021_24017184	9	2	6	2	4	6	0	9	4	2	2	2	0	5	1	4	12	2	8	0	0	2	2	2	2	0	2	0	4	0	0	0	0	0	0	0	0	0	0	2	0	0	3	0	2	0	0	0	0
chr1_24017525_24018767	8	2	7	5	0	0	4	6	8	0	0	2	0	2	1	2	0	10	2	0	0	0	4	0	0	0	2	2	2	4	0	0	2	0	0	0	0	0	0	0	0	2	5	0	2	0	0	0	2
chr1_24020242_24020492	1	0	0	0	0	0	0	5	0	0	0	0	0	0	0	0	0	1	2	0	0	0	0	0	0	0	0	0	0	0	0	0	1	0	0	0	0	0	0	0	0	0	0	0	0	0	0	0	0
chr1_24023113_24023363	0	0	0	1	0	0	0	2	0	1	0	0	0	0	0	0	0	0	0	0	0	1	0	0	0	0	0	0	0	0	0	0	0	0	0	0	0	0	0	0	0	0	0	0	0	0	2	0	0
chr1_24023423_24024014	5	0	2	2	0	0	2	3	0	1	0	0	0	0	0	0	0	0	0	0	0	3	0	0	0	0	0	2	0	0	0	0	0	0	0	0	0	0	0	0	0	0	0	0	0	0	0	0	0
chr1_24069408_24070441	0	2	0	0	0	1	0	0	0	8	0	0	0	0	0	0	0	6	0	0	0	0	0	0	1	0	0	0	0	0	2	0	0	2	0	0	0	0	0	0	2	0	2	4	0	0	0	2	0
chr1_24077768_24078041	0	0	0	0	1	0	0	0	0	1	2	0	0	0	0	0	0	0	0	0	0	0	0	0	0	0	0	0	0	0	0	0	0	0	0	0	0	0	1	0	0	0	0	0	0	0	0	0	0
chr1_24098715_24099051	0	0	2	0	0	0	0	2	0	0	0	0	0	0	0	0	0	0	0	0	0	0	0	0	0	0	0	0	0	0	0	0	0	0	0	0	0	0	2	0	0	0	0	0	0	0	0	0	0
chr1_24104237_24105265	2	2	3	8	0	4	2	10	8	6	1	0	0	0	2	0	0	7	2	0	0	0	2	0	0	0	0	2	0	0	0	2	2	0	0	2	2	2	0	2	0	0	0	4	4	0	0	0	0
chr1_24117147_24117855	2	2	0	2	0	0	0	2	0	4	0	0	0	2	0	0	0	1	2	0	0	0	0	0	0	0	0	0	0	0	0	0	0	2	0	0	2	0	0	0	0	0	0	0	0	0	2	0	0
chr1_24123063_24123313	0	0	0	0	0	0	0	1	0	0	0	0	0	2	0	0	0	0	4	0	0	0	0	0	0	0	0	0	0	0	0	0	0	0	0	0	0	0	0	2	0	0	0	0	0	0	0	0	0
chr1_24125902_24128025	0	0	0	0	0	0	2	16	0	0	0	0	0	2	2	2	0	0	4	0	2	0	0	0	2	0	0	4	0	2	0	4	0	2	0	2	2	0	0	0	6	0	1	0	0	6	2	4	2
chr1_24132475_24133109	0	0	0	0	0	0	0	7	0	6	0	0	0	1	0	0	0	0	0	0	0	0	1	0	0	0	0	0	0	0	0	0	0	0	0	0	1	0	0	0	0	0	0	0	0	0	0	0	0
chr1_24136151_24136401	0	0	0	0	1	0	0	2	0	0	0	0	0	0	0	0	0	0	0	0	0	0	0	0	0	0	0	0	2	0	0	0	0	0	0	0	0	0	0	0	0	0	0	0	0	0	0	0	0
chr1_24151620_24152199	0	0	1	3	0	0	2	0	0	5	1	0	0	0	0	0	0	0	2	0	0	0	0	0	0	0	0	0	0	0	0	2	2	4	0	0	0	0	0	0	1	0	0	0	2	0	0	0	0
chr1_24161578_24162127	0	0	2	0	0	2	1	0	0	0	0	0	0	0	0	0	0	0	2	2	0	0	0	0	1	0	2	0	0	0	0	0	0	0	0	0	0	0	0	0	0	0	0	0	0	0	0	2	0
chr1_24165162_24165485	0	0	0	0	0	0	0	2	0	0	1	0	0	0	0	0	0	0	0	0	0	0	0	0	0	0	0	0	0	2	1	0	0	1	0	0	0	0	0	0	0	0	0	0	0	0	0	0	0
chr1_24181047_24181560	0	3	0	1	0	1	2	2	0	2	0	0	0	0	5	0	2	0	0	1	0	0	0	0	1	0	0	0	0	0	0	0	0	0	0	0	0	0	0	0	0	0	0	0	0	0	0	0	0
chr1_24194404_24195430	2	0	2	2	0	4	0	3	3	5	2	0	0	0	4	0	4	4	2	2	0	0	0	0	0	0	0	2	0	0	0	0	0	2	0	0	0	0	0	0	0	2	0	0	0	0	0	0	0
chr1_24201882_24202345	0	2	0	0	0	0	0	4	0	2	0	0	0	0	0	0	0	0	5	2	0	2	0	0	0	0	0	0	0	0	0	0	0	4	0	0	0	0	0	0	0	0	0	0	0	0	0	0	0
chr1_24231158_24231480	0	0	0	0	0	0	0	0	0	0	0	0	0	0	0	2	0	0	0	0	0	0	0	0	0	0	0	0	0	0	0	0	0	0	0	0	1	1	0	0	0	0	2	0	0	0	1	0	0
chr1_24239959_24240485	0	0	0	0	0	0	0	1	2	4	0	0	0	4	3	0	0	0	7	0	0	0	0	0	0	0	0	1	0	0	0	0	0	0	0	0	0	0	0	0	0	0	0	0	0	0	0	0	0
chr1_24243353_24243736	0	2	0	0	0	2	0	2	0	1	0	0	2	0	0	0	0	1	0	0	0	0	0	0	0	0	0	0	0	0	1	0	0	0	0	0	0	0	0	0	0	0	0	0	0	0	0	0	0
chr1_24426396_24426756	0	0	0	0	0	0	1	3	1	0	0	0	0	0	2	3	1	0	0	3	0	0	0	0	0	0	0	0	0	0	0	0	0	0	0	0	0	0	0	0	0	0	0	0	0	0	0	0	0
chr1_24444163_24444528	0	0	0	0	0	0	0	0	0	0	0	0	0	0	0	0	0	0	0	0	0	0	0	0	0	0	0	0	0	0	0	0	0	0	0	0	0	0	0	0	2	0	0	0	0	0	0	0	0
chr1_24466841_24467202	0	0	0	0	0	1	0	2	2	0	4	0	0	1	0	0	0	0	0	2	0	0	0	2	0	0	0	0	0	0	0	0	0	0	0	0	0	0	0	0	0	0	0	0	0	0	0	0	0
chr1_24476881_24477188	2	2	3	0	0	3	0	0	0	3	0	0	0	0	0	0	0	0	0	0	0	2	0	0	0	0	0	0	0	0	0	0	0	0	0	0	0	0	0	0	0	2	0	0	0	0	0	0	0
chr1_24513822_24514299	2	0	0	0	2	0	0	2	0	0	0	0	0	0	0	0	0	0	1	0	0	0	0	0	0	0	0	0	0	2	0	0	0	1	0	0	0	0	0	0	0	0	0	0	0	0	0	2	0
chr1_24528602_24529085	0	0	0	0	0	0	1	0	0	0	0	0	0	0	0	0	0	0	0	0	0	0	0	0	0	0	0	0	0	0	0	0	0	2	0	0	0	2	2	0	0	0	0	0	0	0	0	0	2
chr1_24589298_24589701	0	0	0	0	0	0	0	2	0	0	0	0	0	0	0	0	0	0	0	0	0	0	0	0	0	0	0	0	0	0	0	0	0	0	0	0	0	0	0	0	0	3	0	0	0	0	0	0	0
chr1_24592646_24593779	0	0	0	0	0	0	0	0	2	0	0	0	0	0	0	0	0	0	0	0	0	0	0	0	0	0	0	0	0	6	0	4	1	0	4	4	0	2	2	0	8	2	1	2	2	0	0	2	2
chr1_24620014_24621305	0	0	0	0	0	0	0	2	0	0	0	0	0	0	0	0	0	0	0	0	0	0	0	0	0	0	0	0	0	8	0	0	1	4	0	0	0	0	2	0	0	0	0	0	0	0	1	0	4
chr1_24623454_24624440	0	0	0	2	0	0	0	0	0	0	0	0	0	0	0	0	0	0	0	0	0	0	0	0	6	0	0	0	0	0	0	0	0	2	0	0	0	2	0	0	0	1	2	0	0	0	0	0	0
chr1_24637542_24638006	0	0	0	0	0	0	0	0	0	0	0	0	0	0	0	0	0	0	0	0	0	0	0	0	0	0	0	0	0	0	0	0	0	0	0	0	0	0	0	0	0	0	2	1	0	0	0	0	4
chr1_24645548_24646116	0	0	0	0	0	1	0	0	0	0	0	0	0	0	0	0	0	0	0	0	0	0	0	0	0	0	0	0	0	0	0	0	0	0	0	0	0	2	2	0	3	0	0	0	0	0	0	2	0
chr1_24647678_24649289	2	9	0	0	0	0	2	0	0	0	0	0	2	0	0	0	4	0	2	0	0	0	0	0	0	0	0	0	0	2	0	0	2	0	0	14	0	4	2	2	2	2	2	0	2	8	6	0	2
chr1_24664743_24665231	0	0	0	0	0	0	0	0	0	1	0	0	1	0	0	0	0	0	0	0	0	0	0	0	0	0	0	0	0	0	0	0	0	0	0	0	0	1	0	0	1	0	0	3	0	0	1	0	0
chr1_24694158_24694653	0	0	0	0	0	0	0	2	0	0	0	0	0	0	0	0	0	0	2	0	0	0	0	0	0	0	0	0	0	0	0	0	0	0	0	0	0	0	0	0	0	0	0	0	0	0	0	0	0
chr1_24718947_24719197	0	0	0	0	0	0	3	0	0	3	0	0	0	0	0	0	0	0	0	0	0	0	0	0	0	0	0	0	0	0	0	0	0	0	0	0	0	0	0	0	0	0	0	0	0	0	0	1	0
chr1_24739873_24740475	0	0	4	0	0	0	0	0	0	0	0	0	0	0	0	0	0	0	0	0	1	0	0	0	0	0	0	0	0	0	0	0	0	0	0	0	0	0	0	0	0	0	0	0	0	0	0	0	0
chr1_24741527_24742526	10	4	0	0	0	0	2	2	0	2	2	0	0	3	0	2	4	2	0	0	0	1	2	2	2	0	0	2	0	0	0	0	2	4	0	4	0	2	0	0	2	2	0	2	0	0	2	4	0
chr1_24828672_24830141	4	5	2	0	0	8	0	0	0	2	0	0	4	0	0	0	2	0	6	2	0	2	0	0	2	0	0	0	0	2	0	2	4	3	4	0	0	0	2	0	6	0	4	2	0	0	0	2	0
chr1_24917911_24918838	0	0	0	0	0	0	0	4	0	0	0	0	0	0	0	0	0	2	2	0	0	0	0	0	0	0	0	0	0	2	0	2	4	4	0	2	2	2	0	4	0	2	0	6	0	2	0	0	0
chr1_24926981_24927839	0	0	0	0	0	0	0	8	0	0	0	0	0	0	0	0	0	0	0	0	0	0	0	0	0	0	0	0	0	0	0	0	0	0	0	0	0	0	2	0	0	4	0	1	0	0	0	0	2
chr1_24931960_24933005	0	0	0	0	0	0	1	0	0	0	0	0	0	0	0	0	0	0	0	0	0	0	0	0	0	0	0	0	0	0	0	4	2	2	0	4	0	2	0	4	8	4	5	2	2	2	0	2	7
chr1_24958235_24958522	0	0	2	1	0	0	0	2	0	0	0	0	2	0	1	0	0	0	0	0	4	0	0	0	0	0	0	0	2	0	0	0	0	0	0	0	0	0	0	0	0	0	0	0	0	0	0	0	0
chr1_24968615_24970385	4	2	5	2	0	2	2	8	0	8	8	4	2	4	6	4	6	4	2	2	4	2	0	0	2	2	0	2	0	2	6	2	6	2	6	2	0	2	4	0	4	2	2	6	2	0	2	2	2
chr1_25010043_25010494	0	0	0	0	0	0	0	5	0	0	2	0	0	0	0	0	0	0	0	0	0	0	0	0	0	0	0	0	0	0	0	0	0	0	0	0	0	0	0	0	0	0	0	2	0	0	0	0	0
chr1_25014975_25015416	0	0	0	0	2	0	0	0	0	0	0	0	2	2	0	0	0	0	2	0	0	0	0	0	0	0	0	0	0	0	0	1	0	0	0	0	0	0	0	0	0	0	0	0	2	0	0	1	0
chr1_25018964_25019533	0	0	0	0	0	0	0	2	2	0	0	0	0	0	0	0	0	0	0	0	0	0	0	0	0	0	0	0	0	0	0	0	0	0	0	0	0	0	0	0	2	0	0	2	0	0	0	0	0
chr1_25020490_25020740	0	0	0	0	0	0	0	1	0	0	0	0	0	0	0	0	0	2	0	0	0	0	0	0	0	0	0	0	0	0	0	0	0	0	0	1	4	0	0	0	0	0	0	0	0	0	0	0	0
chr1_25020865_25021179	0	0	0	0	0	0	0	1	0	1	0	0	0	0	0	0	0	0	1	0	0	0	0	0	0	0	0	0	0	0	0	1	0	0	0	3	1	0	0	0	0	0	0	0	0	0	0	0	0
chr1_25031674_25032170	0	0	0	0	0	0	0	0	0	0	0	0	0	2	0	0	0	0	2	0	0	0	0	0	0	0	0	0	0	0	0	1	0	1	0	0	0	0	2	0	0	0	1	0	0	0	0	0	0
chr1_25034295_25034650	0	0	0	1	0	0	0	1	0	0	0	0	0	0	0	0	0	0	0	0	0	0	0	0	0	0	0	0	0	0	0	0	2	0	0	0	0	0	0	0	0	0	0	0	0	0	0	0	0
chr1_25039781_25040031	0	0	0	0	0	0	0	0	0	0	0	0	0	0	0	0	0	0	0	0	0	0	0	0	0	0	0	0	0	0	0	0	0	0	0	0	0	0	0	0	0	0	0	0	2	0	0	0	0
chr1_25045211_25045740	0	0	0	0	0	0	0	1	0	0	0	0	0	0	0	0	0	2	0	0	0	0	0	0	0	0	0	0	0	0	0	0	0	2	0	0	0	0	0	0	0	0	0	0	0	0	0	0	0
chr1_25064325_25064714	0	0	0	0	0	0	0	7	2	0	0	0	0	0	0	0	0	2	0	0	0	0	0	0	0	0	0	2	0	0	0	0	0	0	6	0	0	0	0	0	0	0	0	0	0	0	0	0	0
chr1_25068491_25069635	0	0	4	6	0	0	2	8	7	0	1	0	2	6	12	0	0	0	5	4	0	0	2	0	0	0	0	1	2	0	2	0	0	0	4	0	0	0	0	0	4	0	0	0	0	0	0	0	0
chr1_25069798_25072127	18	0	4	2	0	6	4	6	4	14	5	2	8	8	12	5	2	6	6	7	0	2	2	0	5	0	0	1	0	2	0	0	4	11	5	4	0	2	4	0	12	2	2	4	10	4	2	4	6
chr1_25072178_25072779	2	0	0	0	2	0	1	7	0	1	0	0	0	0	2	0	0	0	0	0	0	0	0	0	1	0	0	0	0	0	0	0	0	1	1	0	0	0	0	0	0	0	0	0	0	0	0	0	0
chr1_25073212_25073610	2	0	0	0	0	0	1	3	0	0	0	0	0	0	0	0	0	1	0	0	0	2	0	0	0	0	0	0	0	0	0	0	0	0	2	2	0	0	0	0	0	0	0	0	0	0	0	0	1
chr1_25174377_25175389	0	0	0	0	0	0	1	1	0	0	0	0	0	0	0	0	0	0	0	1	0	0	0	0	0	0	2	4	0	4	4	2	0	2	0	0	0	0	0	0	4	0	0	2	2	0	0	0	0
chr1_25202218_25203078	6	0	2	4	0	2	2	2	2	0	0	4	0	0	4	2	2	1	0	0	4	4	2	0	0	0	0	0	0	0	2	0	0	0	0	0	0	0	0	0	0	0	0	0	0	0	0	0	0
chr1_25205397_25205706	2	0	0	1	0	0	0	1	0	0	0	0	0	0	0	0	0	0	1	0	0	0	0	0	0	0	0	0	0	0	0	0	0	0	0	0	0	0	0	0	0	0	0	0	2	0	0	0	0
chr1_25222898_25223157	0	0	0	0	0	0	0	0	0	0	0	0	0	0	0	0	0	0	1	0	0	0	0	0	0	0	0	0	0	0	0	0	0	0	0	0	0	0	0	6	0	0	0	0	0	0	0	0	0
chr1_25236027_25236287	0	0	0	0	0	0	0	0	0	0	0	0	0	0	0	0	0	0	1	0	0	0	0	0	0	0	0	0	0	0	0	0	0	0	0	0	0	0	0	0	0	0	0	0	0	0	0	0	0
chr1_25237604_25237922	0	2	0	0	0	0	0	0	0	0	0	0	0	0	0	0	0	0	0	0	0	0	0	0	0	0	0	0	0	0	0	0	0	0	0	0	0	0	0	0	0	0	0	0	0	0	0	0	0
chr1_25239213_25240033	0	0	0	1	0	0	0	2	0	0	0	2	0	0	0	0	0	0	0	2	0	0	0	0	0	0	0	0	0	0	0	0	0	9	0	2	2	0	0	0	2	0	0	0	0	0	0	0	0
chr1_25244574_25244824	0	1	0	1	0	0	0	0	0	0	0	0	0	0	0	0	0	0	0	0	0	0	2	0	0	0	0	0	0	0	0	0	0	0	0	0	0	0	0	0	0	0	0	0	0	0	0	0	0
chr1_25256144_25256439	0	0	0	1	0	2	2	0	0	0	0	0	0	0	0	0	0	0	0	0	0	0	0	0	0	0	0	0	0	0	0	0	0	0	0	0	0	0	0	0	0	0	0	0	2	0	0	0	0
chr1_25263929_25264179	0	0	0	0	0	3	0	0	0	0	0	0	0	0	0	0	0	0	0	2	0	0	0	0	0	0	0	0	0	0	0	0	0	0	0	0	0	0	1	0	0	0	0	0	0	0	0	0	0
chr1_25281642_25282064	0	0	0	0	0	0	0	0	0	0	0	0	0	0	0	0	0	0	0	0	0	0	0	0	0	0	0	0	0	0	0	1	0	0	0	0	0	0	0	0	0	0	0	0	0	0	0	2	0
chr1_25286028_25286278	0	0	0	0	0	0	0	0	0	0	0	0	0	0	0	0	0	0	0	0	0	0	0	0	0	0	0	0	0	0	0	0	0	0	0	0	0	0	0	0	0	0	0	0	0	0	0	0	0
chr1_25390348_25390801	0	0	0	0	0	0	0	0	0	2	0	0	0	0	0	0	0	0	0	0	0	0	0	0	2	2	0	0	0	0	0	0	0	0	2	0	0	0	0	0	0	0	0	0	0	0	0	0	0
chr1_25427736_25428034	0	0	0	0	0	0	0	2	0	1	4	0	0	0	0	0	0	0	0	0	0	0	0	0	0	0	0	0	0	0	0	0	0	0	0	0	0	0	0	0	0	0	0	0	0	0	0	0	0
chr1_25494705_25494955	0	0	0	0	0	1	0	0	0	0	0	0	0	0	0	0	0	0	2	0	0	0	0	0	0	0	0	0	0	0	0	0	0	2	0	0	0	0	0	0	0	0	0	0	0	0	0	0	0
chr1_25506405_25506655	0	0	0	0	0	0	0	8	0	0	0	0	0	0	0	0	0	0	0	0	0	0	0	0	0	0	0	0	0	0	0	0	0	0	0	0	0	0	0	0	0	0	0	0	2	0	0	0	0
chr1_25520866_25521283	0	0	0	0	0	0	0	3	0	2	0	0	0	0	0	0	0	0	0	0	0	0	0	0	0	0	0	0	0	0	0	0	1	0	0	0	0	0	0	0	0	0	0	0	0	0	0	0	0
chr1_25558548_25560125	2	0	10	1	0	7	4	25	0	6	0	0	4	0	2	2	6	0	0	6	2	0	4	0	0	0	2	0	0	0	0	2	0	4	0	2	4	0	2	0	4	0	2	0	2	0	6	2	6
chr1_25565982_25566770	0	0	6	0	0	4	0	4	4	0	0	4	2	0	6	0	2	0	1	0	2	2	0	0	0	0	0	0	0	0	0	0	0	4	0	0	0	0	2	0	0	0	2	2	4	1	0	0	0
chr1_25572644_25573011	3	0	1	0	0	0	0	4	0	0	0	0	0	0	0	0	0	0	0	0	0	0	0	0	0	0	0	0	0	0	2	0	0	0	0	0	0	0	0	0	0	0	0	0	0	0	0	0	0
chr1_25573136_25573401	1	0	0	1	0	0	0	5	0	0	0	0	0	0	0	0	0	0	0	0	0	0	0	0	1	0	0	0	0	0	0	0	0	0	0	0	0	0	0	0	0	0	0	0	0	0	0	0	0
chr1_25573585_25574378	6	0	9	1	2	0	6	9	2	0	2	0	0	0	2	0	0	0	2	4	0	0	2	0	1	0	0	0	0	0	0	0	2	2	0	4	0	2	0	2	6	0	0	0	1	0	0	0	2
chr1_25576855_25577247	0	0	0	0	0	1	0	2	0	2	0	0	0	0	4	0	1	0	0	0	0	0	0	1	0	2	0	0	0	0	0	0	0	0	0	0	0	4	0	0	2	0	0	0	0	0	0	0	0
chr1_25580427_25580759	0	0	0	0	0	0	0	0	0	0	0	0	1	0	0	0	0	4	0	0	0	0	0	0	1	0	0	0	0	0	0	0	0	0	0	0	0	0	0	0	0	0	0	0	4	0	0	0	0
chr1_25582658_25583031	0	1	0	0	0	0	0	5	0	0	0	0	0	0	0	0	0	2	0	0	0	0	0	0	0	0	0	0	0	0	0	0	0	0	0	2	0	0	0	0	0	2	0	0	0	0	0	0	0
chr1_25594354_25594676	1	0	0	0	0	1	0	3	0	0	0	3	0	0	0	0	1	1	0	0	0	0	0	0	0	0	0	0	0	0	0	0	0	0	0	0	0	0	0	0	0	0	0	0	0	0	0	0	0
chr1_25664581_25665321	0	0	0	0	1	0	4	0	0	0	0	0	0	1	0	0	0	1	0	2	0	1	0	0	2	2	0	0	0	4	0	2	4	2	0	0	2	0	2	2	4	0	1	4	2	0	0	1	0
chr1_25717318_25717601	0	1	0	0	0	0	0	2	0	0	0	0	0	0	0	0	0	0	0	0	0	0	0	0	0	0	0	0	0	0	0	0	0	0	0	0	0	0	0	0	0	0	0	0	0	0	0	0	0
chr1_25756496_25757837	5	2	2	2	0	4	2	6	0	11	2	0	0	6	0	4	2	2	0	0	0	2	0	0	0	0	0	0	0	0	0	0	0	2	2	6	0	0	0	0	0	2	2	2	0	0	0	6	0
chr1_25842089_25842409	0	0	0	1	0	0	0	3	0	0	0	0	0	0	0	0	0	0	0	0	2	1	0	0	0	0	0	0	0	0	0	0	0	0	0	0	0	0	0	0	0	0	0	0	0	0	0	2	0
chr1_25844360_25844837	0	0	0	0	0	0	0	1	0	0	0	0	0	2	0	0	0	0	0	0	0	0	0	0	0	0	0	0	0	1	0	0	0	2	0	0	0	0	0	0	0	2	0	0	0	0	2	0	0
chr1_25851114_25851478	0	0	0	2	0	0	2	0	0	5	0	0	0	0	0	0	0	0	0	0	2	2	0	0	0	0	0	0	0	0	0	0	0	0	0	0	0	0	0	0	0	0	0	1	0	0	0	0	0
chr1_25856821_25857566	1	0	0	0	0	0	0	2	0	0	2	2	0	1	0	2	0	0	2	0	0	0	0	0	0	0	0	0	0	2	0	0	4	0	2	5	0	0	0	0	4	0	6	0	0	2	0	0	0
chr1_25869757_25870372	2	2	2	0	0	0	0	0	4	0	0	0	2	0	0	2	2	0	1	0	0	0	0	0	0	0	0	0	0	0	0	0	0	2	0	0	0	0	2	0	0	0	2	0	3	0	0	2	0
chr1_25875906_25876505	0	4	1	0	0	0	0	0	2	0	0	2	1	1	1	3	0	0	5	0	0	0	0	4	0	0	0	0	0	0	1	0	0	0	0	0	0	0	0	0	0	0	0	0	0	0	2	0	0
chr1_25880105_25880370	0	0	0	0	0	0	0	3	0	1	0	0	1	0	0	0	0	0	0	0	0	0	0	0	0	0	0	0	0	0	0	0	0	0	0	0	0	0	0	0	0	0	0	2	0	0	0	0	0
chr1_25894707_25895301	0	0	0	0	0	0	0	4	0	0	0	0	0	2	0	0	0	0	0	0	0	0	0	0	0	0	0	0	0	3	0	2	1	2	0	7	0	0	4	0	0	0	0	4	0	0	2	1	0
chr1_25895427_25895833	0	0	0	0	0	0	0	1	0	0	0	0	0	1	0	0	2	0	0	0	0	0	0	0	0	0	0	0	0	1	0	0	1	0	0	0	0	0	0	0	0	0	0	0	0	0	0	3	0
chr1_25899279_25899577	2	0	0	0	0	0	0	2	0	0	0	2	0	0	0	0	0	0	0	0	0	0	0	0	0	0	0	0	0	0	0	0	0	0	0	0	0	0	0	0	0	0	0	0	0	0	0	0	0
chr1_25900073_25900555	0	1	0	0	0	0	0	1	0	0	0	0	1	0	0	0	0	0	0	0	0	0	0	0	0	0	0	0	0	0	0	0	0	0	0	0	0	0	0	0	0	2	0	0	0	0	0	0	0
chr1_25912645_25913036	0	1	0	0	0	0	0	2	0	0	0	0	0	0	2	0	0	0	0	0	0	0	0	0	0	0	0	0	0	0	0	0	0	0	0	0	0	0	0	0	0	0	0	0	0	0	0	0	0
chr1_25914469_25915350	2	2	0	0	0	5	0	15	2	2	0	2	4	0	1	0	0	0	6	2	0	2	2	0	2	0	2	0	0	0	0	0	0	0	0	0	0	0	0	0	0	0	0	0	0	0	0	4	2
chr1_25915758_25916085	0	0	0	0	0	1	0	3	0	0	0	0	0	0	0	0	0	0	0	1	0	0	0	0	0	0	0	0	0	0	0	0	0	0	0	0	4	0	0	0	0	0	0	0	0	0	0	0	0
chr1_25922203_25922453	0	0	0	0	0	1	0	4	0	0	0	0	0	0	0	0	0	0	0	0	0	0	0	0	0	0	0	0	0	0	0	0	0	0	0	0	0	2	0	3	0	0	0	0	0	0	0	0	0
chr1_25937448_25937875	0	0	0	0	0	0	0	2	0	0	0	0	0	0	0	0	0	0	0	0	0	0	0	0	0	0	0	0	0	0	0	0	0	0	0	0	0	2	0	0	0	0	0	0	0	0	0	0	0
chr1_25942882_25943499	0	0	2	2	0	0	0	7	0	2	0	0	0	0	0	0	2	0	4	0	0	0	0	0	0	0	0	0	0	0	0	0	0	0	0	0	0	2	0	0	0	0	0	1	0	0	0	0	2
chr1_26123278_26123672	0	0	0	0	0	1	3	6	0	0	0	0	0	0	0	0	0	0	0	0	0	0	0	0	0	0	0	0	0	0	0	0	0	0	0	0	0	0	0	0	0	0	0	0	0	0	0	0	0
chr1_26126423_26126859	0	0	0	0	0	2	0	1	0	0	0	0	2	2	0	0	0	0	2	0	0	3	0	0	0	0	0	0	0	2	0	0	0	2	0	2	0	0	0	0	0	0	0	0	0	0	0	0	0
chr1_26137327_26137818	2	0	0	0	0	0	0	6	0	1	0	0	0	0	0	0	0	0	0	0	0	0	0	0	0	0	0	0	0	0	0	0	0	0	6	0	0	1	0	0	0	0	0	0	0	0	0	0	0
chr1_26137903_26138269	0	0	0	0	0	0	0	5	0	1	0	0	0	0	0	0	0	0	0	0	0	0	0	0	0	0	0	0	0	0	0	0	0	0	2	0	0	1	0	0	0	0	0	0	0	0	0	0	0
chr1_26140193_26140443	0	0	0	0	0	0	1	3	0	0	0	0	0	0	0	0	0	0	0	0	0	0	0	0	0	0	0	0	0	0	0	0	0	0	0	0	0	0	0	0	0	0	0	4	0	0	0	0	0
chr1_26145752_26146769	0	0	0	2	0	1	4	4	4	1	0	0	2	0	2	2	0	0	2	0	0	2	2	0	0	0	0	0	0	0	0	0	2	0	0	2	0	0	0	0	0	0	0	0	0	0	0	0	4
chr1_26174768_26175191	0	0	0	0	0	3	5	4	4	1	0	0	0	0	0	0	0	0	2	0	0	0	0	0	0	0	0	0	0	0	0	0	0	0	0	0	0	0	0	0	0	0	0	0	0	0	0	0	0
chr1_26183332_26183582	0	0	1	0	0	0	2	0	0	0	0	0	0	0	0	0	0	0	0	0	0	0	0	0	0	0	0	0	0	0	0	0	0	0	0	0	0	0	0	0	0	0	0	0	0	0	0	0	0
chr1_26185585_26186215	0	0	0	0	0	0	0	1	2	0	0	0	0	0	0	0	0	0	0	2	0	0	0	0	0	2	0	0	0	0	0	0	2	1	0	2	0	2	0	2	0	0	0	0	2	0	0	1	0
chr1_26188045_26188328	1	0	0	1	0	0	0	5	0	0	0	0	0	2	0	0	0	0	2	0	0	0	2	0	0	0	0	0	0	0	2	0	0	0	0	0	0	0	0	0	0	0	0	0	0	0	0	0	0
chr1_26201478_26202474	2	0	0	0	0	0	0	0	0	6	0	0	0	0	2	0	0	0	0	1	0	0	0	0	0	0	0	0	2	0	0	0	5	4	0	4	0	4	0	0	0	2	0	0	4	0	0	0	0
chr1_26205984_26206664	0	0	0	0	0	0	0	0	0	0	0	0	0	0	0	0	0	0	0	0	0	0	0	0	0	0	0	0	0	0	0	0	0	0	0	0	2	3	0	2	0	0	0	2	0	0	0	0	0
chr1_26207187_26207448	0	0	0	0	0	0	0	0	2	0	0	0	0	0	0	0	0	0	0	0	0	0	0	0	0	0	0	0	0	0	0	0	0	0	0	0	0	1	0	0	0	0	0	0	3	0	0	0	0
chr1_26216547_26217464	0	0	0	0	0	0	0	4	0	3	0	0	2	0	0	0	0	0	0	0	0	0	0	0	0	0	0	0	0	0	0	0	2	2	2	4	0	0	0	0	0	0	0	4	2	0	0	4	0
chr1_26218719_26219373	0	0	0	0	0	0	0	3	4	2	0	0	0	0	0	0	0	0	0	0	0	0	0	0	0	0	0	0	0	0	0	0	0	10	0	2	0	2	0	0	0	4	4	1	0	0	0	0	0
chr1_26221867_26222238	0	0	0	2	0	0	0	0	2	0	0	0	0	0	0	0	0	0	0	0	0	0	0	0	0	0	0	0	0	2	0	0	0	2	0	0	0	0	0	0	0	0	0	0	0	0	0	0	0
chr1_26226936_26227186	0	0	1	0	0	0	0	1	0	1	0	0	0	0	0	0	0	0	0	0	0	0	0	0	0	0	0	0	0	0	0	0	0	0	0	0	0	0	0	0	0	0	0	0	0	0	0	0	0
chr1_26231638_26233705	0	10	0	5	0	6	4	17	2	13	7	6	0	2	8	6	8	0	10	2	4	2	2	4	0	6	0	2	0	0	2	2	2	2	0	0	0	0	2	0	0	0	0	2	3	0	0	2	0
chr1_26235660_26236377	0	2	4	1	0	0	0	6	3	3	0	0	0	2	0	0	0	2	0	0	1	1	0	0	1	1	0	0	0	0	0	0	0	0	0	0	0	0	0	0	2	0	0	0	0	0	0	0	0
chr1_26236485_26236750	0	0	2	1	0	0	0	0	1	0	0	0	0	0	0	2	0	0	0	0	1	0	0	0	0	0	0	0	0	0	0	0	0	0	0	0	0	0	0	1	0	0	0	0	0	0	0	0	0
chr1_26236825_26238229	10	6	1	5	0	4	0	14	0	6	2	2	6	0	8	4	4	6	2	2	0	5	0	0	0	0	0	2	2	0	0	0	0	0	0	0	0	0	0	1	0	0	0	0	4	0	0	0	0
chr1_26303618_26303892	0	0	0	2	0	1	3	0	4	0	0	0	0	1	0	0	0	0	0	0	2	2	0	2	1	0	0	0	0	0	0	0	0	0	0	0	0	0	0	0	0	0	0	0	0	0	0	0	0
chr1_26323187_26325102	4	2	6	2	6	6	0	9	4	1	2	0	6	0	2	4	0	6	4	0	0	2	0	2	2	0	0	1	4	2	2	2	0	4	0	0	0	0	4	0	8	2	4	2	0	0	2	0	0
chr1_26347992_26348352	2	0	0	0	0	0	1	0	0	2	0	0	0	0	0	0	0	0	0	0	0	0	0	0	0	0	0	0	0	0	0	0	0	0	0	3	0	0	0	0	0	2	0	0	0	0	0	0	0
chr1_26361627_26362926	2	2	5	0	0	2	3	4	0	5	6	3	4	2	0	2	4	2	8	0	0	2	0	2	0	2	0	0	0	6	0	0	6	2	2	4	0	2	2	0	2	0	4	2	0	0	2	2	2
chr1_26371896_26372399	0	0	0	0	0	2	0	0	0	0	0	0	0	0	0	0	0	0	0	0	0	0	0	0	0	0	0	0	0	0	0	2	0	0	0	0	0	0	0	0	0	2	1	0	0	0	0	0	0
chr1_26372457_26372813	0	0	0	0	0	0	3	4	0	0	0	0	0	0	0	0	0	0	0	0	0	0	0	0	0	0	0	0	0	0	0	0	0	0	0	0	0	0	0	0	0	0	0	0	0	0	0	0	0
chr1_26377372_26377769	0	0	0	0	0	0	0	0	0	0	0	0	0	0	0	0	0	2	0	0	0	0	0	0	0	0	0	0	0	0	0	0	0	1	0	1	0	0	0	0	1	0	0	0	0	0	0	0	0
chr1_26420677_26421026	0	1	0	0	0	0	0	2	0	1	0	0	0	0	0	0	0	0	4	0	0	2	0	0	0	0	0	1	2	0	0	1	0	0	0	0	0	0	0	0	0	0	0	0	0	0	0	0	0
chr1_26421225_26421661	0	0	0	0	0	0	0	0	0	1	0	0	1	0	0	0	0	0	0	0	0	0	0	0	0	0	0	1	0	0	0	1	0	0	0	0	0	0	2	0	2	0	0	0	0	2	0	2	0
chr1_26424321_26424616	0	0	0	0	0	0	0	0	1	0	0	0	0	0	0	0	0	0	0	0	0	0	0	0	0	0	0	0	0	0	0	0	0	0	0	0	0	0	0	0	0	0	0	0	2	0	0	0	0
chr1_26437409_26438955	2	0	0	4	0	2	0	3	0	10	2	0	4	0	2	4	0	0	0	0	0	0	2	2	2	0	0	0	0	0	0	2	2	2	2	4	0	4	4	0	4	2	6	4	2	0	0	0	2
chr1_26471502_26471907	0	0	0	2	0	0	0	1	0	0	2	0	0	0	0	0	0	0	0	0	0	0	0	0	0	0	0	0	0	0	0	0	0	0	0	0	0	0	0	0	0	0	0	0	0	0	0	0	0
chr1_26484884_26486062	2	2	0	0	0	0	0	6	0	1	0	2	1	4	4	0	0	0	2	2	3	0	1	2	0	0	0	0	0	0	0	0	0	0	0	0	0	0	0	0	0	0	0	2	0	0	0	0	0
chr1_26490621_26491645	4	5	2	4	0	2	0	4	0	10	9	4	4	2	2	0	4	0	4	0	0	2	0	2	2	1	0	2	0	0	0	2	0	0	0	0	0	0	0	0	0	0	0	0	0	0	0	0	0
chr1_26495070_26495580	0	0	0	0	0	0	0	8	0	0	0	0	0	0	0	0	0	0	0	0	0	0	2	0	0	0	0	0	0	0	0	0	0	0	0	0	0	0	0	0	0	0	0	0	0	0	0	0	0
chr1_26496111_26496857	5	0	4	0	0	2	0	1	0	2	2	0	0	0	4	0	4	1	3	7	0	2	3	0	0	2	2	2	0	0	0	0	0	0	2	2	0	2	0	2	2	0	2	0	0	0	0	2	0
chr1_26498245_26498519	0	0	0	0	0	2	0	1	0	2	0	0	0	0	0	0	0	1	0	0	0	0	0	0	0	0	0	0	0	0	0	0	0	0	0	0	0	0	0	0	0	0	0	2	0	0	0	0	0
chr1_26501036_26501572	0	0	0	0	0	0	2	0	0	0	0	0	0	0	0	0	0	0	0	0	0	0	0	0	0	0	0	0	0	2	0	0	0	0	0	0	2	0	0	0	1	0	0	0	0	0	0	0	2
chr1_26503608_26504368	1	2	0	0	0	2	2	2	3	5	2	0	0	4	0	0	0	0	0	2	0	0	0	0	6	0	0	0	0	0	0	0	0	0	0	0	0	0	0	0	0	1	0	0	0	0	0	0	0
chr1_26504485_26505152	0	0	0	0	0	0	0	5	1	2	0	1	0	0	0	0	0	0	0	0	0	0	0	0	0	0	0	0	0	0	0	0	0	0	0	0	0	0	4	0	0	1	0	0	0	0	1	0	2
chr1_26516853_26517277	0	0	0	0	0	0	0	1	0	3	0	0	0	0	0	0	0	0	0	0	0	0	0	0	0	0	0	0	0	0	0	0	0	0	0	0	0	0	0	0	1	0	0	0	0	0	0	0	0
chr1_26527224_26528215	0	0	0	0	0	0	2	4	3	2	0	0	0	2	0	0	0	0	0	0	0	4	0	0	0	0	0	0	0	0	0	0	0	0	0	0	0	0	0	0	2	0	2	0	0	0	0	0	2
chr1_26551600_26552169	0	0	0	0	0	0	0	0	0	2	0	0	0	0	0	0	0	0	0	0	0	0	0	0	0	0	0	0	0	0	0	1	0	2	0	0	2	0	0	0	2	2	0	0	0	0	0	0	0
chr1_26560206_26561216	8	6	6	8	2	6	0	12	2	11	0	0	2	0	0	0	4	2	4	4	0	0	2	2	0	0	6	4	0	2	0	4	2	0	0	2	4	6	4	0	0	2	0	4	0	0	0	0	4
chr1_26561448_26561712	0	0	0	0	0	0	0	0	0	3	0	0	0	0	0	0	0	0	0	0	2	0	0	0	0	0	0	0	0	0	0	0	0	0	0	0	0	0	0	0	2	0	0	0	0	0	0	0	0
chr1_26594898_26596330	0	0	0	0	0	0	0	2	0	0	0	0	0	0	0	0	0	0	0	0	0	0	0	0	0	0	0	0	0	0	0	0	2	4	2	2	0	0	0	0	8	0	3	6	0	8	2	4	2
chr1_26601706_26602562	0	0	2	0	0	0	0	4	0	2	0	0	0	0	0	0	0	0	0	0	0	2	0	0	0	2	0	0	0	0	0	0	0	2	0	0	0	0	8	2	4	2	0	0	0	0	0	0	2
chr1_26605799_26606946	3	6	2	2	2	4	0	16	2	4	2	0	0	0	2	2	0	0	0	0	0	0	0	2	0	0	0	0	0	0	2	0	0	0	0	2	0	2	2	0	0	0	0	0	0	0	2	0	0
chr1_26608493_26608800	0	0	0	0	0	0	0	2	0	0	0	0	0	0	0	0	0	0	0	0	0	0	0	0	2	0	0	0	0	0	0	0	0	0	0	0	0	0	0	0	0	0	0	0	0	0	0	0	0
chr1_26611482_26612032	0	0	0	0	0	0	0	5	0	0	0	0	0	1	2	0	1	2	0	0	0	0	0	0	0	0	0	0	0	0	0	0	1	0	0	0	0	1	0	0	0	0	0	0	0	0	2	2	0
chr1_26612211_26612895	0	0	0	5	0	0	0	2	0	0	0	0	2	1	0	0	1	0	0	0	0	0	0	0	0	0	0	0	0	0	0	0	1	0	0	0	0	1	0	0	0	0	0	0	0	0	0	0	0
chr1_26620785_26621255	0	0	0	0	0	0	0	9	0	0	0	0	0	2	0	0	0	0	0	0	0	0	0	0	0	0	0	0	0	0	0	0	0	0	0	0	0	0	0	0	0	0	0	0	0	0	0	0	0
chr1_26622825_26623175	0	0	0	0	0	0	0	0	0	0	0	0	0	0	0	0	0	0	0	0	0	0	0	0	0	0	0	0	0	0	0	1	0	1	0	0	1	0	0	0	2	0	0	0	0	0	0	0	0
chr1_26623226_26623633	0	0	0	0	0	0	0	0	1	6	0	0	0	0	0	0	0	0	0	0	0	0	0	0	0	0	0	0	0	0	0	0	0	1	0	0	0	0	0	0	2	0	0	0	0	0	0	0	0
chr1_26624625_26625242	0	0	0	0	0	0	0	4	0	0	5	0	0	0	1	0	0	0	0	0	0	0	0	0	0	0	0	0	0	0	0	0	0	0	0	0	0	0	0	0	0	0	0	0	0	0	0	0	0
chr1_26629454_26629874	1	0	0	0	0	0	0	0	1	0	0	0	0	0	0	0	0	0	0	0	0	0	0	0	0	0	0	0	0	0	0	0	0	0	0	0	0	0	0	0	0	0	0	0	0	0	0	0	0
chr1_26632252_26633666	0	2	0	2	1	2	0	13	10	12	0	0	0	0	2	1	0	0	2	0	1	0	0	2	2	2	2	0	0	0	0	6	0	4	2	2	0	0	4	0	6	2	0	0	6	2	0	2	4
chr1_26643067_26643317	0	0	0	0	0	0	0	3	0	0	0	0	0	0	0	0	0	0	0	1	0	0	0	0	0	0	0	0	0	0	0	0	0	0	0	0	0	0	0	0	0	0	0	0	0	0	0	0	0
chr1_26648182_26648483	0	0	0	0	0	0	0	0	0	0	0	0	0	0	0	0	0	0	0	0	0	0	0	0	0	0	0	0	0	0	0	0	0	0	0	0	0	0	0	0	0	0	0	0	1	0	0	0	0
chr1_26662684_26663608	0	5	0	0	0	0	0	2	2	2	0	0	2	0	0	0	6	0	0	2	0	0	0	0	0	2	0	0	0	0	0	0	2	0	0	0	2	0	4	2	0	0	0	1	4	0	0	0	2
chr1_26674833_26675231	0	0	0	0	0	0	0	2	0	0	0	0	0	0	0	0	0	0	0	0	0	0	0	0	0	0	0	0	0	0	0	0	0	0	0	1	0	0	0	0	0	0	0	0	0	0	0	2	2
chr1_26675620_26676378	2	4	0	0	0	2	0	0	0	1	0	0	2	0	0	0	0	0	0	0	0	0	0	0	0	0	0	2	0	0	0	2	0	4	0	1	0	0	0	0	0	0	0	0	0	2	1	2	2
chr1_26677202_26678532	0	0	2	0	0	0	2	2	0	0	0	0	0	0	0	0	0	0	0	0	0	0	0	0	0	0	0	0	0	4	0	0	0	5	0	0	0	0	4	0	4	0	2	4	8	4	4	4	0
chr1_26680224_26681000	0	0	0	0	0	0	0	0	0	0	0	0	0	0	0	0	0	0	0	0	0	0	0	0	0	0	0	0	0	0	0	0	1	0	0	0	0	0	0	0	4	0	0	0	0	2	0	0	0
chr1_26686447_26687041	0	0	0	0	0	2	0	0	0	0	0	0	0	0	0	0	0	0	0	0	0	0	0	0	0	0	0	0	0	2	0	0	0	0	0	0	2	3	0	0	2	2	0	0	0	0	0	0	0
chr1_26722597_26723409	4	0	4	1	0	3	3	3	0	2	4	0	0	1	7	0	0	0	3	4	4	0	0	3	2	2	2	2	0	0	0	0	0	0	2	0	0	0	0	0	0	2	0	4	2	2	0	0	0
chr1_26735797_26738002	1	2	2	4	4	1	0	10	6	3	4	2	6	0	0	2	0	0	4	2	2	6	0	4	0	2	2	2	0	2	0	0	0	0	2	4	0	1	4	0	0	6	0	2	6	2	0	2	12
chr1_26738752_26739495	2	2	1	0	0	1	0	4	1	12	2	0	0	0	0	4	0	0	2	2	1	0	0	0	0	0	0	1	0	0	0	0	0	0	0	0	0	0	0	0	0	2	0	0	0	0	0	0	0
chr1_26743377_26743995	2	1	0	0	0	2	0	4	3	0	0	0	2	2	0	0	0	0	0	1	0	0	3	0	0	1	0	0	0	0	2	0	0	0	4	4	0	0	0	0	3	0	0	0	6	0	0	2	0
chr1_26744274_26746239	2	9	0	0	0	8	2	6	7	10	8	2	8	6	2	2	6	0	2	7	0	5	4	0	0	0	2	2	0	0	0	0	0	5	0	2	0	0	0	0	0	0	0	0	19	0	0	0	0
chr1_26758202_26759236	0	0	2	4	0	4	1	10	0	8	0	0	2	2	0	4	2	0	2	0	2	0	0	0	0	0	0	0	2	0	0	2	2	4	2	0	0	2	2	0	2	0	0	0	12	0	0	4	0
chr1_26796977_26797227	1	0	0	1	0	0	0	4	0	0	0	0	0	1	0	0	0	0	0	0	0	0	0	0	0	0	0	0	0	0	0	0	0	0	0	0	0	0	0	0	0	0	0	0	0	0	0	0	0
chr1_26798649_26799892	4	0	0	4	2	6	2	6	0	2	4	0	0	0	6	2	2	0	4	4	0	0	0	8	4	2	0	3	0	4	0	0	2	8	4	0	0	2	0	0	4	2	0	2	5	0	0	0	0
chr1_26803919_26804203	1	0	0	0	0	1	0	0	2	0	0	0	0	0	0	0	0	0	1	0	3	0	0	0	0	0	0	0	0	0	0	0	0	0	0	0	0	0	0	0	0	2	0	0	0	0	0	1	0
chr1_26814030_26814281	0	0	0	0	0	0	0	0	0	0	0	0	0	0	0	0	0	0	0	0	0	0	0	0	0	0	0	0	0	0	0	0	0	0	0	2	0	0	0	0	2	1	1	0	0	0	0	0	0
chr1_26826526_26827915	2	2	0	0	0	0	0	8	0	4	2	2	2	2	0	0	2	0	0	2	6	0	0	2	0	0	2	0	0	0	0	0	0	0	4	0	0	0	2	0	2	3	0	0	0	0	0	2	4
chr1_26855691_26856511	0	0	0	0	0	2	0	8	0	2	0	0	0	0	0	2	0	0	0	0	2	0	0	2	0	0	0	0	2	1	0	3	0	2	0	7	0	0	2	0	2	2	0	2	2	0	0	0	0
chr1_26856662_26857098	0	0	0	0	0	4	0	4	0	0	0	0	0	0	0	0	0	0	0	0	0	0	0	0	0	0	0	0	0	0	0	0	1	0	0	0	0	0	0	0	0	0	0	0	0	0	0	0	0
chr1_26857510_26857832	0	0	0	0	0	0	0	0	0	3	2	0	1	0	0	0	0	0	0	0	0	0	0	0	0	0	0	0	0	0	0	1	0	0	0	2	0	0	0	0	0	0	0	0	0	0	0	0	0
chr1_26894892_26895213	1	4	0	2	0	0	0	0	0	2	3	0	0	2	0	0	0	0	0	0	0	0	0	0	0	0	0	2	0	0	0	0	0	0	0	0	0	0	0	0	0	0	0	0	0	0	0	0	0
chr1_26912500_26912818	0	0	0	0	0	0	1	2	1	0	2	1	2	0	0	0	0	0	0	1	0	1	0	2	0	0	0	0	0	0	0	0	0	0	0	0	0	0	0	0	0	0	0	0	0	0	0	0	0
chr1_26923845_26924382	0	0	0	2	0	0	1	2	4	3	2	0	0	0	0	3	0	1	2	0	0	0	0	0	0	0	0	0	0	0	0	0	0	0	0	0	0	0	0	0	0	0	0	0	0	0	0	0	0
chr1_26925403_26925690	2	0	1	0	0	2	0	3	0	2	0	0	1	0	0	0	0	0	2	0	0	0	0	0	0	0	0	0	0	0	0	0	0	0	0	0	0	0	0	0	0	0	0	0	0	0	0	0	0
chr1_26946761_26948256	10	4	2	0	0	6	8	4	1	2	4	0	2	6	6	4	2	2	2	4	2	4	0	0	0	0	0	0	0	0	0	4	2	2	0	0	0	0	2	0	4	5	0	2	2	0	0	0	0
chr1_26962263_26962680	0	0	0	0	0	0	0	0	0	0	0	0	0	0	0	0	0	0	0	0	0	0	0	0	0	0	0	0	0	0	0	0	0	0	4	0	0	0	0	0	1	0	2	0	0	0	0	0	2
chr1_27007225_27007475	0	0	0	0	0	0	0	0	0	0	8	0	0	0	0	0	0	0	0	0	0	0	0	0	0	0	0	0	0	0	0	0	0	0	0	0	0	0	0	0	0	0	0	0	0	0	0	0	0
chr1_27018849_27019905	0	1	0	0	2	1	0	3	2	4	4	0	2	2	2	0	2	0	2	0	0	0	0	0	0	2	2	0	0	0	0	0	0	0	0	2	2	2	0	0	2	0	0	4	2	0	1	4	0
chr1_27021855_27022709	0	0	0	2	0	0	1	8	2	0	0	0	6	0	2	0	3	2	0	0	0	0	0	0	0	0	0	0	0	0	0	0	0	0	0	0	0	0	0	0	0	0	2	2	2	0	0	0	0
chr1_27024545_27024795	0	0	0	0	0	0	0	0	0	0	0	0	0	0	0	2	0	0	0	0	0	0	0	0	0	0	0	0	0	0	0	0	0	0	0	0	0	0	0	0	0	0	0	0	0	0	0	0	0
chr1_27049802_27050272	0	0	0	0	0	0	0	2	2	2	0	0	0	0	0	0	0	0	0	0	0	0	0	0	0	0	0	0	0	1	0	0	0	0	0	0	0	0	0	1	0	0	0	0	0	0	2	0	0
chr1_27072353_27072603	1	1	3	0	0	0	0	1	1	0	0	0	0	0	0	0	0	0	0	0	0	0	0	0	0	0	0	0	0	0	0	0	0	0	0	0	0	0	0	0	0	0	0	0	0	0	0	0	0
chr1_27072937_27074109	0	0	2	6	0	6	4	12	5	8	2	2	4	2	0	2	2	0	6	8	0	0	2	2	0	0	0	0	0	0	0	4	0	0	0	0	0	0	0	0	0	0	0	0	0	0	2	0	0
chr1_27080653_27080903	0	0	0	0	0	0	0	2	0	0	0	0	0	0	0	0	0	0	0	0	0	0	0	0	0	0	0	0	0	0	0	0	0	0	0	0	0	0	0	0	0	0	0	0	0	0	0	0	0
chr1_27111244_27111758	0	0	1	0	0	0	0	0	0	0	0	0	0	1	0	0	0	0	2	0	4	2	0	0	0	0	0	0	0	0	0	0	0	0	0	2	0	0	0	0	0	0	0	0	0	0	2	0	0
chr1_27113201_27113836	0	0	0	0	0	0	0	2	0	0	0	0	2	0	2	0	0	0	0	0	0	0	0	0	0	2	0	0	0	2	0	0	0	1	0	0	0	4	0	0	1	0	0	0	0	0	0	0	0
chr1_27114066_27114973	2	2	0	0	2	1	2	9	0	0	2	0	0	2	2	0	6	2	0	0	0	2	0	0	0	0	0	0	0	0	0	2	0	1	0	2	0	0	2	0	0	0	0	5	0	0	0	0	0
chr1_27115637_27116185	4	0	0	0	0	4	0	6	0	2	0	0	0	0	0	0	0	0	0	0	0	0	0	0	0	0	0	2	0	0	0	0	0	0	0	0	0	0	0	0	2	3	0	0	0	0	0	0	0
chr1_27132254_27132973	3	5	1	0	0	4	3	6	2	5	0	0	0	0	3	0	0	0	1	2	0	0	0	0	0	0	0	0	0	0	0	0	0	0	0	0	0	0	0	0	0	1	0	0	0	0	0	0	0
chr1_27136045_27136693	1	2	0	2	2	2	5	11	0	2	0	0	2	0	0	0	0	0	2	0	0	6	0	0	0	2	0	0	2	0	0	1	0	0	0	0	0	0	0	0	0	0	0	0	1	0	0	0	0
chr1_27138702_27139018	0	0	0	0	1	0	2	1	1	1	0	0	0	0	0	0	0	0	0	0	0	0	0	0	0	0	0	0	0	0	0	0	0	0	0	2	0	0	0	0	0	0	0	0	0	0	0	0	0
chr1_27151275_27151612	0	0	0	0	0	0	2	0	0	0	0	0	0	0	0	0	0	0	0	0	0	0	0	0	0	0	0	0	0	0	0	0	0	2	2	0	0	0	0	0	2	0	0	0	0	0	0	0	0
chr1_27152891_27153444	0	0	0	4	0	2	2	0	3	0	5	2	2	0	0	0	0	0	4	2	0	1	0	0	0	0	0	3	0	0	0	0	0	0	0	0	2	0	0	2	0	0	0	0	0	0	0	0	2
chr1_27155909_27156159	0	0	0	0	0	0	0	0	0	0	1	0	0	0	0	0	0	0	0	0	0	0	0	0	0	0	0	0	0	0	0	0	0	0	0	0	0	0	0	0	0	0	0	0	0	0	0	0	0
chr1_27179567_27179990	0	0	0	0	0	0	0	1	0	0	2	2	0	0	0	0	0	0	0	0	0	0	0	0	0	0	0	0	0	2	0	0	0	0	0	0	0	0	0	0	0	0	0	0	0	0	0	0	0
chr1_27189296_27189829	0	0	0	2	0	0	0	1	0	0	0	0	0	0	0	0	0	0	0	0	0	0	0	0	0	0	0	0	0	0	0	0	0	0	0	0	0	0	0	0	0	0	0	0	0	0	0	2	2
chr1_27191290_27192637	1	0	4	3	0	2	2	11	0	6	0	4	2	2	0	0	0	0	0	0	0	0	0	2	0	0	0	0	0	0	2	0	4	0	2	2	0	4	2	0	8	0	4	2	5	2	2	14	0
chr1_27198955_27199271	0	0	0	2	0	0	3	0	0	0	0	0	0	0	0	0	0	2	0	0	1	0	0	0	0	0	0	0	0	0	1	0	0	0	0	0	0	0	0	0	0	0	0	0	0	0	0	0	1
chr1_27216099_27217090	2	2	0	0	0	0	0	6	0	4	2	0	4	2	0	0	0	0	0	0	0	1	0	4	0	0	0	0	0	0	0	0	0	0	0	2	0	2	0	0	2	2	0	2	2	1	0	0	0
chr1_27226350_27227198	2	0	3	0	0	0	2	0	2	3	0	0	0	0	0	0	0	0	4	0	0	0	0	2	0	0	0	0	0	0	0	2	2	0	0	0	0	5	0	0	0	0	0	2	2	0	0	0	2
chr1_27231926_27233183	8	6	12	10	0	0	3	14	0	16	2	0	4	0	2	0	0	0	0	2	4	4	3	4	0	0	2	0	0	0	0	0	0	2	0	0	0	0	0	0	0	0	0	0	0	0	0	0	0
chr1_27233817_27234654	0	3	0	0	0	2	0	12	0	2	0	0	0	0	0	0	0	0	0	2	0	0	0	0	0	0	0	0	0	0	0	0	0	2	0	0	2	0	0	0	2	0	0	2	0	0	0	4	0
chr1_27247822_27248776	2	2	1	0	0	2	6	2	0	4	0	4	3	0	0	0	2	0	2	2	4	0	2	0	0	2	0	0	0	0	0	0	0	2	0	0	0	2	0	0	0	0	2	0	0	0	0	0	2
chr1_27283802_27284113	3	0	0	0	0	0	2	0	0	4	0	0	2	0	0	0	0	0	2	2	0	3	0	1	0	0	0	1	0	0	0	0	0	0	0	0	0	0	0	0	0	0	0	0	0	0	0	0	0
chr1_27285969_27287309	0	0	0	2	0	6	1	7	0	2	0	0	0	0	2	0	2	0	0	0	0	0	0	0	0	0	0	0	0	0	0	0	2	0	0	4	2	4	2	0	4	2	2	0	0	2	0	0	2
chr1_27319550_27320473	4	0	1	3	0	2	0	6	0	4	4	2	2	0	0	2	4	0	4	0	0	3	0	0	0	2	0	0	0	0	0	0	1	2	0	0	0	2	0	0	6	0	0	0	4	0	2	0	0
chr1_27320537_27320870	0	0	1	1	0	0	0	2	0	0	0	0	0	0	0	0	0	0	0	0	0	1	0	0	0	0	0	0	0	0	0	0	3	0	0	0	0	0	0	0	0	0	0	0	0	0	0	0	0
chr1_27324104_27324583	0	0	0	0	0	0	0	0	0	0	0	0	4	0	2	0	0	0	0	0	0	0	0	0	0	0	0	0	0	0	0	0	0	0	0	0	0	0	0	0	0	0	0	2	2	0	0	0	0
chr1_27325771_27326407	0	0	0	0	0	0	0	0	0	1	4	0	0	0	2	0	0	0	0	2	2	0	0	0	0	0	0	0	0	0	0	0	0	0	0	0	0	2	0	0	0	0	0	0	0	0	0	0	0
chr1_27334637_27335048	0	0	0	0	0	0	0	1	0	0	0	0	0	1	0	0	0	0	0	0	0	0	0	0	0	0	0	0	0	0	0	0	0	3	0	0	0	0	0	0	0	0	1	0	0	0	0	0	0
chr1_27336288_27336735	0	0	0	0	0	0	0	0	0	0	0	0	2	0	0	0	0	0	0	0	1	0	0	0	0	0	0	0	0	0	0	0	0	0	0	0	0	0	0	0	0	0	0	0	0	0	0	0	0
chr1_27336808_27337173	0	0	0	0	0	0	0	0	0	0	2	0	0	0	0	0	0	0	0	0	0	0	0	0	0	0	0	0	0	0	0	0	0	0	0	0	1	0	0	0	0	0	0	0	0	0	0	0	2
chr1_27337379_27338201	0	0	0	4	2	0	2	2	0	2	4	0	0	2	2	0	0	0	6	2	0	4	0	4	0	0	0	0	2	0	0	0	0	4	0	0	1	0	0	0	0	0	0	0	0	0	2	0	0
chr1_27338725_27340265	2	2	4	0	0	7	4	8	0	4	0	4	8	2	10	0	2	0	0	0	0	4	2	0	0	2	0	0	0	2	0	0	6	2	2	2	0	4	4	0	6	2	0	0	0	0	0	2	2
chr1_27353646_27353914	0	0	0	0	0	0	0	0	0	0	0	0	0	0	0	0	0	0	0	0	0	0	0	0	0	0	0	0	0	0	0	0	0	0	0	0	0	0	2	0	0	0	0	0	0	0	0	0	2
chr1_27359363_27359837	0	1	0	0	2	0	2	0	0	0	0	0	0	0	0	0	0	0	0	0	0	0	0	0	0	0	0	0	0	0	0	0	0	0	0	0	0	0	0	0	1	0	0	0	0	0	1	0	0
chr1_27370994_27371426	0	0	0	0	0	0	2	1	0	0	0	0	0	0	0	0	0	0	0	0	0	0	0	0	0	0	0	0	0	0	0	0	0	0	0	0	0	0	0	0	0	0	0	0	0	0	0	2	0
chr1_27378884_27379248	0	0	0	0	0	0	4	6	0	0	0	0	0	0	0	0	0	0	0	0	0	0	0	0	2	0	0	0	0	0	3	0	0	0	0	0	0	2	0	0	0	0	0	0	0	0	0	0	0
chr1_27391843_27392418	0	0	0	0	0	4	0	7	4	0	2	2	0	2	0	0	0	0	6	5	2	0	0	0	0	2	0	0	0	0	0	0	0	0	0	0	0	0	0	0	0	0	0	0	6	0	0	0	0
chr1_27396812_27397203	0	1	0	0	0	0	0	0	2	1	0	0	0	0	0	0	0	0	0	0	0	0	0	1	0	0	0	0	0	0	0	0	0	0	0	0	0	0	0	0	0	0	0	0	2	0	0	0	0
chr1_27397281_27397531	0	1	0	0	0	0	0	0	0	1	0	0	0	0	0	0	0	0	0	0	0	0	0	1	0	0	0	0	0	0	0	0	0	0	0	0	0	0	0	0	0	0	0	0	0	0	0	0	0
chr1_27423870_27424285	0	0	0	0	0	0	2	0	0	0	0	0	0	0	0	0	0	0	0	0	0	0	0	0	0	0	0	0	0	0	0	0	1	0	0	0	0	0	0	0	0	0	0	0	0	0	0	0	0
chr1_27429313_27429563	0	0	0	1	0	0	0	2	2	0	0	1	0	0	0	0	0	0	0	0	2	0	0	0	0	0	0	0	0	0	0	0	0	0	0	0	0	0	0	0	0	0	0	0	0	0	0	0	0
chr1_27435588_27435838	0	0	2	0	0	0	0	4	0	0	0	0	0	0	0	0	0	0	0	0	0	0	0	0	0	0	0	0	0	0	0	0	0	0	0	0	0	0	0	0	0	0	0	0	0	0	0	0	0
chr1_27438711_27439020	1	0	2	2	0	0	0	2	0	0	0	0	0	0	0	0	0	0	0	0	0	0	0	0	0	0	0	0	0	0	0	0	0	0	0	0	0	0	0	0	0	0	0	0	0	0	0	0	0
chr1_27464007_27464433	0	1	0	0	0	0	1	1	0	0	0	0	0	0	0	0	0	0	0	0	0	0	0	0	0	0	0	0	0	0	0	0	0	0	0	0	0	0	2	0	2	0	0	0	0	0	0	0	0
chr1_27470719_27471781	4	7	8	0	0	8	2	7	4	6	2	0	2	2	2	4	2	0	2	6	0	2	6	0	2	2	6	0	0	0	2	0	0	0	0	2	2	2	1	0	0	0	0	0	0	0	0	0	2
chr1_27471855_27472105	0	1	3	0	0	0	0	1	0	2	0	0	0	0	1	0	0	0	0	0	0	0	2	0	0	0	0	0	0	0	0	0	0	0	0	0	0	0	0	0	0	0	0	0	0	0	0	0	0
chr1_27472655_27472989	0	0	0	0	0	1	0	0	0	0	0	0	0	0	0	0	0	0	0	0	0	0	0	0	0	0	0	0	0	0	0	0	0	0	0	0	0	0	0	0	0	0	0	0	0	0	0	0	0
chr1_27474523_27474789	0	0	0	0	0	0	0	2	0	0	0	0	0	0	0	0	0	0	0	0	0	0	0	0	0	0	0	0	0	0	0	0	0	1	0	2	0	0	0	0	0	0	0	0	0	0	0	0	0
chr1_27481277_27482184	0	4	4	0	0	0	6	4	0	1	1	0	2	0	0	0	0	0	2	2	0	0	0	0	0	0	2	0	0	2	2	1	0	2	0	0	0	2	0	2	4	0	0	2	0	0	2	2	0
chr1_27492907_27493179	0	0	0	0	0	0	0	0	0	0	0	0	0	0	0	0	0	0	1	0	0	0	0	0	0	0	0	0	0	0	0	0	0	0	0	0	0	0	0	0	0	0	0	0	0	0	0	0	0
chr1_27518000_27519658	4	0	0	2	0	8	0	12	12	16	0	7	4	7	6	0	6	0	6	8	6	6	2	2	8	0	0	0	4	0	0	2	0	0	2	2	0	0	0	2	0	0	0	0	6	0	2	2	0
chr1_27524263_27524576	0	2	2	1	0	0	0	1	0	1	0	0	0	0	2	0	0	0	1	0	0	0	0	0	0	0	0	0	0	0	0	0	0	0	0	0	0	0	0	0	0	0	0	0	0	0	0	0	0
chr1_27550676_27551065	1	0	1	2	0	0	4	6	0	0	0	0	0	0	0	0	0	0	2	0	0	2	0	0	0	0	0	0	0	0	0	0	0	0	0	0	0	0	0	0	0	0	0	0	0	0	0	0	0
chr1_27558655_27558906	0	0	0	0	0	0	1	1	0	0	2	0	0	0	0	0	0	0	0	0	0	5	0	0	0	0	0	0	0	0	0	0	0	0	0	0	0	0	0	0	0	0	0	0	0	0	0	0	0
chr1_27558964_27559293	0	0	2	4	0	0	0	5	0	6	0	0	0	0	1	0	2	0	2	0	0	0	0	0	0	0	0	0	0	0	0	0	0	0	0	0	0	0	0	0	0	0	0	0	0	0	0	0	0
chr1_27559406_27559656	0	0	0	0	0	0	1	2	0	3	1	0	0	0	3	0	0	0	2	0	0	0	0	0	0	0	0	0	0	0	0	0	0	0	0	0	0	0	0	0	0	0	0	0	0	0	0	0	0
chr1_27560107_27561680	10	0	2	5	2	7	6	12	2	0	3	0	2	2	2	0	8	0	2	0	3	4	2	0	0	2	2	4	0	0	0	2	0	0	0	0	0	2	0	0	4	0	2	0	2	2	0	2	2
chr1_27614343_27615049	0	0	0	0	0	1	0	3	2	2	2	0	0	7	6	1	2	2	0	2	4	0	0	0	4	1	0	2	0	0	0	0	0	0	0	0	0	0	0	0	0	0	0	0	0	0	0	0	0
chr1_27627281_27627806	0	0	0	0	0	1	0	0	0	0	2	2	0	0	0	0	0	0	2	0	0	0	0	0	0	0	0	0	0	0	0	0	0	0	0	0	0	0	0	0	2	0	0	0	0	0	0	0	0
chr1_27633283_27633656	0	0	0	0	0	0	0	0	0	2	0	0	0	0	0	0	0	0	0	0	0	0	0	0	0	0	0	0	0	0	0	0	0	0	0	0	0	0	0	0	0	2	0	0	0	0	0	0	0
chr1_27648300_27649184	8	2	0	2	3	4	9	5	4	4	6	0	6	0	6	6	6	0	2	0	0	2	0	5	2	0	0	0	0	0	2	4	2	2	4	2	2	4	4	0	0	0	0	2	2	0	0	2	0
chr1_27659221_27659475	2	1	0	0	0	0	0	2	0	0	0	0	0	0	0	0	0	0	0	0	0	0	0	0	0	0	0	0	0	0	0	0	0	0	0	0	0	0	0	0	0	0	0	0	0	0	0	0	0
chr1_27667084_27667456	0	0	7	0	0	0	2	0	0	2	0	0	0	0	0	0	0	0	0	0	0	0	0	0	0	0	0	0	0	0	0	0	0	2	0	0	0	0	0	0	0	0	0	0	0	0	0	0	0
chr1_27669308_27669812	0	0	0	0	0	0	1	0	0	0	0	0	0	0	0	0	0	0	0	0	0	0	0	0	0	0	0	0	0	0	0	0	2	0	0	0	0	0	0	0	0	0	0	0	0	0	0	0	0
chr1_27673676_27674033	1	0	0	0	0	0	0	0	0	0	0	0	0	0	0	0	0	0	0	0	0	0	0	0	0	0	0	0	0	0	0	0	0	0	0	0	0	0	0	0	0	0	0	0	1	0	0	0	0
chr1_27675997_27676521	0	1	0	0	0	0	0	2	0	0	0	0	3	0	4	0	0	0	0	0	0	2	0	0	0	0	0	0	0	0	0	0	0	2	0	0	0	0	0	0	0	0	0	0	0	0	0	0	0
chr1_27677741_27677991	0	2	1	0	0	0	0	0	0	0	0	0	0	0	0	0	0	0	0	0	0	0	0	0	0	0	0	0	0	0	0	0	0	1	0	0	0	0	0	0	0	0	0	0	0	0	0	0	0
chr1_27683606_27684091	3	0	0	0	0	2	4	1	0	0	0	0	0	0	0	0	0	0	0	0	0	0	0	0	0	0	0	0	0	0	0	0	0	0	0	0	0	0	0	0	0	0	0	0	0	0	0	0	0
chr1_27686206_27687486	0	0	0	2	0	0	0	8	4	0	0	0	0	0	0	0	2	8	0	1	0	0	0	0	2	0	0	2	0	0	0	0	0	0	0	0	0	0	0	0	0	0	0	6	0	0	0	0	0
chr1_27690812_27691395	0	0	0	0	0	0	0	2	0	0	1	0	0	0	0	0	0	0	0	0	0	0	0	0	0	0	0	0	0	5	0	0	0	0	0	2	0	0	0	0	0	0	5	0	0	8	0	0	0
chr1_27691492_27693840	4	2	6	4	0	0	2	19	6	10	7	6	6	0	6	0	6	0	4	2	0	4	0	4	2	2	0	0	0	3	0	0	0	6	0	4	0	0	0	0	0	2	0	4	2	2	0	6	0
chr1_27695209_27695459	0	0	0	0	0	2	2	0	0	0	0	0	0	0	0	0	0	0	0	0	0	0	0	0	0	0	0	0	0	0	0	0	0	0	0	0	0	0	0	0	0	0	0	0	0	0	0	0	0
chr1_27708545_27708795	0	0	0	0	0	0	0	0	0	0	0	0	0	0	0	0	0	0	0	0	0	0	0	0	0	0	0	0	0	0	0	0	2	0	0	0	0	0	0	0	0	0	0	0	0	0	0	0	0
chr1_27709554_27710076	2	0	2	0	0	0	0	4	2	4	0	0	0	0	2	0	0	0	0	0	0	0	1	0	0	0	0	0	0	1	0	0	0	2	0	0	0	0	0	0	0	0	1	2	0	0	0	0	0
chr1_27714872_27715140	0	0	0	0	0	0	1	0	0	0	1	0	0	0	0	0	0	0	0	0	0	0	1	0	0	0	0	0	0	0	0	2	0	0	0	0	0	0	0	0	0	0	0	0	0	0	0	0	0
chr1_27718768_27719511	0	0	2	0	0	3	0	4	0	0	0	0	0	0	2	0	0	0	2	0	0	0	0	0	0	0	0	0	0	0	0	0	2	2	0	0	0	0	0	0	2	0	0	2	0	0	0	0	0
chr1_27768073_27768482	0	1	0	0	0	0	2	0	0	0	0	0	0	0	0	0	0	2	0	0	0	0	0	0	0	0	0	0	0	0	0	0	2	0	2	0	0	0	0	0	3	0	1	0	0	0	0	0	0
chr1_27816444_27817391	4	0	0	0	0	4	0	10	0	2	0	2	0	2	1	4	0	0	2	2	2	0	0	0	2	2	2	2	0	1	0	0	4	0	0	0	4	0	4	2	0	0	0	2	4	0	0	2	0
chr1_27826675_27826930	0	0	0	0	0	0	1	0	0	2	0	0	0	0	0	0	0	0	0	0	1	2	0	0	0	0	0	0	0	0	0	0	0	1	0	0	1	0	0	0	0	0	0	0	0	1	0	0	0
chr1_27829656_27830053	0	0	0	0	0	0	0	2	0	0	0	0	0	0	0	0	0	0	0	0	0	0	0	0	0	0	0	0	0	0	0	0	0	0	0	0	0	0	0	1	0	0	1	0	0	0	0	0	0
chr1_27831505_27832033	0	0	0	0	0	0	0	0	0	0	0	0	0	2	0	0	0	0	0	0	0	0	0	0	0	0	0	0	0	0	0	0	0	0	2	0	0	1	0	0	3	0	0	0	0	0	0	0	0
chr1_27844747_27844997	3	0	0	2	0	0	0	0	1	0	2	0	0	2	0	0	0	0	0	0	0	0	0	0	0	0	0	0	0	0	0	0	0	0	0	0	0	0	0	0	0	0	0	0	0	0	0	0	0
chr1_27849567_27850494	0	0	0	0	0	0	0	0	0	0	0	0	0	0	0	0	0	0	4	2	0	0	0	0	0	0	0	2	0	0	0	2	0	3	0	2	0	0	0	0	2	0	0	2	0	0	0	0	0
chr1_27852082_27852566	0	0	0	0	0	0	0	0	0	0	0	0	0	0	0	0	0	0	0	0	0	0	0	0	0	0	0	0	0	0	0	0	0	0	0	0	0	0	0	0	0	0	0	0	0	2	0	0	0
chr1_27854138_27854388	0	0	0	0	0	0	0	0	0	0	0	0	0	0	0	0	0	0	0	0	0	0	0	0	0	0	0	0	0	1	0	0	0	0	0	0	0	0	0	0	0	0	1	0	0	0	0	0	0
chr1_27854585_27854938	0	0	0	0	0	0	0	0	1	0	0	0	0	0	0	0	0	0	0	0	0	2	0	0	0	0	0	0	0	1	0	0	2	0	2	0	0	0	0	0	0	0	0	0	0	0	0	0	0
chr1_27869131_27869590	0	0	0	0	0	0	0	0	0	0	0	0	0	0	0	0	0	0	0	0	0	0	0	0	0	0	0	0	0	0	0	0	0	0	0	0	0	0	0	0	0	0	0	0	0	0	0	0	0
chr1_27883405_27883956	0	0	0	0	0	0	0	0	0	0	0	0	0	1	0	0	0	0	0	0	0	0	0	0	0	0	0	1	0	0	0	0	0	0	2	0	0	0	0	0	0	0	0	0	0	0	0	0	0
chr1_27894802_27895464	0	4	0	2	2	0	9	1	0	6	0	0	4	2	2	2	4	0	4	0	0	0	2	0	0	0	5	0	0	0	0	0	2	2	2	2	2	4	0	0	2	2	0	2	0	0	0	0	0
chr1_27897445_27897863	0	0	0	0	0	0	0	0	0	0	0	0	0	0	0	0	0	0	0	0	0	0	0	0	0	0	0	0	0	0	0	0	0	1	0	0	0	0	0	0	3	0	0	0	0	0	0	0	0
chr1_27901747_27902734	2	0	0	0	0	0	2	0	0	0	0	0	2	0	0	0	0	0	0	2	2	0	0	0	0	0	0	0	0	0	0	2	0	0	0	0	0	0	0	0	0	0	0	0	2	0	0	0	0
chr1_27920923_27921338	0	0	0	0	0	0	0	3	0	0	0	0	0	0	0	0	0	0	0	0	0	0	0	0	0	0	0	0	0	0	0	0	0	0	0	0	0	0	2	0	0	0	0	0	0	0	0	0	0
chr1_27930324_27931014	0	0	5	5	0	0	2	5	0	1	0	0	2	2	0	0	0	0	6	0	0	0	0	2	0	2	4	0	0	0	0	0	0	0	4	0	0	0	0	0	0	0	2	0	0	0	0	0	0
chr1_27932868_27933131	0	0	0	0	0	0	1	0	0	0	0	0	1	0	0	0	0	0	0	2	0	0	0	0	0	0	0	0	0	0	0	0	0	0	0	0	0	0	0	0	0	0	0	1	0	0	0	0	0
chr1_27933625_27934251	0	0	0	0	0	0	0	3	0	0	0	0	0	0	0	0	0	0	0	0	0	0	0	0	0	0	0	0	0	6	2	0	2	0	2	0	0	0	0	0	5	4	0	0	0	4	0	0	0
chr1_27935101_27935351	0	0	0	0	0	2	0	0	0	0	0	0	0	0	0	0	0	0	0	0	0	0	0	0	0	0	0	0	0	0	0	0	0	0	0	0	0	0	0	0	0	0	0	0	0	0	0	0	0
chr1_27981925_27982175	0	0	0	0	0	0	0	0	0	0	0	0	0	0	0	0	0	0	0	0	0	0	0	0	0	0	0	0	0	0	0	0	0	0	0	0	0	0	0	0	0	0	0	0	0	0	1	0	0
chr1_27985343_27985593	0	0	0	0	0	2	1	0	0	0	0	0	0	0	0	0	0	0	1	0	0	0	0	0	1	0	0	0	0	0	0	0	0	0	0	0	0	0	0	0	0	0	0	0	0	0	0	0	0
chr1_27986342_27986848	0	0	0	0	0	0	1	2	0	0	0	0	0	0	0	0	0	0	0	0	0	0	0	0	0	0	0	0	0	0	0	0	2	2	0	0	0	0	0	3	2	1	0	0	0	0	0	0	2
chr1_27989668_27990015	2	0	2	2	0	0	0	0	0	0	0	0	0	0	0	0	0	0	0	0	0	0	0	0	0	0	0	0	0	0	0	0	0	0	0	0	0	0	0	0	0	1	0	0	0	0	0	0	0
chr1_28010667_28011084	0	0	0	0	0	0	0	3	0	0	0	0	0	0	0	0	0	0	0	0	0	0	0	0	0	0	0	0	0	0	0	0	0	1	2	2	0	0	0	0	0	0	0	0	0	0	0	0	0
chr1_28012925_28013606	0	0	0	0	0	0	0	0	0	0	3	0	0	6	0	0	4	0	0	2	0	0	0	0	0	0	0	0	0	0	0	6	0	0	0	0	4	2	0	0	0	0	0	0	0	0	0	2	0
chr1_28014330_28014780	0	0	0	0	0	0	0	0	0	0	0	0	0	0	0	0	0	0	0	0	0	0	0	0	0	0	0	0	0	0	0	0	0	0	0	0	0	0	0	0	2	0	0	0	0	0	0	4	0
chr1_28022227_28022735	0	0	0	0	0	0	0	0	0	0	0	0	0	0	0	0	0	0	0	0	0	0	0	0	0	0	0	0	0	1	0	0	0	2	0	0	0	0	1	0	2	0	0	0	0	0	0	0	2
chr1_28038943_28039434	0	0	0	0	0	0	0	4	0	0	0	0	0	0	0	0	0	0	0	0	0	0	0	0	0	0	0	0	0	4	0	0	0	0	0	0	0	0	0	0	4	0	1	0	0	0	0	2	2
chr1_28051719_28053013	14	5	8	2	6	6	2	10	4	2	0	4	4	0	10	2	8	5	6	6	0	2	4	0	0	0	0	2	0	0	0	0	1	2	2	6	2	2	8	0	2	2	4	2	4	5	6	8	8
chr1_28054579_28054852	2	0	1	0	0	0	2	0	0	0	0	0	0	0	1	0	0	0	3	0	0	0	0	0	0	0	0	0	0	0	0	0	0	0	0	0	0	0	0	0	0	0	0	0	0	0	0	0	0
chr1_28058633_28058957	1	1	2	1	0	0	0	5	0	0	0	0	0	0	0	0	0	0	0	3	0	0	0	0	0	0	1	0	0	0	0	0	0	0	0	0	0	0	0	0	0	0	0	0	0	0	0	0	0
chr1_28061590_28061869	0	0	1	0	0	0	2	4	0	0	0	0	0	0	0	0	0	0	0	0	0	0	3	0	0	0	0	0	0	0	0	0	0	0	0	0	0	0	0	0	0	0	0	0	0	0	0	0	0
chr1_28096916_28097289	2	0	0	0	0	0	0	1	0	1	1	0	0	0	0	0	0	0	0	3	0	0	0	0	0	0	0	0	0	0	0	0	0	0	0	0	0	0	0	0	0	0	0	0	0	0	0	0	0
chr1_28099408_28100225	8	4	6	3	0	0	4	2	2	6	0	0	0	0	2	2	0	0	0	2	0	2	0	0	0	0	0	0	0	0	0	0	4	0	2	2	2	0	2	0	0	2	2	0	0	0	0	2	0
chr1_28106255_28106505	0	0	0	0	0	2	0	0	1	0	0	0	0	0	0	0	0	0	0	5	0	0	0	0	0	0	0	0	0	0	0	0	0	0	0	0	0	0	0	0	0	0	0	0	0	0	0	0	0
chr1_28106591_28106889	0	0	0	0	0	0	0	0	1	1	0	0	0	0	0	0	0	0	0	0	0	0	0	0	1	0	0	0	0	0	0	0	0	0	0	0	0	0	0	0	0	0	0	0	0	0	0	0	0
chr1_28112245_28112812	0	0	0	0	0	0	0	2	4	2	0	0	0	4	0	0	0	2	0	0	0	0	0	0	2	0	0	2	0	0	0	0	0	0	0	0	0	0	4	0	0	0	2	0	0	0	2	1	4
chr1_28142862_28143378	0	0	0	0	0	0	6	2	0	1	0	4	0	3	1	1	0	1	0	2	0	0	0	0	0	2	0	2	0	0	0	0	0	0	0	0	0	0	0	0	0	0	0	0	0	0	0	0	0
chr1_28143697_28144098	0	0	0	0	0	0	3	5	4	5	0	1	0	2	1	1	0	0	0	0	2	0	0	0	2	0	0	0	0	0	0	0	0	0	0	0	0	0	0	0	0	0	0	0	10	0	0	0	0
chr1_28154270_28154520	0	0	2	0	0	0	4	1	0	1	0	0	0	0	0	1	0	0	0	0	0	0	0	0	0	0	0	0	0	0	0	0	0	0	0	0	0	0	0	0	0	0	0	0	0	0	0	0	0
chr1_28156605_28158002	4	2	4	4	0	2	4	14	2	0	2	0	4	4	2	2	0	0	2	0	2	4	4	0	2	0	0	0	0	0	0	0	4	0	0	2	0	0	2	0	0	0	2	0	2	0	0	0	0
chr1_28181402_28181807	3	2	4	2	0	0	0	0	1	2	1	0	0	0	0	0	0	0	1	0	0	0	0	0	0	0	0	0	1	0	0	0	0	0	0	0	0	0	0	0	0	0	0	0	0	0	0	0	0
chr1_28182084_28182334	1	0	1	0	0	0	0	1	1	0	2	0	0	0	0	1	0	0	0	0	0	0	0	0	0	0	0	0	0	0	0	0	0	0	0	0	0	0	0	0	0	0	0	0	0	0	0	0	0
chr1_28184467_28185220	2	2	0	1	0	2	2	6	0	0	0	0	6	2	0	0	0	0	0	0	0	2	0	0	0	0	0	0	0	0	0	2	0	0	0	0	0	0	0	0	0	2	0	0	0	0	0	0	0
chr1_28191954_28192219	2	0	0	1	0	2	0	2	0	0	0	0	0	0	1	0	0	0	0	2	0	0	0	0	0	0	0	2	0	0	0	1	0	0	0	0	0	0	0	0	0	0	0	0	0	0	0	0	0
chr1_28197968_28198383	2	0	2	4	0	0	0	1	0	0	2	0	0	0	0	0	0	0	0	0	0	1	0	0	0	0	0	0	0	0	0	0	0	0	0	0	0	0	0	0	0	0	0	0	0	0	0	0	1
chr1_28198754_28199516	1	0	0	2	0	0	0	2	0	0	0	0	0	0	0	0	0	2	0	0	0	1	2	4	0	0	0	0	0	0	0	0	0	0	0	0	0	0	0	0	0	0	0	0	0	0	2	2	0
chr1_28240860_28241582	2	0	0	2	1	0	4	1	0	0	2	0	0	0	6	0	0	0	0	0	8	4	0	0	0	0	0	0	0	0	0	2	0	0	0	0	2	6	0	0	7	0	1	2	2	0	2	0	0
chr1_28246555_28246823	0	0	0	2	0	0	0	0	0	0	0	0	0	0	0	0	0	0	0	0	0	0	0	0	0	0	0	0	0	0	0	0	1	0	0	0	0	0	0	0	0	0	0	0	0	0	0	0	0
chr1_28260066_28260557	0	0	0	0	0	0	0	0	0	0	0	0	0	0	0	0	0	0	0	0	0	0	0	0	0	0	0	0	0	0	0	0	0	0	1	0	0	4	0	0	8	0	0	0	1	0	0	0	0
chr1_28269660_28270249	0	0	0	0	0	0	0	0	0	0	0	0	0	0	0	0	0	0	0	2	0	0	0	0	0	0	0	0	0	2	0	0	2	0	0	3	0	0	0	1	0	0	4	2	2	0	2	0	0
chr1_28285924_28286933	2	0	0	0	4	0	0	7	0	6	0	0	2	0	0	0	1	0	0	0	0	2	0	0	0	0	0	2	0	0	0	2	0	4	4	0	0	2	2	0	1	2	4	0	0	2	0	0	0
chr1_28295406_28295708	0	0	0	0	0	0	0	1	0	0	0	0	0	0	0	0	0	0	0	0	0	0	0	0	0	0	0	2	0	2	0	0	0	0	2	0	0	2	0	0	0	2	0	0	0	0	0	0	0
chr1_28300132_28300468	0	0	0	2	0	0	0	2	0	0	0	0	0	0	0	0	0	0	0	0	0	0	0	0	0	0	0	0	0	0	0	0	0	0	0	0	0	0	0	1	2	0	2	0	0	0	0	0	0
chr1_28340507_28340835	0	0	0	0	0	0	0	0	0	0	0	0	0	0	0	0	0	0	0	0	0	0	0	0	0	0	0	0	0	0	0	0	1	0	3	0	0	0	0	0	0	0	0	0	0	0	0	0	0
chr1_28414640_28415940	4	4	4	0	0	6	0	6	0	0	0	0	14	0	2	2	12	0	4	4	2	2	2	0	0	0	0	2	0	0	0	2	0	2	0	1	2	0	0	0	2	0	2	0	0	2	0	4	4
chr1_28422877_28423203	0	6	0	0	0	0	0	1	0	0	0	0	0	0	0	0	0	0	0	0	0	0	0	0	0	0	0	0	0	0	0	0	0	0	0	0	0	0	1	0	0	0	0	0	0	0	0	0	0
chr1_28431687_28431977	0	0	0	0	0	0	0	0	0	0	0	0	0	0	0	0	0	0	0	0	0	0	0	0	0	0	0	3	0	0	0	0	0	2	0	0	0	0	0	0	0	0	0	0	0	0	0	0	0
chr1_28439542_28439992	1	0	0	0	0	0	0	0	0	0	0	1	0	0	0	0	0	0	0	0	0	0	0	0	0	0	0	0	0	0	0	0	0	0	0	0	0	0	0	0	2	0	1	0	0	0	0	0	0
chr1_28451088_28451378	4	1	0	0	0	0	2	0	0	0	0	0	0	0	0	0	2	0	0	0	0	0	0	0	0	0	0	0	0	0	0	0	0	0	0	0	0	0	1	0	0	0	0	0	0	0	0	0	0
chr1_28477893_28478211	2	0	0	3	0	2	1	0	0	2	0	0	0	1	0	0	0	0	0	0	0	0	0	2	0	0	0	0	0	0	0	0	0	0	0	0	0	0	0	0	0	0	0	0	0	0	0	0	0
chr1_28484267_28484958	0	2	0	0	0	0	2	1	4	3	4	2	0	4	3	0	0	0	0	4	0	0	0	0	0	0	0	0	0	0	0	1	2	0	2	6	0	2	0	0	0	0	0	2	0	0	0	0	0
chr1_28489750_28490328	0	1	0	0	0	2	0	20	2	2	3	0	0	0	0	0	0	0	2	0	0	2	0	4	2	0	0	0	0	0	0	0	0	0	0	0	0	0	0	0	0	0	0	0	0	0	0	0	0
chr1_28494200_28494628	1	0	0	2	0	0	0	2	2	0	0	0	0	0	0	0	2	0	0	0	2	0	0	0	0	2	0	0	0	0	0	0	0	0	0	0	2	0	0	0	0	0	0	0	0	0	0	0	0
chr1_28558875_28559953	4	0	0	0	0	2	0	2	0	11	2	0	0	0	0	0	0	0	0	4	0	0	0	0	0	0	0	0	0	0	0	0	6	2	0	0	0	0	0	2	0	2	0	1	4	0	0	0	4
chr1_28561842_28563102	2	2	8	4	4	4	6	2	2	2	2	2	0	0	2	0	0	0	1	0	0	0	0	0	2	0	2	0	0	2	0	2	0	0	2	2	0	2	3	2	6	0	2	0	0	0	0	0	4
chr1_28569596_28569916	0	2	0	0	0	0	0	3	0	7	4	0	0	0	0	0	0	0	0	0	0	0	0	0	2	0	0	0	0	0	0	0	0	0	0	0	0	0	0	0	0	0	0	0	0	0	0	4	0
chr1_28573469_28574430	2	4	2	6	6	4	6	8	2	9	4	2	0	0	3	2	2	4	2	0	0	0	0	0	0	0	0	0	0	0	2	0	0	5	0	2	2	2	0	2	1	0	0	2	0	0	0	4	2
chr1_28574703_28575860	0	0	2	2	0	0	2	0	0	2	3	0	1	2	4	0	2	0	0	2	0	4	0	0	0	0	0	0	0	0	0	0	0	0	0	0	2	0	0	0	0	0	0	0	2	0	2	0	0
chr1_28576623_28577447	1	0	0	0	0	0	0	0	0	2	0	0	0	0	0	0	0	0	2	0	0	0	0	0	0	0	0	0	0	0	0	0	0	0	0	0	2	0	0	0	0	2	0	0	6	1	2	0	0
chr1_28585635_28587687	4	0	5	4	0	0	11	5	0	6	0	0	6	4	2	0	0	0	2	4	2	0	0	0	0	0	0	0	0	1	0	6	6	8	0	4	0	2	0	0	4	0	2	6	2	2	0	0	0
chr1_28614502_28615952	0	1	4	6	0	6	8	21	5	6	7	0	8	0	4	2	6	0	6	0	2	0	0	5	0	2	4	0	2	0	0	0	0	0	0	2	0	2	0	0	2	0	0	0	1	0	0	0	0
chr1_28616529_28616911	2	0	0	2	0	0	0	3	0	0	1	0	2	0	0	0	0	0	0	0	0	0	0	0	0	0	0	0	0	0	0	0	0	0	0	0	0	0	0	0	0	0	0	0	0	0	0	0	0
chr1_28623184_28623784	0	0	1	0	0	0	1	0	0	2	0	0	0	0	0	0	0	0	0	0	0	0	4	0	0	0	0	0	0	0	0	3	2	2	0	0	0	0	2	0	0	3	2	2	2	0	2	2	0
chr1_28623880_28624160	0	0	1	0	0	0	0	0	0	0	0	1	0	0	0	0	0	0	0	0	0	0	0	0	0	0	0	0	0	0	0	0	0	0	0	0	0	0	0	0	0	1	0	0	0	0	0	0	0
chr1_28626291_28627001	8	4	0	3	2	0	1	1	4	2	0	0	0	0	4	2	0	2	0	3	0	2	0	0	2	0	0	0	0	0	0	0	0	0	0	0	0	0	0	0	0	0	0	0	0	0	0	0	0
chr1_28633015_28633506	0	0	0	1	0	0	0	0	0	0	0	0	0	0	0	0	0	0	0	0	0	0	0	0	0	0	0	0	0	0	0	0	0	3	0	0	0	2	2	0	0	0	0	0	0	0	0	2	2
chr1_28634356_28634745	0	0	0	1	0	0	0	3	0	4	0	0	0	3	0	0	0	0	2	0	0	0	0	0	0	0	0	0	0	0	0	3	0	0	0	0	2	0	0	2	2	2	0	0	2	0	2	0	0
chr1_28640511_28641001	0	0	0	0	0	0	0	0	0	0	0	0	0	0	0	0	0	0	0	0	0	0	0	0	0	0	0	0	0	0	0	0	0	0	0	0	0	0	0	0	0	0	0	0	0	0	0	0	0
chr1_28653582_28653896	0	5	0	2	0	1	0	7	0	4	0	0	0	0	0	0	0	0	0	0	0	0	0	0	0	0	0	0	0	0	0	0	0	0	0	0	0	0	0	0	0	0	0	0	0	0	0	0	0
chr1_28653963_28654355	4	2	0	1	2	1	0	3	2	0	0	0	0	0	0	0	0	0	0	0	0	0	0	0	0	0	0	1	0	0	0	0	0	0	0	0	0	0	0	0	0	0	0	0	0	0	0	0	0
chr1_28654566_28654822	0	0	0	1	0	0	1	0	0	0	0	0	0	0	0	0	0	0	0	0	0	0	0	0	0	0	0	1	0	1	0	0	0	0	0	0	0	0	0	0	0	0	0	0	0	0	0	0	0
chr1_28654924_28656150	5	0	2	0	0	2	3	6	0	2	2	2	0	0	2	0	0	0	0	0	0	2	2	0	2	0	0	0	0	1	0	4	2	0	0	0	0	0	6	0	0	2	0	0	1	0	0	2	0
chr1_28677844_28679143	2	0	6	3	0	2	5	4	2	4	2	2	0	0	2	0	2	0	0	2	0	2	2	0	4	0	2	0	0	2	0	2	6	0	0	0	0	1	4	0	0	0	0	4	10	0	2	0	2
chr1_28683632_28684043	5	2	0	0	0	0	0	4	1	3	2	0	0	0	0	0	2	0	4	0	2	1	0	0	0	0	0	0	2	0	0	0	0	0	0	0	0	0	0	0	0	0	0	0	0	0	0	0	0
chr1_28684157_28684461	1	0	0	0	0	0	2	3	1	1	0	0	0	0	0	0	0	0	0	0	0	1	0	0	0	0	0	0	0	0	0	0	0	0	0	0	0	0	0	0	0	0	0	0	0	0	0	0	0
chr1_28691615_28691870	0	0	0	0	0	0	0	1	0	0	0	0	0	0	0	0	0	0	0	0	0	0	0	0	0	0	0	0	0	0	0	0	0	0	0	0	0	0	0	0	0	0	0	0	0	0	0	0	0
chr1_28694677_28695058	0	0	0	0	0	0	0	0	1	2	0	0	0	0	0	0	0	0	0	0	0	0	0	0	0	0	0	0	0	0	0	0	1	0	0	0	0	0	0	0	1	0	0	0	0	0	0	0	0
chr1_28695890_28697166	6	0	0	2	0	1	2	4	6	4	2	0	2	0	2	0	0	0	4	4	0	4	2	4	0	0	0	4	2	0	2	3	4	0	0	2	2	2	3	4	2	0	0	4	0	0	2	0	0
chr1_28805980_28806489	4	0	3	2	0	0	0	2	0	2	2	1	0	0	2	1	0	2	2	0	0	4	2	0	0	0	0	0	0	0	0	0	0	0	0	0	0	0	0	0	0	0	0	0	0	0	0	0	0
chr1_28831153_28831403	1	0	0	0	0	2	0	4	0	0	0	0	0	0	2	0	0	0	0	0	0	0	0	0	0	0	0	0	0	0	0	0	0	0	0	0	0	0	2	0	0	0	0	0	0	0	0	0	0
chr1_28832027_28842682	63	22	18	28	10	40	26	89	22	36	24	16	27	28	18	22	8	4	30	30	14	26	20	12	20	14	8	14	8	10	6	4	6	6	10	14	10	2	18	2	8	20	22	8	26	12	16	16	12
chr1_28844403_28845408	6	9	5	6	0	2	0	3	0	9	0	0	4	0	4	0	4	2	5	0	0	0	0	0	0	0	0	0	0	4	0	2	0	0	0	0	0	0	2	0	0	0	0	0	0	0	2	0	0
chr1_28845723_28845973	0	1	0	0	0	0	1	0	0	1	0	0	0	0	2	0	0	0	0	0	0	0	0	0	0	0	0	0	0	0	0	0	0	0	0	0	0	0	0	0	0	0	0	0	0	0	0	0	0
chr1_28847184_28847517	0	0	1	0	0	0	0	6	0	0	0	0	1	0	0	0	0	0	0	0	0	0	0	0	0	0	0	0	0	0	0	0	0	0	0	2	0	0	0	0	0	0	0	0	0	0	0	0	0
chr1_28847674_28848914	0	1	0	0	4	0	2	6	2	3	4	0	3	0	0	0	0	0	0	0	0	4	0	2	0	0	0	0	0	0	4	0	0	0	1	2	0	0	0	0	0	0	0	0	0	0	0	0	0
chr1_28851703_28851968	0	0	0	0	0	0	0	3	0	0	0	0	0	0	0	0	0	0	0	0	0	0	0	0	0	0	0	0	0	0	0	0	0	2	0	0	0	0	0	0	0	0	0	0	0	2	0	0	0
chr1_28852077_28852576	0	2	0	2	0	0	0	5	0	0	0	0	0	0	0	0	0	0	0	0	0	2	0	0	0	0	0	0	0	0	0	0	0	1	0	0	0	0	0	0	0	0	0	0	0	0	0	0	0
chr1_28853403_28853842	0	0	0	0	0	0	0	5	0	0	0	0	0	0	0	0	0	0	0	0	0	2	0	0	0	0	0	0	0	0	0	0	0	0	0	0	0	0	2	0	0	0	0	0	0	0	2	0	0
chr1_28858601_28859024	0	0	0	1	0	0	2	0	0	0	0	0	0	4	0	0	0	0	0	2	0	0	0	0	0	0	0	0	0	0	0	0	0	0	0	0	0	0	0	0	0	0	1	0	0	0	0	0	0
chr1_28859157_28860153	4	0	2	7	0	0	2	7	0	2	0	0	0	6	0	0	0	0	0	0	0	2	0	0	0	0	2	2	0	0	0	0	0	0	0	0	0	0	0	0	0	0	0	0	0	0	0	0	0
chr1_28870129_28871178	0	0	0	2	0	1	6	4	0	1	2	0	2	3	0	1	0	0	0	2	0	2	0	2	0	2	0	2	0	0	0	0	0	1	0	0	0	2	0	0	0	0	0	0	0	0	0	2	0
chr1_28871407_28871657	0	0	1	0	0	1	1	2	0	0	1	0	0	1	0	0	0	0	0	0	0	0	2	0	0	0	0	0	0	0	0	0	0	0	0	0	0	0	0	0	0	0	0	0	0	0	0	0	0
chr1_28878928_28879969	6	0	7	6	0	2	6	2	2	8	4	2	4	6	2	0	4	0	4	0	0	0	2	0	0	2	0	0	0	0	0	0	2	2	0	2	0	2	2	0	0	2	0	0	2	0	2	0	0
chr1_28880440_28880715	0	0	1	0	0	0	1	3	0	0	0	0	0	0	0	0	0	0	0	0	0	1	0	0	0	0	0	0	0	0	0	0	0	0	0	0	0	0	0	0	0	0	0	0	1	0	0	0	0
chr1_28903246_28905863	8	6	0	4	0	10	3	4	16	10	6	2	0	15	10	6	2	6	6	8	4	8	4	4	0	4	0	4	5	4	0	0	0	0	0	0	2	0	0	0	0	2	4	0	4	0	4	0	0
chr1_28906219_28907147	2	0	0	8	0	3	1	0	2	1	1	2	0	0	0	0	0	0	0	0	0	2	0	0	2	0	0	2	0	0	0	0	0	0	0	0	0	0	0	0	0	0	0	2	3	0	0	0	0
chr1_28907313_28910561	12	16	0	5	4	12	4	8	4	11	1	2	0	0	4	2	2	6	8	8	8	4	2	2	0	0	5	2	4	2	0	2	4	2	2	2	0	0	2	6	0	0	0	2	5	0	0	4	0
chr1_28911895_28912154	0	0	1	0	0	0	0	1	0	0	2	0	0	1	0	0	0	1	2	2	0	0	0	0	0	0	0	0	0	0	0	0	0	0	0	0	0	0	0	0	0	0	0	0	0	0	0	0	0
chr1_28912240_28912921	0	4	1	0	0	0	0	2	4	6	1	0	2	3	0	3	0	2	2	2	0	4	0	0	1	0	2	0	0	2	0	0	0	0	0	0	0	0	0	0	0	0	0	0	0	0	0	0	0
chr1_28916180_28917057	2	4	0	0	0	2	3	6	0	4	2	0	2	0	0	0	0	4	1	2	0	6	2	4	2	2	0	6	0	2	0	4	0	0	0	1	0	0	0	0	2	2	0	0	0	2	0	0	0
chr1_28917295_28917698	1	0	1	0	0	0	1	3	2	2	0	0	0	0	0	0	0	0	1	0	0	0	0	0	0	0	0	0	0	0	0	0	0	0	0	3	0	0	0	0	0	0	0	0	2	0	0	0	0
chr1_28919340_28919788	0	0	0	0	0	0	0	5	0	0	0	0	0	0	0	0	0	0	0	0	0	0	0	1	3	0	0	0	0	0	0	0	0	0	0	0	0	0	0	1	0	0	0	0	0	0	0	0	0
chr1_28967917_28968287	1	0	0	3	0	0	0	0	0	0	0	0	0	0	0	0	0	0	0	0	0	0	0	0	0	0	0	0	0	0	0	0	0	1	0	0	0	0	0	0	0	0	0	0	0	0	0	0	0
chr1_28968927_28970532	0	0	7	6	2	2	4	8	2	8	2	6	0	0	2	2	0	2	2	4	3	2	4	0	4	0	3	0	0	2	0	2	0	2	0	2	0	0	2	0	7	0	4	2	2	0	0	4	0
chr1_28971591_28973344	0	0	0	2	2	0	2	2	3	2	1	0	2	0	2	1	0	0	0	0	2	0	0	0	0	0	0	0	0	2	0	6	2	7	2	2	0	0	2	0	4	0	4	0	0	0	0	0	0
chr1_28974338_28976950	17	14	6	19	10	20	13	12	8	0	11	2	4	4	8	4	6	2	2	8	4	14	2	2	0	0	4	8	0	6	2	4	0	0	2	2	2	0	0	2	0	0	2	4	0	0	2	8	0
chr1_28994561_28995479	0	2	2	2	0	0	0	2	2	1	0	0	0	0	0	0	0	0	0	0	0	0	0	0	0	2	0	0	0	0	0	1	2	2	0	6	0	1	0	0	2	1	0	0	2	0	0	0	0
chr1_28995894_28996144	0	0	0	0	0	0	0	1	0	0	0	0	0	0	0	0	0	0	0	0	0	0	0	1	0	0	0	0	0	0	0	0	0	0	0	0	0	0	0	0	0	0	0	0	0	0	1	0	0
chr1_28996302_28996783	0	0	1	2	0	0	0	2	3	0	0	0	0	0	0	0	0	0	0	0	2	0	0	1	0	0	0	0	0	0	0	0	0	0	0	0	0	0	0	0	2	0	0	0	0	0	0	0	0
chr1_29046840_29049014	8	8	10	12	0	2	4	14	0	7	4	0	2	2	0	4	2	0	7	4	2	9	0	2	0	0	2	0	0	0	0	0	2	0	2	4	2	0	2	0	0	0	0	2	0	2	0	0	0
chr1_29049252_29049596	0	2	0	2	0	0	0	1	0	1	3	0	0	0	0	0	1	0	0	0	4	0	0	0	0	0	0	0	2	0	0	0	0	0	0	0	0	0	0	0	0	0	0	0	0	0	0	0	0
chr1_29061173_29061577	0	0	0	0	0	0	0	1	0	0	2	0	0	0	0	0	1	0	0	0	0	0	0	0	0	0	0	0	0	0	0	0	0	2	2	0	0	0	0	0	2	0	3	0	0	0	0	1	0
chr1_29062664_29064800	7	0	2	4	0	2	0	10	4	5	4	4	5	0	4	0	0	0	4	2	0	0	0	0	0	0	0	0	0	4	2	2	2	0	4	5	2	4	6	4	12	2	2	0	8	0	2	6	4
chr1_29073307_29073572	0	0	0	1	2	0	0	1	0	2	0	0	0	0	2	0	0	0	0	0	0	0	0	0	0	0	0	0	0	0	0	1	0	0	0	0	0	0	0	0	0	0	0	0	0	0	0	0	0
chr1_29073979_29074396	0	0	1	0	0	1	1	3	0	1	0	0	0	0	0	0	0	0	0	0	0	0	0	1	0	0	0	0	0	1	0	1	0	0	0	0	0	0	0	0	0	0	1	0	0	0	0	0	0
chr1_29077471_29078539	0	0	0	1	0	2	2	6	2	2	4	2	0	2	0	0	2	0	2	0	2	4	0	0	0	0	0	4	0	2	0	0	0	0	0	0	2	0	0	0	0	0	0	0	2	0	0	0	0
chr1_29086177_29086591	0	0	1	2	0	0	0	4	0	0	0	0	0	0	0	0	0	0	0	0	0	0	0	0	0	0	0	0	0	1	0	0	0	0	0	0	0	0	0	0	0	0	3	0	0	0	0	0	0
chr1_29086806_29087142	0	0	0	1	0	6	0	2	0	0	0	0	0	0	0	0	0	0	0	0	0	0	0	0	0	0	0	0	0	0	0	0	0	0	0	0	0	0	0	0	0	0	0	0	0	0	0	0	0
chr1_29087620_29088146	0	0	0	0	2	0	0	4	1	0	0	0	0	0	0	0	0	0	0	0	0	0	0	0	0	0	0	0	0	0	0	0	0	0	2	4	0	0	0	0	0	0	1	0	0	0	0	0	0
chr1_29101602_29102092	2	0	0	2	0	0	0	0	0	2	0	2	0	0	0	0	0	0	0	0	2	0	0	0	1	0	0	0	0	0	0	0	0	0	0	0	0	0	2	2	0	2	1	0	2	0	0	0	1
chr1_29107719_29109280	0	2	0	0	0	0	0	6	0	0	2	0	0	0	0	0	0	0	2	0	0	1	2	0	0	0	0	2	0	0	0	0	0	0	2	0	0	0	4	0	4	0	2	0	4	0	2	0	0
chr1_29110680_29110994	0	0	0	0	0	1	0	1	0	0	0	0	2	0	0	0	1	0	1	0	0	1	0	1	0	0	0	0	0	0	0	0	0	0	0	0	0	0	0	0	0	0	0	0	0	0	0	0	0
chr1_29111486_29112264	0	0	1	4	0	2	0	3	0	3	0	0	0	0	1	0	2	0	0	0	1	0	0	1	0	0	0	0	2	0	0	0	1	0	2	0	0	0	0	0	0	0	0	0	0	0	0	0	0
chr1_29122631_29122881	0	0	0	0	0	0	0	0	0	0	0	0	0	0	0	0	0	0	0	0	0	0	0	0	0	0	0	0	0	0	0	0	0	0	0	0	0	0	0	0	0	0	0	0	1	0	0	0	0
chr1_29138404_29139065	0	2	2	0	0	0	1	2	0	8	0	0	0	2	0	0	8	0	0	2	2	0	0	0	0	0	0	0	0	0	0	0	0	0	0	0	0	0	0	0	0	0	0	0	2	0	0	0	0
chr1_29140908_29141230	0	0	0	0	0	0	0	3	0	0	0	0	0	0	0	0	0	0	0	0	0	0	0	0	0	0	0	0	0	0	0	0	0	0	0	0	0	0	0	0	0	0	0	0	5	0	0	0	0
chr1_29142027_29142283	0	0	2	0	0	0	0	3	0	0	0	0	0	0	0	0	0	0	0	0	0	0	0	0	0	0	0	0	0	0	0	0	0	2	2	0	0	0	0	0	0	0	0	0	0	0	0	0	0
chr1_29152210_29152476	0	0	0	0	0	2	0	2	0	0	0	0	0	0	0	0	0	0	0	0	0	0	0	0	0	0	0	0	0	0	0	0	0	0	0	0	0	0	0	0	0	0	0	0	2	0	0	0	0
chr1_29203773_29204213	0	0	0	0	0	2	0	2	0	0	0	0	0	0	0	0	0	0	0	0	0	0	0	0	2	0	0	0	0	0	0	1	0	0	0	0	0	0	0	0	0	0	0	0	0	0	0	0	0
chr1_29208519_29209069	0	1	0	0	0	0	0	0	0	0	0	0	0	0	0	0	0	0	0	0	0	0	0	0	0	0	0	0	0	0	0	1	0	0	0	0	0	0	0	0	0	2	0	2	0	0	0	0	0
chr1_29213329_29213963	0	0	0	2	2	0	0	0	0	0	0	0	0	0	2	0	0	0	2	0	0	0	0	0	0	0	0	0	0	0	0	0	0	0	1	0	2	1	0	0	2	0	2	0	0	0	0	0	0
chr1_29230631_29230881	0	5	0	0	0	1	1	0	0	0	0	0	0	0	0	0	0	0	0	0	0	0	1	0	0	0	0	0	0	0	0	0	0	0	0	0	0	0	0	0	0	0	0	0	0	0	0	0	0
chr1_29240651_29241527	0	2	2	2	2	1	2	12	0	8	2	2	2	0	6	0	0	0	0	2	2	0	0	2	2	0	0	2	2	0	0	6	0	2	0	2	2	0	2	0	2	2	0	4	0	0	0	6	4
chr1_29377135_29377385	0	0	0	0	0	0	0	0	0	0	1	0	0	0	0	0	0	0	2	2	0	0	0	0	0	0	0	0	0	0	0	0	0	0	0	0	0	0	0	0	0	0	0	0	0	0	0	0	0
chr1_29401160_29401918	0	0	0	0	0	4	4	2	2	3	4	2	6	1	0	1	0	2	0	0	2	4	0	0	0	0	2	0	0	0	0	0	2	0	0	0	0	0	0	0	0	0	0	0	0	0	0	0	0
chr1_29432381_29432631	0	0	0	0	0	0	0	0	0	0	0	0	0	0	0	0	0	0	0	0	0	0	0	0	0	0	0	0	0	0	0	0	0	0	0	0	0	2	0	0	0	0	0	0	0	0	2	0	0
chr1_29447671_29451547	2	0	0	2	2	8	0	38	0	12	2	0	2	4	10	0	0	0	12	4	0	0	0	0	0	0	7	0	0	0	0	0	3	4	2	0	0	0	0	2	2	4	0	0	8	0	2	4	0
chr1_29455667_29455917	0	0	0	0	0	5	0	4	0	0	0	0	0	0	0	0	0	0	1	0	0	0	0	0	0	0	0	0	0	0	0	0	0	0	0	0	0	0	0	0	0	0	0	0	0	0	0	0	1
chr1_29471495_29471745	0	0	0	0	0	0	0	1	0	0	0	0	0	2	0	0	0	0	0	0	0	0	0	0	0	0	0	0	0	0	0	0	0	0	0	0	0	0	0	0	0	0	0	0	0	0	0	0	0
chr1_29483135_29483823	2	0	0	0	0	0	1	2	4	2	0	0	0	0	0	0	0	0	0	0	0	0	0	0	0	0	0	0	0	0	0	0	0	0	2	1	2	0	2	1	0	0	0	0	2	0	2	3	0
chr1_29508011_29509115	4	0	2	2	0	2	0	11	2	0	4	2	2	0	1	2	4	0	0	6	0	4	0	0	0	4	0	0	0	0	2	0	0	2	0	3	0	2	2	2	2	0	0	2	8	2	2	6	0
chr1_29516174_29516613	2	0	0	2	0	0	0	6	0	2	0	0	0	0	0	0	0	0	0	0	0	0	0	0	0	0	0	2	0	0	0	0	0	0	0	2	0	2	0	0	0	1	0	0	0	0	2	2	0
chr1_29517840_29518389	0	0	0	1	0	0	0	2	0	0	0	0	0	0	0	0	0	0	0	0	0	0	2	0	0	0	0	0	0	0	0	0	0	0	0	1	0	2	0	0	1	0	0	0	0	0	0	2	0
chr1_29524016_29524409	0	0	0	0	0	0	0	2	2	0	0	0	0	0	0	0	0	0	0	0	0	0	0	0	0	0	0	0	0	0	0	0	0	0	0	2	0	0	0	0	0	0	0	0	0	0	0	1	0
chr1_29529143_29529974	0	0	0	1	0	0	2	20	0	0	0	0	0	0	0	0	0	0	0	0	0	0	0	0	0	0	0	0	0	0	0	0	2	0	0	0	0	0	0	0	0	2	0	0	0	0	0	0	0
chr1_29553669_29554484	1	0	0	0	0	0	0	0	0	2	0	0	0	0	0	0	0	0	0	0	0	0	0	0	0	0	0	0	0	0	0	0	0	0	6	2	0	6	0	0	6	0	0	0	3	0	0	2	2
chr1_29557170_29557710	3	0	0	1	0	0	2	0	2	3	0	0	0	0	0	0	0	0	0	0	0	0	0	0	0	0	0	0	0	0	0	0	0	0	0	0	0	0	0	0	0	2	0	0	0	0	0	0	0
chr1_29562783_29563330	0	2	0	2	0	0	0	0	0	2	0	2	4	2	2	0	0	0	0	3	0	0	0	0	0	0	0	0	0	0	0	2	0	0	0	0	0	2	2	0	0	0	0	0	0	0	0	0	0
chr1_29563459_29563709	0	0	0	0	0	0	0	0	0	0	0	0	0	0	0	0	0	0	0	1	0	0	0	0	0	0	0	0	0	0	0	0	0	0	0	0	0	0	2	0	0	0	0	0	0	0	0	0	2
chr1_29563998_29564337	0	0	0	0	0	0	0	2	0	0	0	0	0	0	0	0	0	0	0	1	0	0	1	0	0	0	0	0	0	0	0	0	0	0	0	0	0	0	0	0	0	0	0	0	0	0	0	2	0
chr1_29564617_29565071	0	0	0	0	0	0	0	0	0	0	2	0	0	0	0	0	0	0	0	0	0	0	0	0	0	0	0	0	0	0	0	0	0	0	0	0	0	0	0	0	2	2	0	0	0	0	0	2	0
chr1_29565274_29566290	0	0	0	0	0	0	0	0	0	0	5	0	0	0	0	0	0	0	0	0	0	0	0	2	0	0	0	0	0	0	0	0	0	2	0	0	0	0	0	0	0	0	0	2	0	0	0	0	0
chr1_29567060_29567418	0	0	0	0	0	0	0	0	2	0	0	0	1	0	0	0	0	0	2	0	0	0	0	0	0	0	2	0	0	0	1	0	0	0	0	0	0	0	0	0	0	0	0	0	0	0	0	0	0
chr1_29567684_29567935	0	0	0	0	0	0	0	0	0	0	0	0	0	0	0	0	0	0	0	0	0	0	0	0	0	0	0	0	0	0	0	0	0	2	2	0	0	0	0	0	0	1	0	0	0	0	0	0	0
chr1_29575842_29576158	0	0	0	0	0	0	0	0	0	0	0	0	1	0	0	0	0	0	0	0	0	0	0	0	0	0	0	0	0	0	0	0	0	0	0	0	0	0	0	0	0	0	0	0	0	0	0	0	0
chr1_29581075_29581361	0	0	0	0	0	0	0	0	0	0	0	0	0	0	0	0	0	0	0	2	0	1	0	0	0	0	0	0	0	0	0	0	0	0	0	0	0	0	0	0	0	0	0	0	0	0	0	0	5
chr1_29598416_29598666	0	0	0	0	0	0	0	0	2	0	0	1	0	0	0	0	0	2	0	0	0	0	0	0	0	0	0	0	0	0	0	0	0	0	0	0	0	0	0	0	0	0	0	0	0	0	0	0	0
chr1_29609305_29610330	4	7	0	0	4	4	2	2	4	8	8	4	4	2	4	0	6	0	6	8	2	12	3	0	4	0	2	0	2	0	6	6	0	2	12	6	2	0	2	0	12	0	2	4	4	0	0	4	0
chr1_29647148_29647437	0	0	0	0	0	0	0	4	0	0	0	0	0	0	0	0	0	0	0	0	0	0	0	0	0	0	0	0	0	0	0	0	0	0	0	0	0	0	0	0	0	0	0	0	0	4	0	0	0
chr1_29651026_29652014	12	6	2	4	8	4	12	7	2	2	4	2	2	2	6	6	0	0	12	0	2	2	0	2	4	4	0	4	0	0	0	2	2	4	0	2	0	2	0	0	2	0	0	2	6	2	4	0	0
chr1_29658619_29659091	2	0	0	1	0	0	0	5	0	1	0	0	0	0	0	0	0	0	0	0	0	0	0	0	0	0	0	0	0	0	0	0	0	0	0	0	0	0	0	0	0	0	0	0	0	0	0	0	0
chr1_29664994_29665397	2	1	0	2	0	0	0	1	0	1	0	0	2	0	0	0	0	3	0	0	0	0	0	1	2	0	0	0	0	0	0	0	0	0	0	0	0	0	0	2	0	0	0	0	1	0	0	0	0
chr1_29676486_29677008	0	6	0	1	0	0	0	0	0	4	0	0	0	0	0	0	0	0	2	0	0	0	0	0	0	0	0	0	0	0	0	0	0	1	0	0	0	0	0	0	0	0	0	0	0	0	0	2	0
chr1_29685787_29686224	0	0	0	0	0	0	0	3	2	0	0	0	0	0	0	0	1	1	0	0	2	2	1	1	0	2	0	0	1	0	1	0	0	0	0	0	0	0	0	0	0	1	0	0	1	0	0	0	0
chr1_29779863_29780345	0	3	0	3	0	0	0	0	0	0	2	0	0	0	2	0	0	1	2	0	0	0	0	0	2	2	0	0	0	0	0	0	0	1	0	0	0	0	0	0	0	0	0	0	0	0	0	0	0
chr1_29801000_29801309	0	0	0	0	0	0	0	0	0	0	0	0	0	0	1	0	0	0	0	0	0	0	0	0	0	0	0	0	0	0	0	0	0	0	0	0	0	0	2	0	0	0	0	0	0	0	0	0	0
chr1_29829567_29829822	0	0	0	0	0	3	0	3	0	0	0	0	0	0	0	0	0	0	0	0	0	0	0	0	0	0	1	0	0	0	0	2	0	0	0	0	0	0	0	0	0	0	0	0	0	0	0	0	0
chr1_29870184_29870582	2	0	0	2	0	0	0	4	0	0	5	2	2	4	4	3	0	0	2	6	0	0	0	0	0	2	0	0	0	0	0	0	0	0	0	0	0	0	0	0	0	0	0	0	0	0	0	0	0
chr1_30179866_30180141	0	0	0	0	0	0	3	0	0	0	0	0	4	0	0	0	0	0	0	0	0	0	0	0	0	0	0	0	0	0	0	0	0	0	0	0	0	0	0	0	0	0	0	0	0	0	0	0	0
chr1_30181020_30181270	0	0	0	0	0	1	0	0	0	0	0	0	0	0	0	0	0	0	0	0	0	0	0	0	0	0	0	0	0	0	0	0	0	0	0	0	0	0	0	0	0	0	0	0	0	0	0	3	0
chr1_30242509_30242759	0	0	0	0	0	2	0	0	0	0	0	0	0	0	0	0	0	0	0	0	0	0	0	0	0	1	0	0	0	0	5	0	0	0	0	0	0	0	0	0	0	0	0	0	0	0	0	0	0
chr1_30463850_30464298	0	0	0	0	0	0	0	0	0	0	0	2	0	1	2	0	0	0	0	0	0	0	0	0	0	0	0	0	0	0	0	0	0	0	0	0	0	0	0	0	0	0	0	0	0	0	2	0	0
chr1_30579078_30579328	0	0	0	0	0	0	0	0	0	0	0	0	0	0	0	0	0	0	0	0	0	0	0	0	0	0	0	0	0	0	0	0	0	0	0	0	0	0	0	0	0	0	0	0	0	0	0	2	0
chr1_31091356_31091674	0	0	0	0	0	0	0	0	0	0	0	2	0	0	0	0	0	0	0	0	0	0	0	0	0	0	0	0	0	0	0	0	0	0	0	0	0	0	0	0	0	0	0	0	0	0	0	4	0
chr1_31144315_31144666	0	4	0	2	0	0	0	0	0	2	0	0	0	0	0	0	0	0	0	2	0	2	0	0	0	0	0	0	0	0	0	0	0	0	0	0	0	0	0	0	0	0	0	0	0	0	0	0	0
chr1_31158147_31158685	0	0	0	0	0	0	0	2	0	0	0	0	0	0	0	0	0	0	0	0	2	0	0	0	0	0	0	0	0	0	0	5	0	0	0	0	2	0	0	0	2	0	0	0	0	0	2	2	0
chr1_31180870_31181221	0	0	0	0	0	0	0	0	0	2	0	0	2	0	0	0	0	0	0	0	0	0	0	0	0	0	0	0	0	0	0	0	0	0	0	0	0	0	0	0	0	0	0	0	0	0	0	0	0
chr1_31190659_31192309	14	6	12	8	6	9	0	12	10	6	14	10	2	3	8	0	4	6	10	0	2	4	4	2	0	2	0	0	0	2	2	8	2	14	0	0	0	0	6	0	4	4	6	2	8	4	6	2	2
chr1_31210266_31212029	6	2	4	2	0	4	0	2	4	2	2	0	10	0	8	2	0	0	2	6	4	0	0	4	2	0	0	2	0	0	0	4	0	0	0	2	2	2	0	0	2	0	2	4	0	0	2	0	4
chr1_31217170_31217763	0	0	0	0	0	0	0	2	0	0	0	0	0	0	0	0	0	0	0	2	0	0	0	0	0	0	0	0	0	0	0	0	0	2	0	0	0	0	2	0	0	0	0	5	0	0	0	0	0
chr1_31237250_31237837	0	0	0	0	0	0	0	4	0	0	0	0	0	0	0	0	0	0	0	0	0	0	0	0	0	0	0	0	0	0	0	0	0	0	3	0	2	0	0	0	2	2	1	0	0	2	0	0	0
chr1_31238023_31238291	0	0	0	0	0	0	0	0	0	0	0	0	0	0	0	0	0	0	0	0	0	0	0	0	0	0	0	0	0	0	0	0	0	0	2	0	0	0	0	0	1	1	1	0	0	0	0	0	0
chr1_31241607_31241931	0	0	0	0	0	0	0	2	0	0	0	0	0	0	0	0	0	0	0	0	0	0	0	0	0	0	0	0	0	0	0	0	0	0	0	2	0	0	0	0	0	0	2	0	0	0	0	0	0
chr1_31242010_31242303	0	0	0	2	0	0	0	0	0	0	0	0	0	0	0	0	0	0	0	0	0	0	0	0	0	0	0	0	0	0	0	1	0	0	0	0	2	0	0	2	0	0	0	0	0	0	0	0	0
chr1_31245119_31245525	0	0	0	0	0	0	0	2	0	0	0	0	0	0	0	0	0	0	0	0	0	0	0	0	0	0	0	0	0	0	0	0	0	0	0	1	0	0	0	0	0	0	0	0	0	0	0	0	0
chr1_31252501_31252894	0	0	0	0	0	0	0	0	0	0	0	0	2	0	0	2	0	0	0	0	2	2	0	0	0	0	0	0	0	0	0	0	0	0	0	0	0	0	0	0	2	0	0	0	0	0	0	0	0
chr1_31255291_31256114	0	0	0	0	0	0	2	2	0	0	0	2	0	0	2	0	0	0	0	0	2	7	0	0	0	0	2	0	0	0	6	0	0	0	0	0	1	0	0	0	0	2	0	0	0	0	0	4	0
chr1_31273613_31274296	0	0	0	2	0	0	1	1	0	0	2	0	2	0	0	0	1	0	4	0	0	0	0	0	3	0	0	0	0	0	0	0	0	0	0	0	0	0	0	0	0	0	0	0	0	0	0	0	0
chr1_31296905_31297660	0	0	0	0	0	2	0	2	1	0	2	0	2	0	0	0	0	0	0	0	0	2	0	0	0	0	0	0	0	0	0	2	0	2	0	2	0	2	0	2	4	2	0	0	0	0	0	0	0
chr1_31327078_31327403	0	0	2	0	0	2	0	2	0	0	0	0	2	0	0	0	0	0	0	0	0	0	0	0	0	0	0	0	0	0	0	0	0	0	0	0	0	0	0	0	2	0	0	0	0	0	0	0	0
chr1_31365911_31366161	0	0	0	0	0	0	0	1	0	0	0	0	0	0	0	4	0	0	0	0	0	0	0	0	0	0	0	0	0	0	0	0	0	0	0	0	0	0	0	0	0	0	0	0	0	0	0	0	0
chr1_31384123_31384606	0	0	0	0	0	0	0	3	0	0	0	2	0	0	2	0	0	0	0	0	0	0	0	0	0	0	2	0	0	0	0	0	0	0	0	0	0	0	0	0	2	0	0	1	0	0	0	2	0
chr1_31402034_31402495	4	0	0	0	0	0	0	6	0	2	0	0	0	0	0	0	0	0	2	0	0	0	0	0	0	0	1	0	0	0	0	0	0	0	0	0	0	0	0	0	0	2	0	0	0	0	0	0	0
chr1_31406146_31407634	0	0	0	14	0	0	0	4	0	0	0	0	0	0	0	0	9	0	1	0	0	2	0	0	0	0	0	0	0	0	0	4	0	0	0	0	0	0	0	0	0	0	2	4	0	0	0	0	2
chr1_31506388_31507014	0	2	0	1	0	0	0	0	0	1	0	0	0	0	0	0	0	2	0	2	2	0	0	0	2	0	0	0	0	1	0	0	0	0	0	0	0	0	0	0	0	0	0	0	0	0	0	0	0
chr1_31532962_31533438	2	2	1	3	0	0	0	2	1	2	0	0	0	2	0	0	0	0	0	0	0	0	0	0	1	0	0	0	0	0	0	0	0	0	0	0	0	0	0	0	0	0	0	0	0	0	0	0	0
chr1_31538027_31539059	6	4	0	5	0	0	0	2	2	3	2	0	0	2	2	0	0	0	0	0	0	2	2	2	4	0	0	2	0	0	0	0	0	2	0	4	0	0	4	2	1	0	2	0	0	0	0	2	0
chr1_31558425_31558675	0	2	0	0	0	0	2	0	0	0	0	0	0	0	0	0	0	0	0	0	0	0	0	0	0	0	0	0	0	0	0	0	0	0	0	0	0	0	0	0	0	0	0	0	0	0	0	0	0
chr1_31582330_31582646	0	0	0	0	0	0	0	1	0	0	0	0	0	0	0	0	0	0	0	0	0	0	0	0	0	0	0	0	0	0	0	0	0	0	0	0	0	0	1	0	0	0	0	0	0	0	0	0	0
chr1_31584211_31584549	0	0	0	0	0	0	1	0	0	0	0	0	0	0	0	0	0	0	0	2	0	0	0	0	0	0	0	0	0	0	0	0	0	0	0	0	0	0	0	0	4	0	0	0	1	1	0	0	0
chr1_31584953_31585203	0	0	0	0	0	0	0	1	0	0	0	0	0	0	0	0	0	0	0	0	0	0	0	0	0	0	0	0	0	0	0	0	0	0	0	0	0	0	0	0	0	0	0	0	0	0	0	0	0
chr1_31594759_31595369	0	0	0	0	0	0	0	0	0	0	0	0	0	0	0	0	0	0	0	0	0	0	0	0	0	0	0	0	0	0	0	0	0	3	0	0	0	4	0	0	0	0	0	0	0	0	2	0	2
chr1_31605992_31606517	0	0	0	0	0	0	0	0	0	0	0	0	0	0	0	0	0	0	0	0	0	0	0	0	0	0	0	0	0	0	0	0	0	2	0	0	1	0	0	0	0	0	1	0	0	0	0	0	0
chr1_31611588_31612123	0	2	0	0	0	0	0	0	0	0	0	0	2	0	1	0	0	0	2	1	4	0	0	0	1	0	0	0	0	0	0	2	0	0	0	2	0	0	0	0	0	1	2	2	0	0	0	0	0
chr1_31617036_31617541	0	2	0	2	0	1	0	3	0	2	0	0	0	0	0	0	0	0	0	2	0	0	0	0	0	0	0	0	1	0	0	0	0	0	0	0	0	0	0	0	0	0	0	0	0	0	0	0	0
chr1_31625211_31625683	2	0	0	0	0	0	0	0	0	0	0	0	0	0	0	0	0	0	0	0	0	0	0	0	0	0	0	0	0	0	0	2	0	2	0	1	0	0	0	0	0	0	0	0	0	0	0	0	2
chr1_31627259_31628426	0	0	0	0	0	0	0	9	0	0	4	2	2	0	4	2	0	0	2	0	0	4	0	0	0	0	0	0	0	2	0	0	6	4	2	2	0	4	4	2	6	0	2	6	4	0	0	2	0
chr1_31632775_31633170	0	0	0	0	0	0	0	1	0	0	0	0	0	0	0	0	0	0	0	0	0	0	0	0	0	0	0	0	0	0	0	0	0	2	0	0	0	0	0	0	2	0	0	0	0	0	0	0	0
chr1_31635034_31635860	0	0	0	2	0	0	0	2	2	7	3	0	4	0	2	0	0	2	4	6	3	0	0	0	0	0	0	0	0	0	0	2	2	0	0	0	0	3	2	0	0	0	0	2	4	0	4	0	0
chr1_31643633_31644073	0	0	0	0	0	0	0	4	0	0	0	0	0	0	0	0	0	0	0	0	0	0	0	0	0	0	0	0	0	0	2	0	0	2	0	2	0	0	0	0	0	0	0	2	2	0	0	0	0
chr1_31644794_31645587	0	0	0	0	0	0	0	0	0	0	0	0	0	0	0	0	0	0	0	0	0	0	0	0	0	0	0	0	0	3	0	0	2	6	2	2	0	0	2	0	2	0	4	0	0	0	0	2	0
chr1_31646653_31647027	0	0	0	0	0	0	0	6	0	0	0	0	0	0	0	0	0	0	0	0	0	0	0	0	0	0	0	0	0	0	0	0	0	0	0	0	0	0	0	0	2	0	0	2	0	2	0	0	0
chr1_31650644_31650914	0	1	0	0	0	0	0	6	0	6	0	0	0	0	0	0	0	0	0	0	0	0	0	0	0	0	0	0	0	0	0	0	0	0	0	0	0	0	0	0	0	0	0	0	0	0	0	0	0
chr1_31654318_31655504	1	0	0	0	0	0	1	5	2	0	0	0	2	0	0	0	4	0	0	0	0	0	0	0	0	0	0	0	0	0	0	2	0	0	0	0	0	0	0	0	2	0	2	0	0	0	0	0	2
chr1_31688975_31689225	0	0	0	0	0	0	0	0	0	1	0	0	0	2	0	0	0	0	0	0	0	0	1	0	0	0	0	0	1	0	0	0	0	0	0	0	0	0	0	0	0	0	0	0	0	0	0	0	0
chr1_31769233_31770304	0	2	0	2	1	7	2	6	0	4	0	0	0	0	0	0	0	0	6	0	0	4	2	6	0	2	0	0	0	0	0	1	0	0	2	2	2	4	4	0	4	2	2	0	3	0	0	0	0
chr1_31845863_31846845	0	0	0	0	0	2	0	0	0	0	0	0	4	0	0	0	0	0	0	0	0	0	0	0	0	0	0	0	0	0	2	4	0	5	0	0	0	0	0	0	0	1	0	0	0	0	0	0	0
chr1_31862754_31863729	0	0	0	1	0	0	0	0	0	0	1	0	0	0	0	0	0	0	0	0	0	0	0	0	0	0	0	0	0	0	0	0	0	7	4	1	0	2	5	3	6	2	7	2	0	0	2	10	2
chr1_31865375_31865671	0	0	0	0	0	0	0	0	0	0	0	0	0	0	0	0	0	0	0	0	0	4	0	0	0	0	0	0	0	0	0	0	0	0	0	0	0	0	2	0	2	0	0	0	0	0	0	0	0
chr1_31867452_31868293	0	0	0	0	0	0	0	4	0	0	2	0	2	2	0	1	1	0	0	2	0	0	0	0	2	2	0	0	0	0	0	0	0	0	0	0	2	0	0	0	2	0	0	0	0	1	0	0	0
chr1_31885759_31886197	0	0	0	0	0	0	0	0	0	0	0	0	0	0	0	0	0	0	0	0	0	0	0	0	0	0	0	1	0	0	0	0	0	0	0	3	0	2	2	0	0	0	0	0	4	0	0	0	0
chr1_31895682_31895951	2	0	0	0	0	0	0	0	0	0	0	0	0	0	0	0	0	0	0	0	0	0	0	0	0	0	0	0	0	0	0	0	0	0	0	0	0	0	0	0	0	0	0	0	0	0	0	0	0
chr1_31944300_31944667	0	0	0	0	0	0	0	0	0	0	0	0	0	0	0	4	0	0	0	0	0	0	0	0	0	0	0	0	0	0	0	0	0	0	0	4	2	0	0	0	0	0	2	0	2	0	0	0	0
chr1_31976591_31977889	0	0	0	0	0	0	0	0	0	0	0	0	0	0	0	0	0	0	0	0	0	0	0	0	0	0	0	0	0	2	0	2	4	6	1	3	0	0	2	0	2	0	0	2	0	2	0	4	5
chr1_32014152_32015211	0	0	0	0	0	0	0	3	2	3	0	0	0	0	4	0	0	0	0	0	2	0	0	0	0	0	0	0	0	1	0	0	0	0	0	0	0	0	0	0	0	1	0	2	0	2	0	0	1
chr1_32027915_32028210	0	0	0	0	0	0	0	0	0	0	0	0	0	0	0	0	0	0	0	0	0	0	0	0	0	0	0	0	0	2	0	0	0	1	0	0	0	0	0	0	0	0	0	0	0	0	0	0	0
chr1_32028281_32029094	0	0	0	0	0	0	0	0	0	0	0	0	0	0	0	0	0	0	0	0	0	0	0	0	0	0	0	0	0	0	0	0	4	6	0	2	4	2	0	2	0	0	0	0	0	0	0	4	0
chr1_32040300_32041922	0	0	0	0	0	0	0	0	0	0	0	0	0	0	0	0	0	4	0	0	0	0	0	0	0	0	0	0	0	3	0	2	2	2	7	8	0	1	2	0	3	0	0	3	4	2	0	0	0
chr1_32041986_32042320	0	0	0	0	0	0	0	0	0	0	0	0	0	0	0	0	0	0	0	0	0	0	0	0	0	0	0	0	0	2	0	0	0	0	1	2	0	0	0	0	1	0	0	2	2	0	0	0	0
chr1_32043314_32043851	0	0	0	0	0	0	0	1	0	0	0	0	0	0	0	0	0	0	0	0	0	0	0	0	0	0	0	0	0	2	0	0	0	2	0	0	0	0	0	0	0	0	0	0	2	0	0	0	0
chr1_32045927_32046287	0	0	0	0	0	0	0	0	0	0	0	0	0	0	0	0	0	0	0	0	0	0	0	0	0	0	0	1	0	0	0	0	0	0	0	0	0	0	0	0	0	0	2	0	6	0	0	0	0
chr1_32052077_32052327	0	2	0	0	0	0	0	0	0	0	4	0	0	0	0	0	0	0	0	0	0	0	0	0	0	0	0	0	0	0	0	0	0	0	0	0	0	0	0	0	0	0	0	0	0	0	0	0	0
chr1_32054621_32055445	0	0	0	0	0	0	0	0	0	0	0	0	0	0	0	0	0	0	0	0	0	0	0	0	0	0	0	0	0	3	0	1	1	3	0	2	0	3	3	0	0	0	0	0	0	0	0	0	0
chr1_32055595_32056380	0	0	0	0	0	0	0	0	0	0	0	0	0	0	0	0	0	0	0	0	0	0	0	0	0	0	0	0	0	0	0	1	1	0	0	2	0	2	3	0	0	4	0	4	0	0	0	0	0
chr1_32059574_32059824	0	0	0	0	0	2	0	0	0	0	0	0	0	0	0	0	0	0	0	0	0	0	0	0	0	0	0	0	0	0	0	0	0	0	0	0	0	0	0	0	0	0	0	0	0	0	0	0	0
chr1_32083344_32083828	0	0	0	1	0	0	0	2	0	0	0	0	0	2	0	0	0	0	0	0	0	0	0	0	0	0	0	1	0	0	0	4	0	0	0	0	3	0	0	1	0	0	0	0	0	0	0	0	0
chr1_32086251_32086501	0	0	0	0	0	0	0	3	1	0	0	0	0	0	0	1	0	0	0	0	0	0	0	0	0	0	0	0	0	0	0	0	0	0	0	0	0	0	0	0	0	0	0	0	0	0	0	0	0
chr1_32091976_32092537	0	0	0	0	0	0	2	0	0	2	0	0	0	0	0	0	0	0	0	0	0	0	0	0	0	0	0	0	0	0	0	0	0	1	0	0	0	0	0	0	2	0	4	0	0	0	0	2	0
chr1_32094705_32095037	0	0	0	0	0	0	0	0	0	3	0	0	0	0	0	0	0	0	0	0	0	0	0	0	0	2	0	0	0	0	0	0	0	0	0	0	5	0	0	0	0	0	0	0	0	0	0	0	0
chr1_32096738_32096988	2	0	0	0	0	0	0	0	0	0	0	0	0	2	0	0	0	0	1	0	2	0	0	0	0	0	0	0	0	0	0	2	0	0	0	0	0	0	0	0	0	1	0	0	0	0	0	0	0
chr1_32098185_32098652	0	0	0	0	0	0	0	0	0	0	0	0	0	0	0	1	0	0	0	0	0	0	0	0	0	0	0	0	0	0	0	0	0	0	0	0	0	0	0	0	1	0	2	0	0	0	0	0	0
chr1_32109097_32109347	0	0	0	0	0	0	0	0	0	0	0	0	0	0	0	0	0	0	0	0	0	0	0	0	0	0	0	0	0	0	0	0	0	0	0	0	0	0	0	0	2	2	0	0	0	0	0	1	0
chr1_32109934_32111128	10	0	0	0	2	1	0	2	4	2	6	0	0	4	4	2	2	2	4	0	0	4	4	2	0	0	0	2	0	0	2	0	0	2	0	4	4	0	11	2	8	0	2	2	0	2	0	4	2
chr1_32116482_32117112	0	0	0	0	0	0	0	0	0	0	0	0	0	0	0	0	0	0	0	0	0	0	0	0	0	0	0	0	0	0	0	0	0	0	5	2	0	0	0	0	2	0	0	1	0	0	0	0	0
chr1_32129637_32129887	0	0	0	0	0	0	0	0	0	0	1	0	0	0	0	0	0	0	0	0	0	0	0	0	0	0	0	0	0	0	0	0	0	0	0	0	0	0	0	0	3	0	0	0	0	0	0	0	0
chr1_32142976_32143504	0	0	0	0	0	0	0	1	0	2	0	0	0	0	0	0	0	0	2	0	0	0	0	0	0	0	0	0	0	2	0	2	0	0	0	0	0	0	0	0	0	0	2	0	0	0	0	2	0
chr1_32149761_32150015	0	0	2	0	0	0	0	0	0	0	0	0	0	0	0	1	0	0	1	0	0	0	0	0	0	0	0	0	0	0	0	0	0	0	0	0	0	0	0	0	0	0	0	0	0	0	0	0	0
chr1_32156696_32156946	0	0	0	0	0	3	0	0	0	0	0	0	0	0	0	0	0	0	0	0	0	0	0	0	0	0	0	0	0	0	0	0	0	0	0	0	0	0	0	0	0	0	0	2	0	0	0	0	0
chr1_32179983_32180315	0	0	0	0	0	0	0	0	2	1	0	0	0	0	0	4	0	0	0	0	0	0	0	0	0	0	0	0	0	0	0	0	0	0	0	0	0	0	0	0	0	0	0	0	0	0	0	0	0
chr1_32180876_32181478	0	0	2	0	0	8	0	0	0	0	0	0	0	1	0	0	2	0	0	0	2	0	0	0	0	0	0	0	0	0	0	0	0	0	2	0	0	2	0	0	0	0	0	2	0	0	0	0	0
chr1_32201222_32201483	0	0	0	0	0	0	0	0	0	0	0	0	0	0	0	0	0	0	0	0	0	0	0	0	0	0	0	0	0	0	0	0	0	0	0	0	0	0	0	0	0	0	0	0	0	0	0	0	0
chr1_32208439_32208689	0	0	0	0	0	0	0	0	0	0	0	0	0	0	0	0	1	0	0	0	0	0	0	0	0	0	0	0	0	0	0	0	0	0	0	0	0	0	0	0	0	0	0	0	0	0	0	0	0
chr1_32210120_32210548	0	0	0	0	0	3	0	0	0	0	0	0	0	0	0	0	0	0	0	0	0	0	0	0	0	0	0	0	0	0	0	0	0	0	0	0	0	0	0	0	0	0	0	0	0	0	0	0	0
chr1_32211177_32211455	0	0	0	3	0	5	0	0	0	0	0	0	0	0	0	0	0	0	0	0	0	0	0	0	0	0	0	0	0	0	0	0	0	0	0	0	0	0	0	0	0	0	0	0	0	0	0	0	0
chr1_32213775_32214215	0	0	0	0	0	0	0	0	0	0	0	0	0	0	0	0	0	0	0	0	0	0	0	0	0	0	0	0	0	3	0	2	0	0	0	0	0	0	0	0	2	0	0	0	0	0	2	0	0
chr1_32220826_32221218	0	0	0	0	0	0	0	0	0	0	0	0	0	0	0	0	0	0	0	0	0	0	0	0	0	0	0	0	0	0	0	0	0	0	0	0	0	0	4	0	0	0	0	0	0	0	2	0	2
chr1_32229961_32230274	0	1	0	2	0	0	0	0	0	0	0	0	0	0	1	0	0	0	4	0	0	2	0	0	0	0	0	0	0	0	0	0	0	0	0	0	0	0	0	0	2	0	0	0	0	0	0	0	0
chr1_32230510_32231095	0	0	6	0	0	0	4	2	0	2	0	1	1	0	0	0	0	0	0	0	3	0	0	0	0	0	0	0	0	0	0	0	0	0	0	0	0	0	0	0	0	0	0	0	0	0	0	0	0
chr1_32253604_32255274	4	2	2	4	0	0	5	6	2	2	0	0	0	2	0	0	2	0	2	2	2	0	0	0	4	0	0	2	0	0	2	2	0	8	2	0	0	0	0	0	4	8	0	4	3	0	0	0	2
chr1_32279964_32280224	0	0	1	0	0	2	0	1	0	0	0	0	0	0	0	0	0	0	2	0	0	0	0	0	0	0	0	0	2	0	0	0	0	0	0	0	0	0	0	0	0	0	0	0	0	0	0	0	3
chr1_32280408_32280708	0	0	0	0	0	3	0	2	0	0	0	0	0	0	0	0	0	0	0	0	0	0	0	0	0	0	0	0	0	0	0	0	0	0	0	0	0	0	0	0	0	0	0	0	0	0	0	0	0
chr1_32281427_32281918	0	0	2	0	0	0	0	1	0	2	2	0	2	1	0	0	0	0	0	0	0	0	1	0	3	0	0	1	0	0	2	0	0	0	0	0	0	0	0	0	2	2	2	0	3	0	0	0	2
chr1_32326134_32326384	0	0	0	0	0	0	3	0	0	0	0	0	1	0	0	0	0	0	0	0	0	0	0	0	0	0	0	0	0	0	0	0	0	0	0	0	0	0	0	0	0	2	0	0	0	0	0	0	0
chr1_32334916_32335330	0	0	0	1	0	0	0	0	0	0	0	0	0	0	0	0	0	0	0	0	0	0	0	0	0	0	0	0	0	0	0	0	0	0	0	0	0	0	0	0	0	0	0	0	0	0	0	0	0
chr1_32390611_32391157	2	0	0	0	0	0	0	0	0	1	2	2	0	0	3	0	4	0	0	0	0	0	0	0	0	0	0	0	0	0	0	0	0	0	0	2	0	1	0	0	0	0	0	0	0	0	0	0	0
chr1_32403680_32404536	0	0	0	0	0	2	0	2	0	7	0	2	2	0	2	0	2	0	3	0	0	1	3	0	2	0	0	0	0	0	0	0	2	4	0	0	0	2	0	0	6	0	0	0	0	0	0	0	0
chr1_32405352_32405834	2	0	0	2	0	0	0	2	0	0	0	0	0	0	0	0	0	0	0	0	0	0	0	0	0	0	0	0	0	0	3	0	0	0	0	0	0	2	0	0	0	4	0	0	3	0	2	0	2
chr1_32409803_32410672	5	2	2	0	0	0	0	4	2	4	0	2	0	0	4	0	0	0	2	2	0	6	0	2	1	0	0	0	0	2	0	0	0	8	4	0	0	2	0	0	0	0	0	0	0	0	0	0	2
chr1_32420403_32420653	0	0	0	2	0	0	0	0	0	0	0	0	0	0	0	0	0	0	0	0	0	0	0	0	0	0	0	0	0	0	0	0	0	2	0	0	0	0	0	0	0	0	0	0	0	0	0	0	0
chr1_32429627_32430073	2	2	0	2	0	2	0	3	0	4	0	0	0	0	0	0	2	0	2	0	0	0	0	0	0	0	0	0	2	0	0	0	0	0	0	0	0	0	3	0	0	0	0	0	0	0	0	0	0
chr1_32443081_32443797	0	0	0	0	0	0	0	0	0	1	0	0	0	0	0	0	0	0	0	0	0	0	0	0	0	0	0	0	0	0	0	0	0	2	2	0	2	0	1	0	0	0	0	0	4	0	0	0	0
chr1_32454959_32455209	0	0	0	0	0	0	0	0	0	0	0	0	2	0	0	0	0	0	0	0	0	0	0	0	0	0	0	0	0	0	0	0	0	0	0	0	0	0	0	0	0	0	0	0	0	0	0	0	0
chr1_32469310_32470397	0	0	0	0	0	2	2	2	0	2	0	2	6	0	0	4	0	0	4	0	0	0	2	0	0	0	2	2	0	0	0	0	2	2	0	2	0	0	2	0	0	0	0	0	3	2	0	2	0
chr1_32478908_32479984	0	7	12	4	0	0	0	4	2	0	2	0	2	0	0	0	3	2	0	0	2	0	2	0	0	0	0	0	0	0	0	0	2	0	0	2	0	0	4	0	0	2	0	0	2	0	0	2	2
chr1_32480236_32480486	0	0	0	0	0	0	0	0	0	0	0	0	0	0	0	0	0	0	0	0	0	0	0	4	0	0	0	0	0	0	0	0	0	0	0	0	0	0	0	0	0	0	0	0	0	0	0	0	0
chr1_32526580_32526949	2	0	0	0	0	0	2	0	0	2	0	0	0	0	2	4	0	0	0	0	0	1	0	0	0	0	0	2	0	0	2	0	0	0	0	0	0	0	0	0	0	0	0	0	0	0	0	0	0
chr1_32527982_32528434	0	0	1	0	0	0	0	1	0	1	0	0	0	0	0	0	0	0	0	0	0	0	0	0	0	0	0	4	0	0	0	0	0	2	0	0	0	0	0	0	5	0	0	0	0	0	0	0	0
chr1_32538209_32539213	2	2	2	2	0	2	2	8	2	6	0	0	6	0	0	4	0	2	8	0	0	0	2	0	0	4	0	0	0	0	0	0	2	2	0	4	0	0	0	2	0	0	4	2	2	0	0	0	2
chr1_32566666_32566927	0	0	0	1	0	0	0	0	0	0	0	0	0	0	0	0	0	0	0	0	0	0	0	0	0	0	0	0	0	0	0	0	0	0	0	0	0	0	2	0	0	0	0	0	0	0	0	0	0
chr1_32570159_32570819	0	0	0	1	0	0	0	6	0	0	0	0	0	0	0	0	0	0	0	0	0	0	2	0	0	0	0	0	0	0	0	0	2	0	0	2	0	0	0	0	0	0	0	0	0	0	0	0	0
chr1_32572695_32574287	4	2	10	6	0	0	3	12	0	2	4	0	4	0	0	0	2	0	2	4	0	0	0	2	6	0	0	0	0	0	0	2	0	0	0	4	0	0	0	0	2	0	0	4	0	0	0	2	0
chr1_32574476_32575357	3	2	0	0	0	2	1	1	0	2	0	0	0	0	2	2	0	0	0	0	0	0	1	0	0	0	2	0	0	0	0	0	2	0	0	0	0	0	0	0	0	0	0	0	0	0	0	0	0
chr1_32575929_32576478	2	0	0	0	1	2	1	4	0	0	1	0	2	0	1	2	0	0	0	0	0	1	1	0	0	2	0	0	0	0	0	0	0	0	0	0	0	0	0	0	0	0	0	0	0	0	0	0	0
chr1_32577275_32577684	0	0	4	0	2	0	0	1	0	0	1	0	0	0	0	0	0	0	0	0	0	0	0	0	0	0	0	0	0	0	0	0	0	0	0	0	0	0	0	0	0	0	0	0	0	0	0	0	0
chr1_32598821_32599473	0	0	0	0	0	0	0	3	0	0	0	0	0	0	0	0	0	0	1	1	0	0	0	0	0	0	0	0	0	0	0	0	0	0	2	2	0	2	0	0	2	0	2	0	0	0	0	0	0
chr1_32610431_32610681	0	0	1	0	0	0	0	0	0	0	0	0	0	0	0	0	0	0	0	0	0	0	1	0	0	0	0	0	0	0	0	0	0	0	0	0	0	0	3	0	0	0	0	2	0	0	0	0	0
chr1_32644761_32646057	6	4	2	0	4	0	0	7	0	2	0	0	0	2	4	2	0	0	6	2	2	2	0	0	0	2	0	1	0	0	0	0	0	4	0	0	2	0	2	0	2	4	0	0	6	0	0	0	0
chr1_32670625_32671582	4	0	2	0	0	2	0	4	7	0	4	0	0	0	0	0	4	0	0	0	2	2	4	0	0	0	0	0	0	0	0	2	0	0	0	0	0	0	2	2	0	2	0	0	3	2	0	0	0
chr1_32681344_32681697	0	0	0	0	0	0	0	5	0	0	0	0	0	0	0	0	0	0	0	0	0	2	2	0	0	0	0	0	0	0	0	0	0	0	0	0	0	0	0	0	0	2	0	0	0	0	0	0	0
chr1_32687471_32688406	2	0	4	2	2	0	0	15	0	0	0	0	0	0	0	0	0	0	0	0	0	0	0	2	0	0	2	0	0	0	0	0	2	0	0	0	0	0	0	0	0	0	0	0	3	0	0	0	0
chr1_32705180_32705430	0	0	0	0	0	0	1	5	0	0	0	0	0	0	0	0	0	0	0	0	0	0	0	0	0	0	0	0	0	0	0	0	0	0	0	0	0	0	0	0	0	0	0	0	1	0	0	0	0
chr1_32705693_32706394	0	0	0	0	0	0	1	7	0	0	0	0	0	0	0	0	2	0	0	0	0	0	0	0	0	0	0	0	0	0	1	0	0	3	2	2	0	0	0	0	0	0	0	0	1	0	0	0	0
chr1_32713751_32714134	0	2	0	0	0	0	0	0	0	0	1	0	0	0	2	0	0	0	0	0	0	0	0	0	0	0	0	0	1	0	0	0	0	0	0	0	0	0	0	0	0	0	0	0	0	0	0	0	0
chr1_32757204_32758345	7	6	2	2	2	2	2	14	0	8	4	0	2	0	4	4	4	0	0	0	2	0	6	2	2	2	2	4	0	0	0	2	2	2	4	2	0	2	2	0	2	4	4	2	4	0	0	6	4
chr1_32781589_32782342	4	2	0	0	2	2	0	2	0	0	0	0	0	0	0	0	0	0	0	0	0	1	0	0	0	0	0	0	0	0	0	2	2	0	0	0	0	0	0	0	2	0	0	0	4	0	0	0	2
chr1_32798019_32798460	0	0	0	0	0	0	0	2	0	0	0	0	0	0	0	0	0	0	1	0	0	1	0	0	0	0	0	0	0	0	0	0	0	0	0	0	0	0	0	0	0	0	0	0	0	0	2	0	2
chr1_32800287_32800702	0	0	0	0	0	0	0	5	0	0	2	0	0	0	0	0	0	0	1	1	0	0	0	0	0	0	0	0	0	0	0	0	0	2	0	0	0	2	0	0	0	0	0	0	0	0	0	0	0
chr1_32800862_32802166	2	2	2	0	0	0	0	10	4	0	2	2	3	0	0	0	0	0	2	4	2	2	0	0	2	0	0	0	0	0	0	0	0	0	0	0	2	0	0	0	0	0	0	0	0	0	0	0	0
chr1_32802327_32802762	0	0	0	0	0	0	0	7	0	0	0	0	0	0	0	0	0	0	6	0	0	0	0	0	0	0	0	0	0	0	0	0	0	0	0	0	0	0	0	0	2	0	0	0	0	0	0	0	0
chr1_32808824_32809074	0	0	0	0	0	0	0	0	0	0	0	0	0	0	0	0	0	0	0	0	0	0	0	0	0	0	0	0	0	0	0	0	0	0	0	0	0	2	0	0	0	0	0	0	0	0	1	2	0
chr1_32816735_32817470	0	0	4	0	0	2	2	3	0	2	0	4	8	0	2	0	0	2	1	2	2	0	0	0	0	0	0	2	0	2	2	0	4	0	2	2	0	2	4	1	2	0	0	3	6	2	2	2	0
chr1_32826849_32827660	2	4	0	4	0	2	0	3	0	0	2	0	0	0	2	2	0	0	0	0	1	0	0	0	0	0	0	0	2	0	0	0	0	0	0	0	0	0	0	0	0	0	0	0	0	0	0	0	0
chr1_32859766_32860748	4	0	2	2	0	6	8	2	2	2	0	0	0	0	0	2	0	0	0	2	0	0	2	2	0	0	0	0	0	1	2	8	2	2	0	2	0	2	2	4	0	0	0	0	6	0	0	2	2
chr1_32866638_32866928	1	0	0	0	0	2	0	1	0	0	0	0	0	0	0	0	0	0	0	0	0	2	0	0	0	0	0	0	0	0	0	0	0	0	0	0	0	0	0	0	0	0	0	0	0	0	0	2	0
chr1_32879427_32879885	0	0	0	0	0	1	0	0	4	0	0	0	2	2	0	0	0	0	0	0	0	0	0	0	0	0	0	0	0	0	0	0	0	0	0	0	0	0	0	0	0	0	1	0	0	0	0	0	0
chr1_32903760_32904079	0	0	0	0	0	0	0	2	0	0	0	0	0	0	0	0	0	0	2	0	0	2	0	0	0	0	0	0	0	0	0	0	0	0	0	0	0	0	0	0	2	0	1	0	0	0	0	0	0
chr1_32913771_32914206	0	1	0	0	0	0	0	0	0	0	0	0	0	0	0	0	0	0	0	0	0	0	0	2	1	0	0	0	0	0	0	0	1	0	2	0	0	0	0	2	0	0	0	0	0	0	0	0	0
chr1_32924612_32924872	0	0	0	1	0	0	0	0	0	1	0	0	0	0	0	0	0	0	0	0	0	0	0	0	0	0	0	0	0	0	1	0	0	4	0	0	0	0	0	0	0	0	0	0	0	0	0	0	0
chr1_32930455_32930707	0	0	0	0	0	0	0	2	0	2	0	0	0	0	0	0	2	0	0	0	2	0	0	0	0	0	0	0	0	0	0	0	0	0	0	0	0	0	0	0	0	0	0	0	2	0	0	0	0
chr1_32936588_32937037	0	0	0	0	0	0	0	0	1	0	0	0	0	0	0	0	0	0	0	0	0	0	0	0	0	0	0	0	0	0	0	0	0	0	0	0	0	0	0	0	0	0	0	0	0	0	1	0	2
chr1_32957959_32958363	4	0	0	0	0	0	0	2	2	0	0	0	0	0	0	0	0	0	0	0	0	0	0	0	0	0	0	0	0	0	0	0	0	0	0	0	0	0	0	0	0	0	0	0	0	0	0	1	0
chr1_32959939_32960292	0	0	0	0	0	0	1	3	0	0	0	0	0	0	0	0	0	0	0	0	0	0	0	0	0	0	0	0	0	0	0	0	0	2	0	0	0	0	0	0	0	0	0	0	0	0	0	0	0
chr1_32965864_32966875	0	0	0	0	0	0	0	17	0	0	0	0	0	0	2	0	0	0	0	2	0	0	0	0	0	0	0	0	0	0	0	0	0	2	0	2	0	0	2	0	0	0	0	0	0	0	0	0	0
chr1_32986099_32986636	2	3	0	0	0	2	0	2	0	0	0	0	0	0	4	2	2	0	0	0	0	1	0	0	0	0	1	0	0	0	0	0	0	0	0	0	0	0	0	0	1	0	0	0	2	0	0	0	0
chr1_32987440_32987717	1	0	1	0	0	0	3	3	0	0	0	0	0	1	0	0	0	0	0	0	0	0	0	0	0	0	0	0	0	0	0	0	0	0	0	0	0	0	0	0	0	0	0	0	0	0	0	0	0
chr1_33002570_33002982	0	0	0	0	0	0	0	5	0	0	0	0	0	0	0	0	0	0	0	0	0	0	0	0	0	0	0	0	0	0	0	0	0	0	0	0	0	0	0	0	2	3	0	0	0	0	0	0	0
chr1_33003084_33003599	0	0	0	0	0	2	0	0	0	0	0	0	1	0	0	0	0	2	1	0	0	0	0	0	0	1	0	0	0	0	0	0	0	0	0	0	0	0	0	0	0	1	0	0	0	0	1	0	0
chr1_33004782_33006521	0	0	0	6	0	2	6	6	0	12	2	2	2	2	5	2	0	0	0	2	2	2	2	0	0	0	0	0	0	0	0	0	0	4	0	0	0	0	0	0	2	0	0	2	0	0	0	0	0
chr1_33009508_33009954	0	0	0	0	0	4	0	2	0	1	0	0	2	0	0	0	2	0	0	0	0	2	0	0	4	2	1	0	0	0	0	0	0	0	0	0	0	0	0	0	0	0	0	0	0	0	0	0	0
chr1_33057673_33057967	0	0	0	0	0	0	0	5	0	1	0	0	0	0	0	0	0	0	2	2	3	0	0	0	0	0	0	0	0	0	0	0	0	0	0	0	0	0	0	0	0	0	0	0	0	0	0	0	0
chr1_33077764_33078705	2	6	2	0	0	0	9	5	0	7	2	0	0	0	0	2	0	0	2	2	0	0	0	0	0	0	0	0	0	0	0	0	0	2	0	0	0	0	0	0	2	0	0	0	0	0	0	2	0
chr1_33079023_33079273	0	0	0	0	0	0	1	8	0	0	0	0	0	0	0	0	0	0	0	0	0	0	0	0	0	0	0	0	0	0	0	0	0	0	0	0	0	0	0	0	0	0	0	0	0	0	0	0	0
chr1_33101710_33102173	0	0	0	2	0	0	0	4	0	3	0	0	0	0	0	0	0	0	2	0	0	0	0	0	0	0	0	0	0	0	0	0	0	0	0	0	0	0	0	0	0	0	0	0	0	0	0	0	0
chr1_33107942_33108287	0	1	0	2	0	0	0	0	0	2	0	0	0	0	2	0	0	0	2	3	0	2	0	0	0	0	0	0	2	0	0	0	0	0	0	0	0	0	0	0	0	0	0	0	0	0	0	0	0
chr1_33109849_33110191	0	0	0	0	0	0	0	4	2	0	0	0	2	0	0	0	0	0	1	0	0	1	0	0	0	0	3	0	0	0	0	0	0	0	0	0	0	0	0	0	0	0	0	0	1	0	0	0	0
chr1_33110277_33110590	0	0	0	0	0	0	0	0	0	2	0	0	0	0	1	0	0	0	0	0	0	0	0	0	0	0	3	0	0	0	0	0	0	0	0	0	0	0	0	0	0	0	0	0	1	0	0	0	0
chr1_33110713_33111089	0	0	2	0	0	2	0	2	0	4	0	0	0	0	1	0	0	0	0	2	0	1	2	0	0	0	0	0	2	0	0	0	0	0	0	0	0	0	0	0	0	0	0	0	0	0	0	0	0
chr1_33115703_33117236	6	4	4	2	0	2	2	13	2	4	0	0	8	2	2	2	4	0	2	4	4	2	0	2	0	2	2	2	0	2	4	0	2	0	0	2	4	0	4	2	4	0	0	0	0	0	0	4	2
chr1_33119378_33119628	1	0	0	0	0	0	0	0	0	0	0	0	0	0	0	0	0	0	0	0	0	0	0	1	0	0	0	0	0	0	0	0	0	2	0	0	0	0	0	0	0	0	0	0	0	0	0	0	0
chr1_33166987_33167261	1	0	0	4	0	2	0	4	0	0	0	0	0	2	0	0	0	0	0	0	0	1	0	0	0	0	0	0	0	0	0	0	0	0	0	0	0	0	0	0	0	0	0	0	0	0	0	0	0
chr1_33168167_33169270	2	0	0	2	0	0	0	16	0	0	2	2	2	0	2	0	2	0	6	6	0	2	0	2	2	4	0	2	0	0	0	2	0	2	0	2	0	0	2	0	4	0	0	0	0	0	0	2	0
chr1_33177653_33178495	0	1	0	0	0	7	0	4	2	2	0	0	0	0	4	0	0	0	0	0	4	0	0	0	0	0	0	0	0	0	1	0	0	2	0	0	0	0	0	0	4	0	0	0	0	0	2	0	0
chr1_33181346_33181651	0	0	0	0	0	0	2	0	0	0	0	0	0	0	0	0	0	0	0	0	0	0	0	0	0	1	0	0	0	0	0	0	0	0	0	0	0	0	0	0	0	0	0	0	0	0	0	0	0
chr1_33182042_33182725	0	5	0	0	2	1	0	2	0	0	0	0	0	2	0	0	0	0	2	0	0	1	0	0	2	0	0	0	0	2	2	2	0	4	0	0	0	0	4	2	4	0	2	2	4	0	0	0	2
chr1_33190873_33191123	0	0	0	1	0	0	0	0	0	0	0	0	0	0	0	0	0	0	0	0	0	0	0	0	0	0	0	0	0	0	0	0	0	0	0	0	0	0	0	0	0	0	0	0	0	0	0	0	0
chr1_33219108_33219960	2	0	0	0	0	0	0	6	0	1	0	0	0	0	2	0	4	0	0	0	2	4	0	0	2	0	0	0	0	2	0	2	0	4	0	2	0	0	2	0	0	2	1	0	4	0	0	0	0
chr1_33220489_33220909	0	0	0	0	0	0	0	2	0	0	0	0	0	0	0	0	0	0	0	0	0	1	0	0	0	0	0	0	0	0	0	0	0	0	0	0	0	0	0	0	2	0	1	0	0	0	0	0	0
chr1_33221335_33221765	0	0	0	0	0	0	0	1	0	0	0	0	0	0	0	0	0	0	0	0	0	0	0	0	0	0	0	0	0	1	0	0	0	0	0	0	0	0	0	0	1	0	0	0	0	0	0	0	0
chr1_33222755_33223974	12	8	0	4	0	0	2	0	2	8	0	0	2	0	2	10	0	0	0	0	4	8	0	0	0	0	4	0	0	0	0	1	0	0	0	0	0	0	2	0	0	0	0	0	0	0	0	4	0
chr1_33224096_33224802	0	2	2	2	0	0	0	3	0	0	0	0	0	0	0	0	0	0	4	0	0	0	0	0	0	0	0	0	0	0	0	1	0	0	0	0	1	0	0	0	0	0	2	0	0	0	0	0	0
chr1_33225689_33226246	0	0	0	1	0	0	0	4	0	0	0	0	0	0	0	0	0	0	0	0	0	0	0	0	0	0	0	0	0	0	0	0	3	0	0	0	0	0	0	0	0	0	0	0	0	2	0	0	0
chr1_33226353_33227081	0	0	0	2	0	0	0	5	0	0	0	0	0	0	0	0	0	0	0	0	0	0	0	0	0	0	0	0	0	2	0	0	1	0	0	0	0	0	4	0	0	0	0	0	0	0	0	0	0
chr1_33228612_33229344	0	0	0	0	0	0	0	8	0	0	0	0	0	0	0	0	0	0	0	0	0	0	0	0	0	0	0	0	0	0	0	0	0	0	0	0	0	0	0	0	2	0	0	0	0	0	0	4	0
chr1_33235259_33235909	0	0	0	0	0	2	0	5	0	0	3	0	0	0	0	0	0	0	0	0	2	0	0	0	0	0	0	0	0	0	0	0	0	0	0	0	0	0	0	2	0	2	2	0	0	0	0	0	0
chr1_33237269_33238053	0	0	0	0	0	0	2	5	0	0	0	0	1	0	0	0	0	0	0	0	0	0	0	0	0	0	0	0	0	0	0	0	0	1	0	0	0	0	0	0	0	0	0	0	0	0	0	0	0
chr1_33238557_33238855	0	0	0	0	0	0	0	3	0	0	2	0	1	0	0	0	0	0	0	0	0	0	0	0	0	0	0	0	0	0	0	0	0	0	0	0	0	0	0	0	0	0	0	0	0	0	0	0	0
chr1_33246204_33246642	0	0	0	0	0	0	0	0	0	0	0	0	0	0	0	0	0	0	0	0	0	0	0	0	0	0	0	0	0	2	0	0	0	0	0	1	0	2	0	0	4	1	0	0	0	0	0	0	0
chr1_33269120_33269370	0	0	0	0	0	1	0	1	0	2	0	0	1	0	1	1	0	0	0	0	2	0	1	0	0	0	0	0	0	0	0	0	0	0	0	0	0	0	0	0	0	0	0	0	0	0	0	0	0
chr1_33282575_33284028	8	2	0	2	2	5	2	18	0	2	2	8	2	6	2	2	0	0	4	0	2	0	0	2	0	0	2	3	0	0	0	4	0	1	2	2	0	2	0	0	0	0	0	0	6	0	2	0	4
chr1_33337019_33337495	0	0	0	0	0	0	1	5	0	2	0	0	0	0	0	0	0	0	0	0	0	2	0	0	0	0	0	0	0	0	0	0	0	0	0	0	0	0	0	0	0	0	0	0	0	0	0	0	0
chr1_33338200_33338612	0	3	2	0	2	0	0	1	0	1	0	0	0	0	0	0	0	0	0	0	0	2	0	0	1	0	0	0	0	0	0	0	0	0	0	0	0	0	0	0	2	0	0	0	0	0	1	0	0
chr1_33342224_33342474	0	0	0	0	0	0	0	7	0	0	0	0	0	0	0	0	2	0	0	0	2	0	0	0	0	0	0	1	0	0	0	0	0	0	0	0	0	0	0	0	0	0	0	0	0	0	0	0	0
chr1_33352111_33352622	2	0	0	3	0	0	2	7	0	0	0	2	0	0	2	0	0	0	2	2	0	2	0	0	0	0	0	0	0	0	0	0	0	0	0	0	0	0	0	0	0	0	0	0	0	0	0	0	0
chr1_33358274_33359332	4	4	6	2	2	2	7	12	2	0	0	0	2	2	4	2	2	0	2	6	0	2	2	0	2	0	0	2	0	0	0	0	0	2	0	0	0	0	0	0	0	0	2	0	4	2	0	0	0
chr1_33362933_33363183	0	0	0	0	0	0	0	0	0	0	0	0	0	0	0	0	0	0	0	0	0	0	0	0	0	0	0	0	0	0	0	0	0	0	4	0	0	0	0	0	2	0	0	0	0	0	0	0	0
chr1_33366779_33367404	0	0	0	0	0	2	0	7	0	0	0	0	0	0	2	0	0	0	0	0	0	1	0	0	0	0	0	0	0	0	0	0	0	0	2	0	2	0	0	0	2	2	0	0	0	0	2	0	0
chr1_33371876_33372126	0	0	1	0	0	0	0	5	0	0	0	0	0	0	0	0	0	0	0	0	0	2	0	0	0	0	0	0	0	0	0	0	0	0	0	0	0	0	0	0	0	0	0	0	0	0	0	0	0
chr1_33390296_33391005	0	0	0	0	0	1	0	3	0	0	0	0	0	0	0	0	0	0	0	0	0	1	0	0	0	0	0	0	0	0	0	0	0	0	0	8	0	0	0	0	2	0	1	0	0	0	0	0	0
chr1_33401291_33401541	0	0	0	0	1	0	1	4	0	0	0	0	0	0	0	0	0	0	0	0	0	0	0	0	0	0	0	0	0	0	0	0	0	0	0	0	0	0	0	0	0	0	0	0	0	0	0	0	0
chr1_33405697_33407911	12	6	5	6	0	8	3	28	2	12	10	2	0	2	0	5	0	0	6	8	0	6	2	0	2	2	0	6	0	0	0	0	0	0	0	0	0	0	1	0	0	0	0	0	0	0	0	0	0
chr1_33412085_33412335	0	0	0	0	0	1	0	3	0	1	0	0	0	0	0	0	0	0	0	3	0	0	0	0	0	0	0	0	0	0	0	0	0	0	0	0	0	0	0	0	0	0	0	0	0	0	0	0	0
chr1_33413156_33413650	0	4	0	0	0	2	3	1	0	2	0	0	0	0	0	0	2	0	0	0	0	0	0	0	0	0	0	0	0	0	0	0	0	0	0	0	0	0	0	0	2	0	0	0	2	0	0	0	0
chr1_33424178_33424618	0	2	3	0	0	0	1	5	0	0	0	0	0	0	0	0	0	0	0	0	0	0	0	0	0	0	0	0	0	0	0	0	0	0	0	0	0	0	0	0	0	0	0	0	2	0	0	0	0
chr1_33428828_33429989	4	0	0	2	0	0	2	12	4	4	0	0	1	0	3	0	0	0	0	4	0	0	0	0	0	0	0	0	0	0	0	0	0	2	0	0	0	0	2	0	0	0	0	0	0	0	2	0	2
chr1_33430125_33430926	0	0	0	0	0	2	0	11	0	2	0	4	2	2	0	0	4	0	4	2	0	0	0	0	2	0	0	0	0	0	4	0	0	2	0	0	0	0	2	0	2	0	0	0	0	0	2	0	0
chr1_33435194_33435444	0	0	0	0	0	0	0	0	0	0	0	0	0	0	0	0	0	0	0	0	0	0	0	0	0	0	0	0	0	0	0	0	0	0	0	2	0	0	0	1	0	2	0	0	0	2	0	0	0
chr1_33436571_33436879	0	0	0	0	0	0	1	6	1	0	0	0	0	0	0	0	0	0	1	0	0	0	0	0	0	0	0	0	0	0	0	0	0	0	0	0	0	0	0	0	0	0	0	0	1	0	0	0	0
chr1_33438420_33439587	2	0	2	0	0	0	0	8	2	0	2	0	2	0	2	4	1	0	4	0	2	0	0	2	0	0	0	2	2	0	0	0	0	0	0	4	0	0	0	0	0	0	2	0	2	2	0	0	0
chr1_33443114_33443656	0	0	0	0	0	0	1	0	0	0	0	0	0	0	0	0	0	0	0	0	0	0	0	0	0	0	0	0	0	0	0	2	0	2	4	0	0	2	0	0	6	2	0	6	0	2	0	0	2
chr1_33450244_33450505	0	0	0	0	0	0	0	1	0	0	0	0	0	0	0	0	0	0	0	0	0	0	0	0	0	0	0	0	0	0	0	0	0	0	0	0	0	0	0	0	0	0	1	0	0	0	0	0	0
chr1_33454658_33455162	0	0	0	0	1	0	0	0	0	0	0	0	0	0	0	0	0	0	0	0	0	0	0	0	0	0	0	0	0	0	0	0	0	0	0	0	2	0	0	0	0	0	0	0	0	0	0	0	0
chr1_33456338_33456863	0	0	0	0	0	0	1	4	0	0	0	0	0	0	0	2	0	0	0	0	0	0	0	0	0	0	0	0	0	0	0	1	0	0	0	0	0	0	0	0	0	0	0	4	0	0	2	0	0
chr1_33457854_33458444	0	2	4	0	0	4	0	2	2	6	4	0	3	0	0	2	0	0	0	0	0	0	0	0	0	0	0	0	0	0	0	1	0	0	0	4	0	0	2	0	0	0	0	0	2	0	0	0	0
chr1_33472904_33473487	0	0	0	0	0	0	0	0	0	0	0	0	0	0	0	0	0	0	0	0	0	0	0	0	0	0	0	0	0	0	0	2	0	0	0	0	0	1	0	0	0	0	2	0	2	0	2	0	0
chr1_33501646_33502856	6	0	0	0	0	0	0	6	2	4	2	0	0	0	2	0	0	0	4	0	0	0	0	0	2	0	2	0	0	0	2	0	0	2	0	10	0	0	0	0	2	4	0	0	0	0	4	8	0
chr1_33510480_33510776	0	0	2	0	0	2	1	0	0	0	0	0	1	0	2	2	0	0	0	0	0	1	0	0	0	0	0	0	0	0	0	0	0	0	0	0	0	0	0	0	0	0	0	0	0	0	0	3	0
chr1_33516257_33516655	0	0	1	2	0	0	0	0	1	2	0	0	0	0	0	1	0	0	0	0	0	0	0	0	0	0	0	0	0	0	0	0	0	0	0	0	0	0	0	0	0	0	2	0	2	4	0	0	0
chr1_33518918_33519168	0	0	0	1	0	0	0	0	0	1	0	0	0	0	0	1	0	0	0	0	0	0	0	1	0	0	0	0	0	0	0	0	0	0	0	0	0	0	0	0	0	0	0	2	0	0	0	0	0
chr1_33522630_33522886	0	0	0	0	0	0	0	0	0	0	0	0	0	0	0	0	0	0	0	0	0	0	0	0	0	0	0	0	0	0	0	0	0	0	0	0	0	0	0	0	0	0	0	0	0	0	0	0	0
chr1_33529509_33529908	0	0	0	0	0	0	2	0	0	2	0	0	0	0	0	2	0	0	0	0	0	0	0	0	0	0	0	2	0	0	0	0	0	0	0	2	0	0	0	0	2	0	0	0	0	0	0	0	0
chr1_33530972_33531647	1	0	1	0	0	0	4	2	0	1	0	0	0	4	0	2	0	0	0	0	0	0	0	2	0	0	0	0	0	0	0	0	0	4	0	0	0	0	0	0	0	0	0	0	0	0	0	0	0
chr1_33546380_33547001	4	0	0	4	2	0	2	5	0	0	0	0	4	0	0	0	0	0	0	0	0	0	0	4	2	0	0	0	0	0	0	0	0	2	2	2	0	2	0	0	2	0	0	0	0	0	0	5	0
chr1_33592536_33593304	4	0	0	0	0	0	2	4	0	0	2	2	2	2	1	2	0	1	6	2	0	2	0	0	0	0	0	0	0	0	0	0	0	2	0	2	0	0	0	0	2	1	0	0	0	0	0	0	0
chr1_33594298_33594583	1	0	1	0	1	0	0	1	2	1	0	0	0	0	0	0	0	0	1	0	0	1	0	0	0	0	0	0	3	0	0	0	0	0	0	0	0	0	0	0	0	0	0	0	0	0	0	0	0
chr1_33646245_33647101	0	0	0	2	0	0	0	4	4	2	0	0	0	4	0	0	0	0	0	0	2	4	0	0	0	0	0	0	0	0	0	0	0	0	2	0	2	4	2	0	0	2	4	2	2	0	0	6	0
chr1_33647192_33647972	1	0	3	0	0	0	1	0	0	0	0	0	0	0	0	0	2	0	0	0	0	1	0	0	0	0	0	0	0	0	0	0	0	0	0	0	0	0	0	0	0	0	0	0	2	0	0	2	0
chr1_33654172_33654624	0	0	0	0	0	0	0	0	0	0	0	0	0	0	0	0	0	0	0	0	0	0	0	0	0	0	0	0	0	0	0	0	0	0	0	0	0	0	0	2	0	0	0	0	3	0	0	0	0
chr1_33684442_33684733	0	0	0	0	0	0	0	0	0	0	0	0	0	0	0	0	0	0	0	0	0	0	0	0	0	0	0	0	0	0	0	0	0	0	0	0	0	0	0	0	0	0	0	2	0	0	0	0	0
chr1_33685326_33685970	0	0	0	0	0	0	0	0	0	0	0	0	0	0	0	0	0	0	2	0	0	0	0	0	0	0	0	0	0	0	0	6	0	1	0	0	0	2	6	0	0	2	0	2	0	0	0	0	2
chr1_33686525_33687228	0	0	0	0	0	0	0	2	2	1	0	3	0	1	0	0	0	0	0	0	0	0	0	0	0	0	0	0	0	0	0	0	0	0	0	2	0	4	2	0	0	2	3	0	2	0	0	3	0
chr1_33697661_33697911	0	0	0	0	0	0	0	0	0	0	0	0	0	0	0	0	2	0	0	0	0	0	0	0	0	0	0	0	0	0	0	2	0	0	0	0	0	0	0	0	0	0	0	0	0	0	0	1	0
chr1_33700815_33701537	0	0	0	0	0	0	0	0	0	0	0	0	0	0	0	0	0	0	0	0	0	0	0	0	0	0	0	0	0	0	0	0	0	0	0	0	0	2	0	0	2	0	0	0	0	2	0	0	0
chr1_33709644_33710588	0	0	0	0	0	0	0	4	0	0	1	0	0	0	2	0	0	0	2	0	0	0	0	0	0	0	0	0	0	0	0	1	0	2	0	4	0	0	0	0	0	2	0	1	2	5	2	0	0
chr1_33713585_33714277	0	0	0	0	0	0	1	0	0	0	0	0	0	0	0	0	0	0	0	0	2	0	0	0	0	0	0	0	0	0	0	0	0	2	0	0	0	0	2	0	0	0	0	2	0	0	2	0	0
chr1_33720988_33721367	0	0	0	0	0	0	0	0	0	1	0	0	0	0	0	0	0	0	0	0	0	0	0	0	0	0	0	0	0	0	0	0	0	0	0	0	0	0	0	0	2	0	0	0	0	0	0	0	0
chr1_33722037_33722386	0	0	0	0	0	0	0	0	4	0	0	0	4	2	0	0	0	0	0	0	0	0	0	0	0	0	0	2	0	0	2	0	0	0	0	0	0	0	0	0	0	0	0	0	0	0	0	0	0
chr1_33746797_33747047	2	0	0	1	0	1	0	0	0	0	0	0	0	0	2	0	0	0	0	0	0	0	0	0	0	0	0	0	0	0	0	0	0	0	0	0	0	0	0	0	0	0	0	0	0	0	0	0	0
chr1_33761221_33761570	0	0	0	0	2	0	0	0	0	0	0	0	0	0	0	0	0	0	0	2	0	0	0	2	0	0	0	0	0	0	0	0	0	0	0	0	0	0	0	0	0	0	0	0	0	0	0	0	0
chr1_33764364_33764636	0	0	0	0	0	2	0	0	0	2	1	0	0	0	0	2	0	0	0	0	0	0	0	0	0	0	0	0	0	0	0	0	0	0	0	0	0	0	0	0	0	0	0	0	0	0	0	0	0
chr1_33772566_33772884	0	1	0	0	0	3	0	0	0	1	0	0	0	0	0	2	0	0	0	0	0	1	0	0	0	0	0	0	0	0	0	0	0	2	0	0	0	0	0	0	0	0	0	0	0	0	0	0	0
chr1_33774045_33774489	0	0	0	0	0	0	0	0	1	2	0	2	1	5	2	3	4	0	1	6	0	0	1	0	0	0	0	0	0	0	0	0	0	0	0	0	0	0	0	0	0	0	0	0	0	0	0	0	0
chr1_33779318_33779712	0	0	0	0	0	0	0	0	0	0	0	0	0	0	0	0	0	0	0	0	0	0	0	0	0	0	0	0	0	0	0	0	0	2	0	0	0	0	0	0	2	0	0	0	0	2	0	0	0
chr1_33793234_33793748	2	0	0	0	0	2	0	0	0	0	0	0	0	0	0	0	0	0	0	0	0	1	0	0	0	0	0	0	0	0	0	0	0	0	0	0	2	2	0	0	0	0	0	0	0	0	0	2	0
chr1_33804085_33804874	0	0	0	0	0	0	0	4	0	0	0	0	4	2	0	0	0	0	0	0	0	0	0	0	2	0	0	0	0	0	0	0	0	0	0	6	2	2	2	0	2	0	4	2	0	2	0	1	0
chr1_33814854_33815907	4	3	2	0	0	2	4	4	0	0	0	0	3	2	0	4	4	0	0	0	2	4	0	0	0	0	0	2	0	0	0	6	1	0	0	0	0	2	2	1	0	2	3	0	2	0	0	0	0
chr1_33815972_33816222	0	1	0	0	0	0	0	0	0	0	0	0	1	0	0	0	0	0	0	0	0	0	0	0	0	0	0	0	0	0	0	0	1	0	0	0	0	0	0	0	0	0	1	0	0	0	0	2	0
chr1_33833551_33833871	2	3	2	0	0	0	0	0	0	2	0	0	0	0	0	0	0	0	0	0	0	0	0	0	0	0	0	0	0	0	0	0	0	0	0	0	0	0	0	0	0	0	0	0	0	0	0	0	0
chr1_33842850_33843100	0	0	0	0	0	1	0	0	0	0	0	0	0	0	0	0	0	0	0	0	0	0	0	0	0	0	0	0	0	0	0	0	0	1	0	0	0	0	1	0	0	0	0	0	0	0	0	0	0
chr1_33896106_33897065	4	2	4	2	0	4	2	4	0	2	0	4	2	2	10	2	2	4	0	0	0	2	0	2	0	2	0	0	0	0	0	0	0	2	6	3	0	0	0	0	2	6	0	2	0	0	0	2	0
chr1_33899480_33899776	0	0	0	0	0	0	0	0	0	0	0	0	0	0	0	0	0	0	0	0	0	0	0	0	0	0	0	0	0	0	0	0	0	0	0	0	0	0	0	0	0	0	0	0	0	0	2	0	0
chr1_33937868_33938440	0	0	0	2	1	1	2	2	0	4	0	0	2	0	0	0	0	4	0	0	1	0	2	2	2	2	0	0	0	0	0	2	0	0	0	0	0	0	4	0	0	0	0	2	0	0	0	2	0
chr1_34258245_34258508	0	0	0	0	0	0	0	0	0	0	0	0	0	0	0	0	4	0	0	0	0	0	0	0	0	2	0	0	0	0	0	0	0	0	0	0	0	0	0	0	0	0	0	6	0	0	0	0	0
chr1_34494028_34494800	1	0	0	1	0	0	0	2	0	0	0	0	0	0	6	0	0	0	0	2	0	0	0	0	0	0	0	0	0	0	0	0	0	0	2	4	0	1	0	0	2	0	0	0	0	0	0	0	0
chr1_34535615_34536271	0	0	0	0	0	0	0	4	0	0	4	0	0	0	0	0	0	0	6	2	0	0	0	2	0	0	0	0	0	0	0	0	0	0	0	0	0	0	0	0	2	0	0	0	0	0	2	0	1
chr1_34628656_34628916	0	0	0	0	0	0	0	0	0	0	0	0	0	0	0	0	0	0	0	4	0	0	0	0	0	0	0	0	0	0	0	1	0	2	0	0	0	0	0	0	0	1	0	0	0	0	0	0	0
chr1_35208249_35208639	0	0	0	0	0	5	0	0	0	2	2	0	0	0	0	0	0	0	1	0	0	0	0	0	0	0	0	0	0	0	0	0	0	0	0	0	0	0	0	0	0	0	0	0	0	0	0	0	0
chr1_35220771_35221321	0	0	0	0	0	2	0	3	0	3	0	0	0	0	0	0	1	0	2	2	0	0	2	0	0	0	0	0	0	0	0	0	0	2	0	0	2	0	0	0	0	0	0	0	0	0	0	0	0
chr1_35232642_35232892	0	0	0	1	0	0	0	0	0	0	0	0	0	0	0	0	0	0	0	0	0	0	0	0	0	0	2	0	0	0	0	0	0	0	0	0	0	0	0	0	5	0	0	0	0	0	0	0	0
chr1_35245750_35246015	0	0	0	0	0	0	0	0	0	0	0	0	0	0	0	0	0	0	0	0	0	0	0	0	0	0	0	0	0	0	0	0	0	2	0	0	0	0	0	0	0	0	0	0	0	0	0	0	0
chr1_35247265_35247544	0	0	0	0	0	0	0	0	0	0	0	0	0	1	0	0	0	0	0	0	0	0	0	0	0	0	0	0	0	0	0	0	0	0	0	0	0	0	0	0	0	0	0	0	0	0	0	0	0
chr1_35247706_35247962	0	0	0	0	0	0	1	0	0	0	0	0	0	1	0	0	0	0	0	0	0	0	1	0	0	0	0	0	0	0	0	0	0	0	0	0	0	0	2	0	0	0	0	0	0	0	0	0	0
chr1_35252073_35252443	0	0	0	1	0	0	0	4	0	0	0	0	0	0	0	0	0	0	0	0	0	0	0	0	0	0	2	0	0	0	0	0	0	0	0	0	0	0	0	0	0	0	0	0	0	0	0	0	0
chr1_35253632_35254057	0	0	2	0	0	0	0	2	2	0	1	0	0	0	0	0	0	0	0	1	0	0	0	0	0	0	0	0	0	0	0	0	0	0	0	0	0	0	0	0	0	0	0	0	0	0	0	0	0
chr1_35274092_35274379	0	0	0	0	0	0	0	2	0	0	0	0	0	1	0	2	0	0	0	0	0	0	0	0	0	0	0	0	0	0	0	0	0	0	0	0	0	0	0	0	0	0	0	0	0	0	2	0	0
chr1_35297558_35297833	0	0	0	0	0	0	0	2	0	0	0	2	0	0	0	0	0	0	0	0	2	0	0	0	1	0	0	0	0	0	0	0	0	0	0	0	0	0	0	0	0	0	0	0	0	0	0	0	0
chr1_35309695_35310666	0	0	0	0	0	0	0	0	0	7	1	0	0	0	0	0	0	0	0	0	0	0	0	0	0	4	0	0	0	0	0	0	0	0	0	1	0	0	0	0	0	0	2	0	2	0	0	0	0
chr1_35311094_35311466	0	0	0	0	0	0	0	0	0	0	1	0	0	2	0	0	0	0	0	0	0	0	0	0	0	0	0	0	0	2	0	0	0	2	0	5	0	4	0	0	0	0	0	0	0	0	0	0	0
chr1_35318201_35318800	2	0	0	0	0	0	2	2	0	2	2	0	1	2	0	0	0	0	0	0	0	0	0	0	3	0	0	0	0	3	2	0	0	1	2	0	0	0	0	0	0	0	0	0	0	0	0	0	0
chr1_35325016_35325678	1	0	0	0	0	0	0	8	0	0	0	0	0	0	0	2	4	0	0	0	0	0	0	0	0	0	0	4	2	0	0	0	2	0	3	0	2	2	0	0	2	0	0	0	0	0	0	2	0
chr1_35331164_35331745	0	0	1	1	0	0	0	2	0	1	0	0	0	0	0	0	0	0	0	0	0	1	0	0	2	1	0	0	0	0	0	0	0	0	0	0	1	0	0	0	1	0	0	0	0	0	0	0	0
chr1_35331820_35332421	2	0	0	0	0	0	0	0	0	2	0	0	0	0	0	0	0	0	0	0	0	2	0	0	2	0	0	0	0	0	0	0	0	0	0	2	0	0	0	0	1	0	0	0	2	0	0	2	0
chr1_35351047_35351640	0	0	0	0	0	2	0	3	4	3	0	0	1	0	4	0	0	0	0	0	0	0	0	0	3	0	0	0	0	0	0	0	0	0	0	2	0	0	0	0	0	0	0	0	2	0	4	4	0
chr1_35384877_35385390	0	0	0	0	0	4	0	4	0	0	0	0	0	0	3	0	0	0	0	2	1	2	0	0	0	0	0	0	0	0	0	0	0	0	0	0	0	0	0	0	0	0	0	0	0	0	0	0	0
chr1_35394381_35394650	0	0	0	0	0	2	0	1	0	0	0	2	0	0	0	0	0	0	3	0	0	0	0	1	1	0	0	0	0	0	0	0	0	0	0	0	0	0	0	0	0	0	0	0	0	0	0	0	0
chr1_35394876_35395240	0	0	0	0	0	3	0	1	0	0	0	0	3	0	0	0	0	0	1	0	0	1	0	0	0	0	0	0	0	0	0	0	0	0	0	0	0	0	0	0	0	0	0	0	0	0	0	0	0
chr1_35395698_35396117	2	0	0	0	0	0	0	3	0	0	0	0	2	0	0	0	1	0	0	0	0	0	0	0	0	0	0	1	0	0	0	0	0	0	0	0	0	0	0	0	0	0	0	0	0	0	0	0	0
chr1_35411700_35412349	0	0	0	0	0	0	0	5	0	0	0	0	0	0	0	0	0	0	0	0	0	0	0	0	0	0	0	0	0	0	0	0	0	0	2	8	0	0	0	0	0	0	0	2	0	0	0	0	0
chr1_35432045_35432424	2	2	0	0	0	2	0	3	0	0	0	0	1	0	0	0	0	0	0	0	0	0	0	0	0	0	0	0	0	0	1	0	0	0	0	0	0	0	0	0	0	0	0	0	0	0	0	0	0
chr1_35433900_35434532	3	3	0	0	0	2	6	5	0	2	0	0	0	0	4	2	0	0	3	1	0	3	8	0	0	0	0	0	2	0	0	0	0	0	0	0	0	0	0	0	0	0	0	0	0	0	0	0	0
chr1_35450293_35450642	0	3	0	0	0	0	0	0	0	4	1	0	0	0	0	0	0	0	2	0	0	0	0	0	0	0	0	0	0	0	0	0	0	0	0	0	2	0	0	0	0	0	0	0	0	0	0	2	0
chr1_35464994_35465275	6	0	0	0	0	1	0	2	0	0	0	0	0	0	0	0	1	0	0	0	0	1	0	0	0	0	0	2	0	0	0	0	0	0	0	0	0	0	0	0	0	0	0	0	0	0	0	0	0
chr1_35497068_35497954	5	4	4	5	0	5	4	6	2	8	0	0	4	1	0	6	6	0	2	0	0	0	0	0	2	0	2	1	2	2	0	0	2	2	0	0	0	2	2	0	1	0	2	2	0	0	2	9	4
chr1_35542955_35543478	3	4	0	3	0	0	0	2	0	0	0	0	0	0	0	0	0	0	2	6	0	2	0	0	0	0	0	2	0	0	0	0	0	0	0	0	0	0	0	0	0	0	0	0	0	0	0	0	0
chr1_35544419_35545465	2	1	2	0	8	0	2	7	3	3	1	0	4	0	0	2	0	0	1	2	4	9	0	0	0	2	0	0	0	0	0	0	0	2	0	0	0	0	0	0	0	0	2	0	0	0	0	2	2
chr1_35558543_35558882	0	0	0	0	0	1	1	2	3	2	0	0	0	0	0	0	0	0	0	0	0	0	0	0	0	0	0	0	0	0	0	1	0	0	0	0	0	0	0	0	0	0	0	0	0	0	0	0	0
chr1_35582258_35582508	0	1	0	1	0	1	0	0	0	3	1	0	0	0	0	0	1	0	0	2	0	0	0	1	0	0	0	0	0	0	0	0	0	0	0	0	0	0	0	0	0	0	0	0	0	0	0	0	0
chr1_35586263_35586513	0	0	0	1	2	0	0	0	0	1	0	0	0	0	0	0	0	0	0	0	0	0	0	0	0	0	0	0	0	0	0	0	0	0	0	0	0	0	0	0	1	0	0	0	0	0	0	0	0
chr1_35628160_35628410	0	0	0	0	0	0	0	1	0	0	0	0	0	0	0	0	0	0	0	0	0	0	0	0	0	0	0	0	0	0	0	0	0	0	0	0	0	0	0	0	0	0	1	0	0	0	0	0	0
chr1_35634108_35634358	0	0	0	0	0	0	0	3	0	0	0	0	0	2	0	0	0	0	0	0	0	2	0	0	0	0	0	0	0	0	0	0	0	0	0	0	0	0	0	0	0	0	0	0	0	0	0	0	0
chr1_35642142_35642686	4	0	0	0	0	0	1	7	2	2	0	0	0	0	0	0	0	0	0	0	0	0	0	1	0	0	0	0	0	0	0	0	0	0	0	0	0	0	0	0	2	0	0	0	0	0	0	0	0
chr1_35646767_35647017	1	0	0	0	0	0	0	8	0	0	0	0	0	0	0	0	0	0	0	0	0	0	0	0	0	0	0	0	0	0	0	0	0	0	1	0	0	0	0	0	0	0	0	0	0	0	0	0	0
chr1_35648338_35648602	0	0	0	0	0	0	0	4	0	0	0	0	0	0	0	0	0	0	0	0	0	0	0	0	0	0	1	0	0	0	0	1	0	0	0	0	0	0	0	0	0	0	0	0	0	0	0	2	0
chr1_35648666_35648916	0	0	0	0	0	0	0	0	0	0	0	0	0	0	0	0	0	0	0	0	0	0	0	0	0	0	0	0	0	0	0	1	0	0	0	0	0	0	0	0	0	0	0	0	1	0	0	1	0
chr1_35651768_35652130	0	0	4	0	2	6	0	0	0	0	0	0	0	0	0	0	0	0	0	0	0	0	1	0	0	0	0	0	0	0	0	0	0	0	0	0	0	0	0	0	0	0	0	0	0	0	0	0	0
chr1_35657316_35659658	8	10	8	6	0	2	6	10	3	2	4	0	2	2	4	0	0	4	6	2	8	0	6	2	0	0	0	2	0	2	0	2	4	2	4	2	2	4	0	0	4	0	0	0	3	2	0	0	2
chr1_35659816_35660088	2	0	1	2	0	0	0	1	1	1	0	0	0	1	0	0	0	0	0	0	0	0	0	0	0	0	0	0	0	0	0	0	0	0	0	0	0	0	0	0	0	0	0	0	0	0	0	0	0
chr1_35660370_35660867	0	0	0	2	0	0	0	5	0	0	0	0	0	3	0	0	0	0	0	0	0	0	1	0	0	0	0	0	0	0	0	0	0	0	1	0	0	0	0	0	0	0	0	0	0	0	0	0	0
chr1_35664274_35665129	2	0	0	2	0	6	2	4	0	6	4	0	0	0	0	0	0	0	0	2	2	0	2	0	2	0	2	1	0	0	0	0	0	0	0	0	0	0	0	0	0	0	0	0	0	0	0	0	0
chr1_35685107_35685501	3	0	0	0	0	0	4	3	0	0	2	0	0	0	0	1	0	0	0	0	0	0	0	0	0	0	1	0	0	0	0	0	0	0	0	0	0	2	0	0	0	0	0	0	0	0	0	0	0
chr1_35733989_35734789	0	1	0	0	0	2	0	3	2	2	2	0	2	0	0	0	2	0	2	2	0	2	0	0	0	0	0	0	0	0	0	0	4	0	2	2	0	4	0	0	2	2	0	0	2	2	0	0	0
chr1_35844865_35845691	0	2	4	2	0	7	5	0	0	2	0	0	0	0	0	0	0	0	4	3	0	0	0	0	0	0	0	0	0	0	0	0	0	0	0	0	0	0	0	0	0	0	0	0	0	0	0	0	0
chr1_35896610_35896860	0	0	0	0	0	0	0	0	0	0	0	0	0	0	0	0	0	0	0	0	0	0	0	0	0	0	0	0	0	0	0	0	0	0	0	0	0	0	0	0	1	0	0	0	0	0	0	0	0
chr1_35901675_35901925	0	0	0	0	0	0	0	0	0	0	0	0	0	0	0	0	0	1	0	0	0	0	0	0	0	0	0	0	0	0	0	0	0	0	5	0	0	0	0	0	0	0	0	0	0	0	0	0	0
chr1_35916626_35916882	0	0	0	0	0	1	0	0	0	0	0	0	0	0	0	0	0	0	0	0	0	0	0	0	0	0	0	0	0	0	0	0	0	0	0	0	0	0	0	0	0	0	0	0	0	0	0	0	0
chr1_35940879_35941520	0	0	0	0	0	0	0	0	1	0	0	0	0	0	2	0	0	0	5	0	0	0	0	0	0	0	0	0	0	0	0	0	0	0	0	2	2	0	0	0	0	0	2	0	5	1	2	2	2
chr1_35953126_35953376	0	0	0	0	0	0	0	0	0	0	0	0	0	0	0	0	0	0	0	0	0	0	0	0	0	0	0	0	0	0	0	0	0	0	0	0	0	0	0	0	0	0	0	2	0	0	0	0	0
chr1_35965496_35965746	0	0	0	0	0	0	0	0	0	0	0	0	0	0	0	0	0	0	0	0	0	0	0	0	0	0	0	0	0	0	0	0	1	0	0	0	0	1	0	0	0	0	0	0	0	0	0	0	0
chr1_35972136_35972386	0	0	0	0	0	0	0	0	0	0	0	0	0	0	0	0	0	0	0	0	0	0	0	0	0	0	0	0	0	0	0	0	0	0	0	0	0	0	0	0	1	0	0	0	0	0	0	0	0
chr1_36022524_36023628	3	0	0	0	0	0	3	7	0	4	2	0	0	0	6	0	0	0	0	2	2	0	0	0	0	2	0	0	0	0	2	4	2	6	0	6	0	2	6	4	4	2	4	0	10	8	0	0	4
chr1_36030260_36030634	0	0	0	0	0	0	0	0	0	0	0	0	0	0	2	0	0	0	0	0	0	0	0	0	0	0	0	0	0	0	0	0	0	0	0	0	0	0	0	0	0	0	0	0	0	2	0	0	2
chr1_36036274_36036827	5	0	0	0	0	2	0	0	0	2	2	0	0	0	0	0	0	0	0	0	0	0	0	0	0	0	0	0	0	0	0	0	0	0	0	2	0	0	0	2	0	0	0	0	0	0	0	0	0
chr1_36039014_36039406	0	0	0	0	0	0	0	1	0	0	0	0	0	0	0	0	0	0	0	0	0	0	0	0	0	0	0	0	0	0	0	0	0	0	0	0	0	0	0	0	0	0	0	2	0	0	0	0	2
chr1_36040574_36040941	0	0	0	0	0	0	0	1	0	0	0	0	0	0	0	0	0	0	0	0	0	0	0	0	0	0	0	0	0	0	0	0	0	2	0	0	0	0	0	0	0	0	0	0	0	0	0	0	1
chr1_36054802_36055052	0	7	0	0	0	0	0	0	0	0	0	0	4	0	0	0	0	0	0	0	0	0	0	0	0	0	0	0	0	0	0	0	0	0	0	0	0	0	0	0	0	0	0	0	0	0	0	0	0
chr1_36106724_36107827	2	6	0	0	2	1	2	5	5	0	0	0	4	0	0	0	0	0	0	2	0	6	2	0	2	0	0	0	0	4	2	0	8	4	0	0	2	1	0	0	0	0	0	2	0	0	0	0	0
chr1_36172854_36173858	0	4	0	2	4	2	2	4	2	8	0	0	0	3	0	4	0	2	0	2	2	0	0	6	0	0	0	0	0	0	0	2	1	2	1	0	0	4	0	0	2	0	0	2	0	0	0	0	0
chr1_36181050_36181481	0	0	0	1	1	0	0	3	0	2	0	0	0	0	0	0	1	0	0	0	1	0	0	0	0	0	0	0	0	0	0	0	0	1	0	0	0	0	2	0	0	0	0	0	0	0	0	0	0
chr1_36184533_36185026	1	0	0	0	1	0	0	4	0	0	1	0	0	0	2	2	0	1	0	0	0	0	0	0	0	0	0	0	0	0	0	0	0	1	0	0	0	0	0	0	0	0	0	0	0	0	0	0	0
chr1_36214010_36214260	0	0	0	1	0	0	0	0	0	0	0	0	0	0	0	0	0	0	0	0	0	0	0	0	0	0	0	0	0	0	0	0	0	0	0	0	0	0	0	0	0	0	0	0	0	0	2	0	0
chr1_36234923_36236010	6	2	0	0	0	0	0	8	0	4	0	2	0	2	2	2	6	0	0	0	0	2	0	2	0	0	0	2	2	0	2	4	6	2	6	2	6	0	6	8	2	0	6	0	4	0	0	0	6
chr1_36272965_36273456	0	0	0	0	0	0	2	1	0	0	0	0	0	2	0	0	0	3	0	0	0	0	0	0	0	0	0	0	0	0	0	0	3	1	0	0	0	0	0	0	0	0	0	0	0	0	0	0	0
chr1_36273974_36274296	0	0	0	0	0	1	0	7	0	0	0	0	0	0	0	0	1	0	0	0	0	0	0	0	0	0	0	0	0	0	0	0	0	0	0	0	0	0	0	0	0	0	0	0	0	0	0	0	0
chr1_36301089_36301485	2	0	0	0	0	0	0	1	0	0	2	3	0	0	0	0	0	0	0	0	0	0	0	0	2	0	0	1	0	0	0	0	0	2	0	0	0	0	0	0	0	0	0	0	0	0	0	0	0
chr1_36335025_36335715	2	0	0	0	0	0	0	1	0	2	0	0	0	0	0	0	0	0	0	0	0	0	1	0	0	0	0	0	0	0	0	1	2	0	3	0	0	0	2	0	0	0	0	2	0	0	0	0	1
chr1_36348469_36348908	0	0	0	0	0	0	0	0	0	0	0	0	0	0	0	0	0	0	0	0	0	0	0	0	1	0	0	0	0	0	0	0	2	0	2	2	0	0	0	0	0	0	0	0	0	0	0	0	0
chr1_36395849_36397377	6	4	0	0	0	2	0	3	2	4	2	2	0	0	0	2	0	2	0	4	0	2	0	4	0	0	0	0	0	0	2	0	0	4	2	2	0	0	2	0	1	0	0	2	0	0	2	0	4
chr1_36413021_36413402	0	0	0	0	1	0	0	2	0	0	0	0	0	0	0	0	0	0	2	0	0	0	0	0	0	0	0	0	0	0	0	0	0	0	0	0	0	0	0	0	0	0	0	0	0	0	0	0	0
chr1_36529470_36529720	0	0	0	0	0	0	0	4	0	0	0	0	0	0	0	0	0	0	0	0	0	3	0	0	0	0	0	0	0	0	1	0	0	0	0	0	0	0	0	0	0	0	0	0	0	0	0	3	0
chr1_36534445_36534905	0	0	0	0	0	0	0	3	0	2	0	2	0	0	0	0	0	0	0	0	0	0	0	0	0	0	0	0	0	0	0	0	0	0	0	0	0	0	0	0	0	0	0	0	0	0	2	0	0
chr1_36548560_36549092	3	3	2	3	0	2	0	0	0	1	0	0	0	0	0	0	0	0	2	0	0	0	0	0	0	0	0	2	0	0	0	0	0	0	0	0	0	0	0	0	0	0	0	0	0	0	0	0	0
chr1_36552766_36553264	0	0	0	2	0	2	0	10	0	0	0	0	0	0	0	0	0	0	0	0	0	0	0	0	0	0	0	0	0	0	0	0	0	0	0	0	0	0	0	0	0	0	1	0	0	0	2	0	0
chr1_36554103_36554974	0	3	8	0	0	2	2	5	2	0	2	4	2	0	0	0	2	3	0	0	0	2	0	0	0	0	0	2	0	2	1	0	2	0	0	2	4	0	0	0	0	0	0	0	4	0	2	0	2
chr1_36555321_36555593	0	0	0	0	0	0	2	2	1	0	1	0	0	0	0	0	0	1	0	1	0	0	0	0	0	0	0	0	0	0	0	0	0	0	0	0	0	0	0	0	0	0	0	0	0	0	0	0	0
chr1_36565163_36565800	0	0	3	0	0	0	0	0	0	0	0	0	0	0	0	0	0	0	2	0	0	0	0	2	0	0	0	0	0	0	0	0	2	0	0	2	0	0	2	0	0	0	0	0	0	0	0	0	0
chr1_36575672_36575922	2	0	0	0	0	0	3	0	0	1	0	2	0	0	0	0	0	0	0	0	0	0	0	0	0	0	0	0	0	0	0	0	0	0	0	0	0	0	0	0	0	0	0	0	0	0	0	0	0
chr1_36592070_36592376	0	2	0	0	0	0	2	1	0	6	0	0	1	0	2	0	0	2	0	0	2	0	0	0	0	0	0	0	0	0	0	0	0	0	0	0	0	0	0	0	0	1	0	0	0	0	0	0	0
chr1_36600336_36600921	2	0	0	0	0	0	0	2	0	0	0	0	0	0	0	0	0	0	0	0	0	0	0	0	0	0	0	0	0	0	0	0	0	0	0	0	0	2	4	0	0	1	0	0	0	0	2	0	0
chr1_36614693_36615521	2	2	4	4	4	6	2	8	0	2	1	2	2	2	2	3	2	0	0	2	0	2	2	2	0	2	0	0	0	3	0	2	2	8	0	1	2	4	4	0	2	2	1	4	2	0	0	4	2
chr1_36615796_36616879	0	0	0	0	0	4	0	0	0	0	0	0	0	0	0	0	0	0	0	0	0	0	0	0	0	0	0	0	0	0	0	0	0	2	2	2	0	0	0	0	6	0	3	2	0	0	2	0	0
chr1_36621124_36621775	2	0	0	0	0	6	4	0	0	0	0	2	0	0	0	0	0	0	0	0	0	0	0	0	0	0	0	0	2	0	0	0	2	0	4	2	0	0	0	0	5	0	0	2	0	2	0	0	2
chr1_36622328_36622916	3	1	0	0	0	1	0	0	0	0	0	0	0	0	0	0	0	0	0	0	0	0	0	0	0	0	0	1	0	0	2	0	0	0	0	0	0	0	0	0	1	0	0	2	0	0	0	0	0
chr1_36632130_36632805	0	0	0	0	0	1	0	4	6	0	0	0	0	2	0	0	0	0	0	1	0	0	0	0	0	0	0	0	0	0	0	0	0	0	0	0	0	0	0	0	4	0	0	0	0	0	0	4	0
chr1_36644022_36645079	0	2	0	0	0	0	6	4	2	4	0	0	2	2	1	7	4	4	2	2	0	2	0	2	2	0	0	4	0	0	2	2	2	2	0	0	0	0	0	0	0	0	0	0	2	0	0	0	2
chr1_36653461_36654140	2	0	0	0	0	0	2	0	0	0	2	0	1	0	0	0	0	0	2	0	0	0	0	0	0	0	0	0	0	0	0	0	0	0	0	0	0	4	0	0	0	0	0	0	4	1	0	0	2
chr1_36658955_36659205	0	0	0	0	0	0	0	0	0	0	0	0	0	0	0	0	0	0	0	0	0	0	0	0	0	0	0	4	0	0	0	3	0	0	0	0	0	0	0	0	0	0	0	0	0	0	0	0	0
chr1_36664874_36665189	1	0	0	0	0	4	2	3	0	0	0	0	0	0	0	0	0	0	0	0	0	2	0	0	2	0	0	0	0	0	0	0	0	0	0	0	0	0	0	0	0	0	0	0	0	0	0	0	0
chr1_36683723_36684072	0	1	0	0	0	0	2	2	0	0	0	0	0	0	0	0	0	0	0	0	0	0	0	0	0	0	0	0	0	0	0	0	2	0	0	0	0	0	0	0	0	0	0	0	0	0	0	0	0
chr1_36689096_36690919	4	6	2	10	2	6	2	18	8	14	12	2	2	6	4	6	4	2	8	6	4	8	6	0	0	0	0	4	2	4	4	2	2	10	4	8	0	2	4	6	4	6	10	8	2	2	0	12	6
chr1_36703386_36703636	0	2	0	0	0	7	0	0	0	0	0	0	2	0	0	0	0	0	0	0	0	0	0	0	0	0	0	0	0	0	0	0	0	0	0	0	0	0	0	0	0	0	0	0	0	0	0	0	0
chr1_36708033_36708518	0	4	0	2	0	5	2	1	1	6	0	0	0	0	0	0	0	3	0	2	0	1	0	0	0	0	0	0	0	0	0	0	0	0	0	0	0	0	0	0	1	0	0	0	0	0	0	0	0
chr1_36708645_36708955	2	1	0	0	0	3	0	2	1	4	0	1	0	0	0	0	0	0	0	0	0	1	0	0	0	0	0	0	0	0	0	0	0	0	0	0	0	0	0	0	1	0	0	0	0	0	0	0	0
chr1_36709015_36709265	0	3	0	0	0	1	0	0	0	0	4	1	0	0	0	0	0	0	0	0	0	0	0	0	0	0	0	0	0	0	2	0	0	0	0	0	0	0	0	0	0	0	0	0	0	0	0	0	0
chr1_36715981_36716345	1	0	0	2	0	0	0	0	0	7	0	1	0	0	0	0	0	0	0	0	0	0	1	1	0	0	0	0	0	0	0	0	0	0	0	0	0	0	0	0	0	0	2	0	0	0	0	0	0
chr1_36723219_36724655	4	0	0	2	0	2	0	1	0	4	2	0	0	2	0	0	0	0	0	0	0	2	0	0	0	0	0	2	0	0	0	0	0	0	2	0	0	1	0	0	2	0	2	4	3	0	2	2	0
chr1_36740686_36741043	0	0	2	0	0	0	0	0	0	2	0	0	0	0	2	0	0	0	0	2	0	0	0	0	0	0	0	1	0	0	0	0	0	0	4	0	0	0	0	0	0	0	0	0	0	0	0	0	0
chr1_36747271_36747521	4	0	2	0	0	1	2	3	0	1	0	0	0	0	0	0	0	0	0	0	0	0	0	0	0	0	0	0	0	0	0	0	0	0	0	0	0	0	0	0	0	0	0	0	2	0	0	0	0
chr1_36765415_36765931	1	0	0	0	0	0	0	4	0	0	0	0	0	0	0	0	0	0	0	0	0	0	0	0	0	0	0	0	0	0	0	0	0	0	2	0	0	0	0	0	2	2	0	2	0	2	0	0	0
chr1_36771107_36772886	4	2	4	0	0	1	0	23	6	2	4	4	2	2	0	6	2	0	0	4	4	0	2	2	0	4	2	2	2	2	0	4	0	15	2	0	6	4	2	0	4	6	2	2	1	0	10	4	0
chr1_36784812_36785062	1	0	0	0	0	0	0	0	0	0	0	0	0	0	0	0	0	0	0	0	0	0	0	0	0	0	0	0	0	0	0	0	0	2	0	0	0	0	0	1	0	0	0	0	0	0	1	0	0
chr1_36786496_36787603	0	0	4	0	0	0	2	13	4	2	0	2	2	4	2	4	2	0	0	0	2	0	0	4	2	0	0	0	0	0	0	0	2	0	2	6	2	0	0	0	4	4	0	2	0	0	0	0	2
chr1_36788891_36789646	0	0	0	0	0	0	1	2	0	2	0	0	0	0	1	0	0	0	2	0	0	0	0	0	0	0	0	0	0	0	2	0	0	2	1	1	0	0	0	0	0	2	0	0	0	0	0	2	0
chr1_36791494_36791876	0	0	0	2	0	0	0	5	3	0	1	0	0	0	1	0	0	0	0	0	0	0	0	2	0	0	0	0	0	0	0	0	0	0	0	0	0	0	0	0	0	0	0	0	0	0	0	0	0
chr1_36807192_36808098	0	2	0	0	0	5	0	3	8	0	2	0	0	2	0	4	0	0	0	6	0	0	0	0	0	1	0	0	0	0	0	1	0	0	0	0	2	0	0	0	4	0	0	0	0	0	0	0	0
chr1_36816805_36817055	0	0	0	0	0	0	0	3	0	0	0	0	0	0	0	0	2	0	0	0	0	0	0	0	0	0	0	0	0	0	0	0	0	0	1	0	0	0	0	0	0	0	0	0	0	0	0	0	0
chr1_36834646_36835089	0	0	0	0	0	2	0	2	0	0	0	0	2	2	0	0	0	0	0	0	0	0	0	0	0	0	0	0	0	0	0	0	0	0	2	0	0	0	0	0	0	0	0	0	0	0	0	2	0
chr1_36850098_36852572	10	2	6	0	2	2	5	9	0	4	6	4	4	6	8	6	4	0	4	2	4	0	2	4	2	2	0	2	2	2	2	4	8	2	6	4	2	4	4	0	4	12	2	2	16	0	2	2	4
chr1_36863039_36863801	2	0	0	2	0	0	2	3	0	1	0	2	2	0	0	1	0	0	0	0	0	0	0	0	2	0	0	0	0	2	0	2	0	3	0	0	2	0	2	0	3	0	4	0	4	0	0	2	2
chr1_36865836_36866171	1	4	0	2	0	0	0	0	1	0	0	0	0	0	1	0	0	0	0	1	0	0	0	1	0	0	0	0	0	0	0	0	0	0	0	0	0	0	0	0	0	0	0	0	0	0	0	0	0
chr1_36874114_36874427	0	0	0	0	0	0	0	0	0	0	0	0	0	0	0	0	0	0	0	0	0	0	0	0	0	0	0	0	0	1	0	0	0	0	0	0	0	0	0	0	2	0	0	0	0	1	1	0	0
chr1_36877415_36877726	0	0	0	4	0	2	0	2	0	0	0	0	0	0	0	0	0	0	0	0	0	0	0	0	0	0	0	0	0	0	0	0	0	0	0	0	0	0	0	0	0	0	0	0	0	0	0	0	0
chr1_36902160_36902867	0	0	0	0	0	0	0	0	0	0	0	0	0	0	0	0	0	0	0	0	0	0	0	0	0	0	0	0	0	0	0	0	0	0	0	0	0	0	0	0	4	0	0	2	0	0	0	2	0
chr1_36904735_36904991	2	0	0	0	0	0	0	2	0	0	0	0	0	0	2	0	0	0	3	3	0	0	0	0	0	0	0	0	0	0	0	0	0	0	0	0	0	0	0	0	0	0	0	0	0	0	0	0	0
chr1_36907151_36907456	2	0	1	0	0	1	0	3	0	0	0	0	0	0	0	0	0	0	0	0	0	0	0	0	0	0	0	0	0	0	0	0	0	0	0	0	0	0	0	0	0	0	0	0	0	0	0	0	0
chr1_36915645_36916458	0	2	0	2	0	0	0	0	0	2	1	0	4	2	0	0	0	0	0	0	0	0	1	0	0	0	0	0	0	0	0	0	0	0	0	0	0	0	0	0	0	2	0	3	0	0	2	6	2
chr1_36929541_36930469	1	1	2	0	0	4	2	13	4	2	0	0	2	0	2	2	4	0	0	0	2	0	0	0	0	2	2	0	0	2	0	2	0	0	0	0	2	0	0	0	4	0	0	0	2	0	0	0	0
chr1_36943390_36943711	0	0	0	1	0	1	0	3	0	0	0	0	0	1	0	0	0	0	0	0	0	0	0	0	0	0	0	0	0	0	0	0	0	0	0	0	0	0	0	0	0	0	0	0	0	0	0	0	0
chr1_36945227_36945590	0	0	0	0	0	0	0	0	0	0	0	1	0	0	0	0	0	0	0	0	0	0	0	0	0	0	0	0	0	2	0	0	0	0	0	0	0	2	0	0	2	0	0	0	0	2	0	0	0
chr1_36952272_36952834	0	0	0	0	0	3	0	1	0	0	0	0	0	0	0	0	0	0	0	0	0	0	0	0	0	0	0	0	0	2	0	0	0	0	3	1	0	0	0	0	0	0	4	0	0	0	0	0	0
[truncated: 67,036 more rows]
[truncated: 23 more columns]
