# Supplementary material for: Deconvolution of single-cell multi-omics layers reveals regulatory heterogeneity
Source: Nat Commun. 2019 Jan 28;10:470. doi: 10.1038/s41467-018-08205-7 (PMC6349937; doi:10.1038/s41467-018-08205-7)
Supplement: Supplementary file 9 — Supplementary Data 6 [file 41467_2018_8205_MOESM9_ESM.xls]

scCAT_Morula_501	scCAT_Morula_502	scCAT_Morula_503	scCAT_Morula_507	scCAT_Morula_510	scCAT_Morula_518	scCAT_Morula_520	scCAT_Morula_521	scCAT_Morula_523	scCAT_Morula_525	scCAT_Morula_526	scCAT_Morula_527	scCAT_Morula_528	scCAT_Morula_529	scCAT_Morula_530	scCAT_Morula_531	scCAT_Morula_532	scCAT_Morula_533	scCAT_Morula_534	scCAT_Morula_535	scCAT_Morula_536	scCAT_Morula_537	scCAT_Morula_539	scCAT_Morula_540	scCAT_Morula_542	scCAT_Morula_543	scCAT_Morula_544	scCAT_Morula_545	scCAT_Morula_546	scCAT_Blastocyst_503	scCAT_Blastocyst_504	scCAT_Blastocyst_505	scCAT_Blastocyst_507	scCAT_Blastocyst_508	scCAT_Blastocyst_509	scCAT_Blastocyst_510	scCAT_Blastocyst_512	scCAT_Blastocyst_513	scCAT_Blastocyst_514	scCAT_Blastocyst_515	scCAT_Blastocyst_517	scCAT_Blastocyst_518	scCAT_Blastocyst_519	scCAT_Blastocyst_521	scCAT_Blastocyst_522	scCAT_Blastocyst_523	scCAT_Blastocyst_524	scCAT_Blastocyst_526	scCAT_Blastocyst_527	scCAT_Blastocyst_528
ENSG00000000003	202	5	2	75	233	171	407	4	931	230	543	20	497	844	1223	144	473	100	503	900	99	295	574	179	0	368	440	474	551	360	613	295	833	320	229	59	269	307	579	22	400	289	550	489	514	209	0	108	124
ENSG00000000419	1504	3691	524	1135	901	1411	272	1515	1126	1171	1327	1290	791	1344	1070	729	1050	1465	1149	964	1139	2085	1653	1057	0	935	1322	2260	1449	1051	772	786	835	286	756	360	432	742	535	34	637	512	843	833	698	956	0	138	905
ENSG00000000457	7	16	202	106	2	117	2	24	56	7	113	15	34	14	166	2	2	4	1	51	229	126	8	2	0	221	2	1	369	53	59	71	231	0	152	15	36	0	120	0	73	1	10	0	23	154	0	5	133
ENSG00000000460	1	1	1	48	0	259	22	84	114	63	33	115	113	159	1	33	0	0	87	349	0	220	1	56	0	169	72	103	47	421	713	805	39	0	59	119	407	0	325	0	16	0	132	0	232	24	0	0	0
ENSG00000000971	0	0	0	0	0	0	0	0	0	0	0	0	0	0	0	0	0	0	0	0	0	1	0	0	0	0	0	0	0	0	0	0	0	0	0	0	0	0	0	0	0	0	0	0	0	0	0	0	0
ENSG00000001036	0	0	0	0	0	74	0	0	0	0	0	0	0	0	1	0	1	0	1	0	0	1	1	0	0	0	0	0	0	247	0	2	5	210	0	12	0	0	0	0	149	0	0	0	29	0	0	158	0
ENSG00000001084	0	0	0	0	0	27	0	0	0	6	0	93	0	0	0	1	0	0	0	0	0	98	0	0	0	0	0	0	0	0	0	0	0	65	139	0	144	0	10	0	0	83	47	0	13	36	0	66	0
ENSG00000001167	171	1	1	38	1395	141	207	145	0	256	108	478	271	127	0	168	161	385	0	3	1	158	0	1	0	260	86	284	377	20	0	5	4	3	0	0	0	119	165	2	96	29	14	66	0	221	0	0	36
ENSG00000001460	717	0	0	1	327	0	7	67	63	0	4	0	17	0	0	0	0	0	0	0	10	26	0	0	0	29	19	0	0	0	0	0	43	0	0	246	0	0	0	12	0	0	187	0	0	0	0	34	0
ENSG00000001461	2	0	0	18	147	0	20	0	217	0	27	219	0	2	0	0	21	0	0	0	0	2	1	0	0	0	0	0	0	0	0	0	98	1	0	0	0	0	186	0	0	0	0	0	0	0	0	0	0
ENSG00000001497	281	1	2	683	1	663	533	672	1075	476	530	1508	1138	641	2585	962	1275	840	98	872	1511	1051	348	908	0	183	1108	324	1839	820	397	63	651	1021	405	542	588	472	594	21	371	366	484	1458	341	506	0	712	655
ENSG00000001561	0	0	0	0	0	94	0	0	0	0	0	31	0	0	0	0	0	0	0	0	0	0	0	0	0	0	0	1	0	0	0	0	0	0	0	0	0	0	29	0	0	0	0	0	0	0	0	0	0
ENSG00000001617	0	0	0	0	0	0	0	0	32	0	0	0	0	0	0	0	0	0	0	0	0	8	0	0	0	0	0	0	0	0	0	0	0	0	0	0	0	0	0	0	0	0	0	0	0	0	0	68	0
ENSG00000001626	0	0	0	0	0	3	8	0	0	0	0	0	0	8	0	0	0	0	4	0	0	7	0	16	0	0	0	0	0	0	0	0	0	0	0	0	0	0	0	0	0	0	0	0	26	0	0	0	0
ENSG00000001629	24	1	0	0	0	89	0	0	1	122	148	29	80	0	2	0	417	0	251	27	0	65	37	229	0	38	260	0	0	0	0	81	0	0	0	0	0	0	0	15	0	0	6	0	0	0	0	18	0
ENSG00000001630	243	788	469	280	206	19	138	73	435	138	199	473	212	279	61	329	451	218	28	46	70	197	93	145	0	333	98	1280	267	18	19	169	443	144	381	391	8	1031	97	4	477	169	88	19	99	67	0	157	1385
ENSG00000001631	2	2559	3	61	14	120	50	134	314	259	393	315	44	10	587	100	200	57	95	340	191	273	55	96	0	400	613	182	452	46	13	56	179	10	1	48	1	60	209	0	37	112	273	1	10	7	0	193	7
ENSG00000002016	112	2	337	370	196	27	2	111	62	160	153	177	151	30	185	84	120	254	11	76	25	50	227	174	0	236	46	1	237	0	0	34	104	0	124	0	0	0	0	0	26	0	0	0	57	4	0	0	0
ENSG00000002330	36	0	0	134	0	123	0	98	0	0	3	5	67	30	0	182	0	0	0	1	0	0	39	65	0	1	0	0	19	1	0	0	1	0	162	0	0	0	0	0	148	0	0	5	0	0	0	46	0
ENSG00000002549	0	488	250	343	1	336	207	216	620	190	235	433	517	191	409	468	651	533	283	559	6	340	333	459	0	435	575	406	509	1613	1007	85	525	251	448	545	558	451	119	7	808	479	490	792	778	1164	0	287	328
ENSG00000002586	41	0	0	100	0	90	193	197	149	109	22	31	54	37	19	84	0	97	24	0	0	4	29	157	0	27	42	103	13	0	0	0	0	0	0	33	0	0	0	0	58	0	5	0	35	0	0	0	0
ENSG00000002587	1	5	0	3	4	0	0	4	1	1	2	11	0	5	1	46	2	0	0	1	1	0	2	1	0	0	0	0	3	0	0	0	0	0	0	0	0	0	0	0	0	0	0	0	0	0	0	0	1
ENSG00000002726	0	0	0	0	0	1	0	0	0	0	0	0	0	0	0	0	0	0	0	0	0	0	1	0	0	0	0	1	0	0	0	0	0	0	0	0	0	0	0	0	0	0	0	0	0	0	0	0	0
ENSG00000002745	0	0	0	0	0	0	0	0	62	9	0	0	0	0	0	0	0	11	0	0	0	0	0	0	0	0	0	0	0	0	0	0	0	0	0	0	0	0	0	0	0	0	0	0	0	0	0	0	0
ENSG00000002746	1	4	4	3	1	0	1	7	0	1	0	1	0	1	3	6	0	0	3	0	1	0	0	1	0	0	0	0	1	0	1	0	0	0	0	0	0	1	0	1	0	0	2	7	0	0	0	0	0
ENSG00000002822	352	1	0	102	0	17	70	7	18	1	2	0	140	2	21	65	0	98	0	0	0	0	93	7	0	24	0	1	0	0	0	0	0	0	375	0	0	0	0	0	181	0	0	0	0	1	0	47	0
ENSG00000002834	40	69	444	151	20	243	193	365	1801	235	210	388	2088	1127	390	1105	46	196	193	439	157	337	445	1348	0	632	364	808	408	10	108	492	7	49	260	30	218	8	4	17	68	116	81	3	11	9	0	98	127
ENSG00000002919	6	2	13	142	11	0	76	39	6	137	181	367	137	378	157	78	232	155	293	43	0	232	476	35	0	6	56	4	735	255	3	14	336	2	268	208	0	212	167	14	0	2	4	31	236	3	0	10	366
ENSG00000003056	1	1	456	415	0	184	287	375	445	948	478	501	106	910	27	892	1008	270	88	76	617	583	512	679	0	74	462	732	519	2328	871	384	1103	1005	1019	420	1509	1071	878	120	557	607	1239	629	280	946	0	226	1253
ENSG00000003096	0	0	0	0	0	0	0	0	0	105	0	0	0	0	0	0	0	0	0	0	0	0	0	0	0	0	0	0	0	0	0	0	0	0	0	0	0	0	0	0	0	0	0	0	44	0	0	0	0
ENSG00000003137	0	0	0	0	0	0	0	0	0	0	0	12	0	0	0	0	0	0	0	0	0	0	0	0	0	0	0	0	40	0	0	0	0	0	0	0	0	0	0	0	0	0	0	0	0	0	0	0	0
ENSG00000003147	1	0	0	0	0	0	19	0	0	46	0	1	0	0	0	0	0	0	0	0	0	0	0	13	0	0	0	0	0	0	0	0	0	0	0	0	0	0	0	0	153	0	135	0	0	208	0	1	0
ENSG00000003249	3	0	0	1	1	1	0	0	0	0	0	0	0	0	0	0	3	0	0	0	0	0	0	0	0	0	0	1	0	0	1	1	1	0	0	0	0	0	0	0	0	0	1	0	0	0	0	0	0
ENSG00000003393	50	827	420	160	0	71	200	185	285	145	1	163	23	125	166	135	2	9	61	0	30	124	238	108	0	124	114	255	393	0	0	0	0	0	121	133	210	155	352	0	7	25	106	37	0	141	0	0	0
ENSG00000003400	36	3	9	12	11	1	18	11	86	4	2	299	93	5	91	2	25	11	2	0	6	3	16	7	0	8	20	3	3	0	3	3	2	0	2	0	0	1	3	0	0	1	0	1	3	2	0	2	2
ENSG00000003402	4150	4954	3745	2591	858	4048	1759	3037	4009	1358	2357	2221	1485	2684	1912	1797	3075	2807	1616	964	1581	1622	1629	1894	1	2628	3214	2505	4204	109	698	36	17	41	158	30	22	78	67	4	302	138	228	64	254	247	0	56	70
ENSG00000003436	1	0	0	3	0	9	0	3	3	17	5	107	0	7	18	9	23	26	4	4	4	7	21	0	0	4	11	3	28	0	27	2	0	0	0	0	0	0	1	0	1	0	0	10	424	0	0	1	0
ENSG00000003509	1334	10	2321	662	11	571	261	145	570	281	369	417	215	342	524	283	450	716	552	472	1	486	805	152	0	143	376	303	1173	155	134	105	478	111	251	168	176	112	0	20	170	222	239	407	458	123	0	14	0
ENSG00000003756	4	0	59	667	0	258	54	615	396	370	398	572	244	570	574	457	508	810	409	14	417	557	756	283	0	1046	1110	345	1187	1344	315	795	921	134	328	173	275	619	908	1	299	571	116	468	123	0	0	579	92
ENSG00000003987	0	0	0	0	0	0	0	0	0	0	0	0	0	0	0	8	55	0	0	0	0	0	0	0	0	0	0	0	0	0	0	1	0	0	0	37	0	0	0	20	65	0	11	5	1	0	0	155	0
ENSG00000003989	0	0	0	196	0	48	23	51	26	0	0	98	0	1	0	0	3	0	222	0	0	0	0	16	0	87	0	167	1	16	1	934	456	68	263	445	622	400	534	20	241	463	349	583	2	723	0	249	215
ENSG00000004059	0	1	200	593	0	233	176	187	160	9	0	0	0	5	97	105	0	32	0	0	0	0	8	61	0	91	0	1	154	61	0	7	3	6	94	8	2	10	98	0	161	4	17	2	1	0	0	195	3
ENSG00000004139	0	0	0	0	0	36	74	0	45	0	7	0	0	0	0	0	0	2	0	0	0	0	92	57	0	0	0	0	0	0	0	0	0	0	0	0	0	1	0	0	0	0	0	0	0	0	0	3	0
ENSG00000004142	865	274	235	935	430	244	189	501	23	157	1	86	35	1	17	176	69	7	60	90	0	132	8	90	1	5	192	0	179	0	0	90	2	4	0	2	3	228	4	0	15	3	14	0	1	0	0	117	0
ENSG00000004399	0	0	0	1	0	34	7	11	6	29	40	0	55	12	52	91	1	16	0	0	0	0	34	0	0	111	33	0	266	76	0	0	0	0	88	0	1	1	0	2	8	0	0	0	1	0	0	32	0
ENSG00000004455	913	1631	181	1437	702	603	867	593	803	602	1343	1117	809	1777	696	562	1593	635	131	133	99	1083	1097	2072	0	1530	1150	1331	2039	1216	465	269	702	272	1597	809	681	1	1157	67	1466	1163	788	842	1517	1646	0	891	1173
ENSG00000004468	62	103	3292	145	21	229	1022	481	1308	258	140	243	37	672	85	131	305	69	4	18	615	65	233	415	1	135	223	86	106	0	2	1	3	5	0	0	0	4	16	0	0	0	11	0	135	17	0	42	9
ENSG00000004478	323	0	1	411	0	815	562	1207	1	0	171	315	1	131	111	88	53	15	124	31	207	254	71	69	0	0	45	120	52	275	177	109	183	105	32	223	84	0	153	24	180	42	39	53	0	1	0	233	274
ENSG00000004487	0	0	144	95	753	83	349	248	314	0	82	0	76	0	105	125	35	154	83	375	0	0	30	3	0	127	101	293	1	421	1	455	105	3	3	363	0	23	18	7	58	3	241	27	4	317	0	208	44
ENSG00000004534	8	0	0	388	446	323	172	415	533	128	101	630	257	354	186	347	126	274	52	14	15	68	70	481	0	140	96	281	8	46	15	314	59	125	228	239	20	437	163	0	204	441	23	0	138	0	0	195	90
ENSG00000004660	0	0	0	0	0	0	0	0	0	0	0	0	0	0	0	0	0	0	0	0	0	0	0	0	0	0	0	0	0	0	0	0	0	0	0	0	0	0	0	0	0	0	0	0	0	0	0	0	0
ENSG00000004700	6	1	4	183	0	102	0	220	36	33	143	8	115	220	596	182	494	489	0	202	0	99	562	716	0	339	383	567	605	229	56	38	556	60	181	60	217	231	162	20	0	150	102	358	335	167	0	412	657
ENSG00000004766	35	10	168	28	1	118	46	123	161	45	180	139	72	66	217	18	301	7	14	308	21	17	9	25	0	240	10	15	41	23	60	4	6	354	155	62	0	4	4	0	0	83	31	4	5	0	0	57	1
ENSG00000004776	0	0	3	0	0	0	30	0	0	0	0	0	0	0	1	0	0	0	0	0	0	0	0	0	0	0	0	0	0	0	0	0	0	0	0	0	0	0	0	0	0	0	0	0	0	0	0	0	0
ENSG00000004777	0	0	0	0	0	0	0	1	5	0	0	0	0	0	0	0	0	0	0	0	0	0	0	0	0	0	10	0	1	0	0	0	0	0	0	0	0	0	0	0	0	0	0	0	0	0	0	0	0
ENSG00000004779	5811	2449	3125	2377	580	1780	1555	4294	4378	268	137	452	1221	1155	376	2116	223	191	367	112	84	98	468	815	0	244	212	481	146	0	128	142	0	1	1308	0	0	0	0	1	1285	40	0	107	226	1	0	826	81
ENSG00000004809	0	0	0	0	0	0	8	0	0	0	0	0	0	0	0	0	0	0	0	0	0	0	0	0	0	0	0	0	0	0	0	0	0	0	0	0	0	0	0	0	0	0	0	0	0	0	0	0	0
ENSG00000004838	11	22	6	6	9	45	2	2	9	3	2	4	2	3	3	11	1	4	1	2	2	3	2	0	0	0	4	1	0	1	1	0	0	0	0	0	3	0	0	0	2	2	0	0	1	1	0	0	0
ENSG00000004846	16	21	16	22	16	11	1	10	13	17	8	9	21	34	9	14	6	37	14	5	9	12	11	7	0	9	11	12	14	1	1	3	2	1	2	2	1	0	6	1	1	2	1	5	4	1	0	10	3
ENSG00000004848	0	0	0	0	0	7	61	0	0	0	0	0	0	0	0	0	0	0	1	0	0	0	0	0	0	0	0	0	0	0	0	0	0	0	0	0	0	0	0	0	0	0	0	0	0	0	0	0	0
ENSG00000004864	0	0	0	0	0	75	0	17	0	0	0	0	0	29	0	1	0	0	0	0	304	4	0	0	0	0	0	0	20	0	4	0	165	1	279	260	112	108	144	17	512	0	172	0	159	0	0	162	207
ENSG00000004866	0	1	0	21	429	71	0	46	172	63	78	106	115	50	25	0	0	219	0	86	0	88	170	105	0	0	62	143	145	245	31	0	1	103	71	1	5	174	89	17	0	0	0	0	0	0	0	0	0
ENSG00000004897	1405	223	183	231	1	431	57	394	186	312	980	468	592	289	707	501	482	230	96	348	0	691	509	528	0	1164	259	54	740	170	313	209	575	340	623	247	338	615	919	63	68	351	271	173	913	281	0	317	464
ENSG00000004939	11	0	0	0	0	0	0	0	0	0	0	0	0	0	0	0	0	0	0	0	0	0	0	0	0	0	0	0	0	0	0	0	0	0	0	0	0	0	0	0	0	0	0	0	0	0	0	0	0
ENSG00000004948	0	0	0	0	0	0	0	0	0	0	0	5	0	0	0	0	1	0	0	0	0	0	0	0	0	0	0	0	0	0	0	0	0	0	0	0	0	0	0	0	0	0	0	0	0	0	0	0	0
ENSG00000004961	2892	1741	566	880	1012	579	354	534	446	163	87	48	553	86	231	172	38	100	40	55	7	41	168	89	0	78	73	370	204	139	1	1	0	0	777	78	138	1	8	0	84	15	0	6	2	9	0	141	577
ENSG00000004975	0	0	0	18	0	0	24	11	141	0	0	3	0	0	2	132	0	0	23	0	0	0	12	1	0	0	0	0	0	0	0	0	0	0	0	29	0	0	0	0	0	0	0	0	0	0	0	0	15
ENSG00000005001	0	0	0	20	0	0	2	0	0	0	0	0	0	0	0	0	0	0	0	0	0	0	0	0	0	0	0	0	0	0	0	0	0	0	0	0	0	0	0	0	0	0	0	0	0	0	0	0	0
ENSG00000005007	1	17	2	154	0	355	10	154	37	10	40	34	79	204	35	0	0	46	5	0	0	15	15	25	0	0	0	1	140	2	0	0	0	0	0	0	0	0	0	0	0	0	2	0	0	0	0	118	73
ENSG00000005020	3	509	88	0	0	0	59	100	134	75	2	211	4	204	119	10	71	205	53	8	0	204	251	1	0	1	0	0	0	0	0	27	144	78	0	30	41	429	232	1	5	18	147	91	1	243	0	112	153
ENSG00000005022	6178	2457	8329	2290	3307	871	2360	2324	3446	2637	2834	2986	4817	1936	6219	2884	3490	2013	507	543	1167	1212	2142	2223	0	2423	3067	2954	4242	420	256	166	4820	4591	3995	2811	2022	3591	4035	256	3976	4110	871	509	2447	6859	0	2524	4263
ENSG00000005059	0	0	0	0	2	18	24	0	2	64	65	8	1	52	2	5	0	53	0	159	0	119	42	0	0	22	0	0	0	0	0	0	0	0	0	0	76	0	0	0	0	0	0	0	0	0	0	1	0
ENSG00000005073	0	0	0	11	0	0	0	0	0	0	0	0	0	0	0	0	0	0	0	0	0	0	0	0	0	0	0	0	0	0	0	0	0	0	0	0	0	0	0	0	0	0	0	0	0	0	0	0	0
ENSG00000005075	438	165	0	689	0	867	752	754	669	700	822	946	593	969	721	836	643	1194	7	3	21	147	1425	534	0	1284	1624	1298	1139	1	1	0	29	367	463	485	41	459	95	2	297	449	10	6	0	317	0	729	841
ENSG00000005100	586	3	247	401	960	122	111	208	109	4	7	33	161	63	248	274	72	0	4	60	3	21	139	106	0	49	1	4	4	167	0	6	81	21	291	1	0	1	88	0	126	122	89	0	38	40	0	19	198
ENSG00000005108	0	0	0	0	0	0	0	0	0	0	0	0	0	0	0	0	0	0	0	0	0	0	0	0	0	0	0	1	0	0	0	0	0	0	0	0	0	0	0	0	0	0	0	0	0	0	0	0	0
ENSG00000005156	0	365	346	61	0	43	0	107	238	0	280	243	433	447	585	697	0	571	0	33	122	94	1	626	0	7	259	83	188	135	217	6	648	184	167	253	126	0	805	0	189	175	1	259	79	470	0	287	0
ENSG00000005175	2	1	171	142	0	51	95	188	298	118	72	156	5	272	347	179	550	484	10	2	552	353	354	113	0	255	68	18	124	484	62	291	850	181	292	254	261	251	431	22	73	400	207	235	22	235	0	69	475
ENSG00000005187	76	0	0	76	0	0	17	11	45	8	25	32	4	0	23	35	0	2	0	29	5	22	17	50	0	15	29	27	29	238	0	0	1	0	10	14	0	0	1	0	0	0	0	31	0	0	0	31	0
ENSG00000005189	0	2	1	69	0	0	0	0	1	1	0	0	43	0	174	43	29	129	0	0	0	1	24	0	0	0	1	17	247	0	1	0	0	0	0	0	0	0	0	0	0	0	8	247	0	0	0	0	16
ENSG00000005194	1035	2	629	146	1	555	254	837	833	335	865	918	608	912	257	755	1300	586	280	539	125	1160	988	654	0	576	1205	1277	1118	1206	478	866	2182	934	503	376	557	823	616	70	503	651	944	958	164	678	1	321	662
ENSG00000005206	0	0	0	1	1	15	4	110	0	0	1	0	0	0	0	3	0	0	0	0	0	0	0	0	0	0	1	0	0	2	0	0	0	0	4	0	0	0	0	0	22	0	0	0	0	0	0	39	0
ENSG00000005238	0	0	180	181	419	38	159	112	331	65	0	0	211	1	10	232	0	95	0	0	27	0	170	238	0	328	1	359	208	0	0	0	0	0	0	0	0	0	0	0	0	0	0	0	0	0	0	0	1
ENSG00000005249	0	0	0	35	0	0	0	16	56	0	0	0	0	0	185	21	62	0	0	0	0	0	0	1	0	15	0	0	0	0	0	0	0	0	0	0	0	0	0	1	0	0	0	0	0	0	0	0	0
ENSG00000005302	516	1	206	71	0	111	124	203	186	88	496	257	629	224	196	10	31	553	67	23	233	80	170	61	0	207	379	191	359	23	39	5	221	258	56	29	0	0	28	0	1	10	15	0	0	169	0	50	121
ENSG00000005339	109	346	215	217	0	118	162	228	553	211	73	232	645	248	325	190	36	166	77	190	139	60	137	98	0	11	5	374	242	42	4	257	2	107	203	105	0	10	55	1	174	2	18	47	1	5	0	32	7
ENSG00000005379	0	0	0	0	0	0	0	0	0	0	0	0	0	0	0	11	0	0	0	0	0	0	0	0	0	0	0	0	0	0	0	0	0	0	0	0	0	0	0	0	0	0	0	0	0	0	0	0	0
ENSG00000005381	0	0	0	0	0	6	0	0	0	10	0	0	0	0	0	0	0	0	0	0	0	0	0	0	0	0	0	0	0	0	0	0	0	0	0	0	0	0	0	0	0	0	0	0	0	0	0	0	0
ENSG00000005421	0	0	0	0	0	0	0	0	0	0	0	0	0	0	0	11	0	0	1	0	0	0	0	0	0	0	0	0	0	0	0	0	0	0	0	0	0	3	0	0	0	0	0	0	0	0	0	0	0
ENSG00000005436	92	0	0	117	0	86	44	209	9	44	37	103	58	110	56	96	0	223	0	5	0	61	1	0	0	28	8	6	106	0	0	0	0	0	0	0	0	0	0	0	40	0	0	1	0	0	0	20	1
ENSG00000005448	0	0	0	0	0	0	73	0	0	0	136	78	102	0	0	61	0	0	0	0	0	0	0	101	0	0	1	0	0	0	0	0	0	0	77	0	0	0	0	0	0	0	0	0	0	0	0	0	0
ENSG00000005469	0	0	0	0	0	1	0	0	0	0	0	0	0	0	0	0	0	0	0	0	0	0	0	0	0	0	0	0	0	0	0	0	1	71	0	0	0	0	0	0	0	0	0	0	0	0	0	0	0
ENSG00000005471	0	0	160	0	0	0	0	0	0	0	0	0	0	0	0	0	0	0	0	0	0	0	1	0	0	0	0	0	0	0	0	0	0	0	0	0	0	0	0	0	0	0	0	0	0	0	0	0	0
ENSG00000005483	8	2	268	6	88	0	1	289	230	34	49	72	53	251	122	155	105	53	21	0	0	1	33	0	0	80	43	0	0	113	0	15	3	0	61	25	3	1	74	0	1	0	0	32	25	0	0	112	0
ENSG00000005486	0	0	0	109	0	77	43	72	48	0	0	42	44	34	0	1	0	39	0	0	0	21	164	36	0	0	0	1	0	0	0	0	0	0	115	27	0	0	0	0	361	22	0	17	0	0	0	103	21
ENSG00000005700	223	0	0	1	0	0	28	9	300	2	239	513	190	152	415	83	0	174	95	226	563	47	62	86	0	372	109	0	193	0	1	330	0	71	148	19	167	0	0	0	1	0	4	0	382	0	0	126	172
ENSG00000005801	723	3	592	473	253	209	32	16	158	113	319	468	453	497	339	472	249	336	393	678	332	464	278	217	0	796	434	101	641	642	482	345	1640	280	17	368	506	213	560	21	439	57	0	175	584	112	0	643	0
ENSG00000005810	45	0	0	0	0	58	3	77	0	291	0	0	0	60	308	0	0	0	0	0	0	23	0	62	0	39	134	0	0	0	0	52	0	0	0	0	0	0	0	0	0	0	0	0	0	1	0	2	169
ENSG00000005812	128	14	296	38	0	52	191	49	75	0	0	0	0	0	303	77	125	151	0	0	0	24	0	0	0	40	191	0	0	0	0	0	0	43	0	0	0	0	0	23	0	0	0	0	0	0	0	0	111
ENSG00000005844	15	1	5	6	4	7	40	1	4	3	1	1	1	3	1	2	4	1	1	1	1	5	0	0	0	8	4	2	0	0	2	1	6	0	2	0	1	1	1	0	0	1	6	1	1	13	0	4	1
ENSG00000005882	0	0	0	0	0	0	0	0	0	0	0	0	0	0	105	0	0	0	0	0	0	6	45	1	0	0	0	0	0	0	0	0	0	0	0	0	0	0	0	0	0	0	0	0	0	0	0	0	0
ENSG00000005884	0	0	0	0	0	0	6	0	0	0	0	17	0	0	0	0	0	0	0	0	0	0	0	0	0	0	0	0	0	0	0	0	0	0	0	0	0	0	0	0	0	0	0	0	0	0	0	0	0
ENSG00000005889	6	26	1	179	137	16	27	106	31	2	110	7	208	106	51	155	114	112	24	0	12	25	5	76	0	34	354	1	34	0	2	22	2	21	89	87	0	3	277	0	66	0	16	23	37	1	0	2	198
ENSG00000005893	28	11	20	253	7	58	215	133	144	361	68	235	587	175	363	197	327	296	139	1	296	134	874	323	0	512	237	4	358	14	6	3	381	907	1078	803	407	2391	1050	48	780	646	393	43	96	1602	0	1100	2116
ENSG00000005955	440	2	2179	489	658	166	707	604	143	192	147	263	148	98	129	253	122	119	146	69	86	85	318	135	0	44	231	21	200	0	84	246	0	137	1	50	31	177	71	2	216	141	178	532	228	42	0	445	237
ENSG00000005961	0	0	0	0	0	0	0	0	0	0	0	0	6	0	0	5	0	0	0	0	0	0	68	0	0	0	0	0	39	0	0	0	0	0	0	0	0	0	0	0	0	0	0	0	0	0	0	0	0
ENSG00000005981	0	0	0	0	0	0	0	0	0	0	0	0	0	0	0	0	0	0	0	0	0	0	0	0	0	0	0	0	0	0	0	0	0	0	0	0	0	0	0	0	0	0	0	0	0	0	0	0	0
ENSG00000006007	552	0	4	872	1	1602	930	3088	2652	431	23	158	1237	762	133	1432	237	223	215	101	15	25	753	1100	0	490	190	420	146	1	0	0	32	8	819	119	13	0	20	0	440	1	0	1	86	0	0	357	132
ENSG00000006015	0	0	0	32	0	39	32	61	71	0	0	1	0	13	0	34	0	0	0	0	0	0	0	18	0	0	0	0	2	0	0	0	0	0	7	0	0	0	0	0	24	0	0	0	0	5	0	0	0
ENSG00000006016	0	0	0	0	0	35	2	0	0	0	0	1	0	23	0	0	0	0	0	0	0	0	0	0	0	28	0	0	0	0	0	0	0	0	0	0	0	0	0	0	0	0	0	0	0	0	0	0	0
ENSG00000006025	0	0	0	0	0	0	0	0	0	0	51	0	0	0	0	0	0	0	0	0	0	0	0	0	0	0	0	0	0	0	0	0	0	0	0	0	0	0	0	0	0	0	0	0	0	0	0	0	0
ENSG00000006042	48	78	53	33	18	18	4	24	34	32	19	12	17	32	24	16	17	17	28	25	9	12	60	18	0	18	11	24	10	3	6	14	5	11	0	3	9	13	9	0	8	12	11	12	0	12	0	4	2
ENSG00000006047	0	0	0	0	0	24	11	0	0	3	0	0	1	7	0	0	0	0	0	0	0	0	5	0	0	0	0	76	0	0	0	0	0	0	0	0	0	0	0	0	0	0	0	0	0	0	0	0	0
ENSG00000006062	0	0	0	0	0	0	97	5	0	0	0	0	0	0	3	83	0	12	0	0	0	0	0	21	0	0	20	42	0	0	0	0	0	0	0	0	0	0	0	0	76	0	0	0	0	0	0	0	0
ENSG00000006071	0	0	0	0	0	0	0	0	0	0	23	0	0	0	0	0	0	0	0	0	0	0	0	0	0	0	0	0	0	0	0	0	0	0	0	0	0	0	0	0	0	0	0	0	0	0	0	0	0
ENSG00000006075	3	0	0	0	0	0	0	0	0	0	0	0	0	0	0	0	0	0	0	0	0	0	0	0	0	0	0	0	0	0	0	0	0	0	0	0	0	0	0	0	0	0	0	0	0	0	0	0	0
ENSG00000006114	409	36	206	38	12	42	123	178	117	10	6	23	15	29	124	90	12	14	150	8	12	10	11	18	0	20	33	56	9	1	103	3	3	0	115	0	3	136	5	0	151	21	12	133	5	1	0	49	0
ENSG00000006118	0	0	0	0	0	1	0	0	0	0	0	0	0	0	0	0	0	0	0	0	0	0	0	0	0	0	0	0	0	0	0	0	0	0	0	0	0	0	0	0	0	0	0	0	0	13	0	0	0
ENSG00000006125	588	208	332	973	1009	1121	82	265	1584	299	1201	1569	1821	1755	1424	844	255	2648	1736	1397	1082	1615	986	855	0	1578	1797	1829	1703	1531	530	508	679	445	733	1064	117	895	452	88	677	409	576	942	486	1186	0	679	801
ENSG00000006128	0	0	0	42	0	0	0	0	0	0	0	0	0	0	0	0	0	0	0	0	0	0	0	0	0	0	0	0	0	0	0	0	0	0	0	0	0	0	0	0	0	0	0	0	0	0	0	0	0
ENSG00000006194	176	1	439	225	385	260	10	588	271	116	1	33	66	68	133	62	37	182	0	185	642	80	21	0	0	0	0	5	1	0	0	0	0	0	0	0	0	0	137	0	0	0	0	0	0	0	0	72	0
ENSG00000006210	23	7	16	15	20	8	2	6	25	9	0	2	0	10	6	5	2	1	1	1	3	10	7	0	0	11	3	3	2	1	1	0	2	0	0	0	0	0	0	0	1	0	1	1	0	0	0	1	1
ENSG00000006283	0	0	0	0	0	0	0	0	0	0	0	0	0	0	0	0	0	0	1	0	0	0	0	0	0	1	0	0	0	0	0	0	0	0	0	9	0	0	0	0	0	0	0	0	0	0	0	0	0
ENSG00000006327	219	0	273	410	0	155	286	61	2	91	22	6	73	34	60	100	0	0	13	0	0	12	20	72	0	0	12	45	0	0	0	0	0	0	1	0	0	0	5	1	4	0	2	0	7	0	0	59	0
ENSG00000006377	1	0	0	0	0	72	0	87	0	0	0	0	1	0	0	0	0	0	0	0	0	0	6	0	0	0	68	12	0	76	0	0	1	0	208	58	0	0	0	0	0	0	0	0	0	0	0	0	0
ENSG00000006432	462	20	14	105	13	18	11	17	86	27	5	6	2	10	61	10	17	12	100	1	9	10	5	1	0	7	2	9	5	0	2	24	1	2	0	1	0	2	251	0	0	0	28	1	3	2	0	3	1
ENSG00000006451	230	0	0	80	266	242	92	57	157	39	44	2	20	52	36	29	140	29	2	0	88	1	0	6	0	58	36	4	0	70	0	46	0	21	228	1	53	13	12	0	433	54	33	51	0	0	0	309	141
ENSG00000006453	23	302	824	175	0	228	399	70	20	92	13	42	3	202	23	3	113	38	81	0	345	135	0	72	0	0	61	1	0	13	0	73	249	19	0	18	0	32	77	0	80	0	113	0	101	11	0	93	127
ENSG00000006459	1	1	0	226	0	184	245	139	356	36	59	0	236	315	1	132	0	184	0	259	0	64	14	87	0	0	22	51	2	0	0	78	0	0	1	0	0	0	0	0	0	0	40	0	3	0	0	149	0
ENSG00000006468	0	0	0	0	0	0	0	0	0	0	0	0	0	0	0	0	0	0	0	0	0	0	0	0	0	0	0	0	0	0	329	0	0	0	0	0	0	0	0	0	0	0	0	0	0	0	0	0	0
ENSG00000006530	0	0	1	189	0	129	126	135	127	81	202	228	328	155	155	1	1	109	112	257	1	198	135	138	0	0	109	0	64	0	161	131	0	0	107	0	0	0	0	0	81	0	4	0	0	0	0	1	71
ENSG00000006534	30	5	29	14	3	4	3	6	15	9	7	8	6	22	15	6	10	9	3	7	25	4	5	4	0	3	5	11	30	2	1	1	0	1	0	0	4	0	0	0	0	0	1	1	3	1	0	0	2
ENSG00000006555	1	13	0	1	3	2	0	0	1	0	1	0	0	0	2	0	1	1	0	0	1	3	1	1	0	1	0	0	0	1	4	0	0	1	0	1	0	0	0	0	0	0	2	4	0	0	0	0	0
ENSG00000006576	0	1	695	546	63	35	76	5	57	65	8	151	0	109	0	54	27	0	1	4	103	0	97	134	0	14	22	103	0	0	0	0	0	0	5	24	0	90	74	0	101	0	0	10	0	0	0	42	15
ENSG00000006606	0	1	240	22	175	0	0	0	0	0	0	0	0	0	0	23	0	0	0	0	0	0	0	0	0	0	0	0	0	0	135	0	0	0	0	0	0	0	0	0	0	0	0	0	0	0	0	0	0
ENSG00000006607	0	0	3	19	0	7	10	12	0	0	0	4	0	0	0	0	0	0	0	0	0	2	1	84	0	0	1	4	2	0	0	0	0	129	0	0	145	0	0	0	0	0	26	0	0	0	0	0	4
ENSG00000006611	306	1	0	0	0	0	0	1	0	0	0	0	0	0	0	0	0	0	0	0	0	0	0	0	0	0	0	0	0	0	0	0	0	0	0	0	0	0	0	0	0	0	0	0	0	0	0	0	0
ENSG00000006625	0	0	0	0	1	95	0	51	0	126	320	87	59	73	65	59	158	111	0	0	2	11	145	0	0	87	153	195	0	307	232	385	422	391	497	464	684	511	976	22	218	344	599	86	39	222	1	259	555
ENSG00000006634	722	1066	234	595	0	955	184	866	831	942	796	1293	430	1128	429	733	286	738	315	111	99	36	1108	541	0	521	944	930	519	22	5	1	217	153	211	183	153	500	72	4	274	49	4	0	47	97	0	594	333
ENSG00000006638	176	197	219	122	111	195	44	194	259	128	112	86	108	152	226	126	142	109	83	87	127	105	81	63	0	130	67	96	178	39	46	27	33	21	26	50	13	30	58	2	25	21	54	28	68	59	0	27	33
ENSG00000006652	317	1	182	569	369	503	147	139	41	167	65	778	0	381	1	726	2	610	0	84	0	27	557	376	0	462	18	49	362	0	0	1	2	1	205	53	1	0	103	0	0	101	0	27	1	202	0	0	237
ENSG00000006695	0	0	873	426	1	228	97	129	186	16	130	47	93	308	168	221	218	269	43	112	582	133	378	277	0	141	270	175	203	1	0	266	99	111	74	127	0	0	72	1	165	48	96	95	0	75	0	518	211
ENSG00000006704	21	19	128	52	13	16	2	4	115	10	2	6	145	11	7	179	12	4	6	6	6	4	9	2	0	35	203	33	3	6	7	1	9	0	1	3	0	2	4	0	0	4	2	0	5	3	0	3	4
ENSG00000006712	683	2	0	665	1	760	456	390	623	299	405	482	664	658	221	542	12	37	5	1	0	4	445	819	0	490	62	410	1293	0	0	0	10	22	468	78	20	85	4	1	106	11	1	0	3	28	0	126	821
ENSG00000006715	9	4	12	19	0	0	2	28	5	22	88	238	107	274	235	188	121	180	1	217	6	3	4	6	0	58	21	177	97	214	306	202	194	132	243	0	191	182	639	0	184	12	111	120	238	36	0	0	5
ENSG00000006740	0	0	0	0	0	6	18	0	0	0	0	0	0	0	0	0	0	0	0	1	0	0	0	0	0	0	0	0	0	0	0	0	0	0	0	0	0	0	0	1	0	0	0	0	0	0	0	3	0
ENSG00000006744	2	0	329	1410	153	545	653	657	452	97	89	35	93	1	38	79	0	192	3	117	0	1	1	404	0	1	1	2	178	57	0	0	0	89	44	39	1	1	0	0	10	0	7	44	43	31	0	36	183
ENSG00000006747	0	0	1	1	1	1	0	0	1	0	0	0	0	1	0	0	0	1	0	0	0	1	10	0	0	0	0	1	0	0	0	0	0	0	0	0	0	1	0	0	0	0	0	0	0	0	0	0	0
ENSG00000006756	6	0	4	2	1	0	0	0	1	2	1	1	2	1	14	14	3	2	1	1	14	2	0	1	0	0	1	0	0	3	0	0	1	2	1	0	0	0	0	0	1	1	0	0	4	1	0	2	2
ENSG00000006757	258	0	0	11	0	19	1	27	137	0	0	56	1	0	44	1	92	63	108	53	143	26	0	1	0	142	88	0	1	41	0	0	83	56	0	15	53	182	0	0	79	0	0	0	1	95	0	1	0
ENSG00000006788	0	0	0	0	0	0	0	0	0	0	0	0	0	0	0	0	0	0	0	0	0	0	0	0	0	0	0	0	0	0	0	0	0	0	0	0	0	0	0	0	0	0	0	0	0	0	0	0	0
ENSG00000006831	6	0	783	39	27	234	182	200	35	40	1	0	164	122	57	14	1	8	41	0	71	0	128	81	0	27	50	3	44	0	0	160	3	0	19	158	2	0	3	0	6	1	82	0	124	0	0	39	22
ENSG00000006837	0	0	1	32	0	9	32	1	1	0	23	2	0	1	0	1	3	6	5	3	1	9	59	1	0	4	1	16	3	2	4	2	3	2	5	0	1	94	0	0	1	1	106	0	0	0	0	0	3
ENSG00000007001	0	0	0	0	0	0	0	0	0	0	1	0	0	0	0	0	0	0	0	0	0	0	0	0	0	0	0	0	1	0	0	0	0	0	0	0	0	0	0	0	0	0	0	0	0	0	0	0	0
ENSG00000007038	3	0	0	0	187	2	3	0	0	0	0	0	0	2	0	0	0	0	0	0	0	0	0	1	0	0	0	0	0	0	0	0	0	0	0	0	0	0	0	0	0	0	0	0	0	0	0	0	0
ENSG00000007047	5	0	0	0	0	0	4	0	0	0	0	17	0	0	0	0	0	0	0	55	0	16	0	0	0	0	0	0	0	0	0	0	0	0	0	0	0	0	0	0	0	0	0	0	0	0	0	0	98
ENSG00000007062	0	0	2	1	3	98	178	15	542	16	600	865	505	711	1342	480	1070	1034	647	609	525	198	0	322	0	715	800	343	525	663	1592	1346	3376	815	430	829	1801	917	1349	35	464	496	1125	555	2480	448	0	92	503
ENSG00000007080	52	20	239	963	211	1837	195	1196	1898	34	2	110	956	790	23	1195	13	41	3	0	0	0	318	781	0	20	101	519	89	2	1	0	0	3	314	0	1	1	1	0	317	1	1	2	1	0	0	426	116
ENSG00000007129	0	0	0	0	0	0	111	0	0	0	0	0	0	0	0	0	0	0	0	0	0	0	0	0	0	0	0	0	0	0	0	0	0	0	0	0	0	0	0	0	1	0	0	0	0	0	0	0	0
ENSG00000007168	335	251	1488	392	447	315	167	26	484	0	465	182	309	56	104	16	391	703	155	127	756	373	70	407	0	237	822	287	145	518	270	0	460	199	341	287	503	106	104	10	492	252	294	350	287	344	0	345	320
ENSG00000007171	0	0	0	0	0	0	0	0	0	0	0	0	0	0	0	0	0	0	0	0	0	0	0	0	0	0	0	0	0	0	0	0	0	41	0	0	0	0	0	0	58	0	0	0	0	0	0	345	0
ENSG00000007174	0	0	0	0	0	0	0	3	0	0	0	0	0	0	0	0	0	1	0	0	0	0	0	0	0	0	0	10	35	0	0	0	0	0	0	0	0	0	0	0	0	0	0	0	0	0	0	0	0
ENSG00000007202	0	6	0	52	0	351	0	70	271	26	16	190	52	229	1	210	320	0	83	31	116	473	145	57	0	103	222	211	313	0	1	216	32	0	230	1	4	0	0	11	222	1	7	0	7	215	0	8	50
ENSG00000007237	3	1	0	3	1	0	12	6	306	3	16	101	1	2	6	2	1	15	28	1	2	49	201	0	0	2	167	120	1	0	0	25	1	4	0	0	0	33	51	0	0	0	0	0	0	0	0	61	56
ENSG00000007255	0	0	0	0	0	0	41	0	0	0	1	0	0	1	65	0	0	61	0	0	0	1	0	0	0	26	42	64	0	0	3	0	0	0	0	55	0	0	5	1	70	30	0	0	0	3	0	0	0
ENSG00000007264	0	0	63	0	0	0	25	0	0	0	0	0	0	0	0	0	0	0	0	0	0	0	0	0	0	0	0	0	0	0	0	0	0	0	0	0	0	0	0	0	0	0	0	0	0	0	0	0	0
ENSG00000007306	0	0	0	0	0	0	1	0	0	0	0	0	0	0	0	0	0	0	0	0	0	0	0	0	0	0	0	0	0	0	0	0	0	0	0	0	0	0	0	0	0	0	0	0	0	0	0	0	0
ENSG00000007312	0	0	0	0	0	0	0	0	0	0	0	0	0	0	2	0	0	0	0	0	0	0	0	0	0	0	0	0	0	0	0	0	0	0	0	0	0	0	0	0	0	0	0	0	0	0	0	0	0
ENSG00000007314	0	0	0	0	0	0	3	0	0	0	0	0	0	0	0	0	0	0	0	0	0	0	0	0	0	0	0	0	0	0	0	0	0	0	0	0	0	0	0	0	0	0	0	0	0	0	0	0	0
ENSG00000007341	55	0	0	42	0	0	59	0	0	0	0	22	10	1	0	0	0	0	0	0	0	0	2	0	0	0	8	71	10	1	0	0	0	1	6	0	0	0	0	0	0	0	73	0	40	0	0	20	69
ENSG00000007350	1759	362	8	1202	1103	2	2540	6	3	6	114	132	878	4	8512	4	191	515	3303	258	10843	938	4	4	0	2936	1	584	7	0	0	0	0	0	1	0	0	0	0	0	0	0	0	283	275	0	0	0	0
ENSG00000007372	0	0	0	43	28	0	0	0	0	0	0	20	0	0	0	0	0	0	0	0	0	0	0	8	0	16	155	0	0	0	0	0	0	0	0	0	0	0	0	0	0	0	0	0	0	0	0	0	0
ENSG00000007376	0	0	0	30	1	302	117	329	16	14	0	5	0	0	0	2	0	27	0	0	0	5	0	0	0	25	1	4	1	0	0	0	2	6	34	0	0	0	0	0	2	0	0	3	0	26	0	74	0
ENSG00000007384	0	0	0	0	0	0	0	0	0	0	0	0	0	0	0	0	0	0	0	0	0	0	0	0	0	6	0	0	0	0	0	0	0	0	0	0	0	0	0	0	64	0	0	0	0	0	0	0	0
ENSG00000007392	1	0	188	575	445	208	314	689	402	1	120	79	131	209	0	234	191	85	0	0	1	9	113	90	0	11	0	11	24	7	0	0	18	1	154	0	0	0	0	14	27	0	0	0	0	4	0	202	254
ENSG00000007402	0	0	0	0	0	28	56	0	0	0	0	0	0	0	0	0	0	0	0	0	0	0	0	0	0	0	0	0	0	0	0	0	0	0	0	0	0	0	0	0	0	0	0	0	0	0	0	0	0
ENSG00000007516	29	158	1	10	0	34	2	37	61	87	42	84	54	64	76	61	37	23	59	0	19	32	73	23	0	58	38	68	68	92	23	37	36	19	38	1	0	46	8	0	7	32	32	105	30	25	0	73	51
ENSG00000007520	64	558	88	13	0	198	2	173	143	212	76	181	143	132	150	69	65	87	97	4	31	58	88	37	0	126	73	110	124	173	42	51	51	63	58	5	4	69	9	1	17	44	46	224	41	49	0	177	90
ENSG00000007541	1	0	2	0	3	1	46	12	5	1	1	0	0	0	0	0	1	3	0	0	1	4	1	0	0	0	0	0	0	0	0	0	0	1	0	0	31	0	17	0	0	0	1	1	1	1	0	107	0
ENSG00000007545	0	391	0	70	2	0	81	4	142	0	121	136	0	2	159	3	1	4	24	4	18	0	1	71	0	3	90	26	4	1	3	0	0	0	10	103	11	0	0	0	2	0	0	0	0	1	0	1	0
ENSG00000007866	0	0	0	0	0	0	37	0	0	0	0	104	0	0	48	1	0	0	0	0	0	0	0	0	0	0	35	0	0	1	2	85	0	19	233	176	37	51	11	7	181	39	1	0	47	181	0	175	0
ENSG00000007923	532	1	101	446	0	367	237	297	998	184	588	1430	598	852	208	606	793	186	146	8	361	204	839	733	0	760	1392	452	1873	149	166	1	26	260	719	45	326	35	208	10	678	164	285	1	3	25	0	716	754
ENSG00000007933	0	0	0	0	0	0	3	0	0	0	0	0	0	0	0	0	168	0	0	0	0	0	0	0	0	0	0	0	0	0	0	0	0	0	0	0	0	0	0	0	0	0	0	0	0	0	0	0	0
ENSG00000007944	39	0	0	54	0	0	4	0	10	0	0	0	0	0	0	40	137	0	72	0	0	0	0	0	0	0	0	0	0	0	0	0	0	0	0	0	0	0	0	6	45	0	0	0	0	0	0	101	0
ENSG00000007952	0	0	0	0	0	0	0	0	0	0	0	0	0	0	0	0	0	0	0	0	0	0	0	0	0	0	0	0	0	0	0	0	0	0	0	0	0	0	0	0	0	0	0	0	0	0	0	0	0
ENSG00000007968	36	12	2	4	14	39	1	36	26	12	1	4	3	159	93	6	0	2	25	3	0	1	1	140	0	1	23	2	2	72	1	0	1	0	109	0	0	0	1	0	7	1	3	0	22	2	0	20	142
ENSG00000008018	3182	5807	2	1904	410	2864	1446	2687	2270	2645	2036	2653	2481	2602	2684	2491	2477	2371	1971	1982	2632	2777	2459	2073	0	3353	3769	2765	5108	4320	1326	3918	1865	2121	3215	2699	2857	3738	2499	155	1760	1767	3174	2851	2508	2968	0	2635	2883
ENSG00000008083	13	0	0	50	15	155	484	55	725	84	318	245	141	69	92	300	1	94	19	1	0	67	70	315	0	8	40	138	584	209	87	593	63	22	65	172	70	114	237	9	70	117	15	633	39	9	0	575	124
ENSG00000008086	0	0	0	0	0	153	1	92	0	0	102	0	265	167	204	6	219	11	144	0	0	0	1	0	0	0	193	0	0	0	0	0	0	0	0	0	0	0	0	0	0	0	0	0	0	0	0	0	0
ENSG00000008128	124	1	564	536	895	145	190	102	241	186	79	35	278	388	37	266	111	36	24	56	68	41	350	219	0	110	127	150	249	0	0	3	4	19	37	28	0	1	45	2	18	36	0	0	0	1	0	16	180
ENSG00000008130	0	89	0	0	0	109	0	79	0	53	50	0	58	0	1	0	1	0	0	0	0	0	0	32	0	1	22	0	0	0	0	16	26	0	2	20	1	0	0	1	59	96	0	0	0	0	0	1	174
ENSG00000008196	69	0	0	15	0	0	19	0	0	0	0	0	0	0	0	0	0	0	0	0	0	0	0	11	0	0	0	0	0	0	0	0	0	0	0	0	0	0	0	0	0	0	0	0	0	0	0	0	0
ENSG00000008197	0	0	0	0	0	0	42	0	0	0	0	0	1	0	0	0	0	0	0	0	0	0	0	0	0	0	0	0	0	0	0	0	0	0	0	0	0	0	0	0	0	0	0	0	0	0	0	0	0
ENSG00000008226	0	0	0	33	0	10	29	28	0	35	2	117	0	44	7	0	16	65	23	0	0	9	0	26	0	0	0	0	90	0	0	32	4	0	0	0	0	0	0	0	0	0	12	0	0	0	0	32	0
ENSG00000008256	0	0	513	433	45	2	74	213	8	0	0	8	7	129	26	23	0	9	11	0	0	5	74	0	0	1	0	24	0	0	0	0	0	0	0	0	0	9	0	0	0	0	0	0	1	0	0	0	0
ENSG00000008277	0	0	0	0	0	0	0	0	0	0	0	0	1	0	0	0	0	0	0	0	0	4	67	0	0	0	0	0	0	0	0	0	0	0	0	0	0	0	0	0	0	0	0	0	0	0	0	0	0
ENSG00000008282	541	2	735	367	1	195	188	209	166	404	446	470	158	1069	508	400	377	440	114	1	915	312	745	400	0	503	791	217	992	693	710	517	654	359	383	189	173	875	408	68	301	136	262	189	898	246	0	72	671
ENSG00000008283	10	10	127	30	5	78	39	63	729	11	61	84	170	760	8	739	18	109	61	33	6	7	562	70	0	280	210	145	315	0	4	0	0	1	125	7	0	70	4	0	2	3	2	1	0	13	0	132	5
ENSG00000008294	318	3	11	37	13	34	148	12	11	3	2	4	102	9	44	58	7	3	1	41	0	173	6	2	0	4	1	32	4	3	1	2	1	106	3	2	0	178	2	0	0	0	0	220	140	4	0	0	0
ENSG00000008300	0	0	0	0	0	0	0	0	0	0	0	1	0	0	0	0	0	0	0	48	0	0	0	0	0	0	0	0	0	0	0	0	0	0	0	0	0	0	0	0	0	0	0	0	0	0	0	0	60
ENSG00000008311	0	0	1	118	0	0	0	6	0	0	1	130	213	29	2	0	1	0	0	0	0	1	79	0	0	1	0	0	0	4	398	0	12	0	21	0	32	22	0	0	0	0	0	28	19	2	0	4	0
ENSG00000008323	4	3	7	4	4	1	0	1	1	10	0	0	0	1	3	0	0	1	0	0	0	24	0	0	0	1	1	1	144	1	1	0	0	0	0	0	0	0	0	0	0	0	1	0	1	0	0	0	1
ENSG00000008324	733	2255	1	439	822	72	288	389	536	488	290	637	407	451	308	229	190	514	416	556	968	769	698	778	0	1032	1146	549	1098	268	284	728	539	351	200	129	249	583	467	26	373	162	817	449	9	468	0	177	740
ENSG00000008382	0	0	0	0	0	8	1	65	84	1	0	0	0	34	86	23	1	0	28	0	0	0	0	34	0	0	1	41	0	0	0	0	0	0	0	0	0	0	0	0	0	0	0	0	0	0	0	0	0
ENSG00000008394	0	0	0	0	0	0	8	0	64	48	0	0	57	151	0	0	0	0	0	0	1	29	0	0	0	53	0	0	0	0	0	670	212	665	1	0	0	74	815	0	0	75	79	645	32	3	0	48	503
ENSG00000008405	0	0	142	15	135	0	178	9	14	0	0	10	0	115	0	97	0	2	1	0	1	2	92	80	0	3	0	0	0	0	0	0	0	0	125	0	0	0	0	0	56	0	0	105	0	0	0	0	11
ENSG00000008441	0	0	0	9	0	0	7	0	0	0	0	0	0	0	0	0	0	0	0	0	0	0	0	0	0	0	0	0	0	0	0	0	0	0	0	0	0	0	0	0	0	0	0	0	0	0	0	0	0
ENSG00000008513	3	3	555	4	289	151	229	107	288	4	132	874	529	231	243	7	561	301	97	173	16	391	618	204	0	206	258	41	253	0	285	36	9	326	145	515	233	1	0	24	10	175	109	16	893	68	0	159	4
ENSG00000008516	0	0	0	0	0	0	9	0	0	0	0	0	0	0	0	0	0	0	0	0	0	0	0	0	0	0	0	0	0	0	0	0	0	0	0	0	0	0	0	0	0	0	0	0	0	0	0	0	0
ENSG00000008517	1	0	0	0	0	0	0	0	0	0	0	0	0	0	0	0	0	0	0	0	0	0	0	0	0	0	0	0	0	0	14	0	64	0	0	0	0	46	44	4	0	0	0	120	43	0	0	0	0
ENSG00000008710	0	0	2	0	0	0	32	0	13	0	0	5	22	42	0	10	0	0	0	8	0	0	0	0	0	0	1	13	0	0	0	0	2	0	0	0	0	1	0	0	0	0	0	0	0	0	0	0	0
ENSG00000008735	10	22	8	25	15	6	3	2	3	4	5	2	1	3	77	9	4	4	6	2	21	6	2	0	0	0	2	3	1	0	1	0	0	4	0	2	1	0	0	0	1	0	1	1	3	0	0	0	5
ENSG00000008838	134	1	51	247	2	76	208	91	2	0	3	135	30	224	1	165	1	35	0	0	1	13	341	0	0	17	175	439	126	2	0	0	0	1	206	208	0	18	2	0	487	85	0	0	0	0	0	251	0
ENSG00000008853	0	0	0	0	0	73	7	0	0	0	0	83	0	0	0	0	0	0	0	0	0	0	0	2	0	0	0	0	0	0	0	1	0	0	0	28	0	0	0	0	100	0	0	0	0	0	0	35	27
ENSG00000008869	176	0	0	0	0	37	1	25	206	0	0	64	0	125	1	0	177	0	21	5	224	35	89	0	0	0	0	240	0	0	0	0	1	0	64	0	0	0	14	0	0	0	0	0	0	0	0	13	88
ENSG00000008952	1034	1614	1049	261	325	318	134	1157	520	379	582	893	1032	1313	918	599	1338	842	586	541	525	807	888	1248	1	920	710	297	500	401	368	871	613	296	505	79	722	692	560	37	132	409	702	488	714	219	0	269	1010
ENSG00000008988	11209	15457	7650	9029	4238	11676	4505	13685	16649	19481	13675	17729	8769	12072	10845	13403	17366	13977	11363	10610	13407	18820	16433	10025	2	12581	13578	26200	19359	8291	6483	11282	8808	6855	4628	8229	5014	7915	7229	446	4213	6594	4945	10348	4827	9072	0	5460	8557
ENSG00000009307	2615	9	1444	2537	1809	1863	674	1713	3132	1712	3518	4993	2740	4156	2149	2580	4942	1107	3376	3984	2318	3805	4379	3667	1	5784	4006	2794	5500	2525	2287	4492	3064	2748	3049	2517	3154	2399	2845	209	2766	2527	2535	1676	2313	3536	0	1278	2667
ENSG00000009335	1	1113	452	423	0	58	74	7	235	113	165	204	459	0	96	191	0	227	167	13	667	315	134	213	0	0	0	203	1	0	0	0	0	0	361	0	2	0	209	0	5	0	106	2	263	7	0	51	0
ENSG00000009413	61	0	31	63	4	116	77	51	30	7	80	4	1	18	143	86	116	0	7	53	107	68	0	6	0	0	36	0	0	0	0	60	0	13	17	0	11	0	0	1	0	0	0	0	0	58	0	54	82
ENSG00000009694	0	0	0	0	0	0	0	0	0	0	0	3	0	0	55	0	0	0	0	0	0	0	0	0	0	0	0	0	0	0	0	0	0	0	0	0	0	0	0	0	0	0	0	0	0	2	0	0	0
ENSG00000009724	136	0	0	51	0	0	4	3	0	6	0	0	22	0	0	0	0	0	0	0	0	0	0	0	0	0	0	4	0	0	0	0	0	0	0	0	0	0	0	0	0	0	0	0	0	0	0	0	0
ENSG00000009765	163	122	416	87	99	41	25	107	182	90	62	48	85	89	128	81	55	95	42	23	172	112	190	90	0	83	57	89	69	7	12	4	9	11	7	14	5	19	1	1	1	7	85	9	16	15	0	10	13
ENSG00000009780	3704	5473	2190	781	2	405	158	163	277	261	47	8	318	266	204	145	682	45	347	56	0	128	56	158	0	71	128	266	131	126	0	177	2	144	397	74	0	169	166	0	31	66	45	168	100	198	0	74	20
ENSG00000009790	0	0	0	0	0	1	0	23	0	0	0	0	0	0	10	0	0	0	0	0	0	8	0	0	0	0	0	0	8	0	0	0	0	0	0	0	0	0	0	0	0	0	0	0	0	0	0	0	0
ENSG00000009830	0	0	0	4	0	64	0	110	8	0	96	0	0	0	84	0	0	0	1	0	34	0	0	103	0	0	0	0	0	0	0	0	0	0	0	83	0	0	0	0	29	0	0	0	140	0	0	0	0
ENSG00000009844	947	4003	16	888	5	792	137	871	608	511	720	697	763	587	1531	535	1201	1117	846	666	1702	555	1026	955	0	1181	1103	203	769	964	274	936	755	443	8	335	456	976	804	75	514	554	534	346	386	763	0	285	662
ENSG00000009950	0	0	0	0	0	0	15	0	0	0	0	0	0	0	0	0	0	0	0	0	0	0	0	0	0	0	0	0	0	0	0	0	0	0	0	0	0	0	0	0	0	0	0	0	0	0	0	0	0
ENSG00000009954	143	10	1706	595	0	332	325	433	325	24	427	155	158	325	135	70	60	149	46	21	0	57	158	82	0	1	322	275	673	76	1	56	112	49	258	133	10	54	30	0	55	24	0	1	403	0	0	347	101
ENSG00000010017	0	0	0	0	190	4	72	62	12	0	0	16	0	0	171	1	0	47	102	82	336	25	0	0	0	13	73	51	2	0	1	272	40	0	55	0	0	0	0	19	4	0	0	165	0	39	0	5	8
ENSG00000010072	0	1	238	724	991	49	17	70	0	54	82	165	29	44	203	43	25	167	29	0	1	10	218	554	0	391	199	477	459	0	1	1	29	33	36	0	0	0	3	0	101	311	0	0	0	16	0	105	0
ENSG00000010165	0	1	796	884	0	111	195	574	559	98	101	162	589	239	80	844	32	41	1	5	1	0	606	791	0	70	134	358	82	0	0	0	0	13	501	25	1	0	88	0	221	8	1	1	0	0	0	297	474
ENSG00000010219	0	1	0	0	0	0	0	48	142	337	106	86	121	373	152	107	55	295	25	120	116	78	0	120	0	247	0	286	256	87	0	0	0	0	46	0	0	0	0	0	34	0	39	0	0	0	0	0	0
ENSG00000010244	1890	2200	1740	2774	3801	1607	703	1906	1632	914	2244	2224	1970	2193	2041	2051	2859	2886	3250	2124	3918	2212	2107	2176	0	3442	2954	2211	3579	2207	2430	1641	1836	1393	1364	944	1785	2168	1118	96	953	2082	1433	1823	734	673	0	851	2151
ENSG00000010256	394	0	135	513	0	601	408	1842	888	121	106	126	200	149	307	751	287	98	198	401	0	79	250	180	0	49	67	84	148	428	142	158	127	124	1334	217	129	6	204	19	1727	138	61	163	145	116	0	1017	576
ENSG00000010270	1	0	122	1	1	147	79	163	106	62	87	134	87	71	0	57	165	0	16	0	352	86	0	0	0	375	243	0	10	1	160	0	106	34	0	12	4	132	0	12	247	120	1	165	0	0	0	1	133
ENSG00000010278	652	176	1457	1906	3	1310	795	1743	2730	3415	4060	3538	2235	3397	2600	2914	2272	4263	76	240	147	312	4318	4509	0	3591	3954	2345	3315	0	55	1	10	246	0	53	45	1	40	4	1	597	2	2	34	520	0	513	1462
ENSG00000010282	0	0	0	0	0	14	0	0	0	0	0	0	0	0	0	0	0	0	0	0	0	0	0	0	0	0	0	0	0	0	0	0	0	0	0	0	0	0	0	0	0	0	0	0	0	0	0	0	0
ENSG00000010292	316	1	65	543	2	340	381	371	1431	529	1043	1117	717	939	694	766	932	2017	656	357	675	680	2036	2354	0	494	1190	457	2469	231	170	580	616	561	568	274	457	399	956	30	183	46	466	486	119	478	0	199	42
ENSG00000010295	0	1	0	0	0	18	0	1	2	71	3	0	52	0	2	0	0	0	0	13	0	0	0	0	0	0	0	0	0	0	0	0	0	0	0	0	0	0	0	0	0	0	1	0	0	2	0	0	0
ENSG00000010310	19	10	7	7	0	2	0	7	29	15	3	37	1	31	7	10	4	6	12	2	1	12	1	3	0	2	2	2	0	3	3	2	0	0	2	2	5	3	4	0	1	2	7	1	5	2	0	2	1
ENSG00000010318	36	0	248	0	0	0	20	82	0	0	0	0	0	1	0	0	0	0	0	0	0	0	0	0	0	0	0	0	0	0	1	0	0	0	0	0	0	0	0	0	0	0	0	0	0	45	0	0	0
ENSG00000010319	0	0	0	0	0	0	0	0	0	0	0	0	0	0	0	0	0	0	0	0	0	0	0	0	0	0	0	0	0	0	0	0	0	0	0	0	0	0	0	0	0	0	0	0	0	0	0	0	0
ENSG00000010322	0	0	0	14	0	15	44	0	96	0	1	27	0	38	0	49	0	0	0	0	0	0	73	0	0	0	0	143	0	0	0	0	0	0	0	0	0	0	0	0	224	0	0	0	0	0	0	230	0
ENSG00000010327	0	0	0	0	0	0	0	0	0	0	0	0	0	0	0	0	0	0	0	0	0	0	0	0	0	0	0	0	0	0	0	0	0	0	1	0	0	0	0	0	0	0	0	0	0	0	0	0	0
ENSG00000010361	0	0	0	6	0	2	0	11	11	0	0	44	3	9	12	0	0	0	0	1	0	0	21	0	0	0	1	1	0	4	0	6	0	0	6	0	1	1	0	0	29	0	0	0	3	5	0	1	100
ENSG00000010379	0	0	0	0	0	31	0	0	0	0	0	0	0	0	0	0	0	0	0	0	0	0	0	0	0	0	0	0	0	0	0	0	0	0	0	0	0	0	0	0	0	0	0	0	0	0	0	0	0
ENSG00000010404	123	164	129	175	67	93	79	252	149	68	63	85	115	142	180	65	218	95	63	69	95	60	54	67	0	62	145	90	59	11	27	29	32	12	5	13	14	45	8	0	5	10	10	7	20	17	0	10	15
ENSG00000010438	0	0	55	31	0	1	0	0	19	0	0	0	34	0	9	0	82	0	8	0	48	0	0	0	0	0	0	9	0	0	0	0	0	0	0	0	0	0	0	0	0	0	0	0	0	0	0	0	0
ENSG00000010539	517	1	2	1358	0	927	540	710	533	225	752	966	1072	768	892	556	1309	1448	302	8	43	367	1093	846	0	807	1481	411	1723	0	0	8	0	99	94	0	1	1	0	0	0	109	73	0	0	296	0	0	167
ENSG00000010610	0	0	1	0	0	0	0	0	0	0	0	0	0	0	0	0	0	1	0	0	0	0	0	0	0	0	0	0	0	0	0	0	1	0	0	0	0	0	0	0	0	0	0	0	0	0	0	0	0
ENSG00000010626	6	0	0	6	0	2	0	41	373	21	47	19	111	14	10	177	4	124	9	81	1	46	72	8	0	1	2	15	291	0	0	0	0	0	0	0	0	0	0	0	0	0	0	0	22	0	0	0	0
ENSG00000010671	222	0	0	517	293	20	110	34	0	0	0	0	40	1	0	2	89	0	0	153	0	0	0	0	0	54	1	0	0	0	0	0	0	0	0	0	0	0	0	0	0	0	0	265	0	0	0	0	0
ENSG00000010704	85	53	117	67	78	32	44	67	35	38	12	32	41	77	116	29	28	38	55	19	22	24	33	31	0	33	43	143	57	14	13	14	28	13	8	18	12	12	11	0	3	6	16	24	32	34	0	2	11
ENSG00000010803	0	0	0	0	0	0	0	0	0	3	0	0	0	0	0	0	0	0	0	0	0	0	0	52	0	78	0	0	0	0	0	0	0	0	0	0	0	0	0	0	0	0	0	0	209	0	0	0	0
ENSG00000010810	0	0	0	71	0	67	42	0	0	128	0	0	0	1	161	0	1	0	0	33	179	1	0	1	0	0	0	115	0	0	0	0	0	0	0	0	0	0	0	0	0	0	0	0	0	0	0	0	0
ENSG00000010818	0	0	0	0	0	0	6	0	0	0	0	0	0	0	0	0	0	0	0	0	0	0	0	0	0	0	0	0	0	0	0	0	0	0	0	0	0	0	0	0	0	0	0	0	0	0	0	0	0
ENSG00000011007	2	0	171	967	75	725	319	216	1053	1103	827	1264	751	1607	740	1318	489	635	223	142	165	215	1388	1523	0	1173	986	1632	2097	309	0	96	14	14	354	293	0	139	94	19	273	398	118	62	380	152	0	106	935
ENSG00000011009	0	0	1	16	0	94	0	49	39	736	246	300	340	539	295	372	69	181	0	21	0	4	100	436	0	84	336	1047	345	0	65	1	2	151	762	1616	1	419	4	3	368	580	0	1	1	124	0	285	302
ENSG00000011021	37	14	34	17	8	12	15	28	18	67	3	15	19	12	42	12	39	5	14	15	20	10	13	9	0	14	14	12	10	0	1	92	11	1	48	0	0	123	17	0	0	1	87	3	0	17	0	0	1
ENSG00000011028	0	0	0	0	0	0	0	0	0	0	0	0	0	0	0	0	0	1	0	0	0	0	0	0	0	0	0	0	0	0	0	0	0	0	0	0	0	0	0	0	0	0	0	0	0	0	0	0	0
ENSG00000011052	29	39	0	355	0	180	149	284	531	4	287	370	455	192	292	349	0	84	63	2	1	115	296	451	0	362	60	261	355	111	187	336	484	353	839	206	240	424	490	0	580	329	266	183	543	903	0	510	630
ENSG00000011105	0	0	4	15	1	29	93	35	71	0	0	44	136	7	0	84	0	89	1	2	0	0	134	5	0	85	42	28	29	0	0	0	0	0	173	1	0	0	0	0	115	0	0	0	0	0	0	18	0
ENSG00000011114	4	405	0	4	155	35	1	0	223	29	35	1	0	48	17	62	86	35	45	9	0	0	0	133	0	0	0	0	0	1	0	61	0	0	93	2	0	1	0	0	4	149	0	45	0	0	0	121	0
ENSG00000011132	0	0	0	151	0	134	10	236	38	0	0	0	2	1	1	45	0	0	1	0	0	0	0	0	0	0	0	0	2	0	0	0	0	0	0	0	0	0	0	0	7	0	0	0	0	0	0	45	0
ENSG00000011143	27	0	0	64	0	0	16	1	286	98	160	1052	0	103	156	78	649	313	0	25	0	171	289	157	0	328	1223	0	575	0	0	0	216	0	0	0	0	0	0	13	0	0	165	0	0	0	0	0	0
ENSG00000011198	1	0	38	74	0	64	64	82	116	73	365	185	73	89	0	2	234	99	15	0	38	118	88	221	0	0	0	263	83	271	173	112	34	80	167	61	36	440	6	6	183	126	11	0	90	254	0	103	226
ENSG00000011201	0	0	0	0	0	0	6	11	0	0	0	0	0	0	0	0	0	0	0	0	0	0	0	0	0	0	0	0	0	0	0	0	0	0	0	0	0	0	0	0	0	0	0	0	0	0	0	0	0
ENSG00000011243	0	0	0	169	367	194	197	0	3	21	7	33	0	80	3	62	0	29	0	1	0	0	108	94	0	0	33	1	75	0	0	0	0	0	138	1	0	0	0	0	0	0	0	0	0	0	0	62	0
ENSG00000011258	3	537	8	106	0	6	46	64	72	3	0	108	239	6	43	78	1	96	86	59	0	0	18	1	0	1	0	261	1	2	1	3	3	1	0	0	0	0	0	0	0	0	106	0	1	0	0	190	0
ENSG00000011260	1140	2465	165	750	550	583	172	941	9	56	2	148	1	6	37	16	1	23	17	134	211	54	7	43	0	0	102	109	184	45	0	43	28	82	47	83	0	0	0	0	598	0	59	149	0	0	0	51	123
ENSG00000011275	542	212	778	240	81	483	169	292	710	173	465	494	729	484	771	316	674	354	54	12	79	152	546	273	0	413	944	441	503	0	15	42	43	0	133	208	16	0	16	1	134	21	108	6	141	0	0	122	7
ENSG00000011295	0	0	0	0	0	0	25	39	39	52	1	4	29	4	12	20	26	1	0	1	0	0	3	9	0	3	3	3	2	3	0	0	0	1	3	0	27	74	0	2	7	0	57	0	3	0	0	1	126
ENSG00000011304	676	708	305	1679	135	6026	1274	2377	1569	166	61	165	591	556	222	673	132	117	3	104	49	33	151	220	0	112	338	50	197	1	0	127	0	10	393	63	10	20	0	0	1184	22	66	57	16	188	0	625	164
ENSG00000011332	0	0	0	0	0	0	2	0	0	0	0	0	0	0	0	0	0	1	0	0	0	0	0	0	0	0	0	5	0	0	0	0	0	0	0	0	0	0	0	0	0	0	0	0	0	0	0	0	0
ENSG00000011347	0	0	0	0	0	0	4	0	0	0	0	0	0	46	0	0	1	0	0	0	0	0	0	0	0	0	0	0	0	0	0	0	7	0	0	0	0	0	0	0	4	0	0	0	0	4	0	0	0
ENSG00000011376	160	0	0	43	1	90	28	83	261	4	177	400	1	373	360	114	4	206	83	326	0	58	9	158	0	356	82	62	280	0	397	16	108	0	290	122	216	400	11	7	112	3	239	139	119	245	0	129	0
ENSG00000011405	36	21	29	133	29	274	216	17	210	100	22	5	25	36	11	55	18	25	4	3	36	66	23	19	0	262	7	10	7	3	2	39	7	178	93	117	20	2	138	3	24	143	72	3	143	272	0	41	331
ENSG00000011422	0	0	1	69	150	4	41	118	92	1	0	0	25	264	61	123	1	0	81	311	71	55	0	0	0	133	52	4	205	0	0	0	0	0	0	0	0	0	0	0	0	0	0	111	0	0	0	0	0
ENSG00000011426	249	0	681	99	0	2	0	12	1	1	208	514	150	576	446	298	317	252	105	195	244	369	97	86	0	341	229	196	113	354	14	722	104	416	663	127	271	659	174	5	329	234	122	389	60	125	0	221	977
ENSG00000011451	0	0	0	0	0	8	2	35	0	11	0	0	0	40	0	5	44	0	1	1	0	0	0	110	0	0	0	0	0	0	0	0	0	0	8	0	0	0	0	0	0	0	0	0	0	0	0	2	10
ENSG00000011454	0	0	218	1	0	38	51	0	59	0	14	19	36	6	0	0	0	3	3	0	0	0	43	0	0	51	174	0	0	0	0	0	4	0	123	0	0	0	0	0	0	104	1	0	0	165	0	18	0
ENSG00000011465	5	1	1	1	1	0	1	3	0	3	0	1	0	1	4	2	1	1	0	0	0	6	3	2	0	1	0	0	1	1	5	1	0	3	5	0	0	3	0	0	1	0	0	0	0	2	0	3	2
ENSG00000011478	184	133	80	254	74	25	35	170	74	151	98	44	51	61	86	59	41	59	34	43	98	130	131	39	0	49	27	57	66	10	3	21	26	2	2	5	6	7	12	0	1	11	19	11	16	4	0	68	9
ENSG00000011485	0	0	0	52	0	227	8	89	279	18	98	368	310	241	88	98	1	307	2	0	68	65	62	535	0	562	508	194	219	0	0	2	0	11	317	127	135	13	0	0	164	89	46	0	81	1	0	98	239
ENSG00000011523	408	28	59	131	36	34	15	187	295	171	2	241	18	22	220	91	32	24	24	23	35	14	121	50	0	24	5	366	81	6	3	10	8	12	0	330	6	999	3	0	1	98	81	2	9	611	0	0	3
ENSG00000011566	0	1	613	13	0	75	15	29	103	0	0	0	0	0	32	0	0	0	0	0	0	87	125	1	0	0	0	47	0	0	0	0	0	57	0	0	0	0	0	0	0	3	23	66	0	0	0	0	0
ENSG00000011600	26	0	0	0	0	0	0	0	0	0	0	0	0	0	0	0	0	0	0	0	0	0	0	0	0	0	0	0	0	0	0	0	0	0	0	0	0	0	0	0	0	0	0	0	0	0	0	0	0
ENSG00000011638	451	362	1477	600	305	62	429	215	153	428	65	407	1	21	172	326	394	620	169	221	466	458	648	119	0	130	160	252	6	1	418	0	2	0	28	2	71	0	1	0	0	1	0	0	1	0	0	3	0
ENSG00000011677	0	1	0	0	78	0	56	0	0	0	0	0	0	0	0	0	0	0	0	0	0	0	0	0	0	0	0	1	79	0	0	0	0	0	0	0	0	0	0	0	0	0	0	0	0	0	0	0	0
ENSG00000012048	11	6	1	160	5	156	125	359	220	155	184	335	68	354	102	409	86	16	365	71	2	423	55	240	0	476	94	26	692	4	9	7	1	1	19	100	2	305	0	0	17	1	271	1	2	0	0	31	1
ENSG00000012061	178	786	236	2114	472	749	800	903	916	856	733	613	984	732	901	629	283	907	41	83	228	554	1213	575	0	1537	561	1181	535	7	7	13	154	2	249	221	108	46	115	7	37	87	57	202	7	80	0	7	331
ENSG00000012124	0	0	0	0	0	0	0	2	76	0	0	0	0	0	0	0	0	0	0	0	0	0	0	0	0	4	0	0	5	0	0	0	0	0	0	0	0	0	0	0	0	0	0	0	0	0	0	0	0
ENSG00000012171	14	1	284	6	1	0	1	2	6	2	1	4	2	1	8	3	0	3	0	0	0	2	2	1	0	2	4	2	6	1	0	0	0	1	2	0	2	0	0	1	1	0	3	1	1	0	0	0	0
ENSG00000012174	0	1	0	5	4	1	6	5	103	2	1	182	2	5	1	67	1	0	0	0	5	0	27	1	0	69	0	299	3	8	0	0	36	1	2	86	0	0	1	0	6	1	0	1	2	0	0	1	0
ENSG00000012211	0	0	0	1	0	0	27	2	8	0	0	0	0	0	0	0	0	0	0	0	12	0	0	1	0	0	0	0	1	0	0	6	1	0	0	0	0	0	1	0	0	0	0	0	0	0	0	0	0
ENSG00000012232	0	0	14	95	1	134	174	337	202	89	47	254	297	234	534	532	78	138	0	21	26	58	793	337	0	13	284	3	138	0	29	0	0	0	0	0	0	0	73	0	24	0	0	0	203	0	0	0	0
ENSG00000012504	0	0	182	0	0	0	70	0	0	0	0	0	0	0	0	0	0	0	0	0	0	0	0	0	0	0	0	0	0	0	0	0	0	0	0	0	0	0	0	0	0	0	0	0	0	0	0	0	0
ENSG00000012660	3	0	0	159	0	55	397	67	1	173	47	517	145	276	14	495	7	109	1	0	0	0	653	107	0	272	72	234	598	0	31	0	4	0	109	2	0	4	0	2	1097	60	88	0	1	1	0	70	1197
ENSG00000012779	0	0	0	0	37	0	0	0	0	0	0	0	0	0	0	47	5	0	0	0	0	0	0	0	0	1	0	0	0	0	0	0	0	0	0	0	0	0	0	0	0	0	0	0	0	0	0	0	0
ENSG00000012817	0	5	723	0	0	18	0	0	76	8	16	224	1	110	0	84	1	0	0	1	0	293	119	323	0	848	243	1	219	0	65	4	118	60	1	222	0	0	52	1	0	9	0	0	0	0	0	23	0
ENSG00000012822	0	0	0	0	106	104	154	29	123	83	0	325	0	4	158	0	2	250	0	0	0	1	179	86	0	163	428	0	116	0	0	0	0	12	0	0	0	27	0	0	0	17	0	0	3	32	0	201	0
ENSG00000012963	1	2154	1524	508	781	12	339	239	218	203	215	458	41	634	28	380	109	429	61	0	0	30	452	372	1	517	101	3	975	0	5	0	66	0	166	0	0	1	0	1	113	100	140	0	446	91	0	291	582
ENSG00000012983	108	0	251	77	0	76	149	189	0	3	87	60	0	0	0	29	26	0	0	0	0	97	96	0	0	0	226	21	1	0	0	157	138	0	101	26	205	0	0	0	0	34	1	0	8	0	0	61	0
ENSG00000013016	0	0	0	3	0	0	112	0	0	0	1	0	0	0	0	0	0	0	0	0	0	0	0	0	0	0	0	0	0	0	0	0	0	0	0	0	0	0	0	0	0	0	0	0	0	0	0	0	0
ENSG00000013275	1051	647	1179	2382	5438	2678	998	1857	1612	2903	2081	2926	2102	2926	2892	1530	2371	2442	302	1894	2273	2452	2231	1806	0	2898	3563	2096	4983	4981	3185	943	4818	2216	2276	1906	1071	3743	4542	108	1227	2951	3156	2612	1021	5470	0	784	2566
ENSG00000013288	22	3	95	100	9	86	3	10	4	27	12	10	16	56	22	6	8	24	55	1	9	25	11	148	0	17	23	14	94	1	11	8	3	5	84	0	3	3	3	0	3	2	0	4	3	1	0	70	3
ENSG00000013293	78	43	50	46	33	12	13	24	32	40	18	18	30	13	30	18	42	12	15	6	31	14	30	13	0	30	18	27	17	32	13	3	4	1	13	1	4	1	2	0	0	6	5	11	4	5	0	6	5
ENSG00000013297	171	3	11	20	8	82	2	25	118	244	28	253	96	26	2	132	10	53	17	1	5	99	124	20	0	143	0	36	7	0	0	0	0	4	0	0	0	0	1	9	0	0	0	0	2	4	0	0	0
ENSG00000013306	659	2	886	2221	3	1411	990	1409	823	465	161	453	387	699	130	783	61	99	8	33	68	54	459	335	0	88	246	769	371	9	1	15	5	1	352	11	0	2	33	0	502	97	18	0	65	2	0	37	260
ENSG00000013364	0	0	0	39	0	0	526	35	195	53	90	146	98	139	0	3	0	232	0	11	0	6	211	184	0	0	185	184	0	0	1	0	0	0	71	0	0	0	0	0	0	0	0	0	0	0	0	0	0
ENSG00000013374	1	0	1	63	0	132	249	80	721	279	155	385	34	668	576	60	16	210	4	209	836	263	92	80	0	418	362	332	605	244	1	121	270	4	302	119	8	195	444	12	270	311	109	236	19	145	0	111	323
ENSG00000013375	927	2220	1	249	1817	445	247	322	1	518	423	657	506	352	478	411	661	588	211	734	896	455	753	569	0	945	134	712	231	748	821	697	967	364	675	405	352	403	1008	5	271	567	463	1276	115	200	0	176	852
ENSG00000013392	3	3	23	2	0	2	1	15	89	2	69	125	0	37	4	71	120	2	2	108	94	38	158	0	0	0	0	3	3	0	1	2	129	57	13	0	0	3	0	0	0	0	2	134	1	0	0	0	0
ENSG00000013441	1690	967	1106	461	761	644	181	1016	203	386	705	341	776	234	506	535	388	811	753	553	1779	972	908	1092	0	293	1073	999	443	1669	837	555	610	310	270	183	141	196	497	31	383	662	316	391	0	1340	0	408	181
ENSG00000013503	0	0	2	29	0	16	4	32	252	130	325	277	208	346	156	350	560	47	0	320	172	378	468	192	0	609	647	205	177	0	0	0	477	1	123	1	301	0	5	0	240	0	90	0	0	0	0	0	0
ENSG00000013523	0	0	0	39	0	0	45	1	10	29	145	197	111	407	59	161	6	1	0	0	170	1	0	0	0	0	1	0	0	0	0	0	0	0	0	4	0	0	0	0	0	0	0	0	0	0	0	0	61
ENSG00000013561	733	49	950	337	46	148	224	288	236	144	357	442	116	311	468	104	190	477	44	73	299	247	709	203	0	358	566	285	448	476	83	158	24	133	130	123	5	130	5	0	197	87	118	8	5	4	0	1	11
ENSG00000013563	0	0	0	7	0	0	1	0	4	0	0	0	0	0	0	0	0	4	0	0	0	8	99	0	0	0	0	1	0	0	0	0	0	0	0	0	0	0	0	0	0	0	0	0	0	0	0	0	0
ENSG00000013573	0	0	0	85	0	0	1	8	62	0	4	132	145	27	21	53	180	190	0	0	0	1	94	213	0	1	93	318	703	0	0	1	37	105	37	19	1	1	0	6	34	1	43	0	0	113	0	103	0
ENSG00000013583	43	0	0	3	0	0	14	0	2	72	1	1	0	0	0	1	131	0	0	0	0	7	0	0	0	0	0	0	0	0	0	0	0	0	0	0	0	0	0	5	0	0	0	0	0	0	0	0	0
ENSG00000013588	3	0	2	3	3	1	0	7	3	1	13	1	0	3	1	2	1	2	97	13	1	1	101	1	0	343	0	0	3	0	0	692	104	0	2	0	358	0	1	0	2	0	2	23	1	4	0	248	336
ENSG00000013725	0	0	0	0	0	0	2	0	0	0	0	0	0	0	0	0	0	0	0	0	0	0	0	0	0	0	0	0	0	0	0	0	0	0	0	0	0	0	0	0	0	0	0	0	0	0	0	0	0
ENSG00000013810	185	47	14	357	0	400	544	342	365	41	70	271	174	129	252	137	49	85	1	7	1	32	17	60	0	0	197	1	511	0	0	0	0	0	5	0	0	0	0	0	157	0	1	2	0	0	0	266	0
ENSG00000014123	9	0	1	1	0	64	80	2	139	296	5	386	70	2	212	79	0	0	23	0	16	27	139	3	0	1	159	68	0	202	0	0	1	284	433	175	0	1	166	5	88	76	68	118	124	1	0	107	118
ENSG00000014138	15	42	66	13	24	110	22	351	140	37	42	88	355	268	45	338	24	40	49	78	42	45	52	413	0	72	46	28	338	7	13	5	12	0	105	4	1	1	11	0	4	2	13	161	1	10	0	106	4
ENSG00000014164	0	0	0	7	0	147	50	9	40	14	51	29	121	386	29	140	3	5	0	0	0	0	0	233	0	0	43	16	484	0	0	0	1	1	0	17	0	3	0	0	33	21	0	0	0	0	0	0	0
ENSG00000014216	0	0	0	0	0	41	70	0	323	1	58	11	5	137	0	240	0	115	0	1	0	0	5	91	0	3	0	35	0	0	2	0	0	0	779	0	0	0	3	0	495	0	4	0	0	0	0	459	52
ENSG00000014257	0	0	0	0	0	0	0	3	0	0	1	0	0	0	0	0	0	0	1	0	0	0	0	0	0	0	0	0	0	0	1	72	0	282	0	0	0	0	0	1	0	0	0	3	1	0	0	0	0
ENSG00000014641	855	4933	448	108	3	251	276	720	716	864	975	1409	507	1213	1115	864	900	1354	1079	1382	902	583	1033	484	0	1988	1061	432	2653	1239	643	1204	1582	1469	1240	1405	606	700	805	117	1715	394	1344	910	1063	1237	0	1146	989
ENSG00000014824	0	1	5	0	0	52	49	44	122	123	15	246	180	178	3	188	7	9	0	0	0	0	178	267	0	0	152	63	507	1	0	0	1	0	44	74	0	0	1	0	103	7	0	0	14	0	0	225	109
ENSG00000014919	478	2	42	212	0	172	130	263	610	395	304	559	415	63	475	387	1537	448	493	333	233	514	279	412	0	1072	519	288	1087	128	224	211	0	341	273	270	2	192	816	0	78	343	132	91	199	217	0	46	8
ENSG00000015133	0	0	0	0	66	13	87	0	0	0	0	40	0	0	0	4	0	26	1	0	0	8	0	0	0	0	71	0	0	0	0	3	0	0	12	0	2	0	0	0	0	0	0	0	0	0	0	49	1
ENSG00000015153	360	0	109	63	1	111	119	3	85	54	21	11	65	23	103	17	4	43	2	2	5	126	11	168	0	147	2	105	1	2	134	0	139	0	10	49	0	31	0	6	62	88	81	141	53	88	0	157	14
ENSG00000015171	7	0	0	9	0	0	147	0	18	4	1	119	0	0	0	0	0	0	0	88	1	0	136	136	0	0	146	0	0	0	0	1	49	0	0	77	117	0	0	1	70	38	102	0	20	0	0	91	0
ENSG00000015285	0	0	0	0	0	0	0	0	0	1	0	0	0	0	0	0	0	0	0	0	0	1	0	0	0	0	0	0	0	0	0	0	0	0	0	0	0	0	0	0	0	0	0	0	0	0	0	0	0
ENSG00000015413	0	0	0	0	0	0	64	77	0	0	64	198	0	0	66	0	0	225	0	0	0	0	119	68	0	0	238	1	220	0	0	0	0	0	0	0	0	0	0	0	0	0	0	0	0	0	0	0	0
ENSG00000015475	0	0	0	0	0	0	0	0	0	0	0	0	0	0	0	0	0	86	0	0	0	0	0	0	0	0	0	0	0	0	0	0	0	0	0	0	0	0	0	0	0	0	0	0	0	0	0	0	0
ENSG00000015479	1333	143	2973	785	2320	881	593	1105	2327	686	3068	2668	2323	3260	1787	3581	3733	4348	1507	836	635	3021	4455	2603	1	4119	2816	1264	4041	1829	681	2832	2052	1737	1783	545	1139	2278	2088	165	1058	793	1516	932	2008	1050	0	952	2032
ENSG00000015520	0	1	0	2	0	0	0	0	0	0	0	0	0	0	0	0	0	0	0	0	0	0	0	0	0	0	0	0	0	0	0	0	0	0	0	0	0	0	0	0	1	0	0	0	1	0	0	0	0
ENSG00000015532	200	191	196	28	141	11	21	257	165	26	40	11	176	12	45	211	61	80	5	5	3	6	54	2	0	6	7	424	10	11	1	0	3	0	2	1	0	0	3	0	0	0	0	2	0	2	0	1	0
ENSG00000015568	0	0	219	0	0	0	1	3	178	1	0	1	0	0	0	0	0	0	1	0	0	0	3	10	0	0	1	0	31	0	0	0	0	0	0	1	0	0	0	0	37	0	0	0	0	0	0	7	0
ENSG00000015592	0	0	0	0	0	1	0	0	0	0	0	0	0	0	0	0	0	0	0	0	0	0	0	0	0	0	0	0	0	0	0	0	0	0	0	0	0	0	0	0	0	0	0	0	0	0	0	0	0
ENSG00000015676	0	0	72	0	1	1	0	0	62	0	267	103	20	0	0	1	550	0	0	0	0	55	0	0	0	0	219	1	363	33	75	32	278	18	240	79	0	230	499	3	477	11	68	0	203	534	0	16	101
ENSG00000016082	1	0	0	0	0	0	132	0	1	0	0	0	0	0	0	0	0	0	0	0	0	0	0	0	0	0	0	0	0	0	0	0	0	0	0	0	0	0	0	0	0	0	0	0	0	0	0	0	0
ENSG00000016391	15	21	27	22	8	6	0	28	95	25	6	5	6	64	10	30	85	10	5	14	16	7	9	1	0	4	1	8	7	0	1	2	36	1	2	2	4	3	3	1	4	0	12	0	90	1	0	0	4
ENSG00000016864	497	0	320	57	1	36	85	201	0	1	0	2	0	7	3	4	0	225	13	0	8	96	1	134	0	89	31	0	0	0	0	0	12	0	0	8	0	0	0	0	0	0	1	0	1	0	0	72	49
ENSG00000017260	682	0	280	61	0	46	240	194	341	48	60	327	98	4	56	176	248	190	5	6	532	99	23	1	0	0	133	293	140	7	0	216	0	165	2	62	0	189	0	0	139	47	5	0	3	0	0	0	213
ENSG00000017373	16	3	11	4	2	0	2	0	18	4	0	1	5	1	5	3	0	1	1	1	0	5	3	4	0	6	1	3	1	0	0	0	0	0	0	0	0	2	2	0	0	2	0	1	3	0	0	0	0
ENSG00000017427	18	6	3	9	7	7	0	7	10	8	3	2	4	11	3	5	2	4	1	2	5	3	5	3	0	4	0	6	27	4	2	3	2	1	1	0	1	0	1	1	1	2	2	0	974	1	0	0	3
ENSG00000017483	0	0	1	0	0	0	0	0	0	0	0	0	1	0	0	0	0	0	0	0	0	0	0	0	0	0	0	0	1	0	0	0	0	0	0	0	0	0	0	0	0	0	0	0	0	0	0	0	0
ENSG00000017621	24	49	43	5	20	4	11	18	4	33	2	10	54	19	18	89	19	3	2	12	20	3	6	6	0	38	7	8	3	0	6	1	0	0	1	0	0	1	0	0	1	1	3	0	4	0	0	1	159
ENSG00000017797	527	494	1455	114	20	497	232	281	385	181	191	104	146	128	369	34	23	155	124	102	389	58	136	141	0	42	188	87	1	277	10	1223	176	536	332	496	746	405	444	35	997	177	309	1067	73	545	0	1044	1141
ENSG00000018189	0	0	0	0	0	101	1	0	105	5	91	8	106	66	0	0	0	165	0	0	0	121	106	0	0	0	0	0	0	0	1	0	0	1	0	45	0	0	0	0	0	0	0	32	0	121	0	0	0
ENSG00000018236	1	0	2	0	0	1	1	0	0	2	0	0	0	0	0	1	0	0	2	0	0	1	0	0	0	1	0	1	0	0	0	0	0	0	0	0	0	0	0	0	0	1	0	0	0	0	0	0	0
ENSG00000018280	0	0	0	1	0	0	36	0	0	0	1	0	0	0	0	0	0	0	0	0	0	0	0	0	0	0	0	0	0	0	0	0	0	0	0	0	0	0	0	0	0	0	0	0	0	0	0	0	0
ENSG00000018408	799	1	302	730	19	1027	519	1667	156	181	168	155	82	26	197	52	311	67	112	0	1	320	388	34	0	4	60	4	4	338	1	160	3	1	108	0	0	1	4	4	92	124	58	79	0	14	0	57	0
ENSG00000018510	0	0	0	0	0	0	47	42	0	0	9	21	0	1	0	0	7	0	1	27	70	0	0	0	0	3	66	0	0	144	170	1	0	32	3	0	25	40	0	4	21	18	48	0	103	1	0	0	50
ENSG00000018610	360	30	1162	1002	1337	304	743	338	109	497	333	369	480	279	637	405	484	735	403	937	486	365	210	219	0	197	474	325	591	115	10	11	236	56	98	123	8	89	89	11	241	315	185	576	35	631	0	2	43
ENSG00000018625	7	5	2	2	1	0	0	5	2	13	0	26	4	4	2	0	2	1	1	0	0	1	0	3	0	6	1	7	0	0	1	0	2	0	0	0	0	0	0	1	0	0	1	0	2	4	0	0	1
ENSG00000018699	1	1	912	478	694	180	250	1096	75	109	727	1089	565	729	466	252	930	612	703	326	458	722	589	324	0	1235	1364	589	463	494	157	399	1	665	236	8	360	443	158	1	198	252	287	82	0	1	0	0	271
ENSG00000018869	0	0	1	73	0	231	0	3	0	0	0	0	0	1	18	46	0	0	0	0	0	0	0	0	0	0	0	0	0	0	0	0	0	0	0	0	0	0	0	0	0	0	0	0	0	0	0	0	0
ENSG00000019102	0	0	0	0	0	0	0	0	0	0	0	0	0	17	0	0	0	0	0	0	0	0	0	0	0	0	0	0	0	0	0	0	0	0	0	0	0	0	0	0	0	0	0	0	0	0	0	0	0
ENSG00000019144	0	0	0	22	0	0	0	23	68	27	0	142	218	34	0	0	0	0	0	0	0	55	0	70	0	18	109	0	121	0	0	0	0	0	0	0	0	46	0	0	25	25	0	0	0	0	0	0	0
ENSG00000019485	0	0	0	0	0	0	0	0	0	0	0	0	0	0	0	0	0	0	0	0	0	0	0	0	0	0	0	0	0	0	0	0	0	0	0	0	0	0	0	0	0	0	0	0	13	0	0	0	0
ENSG00000019505	5	3	2	11	2	1	1	6	11	6	1	3	1	0	3	1	4	0	1	5	0	0	0	3	0	3	2	0	3	0	1	0	0	0	0	0	0	0	0	0	0	1	0	4	360	0	0	0	0
ENSG00000019582	0	0	0	0	0	0	0	0	0	0	0	0	0	0	0	0	0	0	0	0	0	0	0	0	0	0	0	0	0	0	0	0	0	16	475	0	0	0	0	0	0	181	1	0	0	62	0	0	0
ENSG00000019995	1	1	986	173	0	13	197	50	59	126	37	149	103	0	14	0	80	54	0	64	0	54	109	153	0	0	1	49	0	0	181	90	0	0	0	0	0	0	145	0	80	0	1	0	164	0	0	1	0
ENSG00000020129	5	0	0	26	0	59	5	102	23	0	1	2	2	54	0	98	0	0	0	1	0	0	0	1	0	8	39	2	0	0	0	1	0	0	0	0	0	0	1	0	0	0	1	0	0	0	0	0	0
ENSG00000020181	0	4	0	220	0	146	279	94	161	73	38	117	19	68	363	244	229	281	0	11	6	38	19	193	1	196	90	84	53	31	0	16	26	118	157	54	7	0	161	9	20	208	7	13	7	553	0	1	103
ENSG00000020256	4	1	87	101	2	0	13	74	353	0	40	103	111	329	1	112	1	2	0	0	0	7	139	0	0	111	1	1	312	0	0	0	0	1	202	3	3	0	1	0	42	0	0	2	90	66	0	318	90
ENSG00000020426	122	1	661	81	0	19	5	193	189	210	253	339	33	259	192	134	146	111	298	246	198	198	165	331	0	185	82	171	237	1	0	478	2	121	76	311	0	65	103	0	60	56	32	1	292	9	0	118	30
ENSG00000020577	0	0	0	1	0	0	100	0	0	0	0	0	0	0	0	0	0	0	0	0	0	0	0	0	0	0	0	0	0	0	0	0	0	0	0	0	0	0	0	0	0	0	0	0	0	0	0	0	0
ENSG00000020633	0	0	0	0	0	0	7	0	0	0	0	0	0	0	0	0	0	1	0	0	0	0	0	0	0	0	0	0	0	0	2	0	0	0	0	0	0	0	0	0	0	0	0	0	0	0	0	0	0
ENSG00000020922	0	2	0	113	145	297	0	125	249	86	593	192	217	1	172	0	0	0	126	155	34	273	149	0	0	136	66	238	275	199	0	318	544	58	110	158	0	113	476	8	0	58	152	134	161	1	0	35	149
ENSG00000021300	0	1	0	31	1	0	6	4	190	16	119	89	245	57	58	1	0	0	0	1	0	71	130	154	0	2	23	135	155	0	0	0	0	0	0	0	0	0	0	0	0	0	0	0	0	0	0	0	0
ENSG00000021355	8	3	9	11	5	2	2	7	6	5	0	2	1	3	2	5	134	0	2	4	3	1	4	3	0	12	0	0	4	0	0	1	1	1	346	0	1	4	2	0	194	169	2	0	179	143	0	0	4
ENSG00000021461	0	1	6	0	0	0	0	1	1	0	0	0	0	0	0	0	1	0	29	0	0	0	0	0	0	3	0	1	2	0	0	1	0	0	1	2	0	0	0	0	0	0	1	0	0	0	0	0	0
ENSG00000021488	0	0	0	2	0	0	0	1	0	0	0	0	0	0	0	0	0	0	0	0	0	0	0	0	0	0	0	1	0	0	0	0	0	0	0	0	0	0	0	0	0	0	0	0	0	0	0	1	0
ENSG00000021574	303	164	249	126	60	49	78	83	237	75	92	54	65	83	104	94	79	38	61	49	89	22	46	45	0	76	26	168	231	25	21	18	160	4	211	6	10	25	15	2	8	19	22	73	6	17	0	64	190
ENSG00000021645	0	0	0	0	0	0	10	0	0	0	0	0	0	0	0	0	0	0	0	0	0	0	0	0	0	0	0	0	0	0	0	0	0	0	0	26	29	0	3	0	166	0	0	0	0	7	0	26	0
ENSG00000021762	0	0	0	8	0	0	0	0	0	0	0	0	0	0	0	0	0	0	0	0	0	0	0	0	0	0	0	0	0	0	0	0	0	0	0	0	0	0	0	0	0	0	0	0	0	0	0	0	0
ENSG00000021776	1	328	0	2	318	41	52	229	509	20	476	517	248	571	72	327	595	796	417	303	64	441	33	434	0	319	1088	151	533	19	38	5	478	167	67	9	2	0	43	0	82	4	0	122	113	1	0	430	185
ENSG00000021826	0	0	0	0	0	56	37	38	0	0	0	0	0	0	0	46	0	0	0	0	0	0	0	0	0	0	0	0	0	0	0	0	0	0	0	0	0	0	0	0	0	0	0	0	0	0	0	0	0
ENSG00000022267	0	0	0	0	0	0	101	0	0	0	0	0	0	0	0	0	0	0	0	0	0	0	0	0	0	0	0	0	0	0	0	0	0	0	0	0	0	0	0	0	0	0	0	0	0	0	0	0	0
ENSG00000022277	524	38	769	1275	672	1158	49	1142	1148	640	1239	780	1200	838	852	783	586	2399	743	822	868	1376	470	923	0	656	560	650	1669	1392	566	1479	911	458	785	570	555	664	1318	21	151	731	1035	733	215	853	0	272	1297
ENSG00000022556	2207	3129	4	486	1	689	879	3732	2190	1836	1862	1979	933	1625	1347	1328	1778	338	1451	1340	757	1129	732	1050	0	1261	1179	1882	3345	602	330	578	421	631	574	364	380	197	315	65	3965	366	877	1112	241	677	0	706	777
ENSG00000022567	0	0	0	0	0	28	8	19	0	59	0	17	0	0	0	0	6	0	0	0	0	0	0	2	0	0	0	0	0	0	0	0	0	0	0	0	2	0	0	0	0	1	0	0	0	0	0	0	0
ENSG00000022840	709	0	1	549	33	263	853	803	219	3	10	354	85	84	188	29	163	72	3	0	28	149	43	0	0	0	176	341	0	21	174	238	15	0	165	13	231	3	1	0	181	0	86	19	5	194	0	375	304
ENSG00000022976	134	1	1	0	0	29	198	11	0	0	0	13	2	80	0	0	57	0	3	0	99	1	0	0	0	21	164	4	0	0	0	0	1	0	0	0	0	0	0	0	0	0	0	0	0	0	0	2	0
ENSG00000023041	902	922	641	474	1	239	43	212	184	401	327	234	108	103	153	13	561	356	32	161	205	232	72	446	0	248	617	298	18	690	0	446	569	157	175	161	242	0	564	40	75	597	759	443	181	632	0	252	701
ENSG00000023171	4	0	0	122	0	26	0	6	0	102	0	151	0	50	13	0	0	100	0	0	0	1	0	0	0	0	15	28	0	0	0	0	0	0	0	0	0	0	0	0	0	1	0	0	0	0	0	0	0
ENSG00000023191	405	0	0	279	0	732	85	373	1307	8	4	104	448	364	71	1066	5	130	0	0	1	37	306	835	0	109	86	124	270	0	0	0	0	0	607	0	1	0	0	0	280	0	0	0	0	0	0	268	319
ENSG00000023228	88	94	63	547	42	264	114	129	802	537	362	961	415	366	316	527	1043	525	404	540	449	338	701	724	0	1224	795	310	1582	370	391	771	707	890	939	462	529	1314	1124	71	246	41	502	81	401	1005	0	15	498
ENSG00000023287	1898	5836	2936	2211	1874	1091	858	1815	1579	918	1607	2217	2064	2022	926	2083	2264	3791	534	1969	288	3081	3967	922	0	1172	1444	2215	928	192	0	45	121	30	0	0	0	246	338	2	25	35	135	165	1	0	0	1	164
ENSG00000023318	465	478	2145	456	140	347	562	462	1842	752	779	1612	707	682	497	104	211	994	5	54	88	104	1063	665	0	770	710	1762	1191	3	129	15	3	143	411	358	1	384	5	4	694	495	0	2	63	352	0	261	951
ENSG00000023330	306	3	654	445	1	185	101	513	651	484	895	1303	595	753	1522	334	961	734	482	1611	581	1203	1024	933	0	946	368	1103	687	1508	0	725	950	86	77	1570	323	315	156	31	1212	879	2913	941	157	2213	0	274	462
ENSG00000023445	0	0	0	34	0	0	0	0	0	1	0	47	0	0	0	0	0	0	0	0	0	0	0	0	0	0	0	1	0	0	0	0	0	0	0	0	0	0	0	10	0	0	0	0	0	0	0	49	0
ENSG00000023516	0	0	0	45	0	54	95	0	0	102	1	128	0	8	0	0	0	33	0	0	0	0	102	0	0	103	40	0	0	0	0	0	0	1	69	0	0	0	0	8	0	0	0	0	150	0	0	0	0
ENSG00000023572	0	0	0	106	0	123	88	142	28	0	0	0	83	1	0	7	0	0	0	2	0	0	0	2	0	0	0	0	0	0	0	0	0	0	10	0	0	0	0	0	122	0	0	0	0	0	0	0	0
ENSG00000023608	1050	577	2475	283	914	444	126	1166	335	233	240	217	178	198	268	275	84	161	90	124	13	74	513	228	0	165	502	295	275	3	6	40	6	33	63	1	3	3	16	0	9	69	5	57	17	4	0	8	28
ENSG00000023697	0	1	371	0	0	2	0	361	163	0	69	507	100	108	31	192	5	207	1	0	0	182	181	125	0	124	328	7	793	10	0	9	0	0	150	0	48	0	0	0	0	78	0	0	71	534	0	2	0
ENSG00000023734	3533	7	3762	1496	2243	1716	1104	2451	2326	2300	2447	3545	2096	2940	3078	2753	2797	3338	232	219	1239	735	3544	2914	0	2021	4000	4437	4484	162	198	258	153	2736	2843	2678	166	3649	673	28	2224	2260	3	462	29	2554	0	1375	4621
ENSG00000023839	0	0	0	16	0	15	0	0	0	0	0	0	12	0	0	0	0	0	0	0	0	44	0	0	0	0	0	0	0	0	0	0	0	0	0	0	0	0	0	0	0	0	0	0	0	0	0	0	0
ENSG00000023892	2	0	0	0	0	8	60	5	57	2	0	23	48	0	0	36	1	1	0	0	0	5	69	0	0	100	0	0	2	0	2	0	1	0	0	0	0	0	0	0	0	0	0	0	0	0	0	0	0
ENSG00000023902	0	0	0	180	0	0	115	68	21	38	120	15	0	0	0	0	0	8	0	0	0	2	1	0	0	12	0	0	15	0	0	1	0	0	0	0	0	0	0	0	0	0	0	0	0	0	0	0	0
ENSG00000023909	190	74	48	24	27	10	110	88	43	28	19	31	42	40	62	18	35	9	17	24	17	25	18	9	0	20	68	29	26	9	6	6	32	17	76	52	42	156	11	0	1	108	62	9	34	23	0	25	9
ENSG00000024048	1080	1985	0	215	0	380	1	196	130	301	318	20	373	220	149	139	336	255	292	63	148	110	383	73	0	82	99	345	506	44	9	133	21	68	20	134	0	24	46	2	218	1	4	372	1	255	0	222	115
ENSG00000024422	10	27	5	2	1	3	3	94	3	1	0	23	28	4	75	4	93	1	52	2	1	1	2	12	0	1	0	1	1	0	13	0	1	0	0	1	0	2	0	0	0	1	0	0	1	0	0	1	0
ENSG00000024526	179	0	428	121	0	145	143	48	112	0	45	70	0	0	38	0	247	152	0	0	0	0	0	0	0	0	0	0	2	2	2	1	0	12	502	100	1	147	2	5	80	0	2	424	0	108	0	214	30
ENSG00000024862	356	0	0	313	0	102	218	31	334	381	88	182	189	104	54	139	1	338	3	26	27	180	82	9	0	177	96	59	125	114	121	4	141	235	128	208	122	110	79	17	175	62	37	0	1	390	0	79	8
ENSG00000025156	0	0	0	55	0	38	12	242	310	97	182	0	82	108	230	8	254	214	0	0	1	196	45	106	0	25	0	1	0	365	0	445	176	123	2	71	545	659	146	0	75	22	20	1	206	2	0	36	240
ENSG00000025293	20	18	339	154	9	277	29	105	12	34	223	235	145	10	426	505	59	82	30	5	579	538	364	9	0	145	168	3	121	9	7	203	234	53	100	1	186	214	140	10	1	0	161	418	5	409	0	75	24
ENSG00000025423	0	0	0	13	0	18	15	79	29	13	54	71	4	22	26	14	132	65	6	21	20	17	30	20	0	30	47	0	50	164	40	25	14	6	15	4	13	1	4	1	1	8	4	12	2	13	0	1	5
ENSG00000025434	0	0	0	62	0	51	0	204	173	115	58	330	83	0	0	1	176	77	0	0	0	66	86	34	0	0	128	1	554	0	0	0	0	0	1	0	0	0	0	7	0	0	1	0	0	0	0	0	0
ENSG00000025708	0	0	0	0	0	0	0	0	0	0	0	0	0	0	0	0	0	0	0	0	0	0	0	0	0	0	0	0	0	0	0	0	0	0	0	0	0	0	0	0	0	0	0	0	0	0	0	0	0
ENSG00000025770	27	1	1	161	3	126	28	507	813	445	98	348	783	152	118	366	26	239	0	4	6	7	589	594	0	165	206	527	886	0	10	0	4	2	304	99	11	13	48	2	76	142	4	0	1	14	0	271	402
ENSG00000025772	0	0	0	42	310	122	0	147	139	34	0	85	165	100	127	0	86	29	78	0	0	1	328	253	0	84	31	141	13	34	39	233	0	99	975	68	0	0	0	14	269	75	87	70	3	7	0	151	753
ENSG00000025796	113	858	3	70	555	323	147	105	823	20	669	427	189	635	477	159	306	361	241	204	0	148	56	493	0	327	238	217	584	0	194	90	12	1	119	212	0	389	150	4	460	2	33	157	2	0	0	134	242
ENSG00000025800	2843	3270	3160	4075	50	1045	1182	739	1845	1558	1682	1191	1850	1716	1569	1226	2341	936	606	2020	3362	2950	1728	1395	0	2221	2013	1366	1429	987	512	1051	12	1030	609	1256	915	740	1053	27	758	608	406	790	1448	1467	0	795	225
ENSG00000026025	0	0	0	0	0	0	0	0	0	0	0	0	0	0	0	0	0	0	0	0	0	0	0	0	0	0	0	0	0	0	0	0	0	0	0	0	0	0	0	0	0	0	0	0	0	0	0	0	0
ENSG00000026103	0	0	0	0	0	46	0	0	0	0	0	0	0	0	0	0	0	0	0	0	0	0	0	0	0	0	0	0	0	0	0	0	0	0	0	0	0	0	0	0	0	0	0	0	0	0	0	0	0
ENSG00000026297	273	0	0	371	338	166	154	52	4	0	0	0	0	83	0	4	0	5	3	0	12	0	5	85	0	0	2	0	1	0	1	0	4	44	0	8	0	0	0	0	0	0	4	35	0	0	0	6	0
ENSG00000026508	0	0	0	0	0	2	0	0	0	0	0	0	0	67	0	97	0	0	0	0	30	0	0	0	0	0	0	0	0	0	0	0	0	0	0	0	0	0	0	0	0	0	0	0	0	0	0	0	0
ENSG00000026559	0	0	7	0	0	0	0	0	12	0	0	0	0	0	0	0	0	0	0	0	0	0	0	0	0	0	0	0	0	0	0	0	0	0	0	0	0	0	0	0	0	0	0	0	0	0	0	0	0
ENSG00000026652	0	1	0	0	0	0	130	0	0	0	0	0	0	0	0	0	0	0	0	0	282	0	0	0	0	0	0	0	0	0	0	0	0	0	0	0	0	0	0	0	0	40	0	0	0	0	0	0	0
ENSG00000026751	12	13	7	2	11	108	16	7	3	2	3	3	3	2	7	2	3	3	4	3	0	4	8	1	0	7	2	5	8	0	3	1	4	3	3	3	0	1	1	1	1	0	1	1	2	4	0	0	1
ENSG00000026950	12	0	24	9	17	0	1	1	3	3	0	4	2	2	2	1	0	2	4	6	5	3	3	0	0	0	2	0	0	1	0	1	2	1	0	0	0	1	0	0	0	0	1	0	0	0	0	48	0
ENSG00000027001	0	0	5	4	0	92	0	57	10	0	0	1	10	41	0	20	0	0	0	1	0	0	3	2	0	116	5	0	0	0	0	0	0	0	26	0	0	0	0	0	296	0	0	0	0	0	0	63	0
ENSG00000027075	0	0	0	0	0	0	0	0	0	0	0	0	0	0	0	1	0	0	0	0	0	0	0	0	0	0	0	0	0	0	0	0	0	0	24	173	0	0	0	0	374	0	0	0	0	0	0	0	0
ENSG00000027644	0	0	0	0	0	0	0	0	0	0	0	0	0	0	0	0	0	0	0	0	0	0	0	0	0	0	0	0	0	0	0	0	0	0	0	0	0	0	0	0	0	0	0	0	1	0	0	0	0
ENSG00000027697	425	1	1	131	0	235	79	204	390	306	172	641	168	323	713	184	227	530	109	5	786	431	300	376	0	752	416	0	1134	1606	0	116	253	14	959	249	179	0	215	26	269	106	489	548	3	5	0	0	202
ENSG00000027847	0	0	0	59	0	39	56	31	131	11	0	10	103	14	4	0	0	0	0	0	0	0	65	48	0	72	1	0	104	0	0	0	0	0	8	0	0	0	0	0	0	0	0	0	0	0	0	39	5
ENSG00000027869	0	0	0	0	0	0	1	0	0	0	0	0	0	0	0	0	0	0	0	0	0	0	0	0	0	0	0	0	0	0	0	0	0	0	0	0	0	0	0	0	0	0	0	0	0	0	0	0	0
ENSG00000028116	0	1	207	78	298	111	0	66	203	134	118	595	82	337	200	213	287	78	144	29	170	52	224	235	0	374	98	7	405	40	360	6	159	30	114	206	85	30	14	7	104	74	28	328	236	2	0	0	340
ENSG00000028137	6	5	6	3	0	0	1	15	5	3	3	1	0	7	3	2	1	6	2	1	0	0	4	0	0	9	0	0	1	91	1	2	0	0	3	0	1	0	1	0	2	0	1	1	0	0	0	10	0
ENSG00000028203	0	462	0	21	0	115	61	201	247	1	239	406	0	266	206	5	6	78	28	0	88	77	55	41	0	385	232	5	0	563	0	289	756	247	493	207	102	15	1	7	125	179	136	58	212	268	0	0	0
ENSG00000028277	0	0	0	2	0	0	0	0	0	0	0	0	0	0	0	0	0	56	0	0	0	0	0	0	0	0	0	0	0	0	0	0	0	0	0	0	0	0	0	0	0	0	0	0	0	0	0	0	0
ENSG00000028310	2	28	310	122	1169	199	347	80	2	0	248	105	82	126	71	299	1	68	40	55	137	3	0	116	0	22	119	69	1	0	95	1	2	99	0	0	0	0	0	0	0	1	55	371	0	0	0	177	18
ENSG00000028528	22	1	1	115	0	183	4	135	0	26	123	409	215	637	62	83	48	111	11	2	14	1	49	363	0	93	247	94	337	1	1	36	0	6	190	265	0	65	0	0	32	0	0	0	1	1	0	1	2
ENSG00000028839	3820	1722	3	2246	1204	2933	1586	887	575	1004	711	813	660	519	1452	988	1091	1133	46	96	137	151	1755	907	0	993	1215	636	849	1	1	10	115	183	636	205	10	313	74	1	206	462	3	1	96	539	0	233	310
ENSG00000029153	1	1	5	1	2	0	0	7	0	3	4	2	0	2	0	1	2	22	2	5	0	2	1	1	0	18	0	3	0	2	0	0	3	1	1	0	1	0	0	0	0	0	2	0	1	0	0	0	0
ENSG00000029363	149	3	2	533	2	1145	218	1139	1400	587	827	1252	1416	1138	1122	518	1017	1859	1245	1334	2266	1146	1005	1126	0	1397	1315	821	1629	1164	694	1403	1027	1188	856	467	1052	1104	1786	140	691	1182	1107	712	302	1318	0	664	2826
ENSG00000029364	609	14	681	595	1	173	442	259	232	476	466	355	180	424	12	542	312	569	157	161	1	363	714	135	0	326	482	26	0	194	1	260	289	330	194	312	213	2	330	16	106	360	180	205	178	83	0	57	856
ENSG00000029534	0	0	0	0	0	0	0	0	0	41	0	0	0	0	13	0	0	0	0	0	0	0	0	0	0	0	0	0	0	0	0	1	0	0	0	0	0	0	0	0	0	0	0	0	0	0	0	38	0
ENSG00000029639	14	1	0	162	0	197	59	156	339	171	212	395	0	152	49	164	154	435	20	80	603	125	272	365	0	334	671	495	265	0	246	0	159	2	205	108	37	87	0	15	2	93	82	0	121	1	0	72	9
ENSG00000029725	1320	2248	1697	705	288	720	640	622	170	65	14	224	98	4	428	60	269	284	429	25	207	164	98	93	0	5	122	6	5	0	0	0	0	1	14	0	0	0	0	4	0	0	185	104	0	11	0	49	0
ENSG00000029993	10551	8642	4289	3389	3482	1023	2327	1159	856	1720	1789	3771	2378	1631	2701	1467	853	1058	1444	1630	1240	438	2322	1532	0	1147	1085	2324	1596	158	409	1570	748	372	279	973	589	325	73	41	439	225	842	449	107	226	0	822	820
ENSG00000030066	20	0	0	223	506	133	129	9	433	164	461	599	471	582	3	264	226	488	97	0	321	536	1048	97	0	208	670	418	358	150	541	44	384	789	208	350	75	208	126	0	384	19	163	42	2	90	0	160	299
ENSG00000030110	175	3	2	1314	2	3868	1029	3716	3838	1963	2621	2930	4770	2267	5693	2050	5384	5342	148	563	100	732	4108	3969	0	2345	3082	3347	3836	1	4	0	1	582	24	192	2	409	77	0	0	205	2	1	1	318	0	73	160
ENSG00000030419	0	0	0	0	0	0	0	0	0	0	0	0	0	0	0	0	0	0	0	0	0	0	0	0	0	0	0	0	1	0	0	0	0	0	0	0	0	0	0	0	0	0	0	0	0	0	0	0	0
ENSG00000030582	8	318	254	1665	185	766	942	628	2743	864	153	2660	2231	2375	136	2503	73	1423	11	20	0	14	5902	3052	0	603	495	2673	2149	0	0	0	0	5	98	0	0	0	0	1	155	0	0	0	0	0	0	314	0
ENSG00000031003	0	1	699	4	0	23	134	21	96	86	0	2	23	195	0	37	1	1	1	33	0	148	2	1	0	0	0	1	300	157	0	0	0	0	0	0	0	0	0	0	123	0	0	0	0	0	0	111	0
ENSG00000031081	0	0	1	1	0	0	0	16	0	0	2	23	17	40	1	0	0	0	0	0	0	0	0	11	0	0	0	0	1	0	0	1	0	0	0	0	0	0	0	3	0	0	3	0	0	0	0	0	0
ENSG00000031544	0	0	0	0	0	0	0	0	0	0	0	0	0	0	0	0	0	0	0	0	0	0	0	0	0	0	0	0	0	0	0	0	0	0	0	0	0	0	0	0	71	0	0	0	0	0	0	0	0
ENSG00000031691	494	393	0	359	165	305	114	269	39	295	262	351	97	279	417	60	259	207	234	139	212	141	139	160	0	99	201	217	279	327	174	351	118	1	8	70	109	81	207	3	51	0	269	0	137	269	0	62	225
ENSG00000031698	103	1	569	1301	2461	628	378	438	665	755	1450	1146	757	452	961	856	1626	813	539	914	1337	1146	875	1293	0	722	1543	1598	507	5646	1414	2811	3701	1394	4672	4562	1098	5679	1614	114	3515	2015	2764	2078	5181	6712	0	886	1435
ENSG00000031823	245	1	333	352	3	512	47	240	322	40	33	76	104	24	10	63	9	15	30	1	0	8	47	192	0	9	203	13	1	1	0	20	3	5	72	62	0	0	0	0	58	14	8	11	9	0	0	108	6
ENSG00000032219	307	1550	0	555	630	0	57	486	5	16	0	0	0	42	1	87	178	0	0	0	0	0	87	141	0	134	142	0	0	0	11	0	0	58	92	83	4	111	0	7	0	0	1	0	6	235	0	6	0
ENSG00000032389	0	0	0	12	0	134	93	113	138	206	184	374	166	112	115	355	176	82	0	0	0	3	24	134	0	271	22	3	830	1	0	0	3	58	111	646	6	38	1	1	0	52	0	0	0	18	0	0	201
ENSG00000032444	0	0	0	0	0	51	0	9	4	5	0	7	0	0	0	2	0	0	0	0	0	0	45	0	0	0	0	0	1	0	0	1	0	1	56	0	0	0	0	0	35	0	0	0	1	1	0	39	0
ENSG00000032742	0	0	0	10	0	32	71	113	52	1	31	98	0	36	56	0	121	0	0	0	0	54	0	83	0	28	0	0	112	0	0	0	0	0	20	0	0	0	0	0	0	0	0	0	0	0	0	0	0
ENSG00000033011	454	132	6	246	0	331	528	400	457	52	71	42	65	284	111	309	0	97	0	0	0	30	169	100	0	81	137	35	43	8	0	0	0	8	106	0	0	4	0	1	189	0	0	0	113	15	0	57	188
ENSG00000033030	171	39	283	327	20	343	396	383	468	386	711	332	321	259	301	121	42	553	37	67	42	772	422	458	0	628	98	786	1591	1271	9	9	689	112	444	314	217	1659	388	21	181	292	689	224	31	1159	0	22	451
ENSG00000033050	445	438	1165	3322	85	2342	1133	2314	2350	2353	2448	4133	2957	3217	2578	2981	3386	4056	4061	4558	3454	3983	2794	2489	0	2703	3828	1880	4977	1535	337	1983	1268	718	691	845	743	2227	777	108	1164	1505	1457	1311	1007	411	0	924	1513
ENSG00000033100	0	0	0	0	0	74	0	0	0	0	0	0	0	0	0	0	0	0	0	0	0	6	0	0	0	0	0	28	0	0	0	0	0	0	11	1	0	0	0	0	0	29	0	0	0	0	0	2	0
ENSG00000033122	0	0	0	0	0	0	0	0	0	0	0	5	0	0	0	0	4	0	0	0	0	1	0	0	0	0	0	0	0	0	0	0	0	0	0	0	0	0	0	0	0	0	0	0	0	0	0	0	0
ENSG00000033170	0	1	272	64	0	20	221	93	0	73	5	225	113	0	59	41	205	0	74	0	0	0	0	164	0	53	0	0	0	46	1	4	682	189	678	100	132	56	1087	10	327	2	0	154	1	3	0	89	23
ENSG00000033178	20	0	0	201	0	99	31	3	145	65	37	24	10	239	250	450	581	0	41	14	0	35	70	219	0	160	248	300	492	243	352	93	279	54	173	147	3	60	25	6	32	93	256	23	42	47	0	103	237
ENSG00000033327	0	0	117	0	0	0	2	0	19	0	26	0	0	0	0	0	0	0	0	0	0	0	0	134	0	0	0	0	0	0	0	719	0	241	174	18	35	207	0	0	119	49	1	0	211	168	0	397	254
ENSG00000033627	0	0	18	70	1	0	22	78	318	19	89	365	0	0	0	1	0	180	0	8	1	125	104	128	0	0	182	362	0	7	0	376	2	142	229	0	0	104	0	1	74	99	0	0	1	60	0	10	491
ENSG00000033800	98	2	1191	130	225	701	5	351	177	206	235	563	237	1027	448	142	1206	484	175	548	477	687	4	538	0	624	1155	406	517	163	1	91	681	139	56	223	197	182	187	2	0	218	249	493	39	153	0	18	224
ENSG00000033867	26	0	0	33	49	38	21	0	85	7	0	0	49	0	1	0	0	18	0	0	0	0	0	0	0	0	0	0	0	0	0	2	0	0	0	0	0	0	0	0	61	0	28	1	0	0	0	0	0
ENSG00000034053	0	0	0	0	0	0	0	43	0	0	0	0	0	0	0	0	0	0	0	0	0	0	0	0	0	0	0	0	0	0	0	0	0	0	0	0	0	0	0	0	0	0	0	0	0	0	0	0	0
ENSG00000034063	8	4	3	71	4	2	112	4	12	1	3	69	2	15	3	54	5	2	2	0	0	1	105	12	0	3	2	3	176	16	15	0	27	3	133	78	4	40	21	0	89	0	39	46	4	12	0	1	209
ENSG00000034152	0	0	0	0	0	0	116	68	0	43	0	0	0	0	0	0	0	0	0	0	0	0	0	0	0	0	0	0	0	0	0	0	0	0	0	0	0	0	0	0	0	0	0	0	0	0	0	0	0
ENSG00000034239	0	0	0	0	0	0	0	0	0	0	0	0	0	0	0	0	0	0	0	0	0	0	0	0	0	0	0	0	0	0	0	0	0	0	0	0	0	0	0	0	0	0	0	0	0	0	0	0	0
ENSG00000034510	376	1	246	115	496	250	546	417	1187	1030	501	770	368	552	786	379	587	625	340	386	613	546	660	377	0	701	327	437	754	11949	2567	12671	9445	1690	6850	10061	3829	7450	6001	302	6641	6133	5340	10536	6716	10970	0	1554	3309
ENSG00000034533	0	0	22	1	0	0	83	163	0	127	86	342	68	0	0	276	130	1	174	216	428	237	1	1	0	0	7	0	348	0	0	0	0	10	0	4	0	8	246	0	1	0	161	0	0	0	0	0	486
ENSG00000034677	104	1	393	0	84	14	122	43	128	194	15	76	7	45	0	118	0	0	0	0	0	60	0	57	0	1	21	0	180	0	77	0	0	0	0	0	0	54	0	0	150	0	0	0	0	179	0	51	9
ENSG00000034693	374	0	2	185	0	593	16	1033	385	304	141	301	286	360	296	401	448	1217	407	816	1133	905	1111	142	0	220	336	1257	515	49	389	61	99	1	335	225	107	45	130	1	277	0	107	13	42	0	0	0	202
ENSG00000034713	388	1068	2793	719	829	926	855	1343	175	236	65	288	415	132	102	493	132	55	28	29	1	81	321	278	0	20	208	136	273	0	0	0	0	2	185	56	0	15	1	0	323	5	11	0	8	0	0	120	45
ENSG00000034971	0	0	0	0	0	0	0	0	0	0	0	0	0	0	0	0	0	0	0	0	0	0	0	0	0	0	0	0	0	0	0	0	0	0	0	0	0	0	0	0	0	0	0	0	0	0	0	0	0
ENSG00000035115	6	3	2	7	1	1	0	12	11	1	14	0	2	1	0	0	7	87	1	7	0	1	4	1	0	0	0	0	2	0	0	0	1	0	42	0	6	0	0	0	1	0	0	1	51	0	0	74	0
ENSG00000035141	2009	2720	2951	833	818	672	650	1251	1185	601	804	897	637	1333	1285	1486	990	1074	169	308	1387	1339	842	1340	0	1426	2239	1109	1979	485	368	115	898	508	1513	802	647	68	578	55	876	564	1282	389	249	737	0	525	1067
ENSG00000035403	0	0	0	81	0	17	92	100	0	0	106	32	0	175	276	0	255	0	0	0	0	15	0	0	0	0	0	1	0	0	0	0	0	0	0	57	0	1	1	19	44	0	178	1	70	49	0	0	559
ENSG00000035499	0	0	12	816	0	186	52	91	213	7	2	474	416	274	11	431	6	263	9	0	15	43	143	402	0	458	578	362	688	92	0	2	0	0	290	226	1	0	11	0	124	35	0	0	1	0	0	0	0
ENSG00000035664	69	45	2	19	23	10	8	14	15	15	13	8	42	36	29	11	45	18	5	11	19	7	15	11	0	20	70	13	10	7	5	2	0	0	1	0	5	0	1	0	1	0	1	5	2	6	0	0	3
ENSG00000035681	0	0	1	0	0	185	4	172	142	81	461	509	364	166	404	2	504	171	273	497	0	1	240	110	0	441	251	0	240	320	349	25	0	10	102	0	107	0	0	0	152	115	0	0	198	165	0	2	98
ENSG00000035687	367	1	89	243	0	34	21	0	262	0	51	0	51	54	41	56	193	1	42	0	0	42	0	15	0	44	1	47	1	0	0	0	0	0	301	9	0	4	0	2	116	0	29	194	14	0	0	0	13
ENSG00000035862	0	0	0	0	0	49	32	0	0	0	0	16	65	4	9	0	29	0	1	0	0	0	0	0	0	0	72	0	0	0	0	0	0	0	0	0	0	0	0	0	0	0	0	0	0	0	0	0	0
ENSG00000035928	486	16	684	273	1	111	157	592	257	256	315	573	176	385	442	440	297	621	171	147	667	716	405	405	0	417	292	381	489	103	1	93	433	154	157	97	0	1081	608	30	106	0	351	57	332	181	0	148	67
ENSG00000036054	1115	637	161	1355	1	924	488	1098	1443	1420	2333	2384	1135	2286	1760	1756	3071	2578	1476	1747	81	1629	1474	4236	0	984	5204	1819	3624	692	666	297	308	1	282	110	184	0	333	12	109	489	262	0	99	760	0	19	257
ENSG00000036257	0	1	953	44	0	29	64	58	108	43	0	0	29	0	140	57	0	83	0	172	0	39	0	0	0	45	0	91	0	0	0	239	3	0	56	26	164	0	202	0	80	0	66	0	0	0	0	152	27
ENSG00000036448	0	0	0	1	0	122	1	0	12	24	105	113	55	0	105	58	8	0	48	0	128	0	88	0	0	0	0	95	89	0	0	0	0	0	0	0	0	0	0	0	0	0	0	0	0	0	0	0	0
ENSG00000036530	71	87	45	41	48	16	19	75	41	27	17	9	5	38	38	30	45	16	35	11	13	12	24	17	0	18	10	28	16	10	13	12	10	5	6	11	6	3	9	1	4	0	5	6	8	4	0	12	8
ENSG00000036549	633	1	1057	554	854	225	245	99	69	0	42	2	87	1	18	89	1	3	194	0	0	47	8	115	0	0	3	1	187	0	0	124	1	0	76	0	56	0	0	19	59	0	0	15	0	0	0	9	1
ENSG00000036672	1	0	147	50	305	42	60	42	25	2	0	83	24	64	0	38	0	0	1	78	3	109	0	0	0	1	0	63	0	0	0	0	0	0	0	0	0	0	0	0	0	0	0	0	0	0	0	0	87
ENSG00000037042	0	0	18	0	0	0	0	2	102	0	11	8	2	0	0	0	0	3	0	0	0	0	11	13	0	14	82	258	14	0	5	0	0	4	0	1	0	4	0	0	2	2	0	0	0	0	0	7	2
ENSG00000037241	804	4923	2277	972	157	778	540	1180	530	1080	936	920	691	1239	1658	888	831	1570	1695	857	865	953	1119	1216	0	1343	994	769	1310	493	253	254	411	360	228	217	136	184	347	23	148	252	160	197	132	176	0	251	813
ENSG00000037280	0	0	0	2	9	0	5	0	1	0	0	0	0	0	1	1	0	0	0	0	0	0	0	2	0	0	0	0	0	0	2	0	0	0	0	0	0	0	0	0	0	0	0	0	1	0	0	0	0
ENSG00000037474	582	0	412	227	0	291	29	548	44	171	188	68	267	40	77	40	0	196	0	18	2	51	0	0	0	168	36	260	68	0	0	0	72	12	1	0	74	0	0	1	19	58	8	0	12	1	0	217	3
ENSG00000037637	21	0	22	95	0	66	27	73	185	0	0	2	0	0	1	7	0	0	0	0	0	0	0	19	0	0	0	0	0	4	0	34	4	0	41	0	0	0	0	0	0	0	0	0	0	0	0	0	0
ENSG00000037749	1457	1379	1	712	0	184	247	166	0	130	0	165	201	9	2	584	236	821	283	111	389	165	1064	160	0	233	2	867	1	0	0	1	53	21	1	0	181	0	100	0	0	303	8	0	1	1	0	62	0
ENSG00000037757	38	64	29	78	40	15	10	114	39	27	66	138	53	12	24	23	51	34	23	43	20	20	40	7	0	12	14	36	27	2	40	5	0	2	51	2	3	3	57	2	0	2	23	53	7	1	0	65	107
ENSG00000037897	1115	1	232	604	610	1335	145	493	286	352	814	624	296	467	401	428	636	1286	359	446	1319	985	567	622	0	1230	993	854	1305	247	1	41	356	101	361	313	2	279	45	20	85	134	279	497	134	239	0	1	138
ENSG00000038002	0	0	0	0	1	0	0	45	64	102	0	47	0	0	0	0	0	0	20	0	0	58	0	0	0	12	0	0	198	0	0	0	0	78	68	102	0	0	0	0	52	0	0	0	143	0	0	0	0
ENSG00000038210	4	0	0	0	0	22	23	3	0	0	0	43	1	2	3	0	0	2	0	120	0	1	0	0	0	1	1	0	0	0	0	0	0	0	0	2	1	0	0	0	0	0	0	0	0	0	0	0	0
ENSG00000038219	21	1	7	0	6	204	10	51	1	236	51	6	84	106	54	38	1	99	27	1	221	122	237	52	0	106	13	95	105	1	0	0	0	0	0	168	1	0	0	0	0	0	0	166	0	43	0	44	19
ENSG00000038274	10	1466	0	114	1	190	100	793	398	91	326	250	336	298	128	386	375	507	4	252	422	111	465	650	0	341	317	763	191	213	528	10	204	352	265	437	4	659	493	5	546	103	107	110	73	225	0	127	238
ENSG00000038358	0	0	0	0	0	1	50	147	1	0	0	0	24	0	0	20	0	0	0	0	0	0	110	64	0	0	1	130	0	0	0	0	0	3	178	0	0	86	0	0	0	59	0	0	0	0	0	10	17
ENSG00000038382	0	0	137	0	0	0	138	6	0	1	0	32	0	20	19	13	0	0	0	0	0	30	0	0	0	0	0	0	1	1	0	64	51	0	34	17	63	27	97	4	0	73	0	0	0	348	0	77	0
ENSG00000038427	0	1	1	0	0	0	1	13	296	0	1	437	1567	263	687	111	51	0	206	93	14	46	489	0	0	0	2	1	2	0	0	0	0	0	0	0	1	0	0	0	0	0	0	1	758	0	0	0	0
ENSG00000038532	0	0	0	89	0	22	45	108	35	0	0	29	1	0	0	6	30	0	0	0	0	0	2	0	0	0	13	0	0	0	0	0	0	0	2	0	0	0	0	0	23	0	0	0	0	0	0	0	0
ENSG00000038945	0	0	0	0	0	0	0	0	0	0	0	0	0	0	0	0	0	0	0	0	0	0	0	0	0	0	0	0	0	0	0	0	0	0	0	0	0	0	0	0	0	0	0	0	0	0	0	0	0
ENSG00000039068	31	0	1	66	0	82	81	324	84	171	166	508	212	263	499	0	13	184	26	536	112	234	87	210	0	0	0	227	150	819	393	303	552	291	367	230	552	717	1078	25	1112	111	402	366	3	973	0	429	595
ENSG00000039123	369	6	177	217	0	785	128	533	770	188	488	574	617	188	370	663	595	246	416	372	64	550	780	965	0	320	997	154	731	456	317	444	38	219	280	190	461	181	312	8	434	174	877	100	255	143	0	325	1
ENSG00000039139	0	0	0	0	0	0	0	0	0	1	0	0	0	2	0	0	0	0	0	0	0	0	0	0	0	0	0	0	0	0	0	0	0	0	0	0	0	0	0	0	0	0	0	0	0	0	0	0	0
ENSG00000039319	0	0	0	0	0	10	70	1	22	0	0	239	187	26	88	4	0	75	0	0	152	17	0	42	0	0	62	0	0	0	0	78	0	0	53	62	37	0	100	0	53	26	76	0	0	0	0	4	0
ENSG00000039523	0	0	0	0	0	3	0	0	0	0	0	0	0	0	0	0	0	0	0	0	0	8	0	0	0	0	0	0	0	0	0	0	0	0	1	0	0	0	0	0	0	0	5	0	0	0	0	0	0
ENSG00000039560	0	0	468	1	0	0	0	0	0	0	0	15	34	56	0	0	0	0	46	0	0	0	11	0	0	34	1	130	85	82	0	116	10	28	196	55	85	0	0	7	341	0	51	0	0	48	0	53	279
ENSG00000039600	0	1	701	211	0	3	1	0	54	0	11	3	0	4	94	0	0	0	0	0	200	35	0	0	0	66	1	0	0	0	0	0	0	0	0	0	0	0	0	0	0	0	0	0	0	0	0	0	0
ENSG00000039650	0	0	0	72	0	59	93	47	2	1	4	22	0	0	0	149	0	33	0	0	0	0	43	70	0	16	1	121	17	0	0	0	0	0	46	0	0	0	0	0	48	6	0	0	0	0	0	0	0
ENSG00000039987	0	0	0	0	0	0	0	0	0	0	0	0	0	0	0	0	0	0	0	0	0	0	0	0	0	0	0	0	0	0	0	0	0	0	0	0	0	0	0	0	0	0	0	0	0	0	0	0	0
ENSG00000040199	8	0	102	7	0	10	46	17	0	28	0	24	2	5	48	50	235	1	5	144	0	0	0	37	0	0	1	0	28	0	72	0	176	0	0	0	1	0	0	5	1	0	0	1	1	0	0	0	60
ENSG00000040275	1390	55	4063	300	119	128	249	306	618	190	300	321	468	335	497	260	731	202	221	569	320	645	141	457	0	148	383	464	264	158	64	358	426	62	388	179	135	191	290	2	211	261	500	64	97	140	0	456	41
ENSG00000040341	105	1	8	112	2	32	31	9	288	261	59	113	55	4	243	182	5	171	269	0	268	231	0	2	0	323	123	171	187	0	406	9	0	0	0	71	19	0	2	8	26	0	1	11	165	1	0	130	265
ENSG00000040487	95	59	26	76	90	65	61	30	47	31	40	37	35	165	73	145	26	48	29	50	25	36	120	46	0	44	18	54	42	32	16	45	29	13	199	11	11	14	18	0	153	67	9	23	25	14	0	74	154
ENSG00000040531	0	0	0	85	0	175	137	0	500	79	294	527	101	272	309	221	0	89	0	0	0	30	123	503	0	254	308	407	847	1	0	1	0	0	118	3	0	0	18	4	212	1	0	0	0	0	0	0	0
ENSG00000040608	0	0	0	0	0	0	4	0	0	0	0	0	0	0	0	0	0	0	0	0	0	0	0	0	0	0	0	0	0	0	0	0	0	0	0	0	0	0	0	0	0	0	0	0	0	0	0	0	0
ENSG00000040633	1	26	499	248	0	685	450	51	419	114	71	363	33	54	193	128	247	167	195	191	844	175	108	185	0	58	280	13	92	376	0	16	1	74	1	5	0	1	432	2	0	0	17	0	1	1	0	123	120
ENSG00000040731	0	0	0	0	0	0	0	0	0	0	0	0	0	0	0	8	0	0	0	0	0	0	0	0	0	0	0	0	0	0	0	0	0	0	0	0	0	0	0	0	0	0	0	0	0	0	0	0	0
ENSG00000040933	0	0	0	1	0	46	30	0	0	0	0	0	0	0	0	0	0	0	0	0	0	46	1	0	0	0	0	5	0	0	31	0	0	0	0	0	0	0	0	0	0	0	0	0	0	0	0	0	0
ENSG00000041357	1359	2933	1367	68	619	640	154	1218	783	624	1241	2116	898	2056	2372	1137	2551	1569	1265	1242	2417	1240	1078	1747	2	1348	2079	854	2792	2342	857	2363	1990	1502	1461	2061	1480	2321	3747	128	2233	1869	2880	2763	1059	3253	0	805	1764
ENSG00000041515	0	0	0	0	0	0	0	1	5	0	0	8	0	0	0	1	1	0	0	0	0	0	0	0	0	0	0	1	0	0	0	0	0	0	0	0	0	0	0	0	0	0	1	0	0	0	0	0	0
ENSG00000041802	1971	38	794	362	13	380	173	944	246	521	580	803	637	932	775	1061	739	637	153	15	218	276	653	651	1	1155	1080	1630	877	98	4	6	520	266	778	382	158	234	214	35	423	416	35	3	5	9	0	582	551
ENSG00000041880	0	0	0	0	0	0	0	0	0	0	0	0	0	0	0	0	0	0	0	0	0	0	0	0	0	0	0	0	0	0	0	0	0	0	0	0	0	0	0	0	0	0	0	0	0	0	0	0	0
ENSG00000041982	0	0	0	0	0	1	0	0	0	0	0	0	0	0	0	0	0	0	0	0	0	0	0	0	0	0	0	0	0	0	0	0	0	0	0	0	0	0	0	0	0	0	0	0	0	0	0	0	0
ENSG00000041988	99	1	0	122	587	143	26	110	294	184	221	487	126	271	33	141	85	238	4	0	4	50	235	250	0	177	458	71	312	25	17	0	0	65	410	2	37	4	19	4	194	10	32	1	0	2	0	276	256
ENSG00000042062	0	0	0	0	0	0	0	0	0	0	0	0	0	0	0	0	0	0	0	0	0	0	0	0	0	0	0	0	0	0	0	0	0	0	0	0	0	0	0	0	0	0	0	0	0	0	0	0	0
ENSG00000042088	97	0	1	120	2	193	328	221	84	62	254	104	111	1	36	422	54	217	12	0	580	192	112	208	0	465	566	222	133	91	846	449	0	0	35	1	0	88	360	20	112	0	60	296	37	64	0	95	1
ENSG00000042286	2	2	1	27	0	24	0	0	0	1	2	0	0	0	9	0	0	0	0	2	1	0	0	0	0	4	0	1	0	0	0	0	0	2	0	57	0	0	0	0	0	0	0	0	0	0	0	0	1
ENSG00000042304	10	1	6	7	4	5	3	3	36	2	0	5	1	6	2	10	0	1	0	3	6	7	4	0	0	2	2	7	0	0	1	0	0	0	0	0	1	2	1	0	1	0	0	1	10	2	0	1	2
ENSG00000042317	0	0	15	0	1	0	1	0	58	0	59	42	188	71	0	16	0	134	0	0	0	75	53	1	0	0	102	351	0	0	0	0	0	0	0	0	0	0	4	0	0	0	0	0	4	0	0	0	0
ENSG00000042429	21	26	12	335	123	444	20	233	19	19	5	10	154	122	57	257	14	10	35	4	4	17	239	142	0	6	7	217	27	1	8	1	3	12	134	1	9	1	2	3	84	3	6	1	9	1	0	169	51
ENSG00000042445	26	0	656	197	0	0	1	1	0	0	0	213	105	0	1	1	0	231	15	0	133	380	117	32	0	1	134	0	565	0	0	4	0	0	16	1	243	145	153	0	89	133	0	0	14	0	0	53	0
ENSG00000042493	0	0	0	0	0	0	0	0	0	0	0	54	0	0	0	0	0	0	0	0	0	0	0	0	0	0	0	0	0	8	276	0	112	0	0	0	0	0	0	0	0	0	0	0	0	134	0	0	0
ENSG00000042753	1561	6	2000	1800	619	1668	873	2609	1654	2807	830	1460	1651	1429	547	1887	49	1956	12	5	4	3	2905	1406	0	1701	1386	1372	2562	2	1	1	1	8	436	759	0	86	2	4	470	386	9	25	12	6	0	584	975
ENSG00000042781	0	0	0	0	0	0	0	0	0	0	0	0	0	0	0	0	0	0	0	0	106	0	0	2	0	0	0	0	0	0	0	0	0	0	0	0	0	0	0	0	0	0	0	0	0	0	0	0	0
ENSG00000042813	0	0	0	0	0	0	0	0	0	0	0	0	0	0	0	0	0	0	0	0	0	0	0	0	0	0	0	0	12	0	0	0	0	0	0	0	0	0	0	0	0	0	0	0	0	0	0	0	0
ENSG00000042832	0	0	0	0	0	0	0	0	0	0	0	0	0	0	0	0	0	0	0	0	0	0	0	0	0	0	0	0	0	0	0	0	0	0	0	0	0	0	0	0	0	0	0	0	0	0	0	0	0
ENSG00000042980	0	0	0	0	0	0	0	0	0	0	0	1	0	0	0	0	0	0	0	0	0	0	0	9	0	0	0	0	0	0	0	0	0	0	0	0	0	0	0	0	0	0	0	0	0	1	0	0	0
ENSG00000043039	0	0	0	0	0	3	0	23	0	0	0	0	0	0	0	0	0	0	0	0	0	0	0	0	0	0	0	0	0	0	0	0	0	0	0	0	0	0	0	0	0	0	0	0	0	0	0	0	0
ENSG00000043093	561	222	966	85	11	73	145	103	343	365	455	486	134	393	312	115	188	412	339	403	5	48	277	627	0	450	229	354	631	104	290	123	516	298	322	185	149	65	453	1	162	92	148	0	406	186	0	1	376
ENSG00000043143	0	0	0	0	0	0	0	0	152	1	0	8	0	0	8	0	0	0	0	0	0	0	0	0	0	0	0	0	0	0	0	0	0	0	0	0	0	0	0	0	0	0	0	0	0	0	0	0	0
ENSG00000043355	0	0	0	0	0	0	0	0	8	0	0	0	35	0	0	0	0	0	0	0	0	0	2	0	0	0	0	0	0	0	70	0	0	0	0	0	0	0	0	0	0	0	0	0	0	0	0	0	0
ENSG00000043514	0	3	938	59	2571	41	261	207	535	384	256	359	262	473	275	322	391	0	1	0	0	164	672	111	0	14	374	193	412	0	39	0	320	58	212	1	42	9	304	15	1	93	0	186	0	261	0	16	136
ENSG00000044012	0	0	0	0	0	0	0	0	0	0	0	0	0	0	0	0	0	0	0	0	0	0	0	0	0	0	0	0	0	0	0	0	0	0	0	0	0	0	0	0	0	0	0	0	0	0	0	0	0
ENSG00000044090	0	0	0	0	0	0	0	0	0	0	0	0	0	0	0	0	0	0	0	0	0	0	0	16	0	0	0	0	0	0	0	0	0	0	0	0	0	0	0	0	0	0	0	0	0	0	0	0	0
ENSG00000044115	358	2044	2228	878	3	539	633	1024	2029	345	1258	1820	1365	1190	1978	1140	946	1227	823	708	853	1216	1918	1746	1	1323	2087	726	2902	3363	1019	381	2218	542	2681	1691	1011	929	1467	94	1349	1325	2465	2598	2844	2475	0	359	2278
ENSG00000044446	0	0	0	0	0	64	10	79	24	50	0	152	0	0	0	0	0	0	0	0	9	0	4	0	0	46	0	0	0	0	0	0	0	0	0	0	0	0	0	0	0	0	0	0	0	0	0	1	0
ENSG00000044459	5	250	33	46	290	78	63	64	99	6	1	50	8	2	1	78	17	7	2	4	3	29	32	23	0	9	1	0	172	0	1	0	1	0	0	1	0	0	0	0	1	0	1	1	1	1	0	0	0
ENSG00000044524	0	0	0	0	0	0	15	0	0	0	0	1	0	0	1	0	0	0	0	0	0	0	0	0	0	0	0	0	0	0	0	0	0	0	0	0	0	0	0	0	0	0	0	0	0	0	0	0	0
ENSG00000044574	4585	2649	1256	8519	11782	1431	2464	1742	2883	1187	431	3327	4004	3004	805	3701	61	3877	513	120	7	197	6510	1614	0	1684	724	2688	2137	402	410	438	535	142	11501	333	60	194	167	15	2430	249	223	634	839	232	0	2008	12836
ENSG00000046604	42	80	64	43	41	30	40	78	669	179	141	301	166	97	485	163	86	142	141	186	87	264	701	210	0	145	313	302	18	129	41	81	23	44	25	161	155	115	201	12	369	76	210	16	117	30	0	729	388
ENSG00000046647	371	1	0	237	1	66	13	0	172	3	107	119	58	198	175	114	148	103	0	0	4	17	110	105	0	0	136	69	69	64	1	0	1	0	118	82	72	144	75	0	0	14	55	0	2	0	0	0	0
ENSG00000046651	289	54	232	618	452	256	79	556	171	39	45	54	272	99	145	38	43	23	13	1	15	1	181	200	0	84	35	102	138	0	0	0	0	0	71	6	0	0	0	0	49	3	0	0	1	0	0	42	35
ENSG00000046653	0	0	0	0	0	18	0	0	0	0	0	0	0	0	0	0	0	0	0	0	0	0	0	0	0	0	0	0	197	0	0	0	0	1	0	0	0	0	0	0	0	0	0	0	0	0	0	0	0
ENSG00000046774	0	0	0	0	1	0	0	0	0	0	0	0	109	0	0	0	1	0	108	0	1706	0	0	0	0	0	0	0	0	0	0	0	0	0	0	0	0	0	0	0	0	0	0	0	0	0	0	0	0
ENSG00000046889	1	0	2	0	2	0	1	6	4	2	0	2	0	1	2	0	1	0	0	2	2	0	2	2	0	0	1	3	0	0	0	1	1	0	0	0	0	0	0	0	0	5	3	0	0	0	0	0	1
ENSG00000047056	0	0	0	13	636	1	121	2	11	1	0	113	42	1	0	7	90	213	0	0	0	3	142	16	0	12	90	1	21	3	0	0	63	0	1	0	0	1	0	0	0	0	0	0	0	0	0	3	136
ENSG00000047188	0	0	0	0	1	0	59	130	13	0	63	8	0	33	214	10	0	0	0	0	0	3	1	20	0	0	0	0	0	0	0	0	0	0	1	0	0	0	0	0	0	68	0	50	0	1	0	0	0
ENSG00000047230	0	0	0	0	0	0	0	0	0	0	0	0	0	0	0	0	0	0	0	0	0	0	0	0	0	0	0	0	0	0	0	0	0	0	0	0	0	0	0	0	0	0	0	0	0	0	0	0	0
ENSG00000047249	0	0	0	46	0	137	459	110	309	0	171	391	227	340	58	225	16	21	99	125	1	1	121	499	0	400	189	0	808	0	0	130	172	69	312	306	0	13	2	0	178	212	0	449	75	15	0	465	125
ENSG00000047315	200	1	206	444	588	564	94	333	1057	340	1063	823	846	1149	1257	669	377	1353	727	1488	719	1179	1028	1145	1	922	1977	396	508	1241	810	1162	2012	389	500	314	295	279	909	37	555	732	580	140	664	443	0	100	570
ENSG00000047346	23	1	168	1	243	85	268	150	2	229	415	192	97	0	314	362	47	271	80	269	278	111	0	27	0	0	179	196	1	0	0	0	0	0	178	0	0	0	0	0	60	0	1	0	0	1	0	0	0
ENSG00000047365	0	0	0	0	0	0	29	0	0	0	0	0	0	0	0	0	0	0	0	0	0	0	0	0	0	0	0	0	0	0	0	0	0	0	0	0	0	0	0	0	0	0	0	0	0	0	0	0	0
ENSG00000047410	5	1	0	190	0	25	11	330	828	108	352	60	51	211	258	567	0	126	1	44	0	70	625	277	0	148	227	1	10	450	43	7	15	18	327	375	0	0	44	2	247	0	81	0	0	31	0	144	329
ENSG00000047457	0	0	42	0	0	1	1	0	0	0	0	0	0	0	0	0	31	0	0	0	0	0	0	0	0	0	0	0	0	0	0	0	0	0	0	0	0	0	0	0	0	0	0	0	0	0	0	0	0
ENSG00000047578	116	2	91	134	0	98	3	76	0	104	49	55	82	40	11	54	0	343	0	0	196	97	14	17	0	210	180	33	0	112	134	41	0	28	74	0	0	0	0	5	39	0	0	0	0	0	0	0	0
ENSG00000047579	1	0	0	0	99	141	7	65	0	0	0	51	0	35	0	57	0	0	0	3	0	0	0	0	0	0	0	0	60	0	220	0	0	0	30	0	0	0	0	0	34	0	0	0	169	7	0	0	0
ENSG00000047597	0	0	0	0	0	0	0	0	0	0	0	0	0	0	67	0	0	0	0	0	0	0	0	0	0	0	0	0	0	0	0	0	0	0	0	0	0	0	0	0	0	0	0	0	0	0	0	0	0
ENSG00000047621	1392	204	182	44	0	50	88	360	199	353	121	146	0	143	223	261	1	149	104	116	567	233	132	418	0	155	282	0	256	0	0	116	554	98	89	0	0	52	298	18	92	0	251	237	0	400	0	191	176
ENSG00000047634	0	1	0	0	1143	0	12	0	0	122	0	0	0	0	0	0	0	1	4	1	8	0	70	0	0	0	1	0	0	0	0	0	107	0	0	0	115	0	3	0	0	0	0	0	62	0	0	0	0
ENSG00000047644	0	0	0	8	0	0	11	0	2	0	0	0	0	0	0	0	0	0	0	1	0	0	0	0	0	0	0	0	0	0	0	0	0	0	0	0	0	0	0	0	12	0	0	50	1	0	0	89	0
ENSG00000047648	1	0	0	0	0	0	0	0	0	0	0	0	0	0	0	0	0	0	0	0	0	0	0	0	0	0	0	0	0	0	0	0	0	0	0	0	0	0	0	0	0	0	0	0	0	0	0	0	0
ENSG00000047662	5	0	6	5	0	0	0	0	0	1	0	20	0	92	0	0	0	0	0	23	0	1	0	5	0	0	0	1	0	0	0	0	0	0	0	0	1	0	0	0	27	0	0	0	0	0	0	0	0
ENSG00000047849	39	616	94	281	2	238	188	646	403	31	1057	1508	909	1118	269	468	582	548	79	63	47	235	637	195	0	241	721	165	642	193	529	137	168	246	2	160	244	83	5	27	263	326	180	206	464	400	0	639	1247
ENSG00000047932	290	0	0	411	86	321	86	238	0	2	1	0	20	2	0	0	0	0	0	0	1	0	0	0	0	0	0	0	0	0	0	0	1	84	2	0	0	2	0	0	72	21	112	0	0	0	0	62	18
ENSG00000047936	0	0	0	0	0	0	1	0	0	3	0	0	0	0	0	0	0	0	0	0	0	0	0	0	0	0	0	0	0	0	0	0	0	0	0	0	0	0	0	0	0	0	0	0	0	0	0	0	0
ENSG00000048028	0	0	0	184	0	197	1	45	459	37	335	200	100	157	83	232	213	1	0	84	26	0	18	16	0	171	0	5	325	0	278	1	62	2	0	1	271	1	1	2	0	0	88	38	81	1	0	1	0
ENSG00000048052	24	37	10	102	4	6	323	19	14	10	4	10	4	7	16	10	2	5	1	4	4	59	25	10	0	9	0	6	0	1	1	3	4	3	0	6	26	4	3	0	1	2	4	2	9	0	0	0	2
ENSG00000048140	0	0	0	102	0	14	22	95	153	0	4	46	57	0	0	0	0	0	0	0	0	0	143	6	0	93	14	129	0	0	0	0	0	0	0	0	0	0	0	0	0	0	0	0	0	0	0	0	0
ENSG00000048162	4497	4163	2140	1427	3329	1852	672	1537	1716	1439	1799	1696	1669	2003	2609	1425	3539	2319	331	1578	3394	1643	2090	1828	0	2188	1890	1654	1776	2055	1759	492	1106	906	846	945	1144	1193	993	83	1010	513	1215	2232	477	357	0	539	1905
ENSG00000048342	52	34	50	61	55	16	11	27	33	23	31	25	8	40	30	29	12	12	11	5	10	28	19	20	0	21	6	6	13	7	12	8	7	11	3	2	20	5	0	4	3	4	6	9	17	7	0	4	9
ENSG00000048392	3	0	0	105	43	73	73	47	158	1	0	143	0	0	0	317	0	152	1	66	0	42	158	45	0	173	10	128	204	0	2	0	94	129	130	1	256	0	151	0	94	0	1	0	0	101	0	12	134
ENSG00000048405	0	0	0	0	0	0	1	12	25	68	0	122	13	0	0	53	0	0	0	17	13	0	0	22	0	0	7	0	56	0	0	0	0	0	35	0	0	0	0	0	0	0	79	0	173	0	0	27	0
ENSG00000048462	1	0	0	0	0	0	0	1	0	0	0	0	0	0	0	0	0	0	0	0	0	0	0	0	0	0	0	0	0	0	0	0	0	0	0	0	0	0	0	0	0	0	0	0	0	0	0	0	0
ENSG00000048471	0	0	0	1	0	0	48	3	2	0	0	1	0	1	0	12	0	14	1	0	0	0	0	1	0	0	0	0	0	0	0	52	0	0	0	0	0	85	0	0	5	0	0	0	0	0	0	7	7
ENSG00000048544	165	5	13	1	392	254	104	401	146	1	834	853	220	397	331	336	1080	267	265	289	63	934	510	533	1	312	448	476	684	2	186	40	425	83	385	301	6	252	178	4	151	179	134	140	229	290	0	126	196
ENSG00000048545	0	0	0	58	0	0	0	0	0	91	54	160	0	0	0	103	1	61	0	0	0	0	0	65	0	0	0	0	0	0	0	0	0	0	0	0	0	0	0	0	0	0	0	0	0	0	0	0	0
ENSG00000048649	208	410	277	832	767	268	52	129	29	1	122	27	40	38	1	115	34	2	1	0	0	35	78	23	0	2	57	2	1	0	0	0	0	94	0	0	0	145	0	0	10	0	7	0	0	100	0	4	0
ENSG00000048707	0	0	0	2	0	62	1	114	137	69	0	7	0	2	2	21	0	0	0	0	15	172	121	0	0	0	1	0	293	0	0	3	0	0	68	58	0	123	0	0	0	0	0	0	0	0	0	242	0
ENSG00000048740	0	0	0	10	0	0	3	0	0	0	0	0	0	0	0	0	2	0	0	0	0	0	0	0	0	0	0	0	0	0	29	0	0	0	0	0	0	0	0	0	0	0	0	0	0	0	0	0	0
ENSG00000048828	0	0	78	21	0	1	32	86	119	61	194	148	150	3	59	0	2	0	1	0	0	22	0	0	0	133	11	19	0	20	132	10	79	89	172	83	144	108	94	1	192	74	0	0	70	0	0	8	597
ENSG00000048991	610	0	14	30	0	115	83	28	54	54	205	137	378	26	199	168	1	179	81	134	299	13	185	361	0	165	107	86	189	1	156	0	117	6	35	0	0	0	118	0	13	3	0	0	2	0	0	74	0
ENSG00000049089	0	0	0	0	0	0	0	0	0	0	0	0	0	0	0	0	0	0	0	0	0	0	0	0	0	0	0	0	0	0	0	0	0	0	0	0	0	0	0	0	0	0	0	0	0	0	0	0	0
ENSG00000049130	0	1	1124	225	6	583	457	148	83	141	165	1	197	68	215	32	122	387	0	1	23	203	118	248	0	336	245	406	0	0	0	0	0	0	0	0	0	0	0	0	0	0	0	0	0	0	0	0	0
ENSG00000049167	1	336	0	37	7	31	2	63	0	22	0	75	58	92	13	26	95	64	186	218	320	38	302	98	0	40	333	111	34	136	0	48	92	1	59	108	180	0	1	0	4	4	1	0	5	0	0	0	0
ENSG00000049192	0	0	0	0	0	0	0	37	0	0	0	0	0	0	0	0	0	0	0	0	0	0	0	0	0	0	0	1	0	0	0	0	0	0	0	0	0	0	0	0	0	0	0	0	0	0	0	0	0
ENSG00000049239	17	11	18	14	7	7	6	35	30	18	3	5	12	2	5	13	12	11	8	7	6	8	96	5	0	5	4	7	8	1	1	0	1	2	2	1	1	2	4	0	1	6	6	3	5	2	0	3	6
ENSG00000049245	359	0	56	632	135	662	235	685	214	460	697	1329	860	724	426	395	1588	132	859	445	763	1171	473	1105	0	533	954	579	842	896	1	181	39	488	269	263	2	130	340	2	177	435	426	227	347	869	0	125	620
ENSG00000049246	1	0	0	109	0	118	0	100	486	0	485	151	1	396	158	359	548	561	42	186	0	215	318	1	0	0	1	0	496	0	0	40	620	126	0	0	0	1	0	0	0	0	0	0	1	0	0	0	149
ENSG00000049247	204	0	0	22	0	39	59	16	82	0	96	23	0	106	41	51	123	98	0	57	0	63	75	0	0	1	0	0	89	0	0	8	104	27	0	0	0	0	0	0	0	0	0	0	0	0	0	0	42
ENSG00000049249	0	0	0	0	0	0	0	0	0	0	0	0	0	0	0	0	0	0	0	0	0	0	0	0	0	0	0	0	0	0	0	0	0	0	0	0	0	0	0	0	0	0	0	0	0	0	0	0	0
ENSG00000049319	0	0	0	0	0	0	0	0	0	0	0	0	0	12	0	0	0	0	0	0	0	39	0	0	0	0	0	3	0	0	0	0	0	0	0	0	0	0	0	0	0	0	0	0	0	0	0	0	0
ENSG00000049323	0	0	0	0	0	0	19	0	0	0	1	1	0	0	0	0	0	0	0	19	0	53	0	0	0	0	0	0	0	0	0	0	0	0	0	0	0	0	0	0	0	0	0	0	258	0	0	0	0
ENSG00000049449	0	0	0	0	0	35	3	0	0	0	33	0	0	0	11	0	45	0	0	0	0	0	31	0	0	0	0	0	0	72	0	3	36	0	319	111	18	182	55	0	248	66	0	149	92	189	0	130	75
ENSG00000049541	355	624	566	491	258	634	91	444	933	406	678	405	237	781	437	536	195	257	110	97	126	30	1018	917	0	861	577	741	1215	6	6	7	10	13	128	101	2	18	17	4	309	153	54	0	19	196	0	106	328
ENSG00000049618	121	0	0	3	0	56	26	48	0	1	71	157	6	8	44	152	69	0	85	5	0	57	26	20	0	0	28	0	5	17	0	63	1	22	0	3	3	9	2	0	11	75	42	16	0	0	0	23	20
ENSG00000049656	260	0	156	88	0	1144	96	801	233	468	372	281	580	175	687	373	386	441	0	2	22	92	96	507	0	115	347	36	472	2	1	0	42	198	114	61	31	0	0	6	34	0	41	2	230	25	0	93	85
ENSG00000049759	4	245	1	9	2	7	7	5	95	19	0	1	4	1	0	0	97	34	0	0	0	2	2	0	0	1	0	1	273	384	0	1	0	0	0	26	0	9	0	0	0	0	0	0	306	0	0	1	0
ENSG00000049768	0	0	0	0	0	0	0	0	0	0	0	0	0	0	0	0	0	0	0	0	0	0	0	0	0	0	0	0	0	0	0	0	0	0	0	0	0	0	0	0	0	0	0	0	0	0	0	0	0
ENSG00000049769	0	0	0	0	0	0	38	0	0	0	0	0	0	0	0	0	0	0	0	0	0	0	0	0	0	0	0	0	0	0	0	0	0	0	0	0	0	0	0	0	0	0	0	0	0	0	0	0	0
ENSG00000049860	1	0	40	173	36	0	108	78	7	3	55	65	1	0	9	0	6	0	0	0	0	30	5	4	0	60	8	21	1	18	0	199	5	7	126	0	3	0	15	1	3	36	6	0	0	0	0	261	8
ENSG00000049883	3	7	14	13	2	2	2	32	27	16	147	90	1	6	4	181	190	307	2	134	239	46	136	133	0	497	132	69	234	200	1	1	0	96	87	98	0	1	154	0	90	10	100	170	187	2	0	107	349
ENSG00000050130	1028	1647	1478	595	1	213	177	869	269	374	511	1017	644	571	474	308	658	900	349	171	889	1497	1391	1442	0	622	1067	859	186	96	13	422	414	271	615	166	424	197	416	10	314	600	488	240	194	176	0	91	408
ENSG00000050327	0	0	0	0	0	0	0	0	0	0	5	0	0	14	0	0	0	0	0	0	0	0	0	100	0	0	0	0	0	22	0	0	0	0	0	0	0	0	0	0	0	0	0	0	0	0	0	0	15
ENSG00000050344	1	0	170	11	9	156	8	18	317	85	159	75	39	88	83	210	120	216	4	98	0	0	13	56	0	14	241	0	16	91	1	456	460	21	346	354	410	105	56	7	646	198	249	211	68	280	0	334	450
ENSG00000050393	29	56	45	32	25	390	81	296	48	25	8	0	7	123	17	37	73	33	79	26	12	5	7	7	0	5	5	13	41	6	8	98	7	88	2	9	1	1	7	0	73	5	8	144	67	24	0	69	144
ENSG00000050405	551	29	491	611	740	28	706	60	86	667	596	207	197	401	388	680	3	841	83	640	1016	2018	793	28	0	653	321	1036	11	7	162	1163	997	236	173	329	1258	867	241	133	37	0	205	1054	3	328	0	291	355
ENSG00000050426	0	0	0	0	1	79	105	315	126	135	161	86	178	85	96	0	0	6	103	189	9	99	0	0	0	136	0	49	267	1	133	102	341	0	2	202	167	0	275	0	0	0	0	248	241	368	0	130	0
ENSG00000050438	8	614	3	1	6	8	1	0	3	4	63	293	39	291	1	30	2	94	4	2	8	3	18	125	0	1	4	1160	256	2	1	0	1	0	1	0	1	0	0	0	0	0	0	0	234	0	0	0	1
ENSG00000050555	1	3	4	2	0	0	0	6	0	0	0	0	0	0	0	1	0	0	0	0	0	0	1	0	0	0	2	1	0	0	0	0	1	0	0	0	0	0	0	0	0	1	1	0	0	0	0	0	0
ENSG00000050628	0	0	2	0	0	0	0	0	0	0	0	0	0	0	0	1	0	0	2	0	0	0	0	0	0	0	0	0	0	0	0	0	0	0	0	1	0	0	0	0	0	0	0	0	0	0	0	0	0
ENSG00000050730	0	1	1	2	0	0	4	0	0	1	0	0	1	0	1	1	0	0	0	0	0	2	0	0	0	0	1	0	0	1	0	2	0	0	0	0	0	3	0	0	0	1	1	5	127	1	0	0	0
ENSG00000050748	1	0	99	0	0	109	65	0	0	68	0	0	29	52	0	63	0	0	0	1	0	0	0	42	0	0	0	82	0	0	95	0	0	0	0	0	0	0	0	0	0	107	132	41	0	0	0	0	0
ENSG00000050767	0	0	0	0	0	0	0	0	0	0	0	0	0	0	0	0	0	0	0	0	0	0	0	0	0	0	0	0	0	0	0	0	0	0	0	0	0	0	0	0	0	0	0	0	46	0	0	0	0
ENSG00000050820	0	0	0	0	0	0	1	0	0	1	0	4	0	0	8	0	0	0	0	0	0	0	0	4	0	0	0	0	0	0	0	0	0	0	0	0	0	0	0	0	55	0	0	0	2	0	0	0	0
ENSG00000051009	0	0	0	79	0	189	10	27	195	126	165	0	30	203	0	79	0	38	0	0	150	59	78	0	0	212	1	0	24	91	1	0	137	193	69	501	27	23	211	52	230	136	167	106	113	667	0	0	77
ENSG00000051108	1152	0	0	0	0	15	72	297	0	64	32	0	7	26	0	11	0	0	0	9	0	0	0	7	0	1	13	5	1	185	0	103	1	5	1668	13	139	1	86	0	1003	1	0	93	343	38	0	716	7
ENSG00000051128	2	0	1	97	1	48	8	1	2	0	4	0	0	1	0	0	1	0	0	0	0	1	0	1	0	0	0	1	0	0	0	0	0	0	0	0	0	0	0	0	0	0	0	2	0	0	0	1	0
ENSG00000051180	1272	1	843	56	1	696	528	743	936	115	1	71	398	378	4	654	0	3	78	73	0	1	408	70	0	64	91	196	142	1	0	0	0	0	171	104	0	1	0	1	1043	0	0	84	0	0	0	276	58
ENSG00000051341	466	0	0	0	0	17	14	41	36	0	92	134	303	204	1	116	1	132	0	1	0	4	65	170	0	295	0	538	349	0	0	0	0	0	0	0	0	0	0	0	0	0	20	0	0	0	0	0	0
ENSG00000051382	0	1	98	341	251	261	164	233	247	2	44	173	224	43	282	100	258	181	0	670	0	1	125	199	0	0	202	54	21	0	0	0	12	133	195	52	0	0	0	13	176	223	0	0	0	129	0	0	43
ENSG00000051523	0	0	0	0	0	0	0	0	0	0	0	0	0	0	0	0	0	0	0	0	0	0	0	0	0	0	0	0	0	0	0	0	0	0	0	0	0	0	0	0	1	1	0	24	0	0	0	0	0
ENSG00000051596	380	4362	2968	1029	4213	859	1207	1696	596	39	130	9	91	44	232	179	74	7	1	55	137	12	13	41	0	29	99	7	259	0	0	1	4	0	411	100	1	0	0	2	1313	0	1	21	2	87	0	97	3
ENSG00000051620	0	497	0	0	0	470	0	0	63	17	0	0	0	0	0	1	1	67	1	4	1	26	29	2	0	0	0	0	0	0	0	2	0	17	0	59	37	2	44	10	0	51	31	0	62	59	0	54	96
ENSG00000051825	95	14	31	149	436	79	72	32	84	189	132	225	96	132	182	113	427	195	120	6	3	215	368	241	0	72	3	77	202	0	1	176	2	3	0	105	1	355	7	0	66	19	0	0	220	0	0	88	181
ENSG00000052126	332	180	205	642	477	277	87	304	775	279	537	498	222	537	260	450	343	436	216	7	244	249	493	639	0	171	225	446	1293	16	3	4	3	4	18	68	11	25	4	0	0	6	4	6	8	8	0	4	17
ENSG00000052344	0	0	0	1	0	0	0	0	0	0	0	0	0	0	130	0	0	0	0	0	0	0	0	0	0	0	1	0	0	2	3	0	117	774	2968	1653	22	6371	179	11	1828	70	1	4	6	21	0	2718	2259
ENSG00000052723	2530	3997	6890	1372	1893	897	654	579	712	332	428	609	954	480	307	767	69	541	34	115	22	93	979	958	0	624	908	1612	1830	0	1	71	155	63	353	206	101	73	115	1	390	100	1	7	87	40	0	153	81
ENSG00000052749	257	1020	262	262	1	458	82	275	1453	477	494	1494	778	813	904	1025	160	1735	5	15	69	53	1508	710	0	1796	1550	1016	3696	3	1	0	124	232	1249	456	0	84	0	2	383	241	0	5	0	17	0	58	581
ENSG00000052795	1	0	0	0	0	76	32	0	190	0	12	93	2	0	58	1	265	1	125	61	0	0	52	0	0	45	123	0	183	0	0	0	0	0	0	61	0	0	0	14	0	0	32	0	0	0	0	28	0
ENSG00000052802	1344	2320	568	403	3201	6	583	243	930	1365	906	726	359	446	132	943	112	1007	270	478	483	1922	1161	843	0	1455	328	1212	535	1206	546	934	1503	202	438	370	564	916	684	15	1	1530	403	208	1369	874	0	161	2935
ENSG00000052841	0	0	1193	119	1	76	86	141	151	31	47	262	197	222	30	142	1	7	79	0	477	0	534	483	0	40	385	41	6	148	0	544	0	0	244	0	0	0	0	1	382	0	0	0	0	0	0	48	88
ENSG00000053108	30	0	334	23	1	21	89	30	28	21	39	21	24	14	13	8	33	16	2	22	16	13	25	33	0	55	59	2	10	0	8	0	13	2	0	0	0	0	0	0	0	0	0	0	1	0	0	3	0
ENSG00000053254	1	1	0	0	2	0	1	4	16	4	62	2	1	1	31	2	3	0	0	1	2	2	0	0	0	46	0	5	12	3	148	467	93	0	27	0	209	0	80	15	49	6	0	34	0	0	0	439	230
ENSG00000053371	0	0	0	208	0	0	0	0	17	0	0	47	0	1	16	47	0	0	4	0	0	0	0	0	0	0	0	0	0	0	0	0	0	37	15	0	0	0	0	1	0	0	34	0	0	0	0	0	0
ENSG00000053372	2601	3575	2335	2277	424	1267	1121	1418	1583	1154	1830	1403	1058	1598	1313	1738	2614	876	942	1960	2053	1835	2124	1497	0	1252	1504	2426	3630	1078	359	1813	930	553	613	618	666	149	309	44	1216	663	798	960	918	491	0	1329	1044
ENSG00000053438	0	0	0	0	0	0	0	0	0	0	0	0	0	0	0	0	0	0	0	0	0	0	0	0	0	0	0	0	0	0	0	0	0	0	68	0	0	0	0	0	0	0	0	0	0	0	0	1	120
ENSG00000053501	355	48	27	72	45	238	125	208	40	18	124	93	69	203	398	173	284	334	12	61	25	147	167	36	0	294	344	74	138	43	6	5	8	31	124	131	8	409	1	4	4	95	8	5	198	9	0	5	4
ENSG00000053524	57	10	106	25	5	271	13	101	133	28	27	20	33	53	56	31	50	7	27	25	39	42	21	58	0	50	168	35	53	2	5	5	6	4	9	7	11	6	28	1	18	9	26	7	6	2	0	0	17
ENSG00000053702	3	0	5	1	2	2	1	0	0	4	1	5	0	16	2	0	0	1	1	1	0	1	1	0	0	0	2	0	0	0	0	0	0	0	0	2	0	0	0	0	0	2	0	0	1	0	0	4	0
ENSG00000053747	0	0	0	0	0	58	1	0	0	1	0	0	0	0	143	0	97	5	0	0	2	0	0	1	0	0	0	0	110	0	0	0	0	0	0	0	0	0	0	0	0	0	0	0	0	0	0	0	0
ENSG00000053770	421	0	0	333	143	277	102	219	600	42	614	435	739	506	546	205	274	298	251	130	704	518	148	354	0	749	1093	156	346	394	263	351	398	32	126	250	404	193	358	14	409	209	155	148	305	175	0	107	165
ENSG00000053900	0	0	0	0	0	0	0	65	24	0	46	21	44	4	184	106	468	0	1	0	0	150	190	186	0	687	0	157	116	225	0	210	230	67	403	750	207	405	102	2	145	243	282	137	602	842	0	19	200
ENSG00000054116	1697	3616	2324	2300	652	628	410	819	685	54	103	233	203	341	200	809	31	174	35	2	95	82	466	621	0	166	72	711	679	147	0	2	0	50	1080	115	169	2	0	0	517	8	0	0	82	65	0	481	466
ENSG00000054118	1423	746	2665	2495	1066	998	125	1023	1474	1083	1208	1866	1278	2132	1387	1617	2238	1246	760	1558	1233	2107	1805	1433	0	2139	2553	2299	3984	1954	2720	2255	2188	774	917	485	1328	1494	1564	57	521	763	909	2043	2084	988	0	1021	1222
ENSG00000054148	11	0	0	73	227	233	21	215	164	86	96	315	165	251	298	151	100	151	0	0	0	7	193	126	0	145	155	199	68	1	13	0	5	225	589	380	0	189	20	6	227	83	0	0	0	276	0	488	59
ENSG00000054219	49	108	32	37	31	20	17	36	61	13	18	7	8	174	26	18	24	37	13	18	18	15	11	23	0	16	37	17	12	12	3	4	3	3	3	6	0	5	15	1	0	0	15	0	15	3	0	2	5
ENSG00000054267	512	0	891	182	8	0	57	235	242	46	0	1	10	40	2	0	147	1	0	18	0	2	46	0	0	1	3	0	1	29	0	0	0	73	370	0	0	0	0	0	321	0	0	0	0	1	0	62	80
ENSG00000054277	0	0	0	0	0	21	3	0	0	0	0	0	0	0	0	0	0	49	0	0	0	0	0	0	0	0	0	0	0	0	0	0	0	0	122	0	0	0	0	0	59	0	0	1	0	119	0	0	0
ENSG00000054282	178	72	505	94	24	5	219	47	73	41	97	79	40	107	62	8	25	84	18	10	58	141	74	263	0	48	261	8	32	5	564	9	278	57	50	28	87	307	21	8	73	28	151	246	407	6	0	111	8
ENSG00000054356	0	0	0	0	0	0	0	0	0	0	0	0	0	0	0	0	0	0	0	0	0	0	0	0	0	0	0	0	0	0	0	0	0	0	0	0	0	0	0	0	0	0	0	0	0	0	0	0	0
ENSG00000054392	0	0	0	71	0	0	30	0	0	60	0	0	0	0	0	0	0	0	0	0	0	0	0	0	0	3	0	0	0	0	0	0	0	0	0	0	0	0	0	0	0	0	0	0	0	0	0	0	0
ENSG00000054523	701	26	487	162	75	125	487	139	387	182	45	25	115	24	17	13	222	132	14	333	376	73	200	66	0	4	48	7	12	2	5	5	4	1	0	2	96	6	0	1	58	6	125	7	12	9	0	5	4
ENSG00000054598	0	0	0	0	0	0	0	0	0	20	0	8	0	0	8	0	0	0	0	0	0	0	2	7	0	0	0	0	0	0	0	0	0	0	0	0	0	0	0	0	0	0	36	0	0	0	0	0	0
ENSG00000054611	8	17	21	133	11	27	29	64	7	2	9	4	26	0	8	19	8	2	5	2	20	4	116	18	0	5	1	2	0	4	0	2	0	0	1	1	0	1	2	0	77	1	51	0	3	2	0	13	3
ENSG00000054654	281	1	102	154	1	328	226	227	642	76	362	692	2	379	590	398	310	292	309	110	0	40	295	373	0	459	310	308	822	0	0	131	79	1	276	43	137	139	123	11	315	2	14	113	28	309	0	375	218
ENSG00000054690	106	52	29	85	215	29	26	32	92	39	16	97	32	49	18	19	17	21	11	7	101	28	14	43	0	12	10	11	100	5	1	4	39	5	18	2	7	3	56	1	9	0	14	4	34	0	0	8	14
ENSG00000054793	0	0	0	0	0	0	0	35	0	0	0	0	0	0	0	21	0	0	0	0	0	0	0	0	0	0	0	0	0	0	0	0	16	0	0	0	0	0	0	0	0	0	0	0	0	0	0	3	0
ENSG00000054965	1	1370	78	4	0	0	1	18	3	0	0	26	11	0	4	23	0	0	0	2	0	62	7	1	0	0	0	0	11	0	0	0	0	0	0	65	0	0	0	1	0	0	2	0	0	1	0	137	0
ENSG00000054967	0	0	0	0	0	0	0	0	0	0	2	0	0	0	0	0	0	0	0	0	0	0	0	0	0	0	0	0	0	0	0	0	0	1	0	0	0	0	0	0	0	0	0	0	0	1	0	0	0
ENSG00000054983	0	2	0	0	0	0	0	0	0	1	1	0	5	0	9	0	0	0	0	0	0	0	0	1	0	0	0	0	0	0	0	0	0	0	0	0	0	1	0	0	0	0	0	0	0	0	0	0	0
ENSG00000055044	4176	2365	7655	2676	4200	1734	787	2335	2557	1687	2284	2222	1255	2264	1934	1286	2550	3127	500	1268	2189	3424	1780	1354	0	1764	2330	1152	936	2838	807	940	2412	831	1543	985	1128	1319	1445	121	1783	779	1362	2532	1168	1188	0	825	3205
ENSG00000055070	1485	3	3915	1414	2675	576	613	501	772	1037	493	902	695	758	968	990	927	927	43	3	3	95	1166	1402	0	849	653	571	938	3	0	0	88	409	269	384	8	742	146	4	601	517	81	11	59	340	0	639	1061
ENSG00000055118	0	0	0	0	0	0	0	0	0	2	0	0	0	0	0	0	0	0	0	0	0	0	0	0	0	0	0	0	0	0	0	0	0	0	0	0	0	0	0	0	0	0	0	0	0	0	0	0	0
ENSG00000055130	0	345	173	87	125	42	295	167	357	57	150	341	282	181	393	233	126	185	0	35	18	41	0	256	0	149	4	572	619	1	28	0	0	16	434	745	0	342	0	0	1155	250	113	1	1	236	0	52	63
ENSG00000055147	0	0	109	23	0	289	1	39	149	1	184	68	108	163	314	412	424	205	80	160	222	355	229	274	0	310	325	346	179	249	104	0	0	10	195	0	0	1	0	0	44	1	0	0	256	199	0	162	104
ENSG00000055163	0	0	0	0	0	27	110	0	1	0	1	0	1	3	0	0	0	0	0	0	0	0	1	0	0	0	1	0	0	0	0	0	0	2	151	0	0	0	0	0	1	0	0	3	2	0	0	133	0
ENSG00000055208	0	0	0	0	1	64	59	0	56	1	15	0	270	7	0	33	69	178	0	0	0	70	40	0	0	0	0	0	1	0	0	0	8	0	81	0	0	0	61	0	0	0	0	23	126	0	0	0	197
ENSG00000055211	108	114	106	71	73	31	16	86	14	18	27	17	13	33	17	21	12	79	21	21	26	73	13	18	0	10	8	15	16	11	14	14	25	7	3	7	1	5	12	1	56	9	22	30	22	3	0	87	11
ENSG00000055332	170	91	43	85	26	66	24	56	55	105	34	59	19	47	69	123	33	38	42	108	95	62	36	33	0	65	219	260	97	10	28	101	4	13	19	2	47	3	21	0	12	9	31	7	4	4	0	20	7
ENSG00000055483	0	0	8	106	182	186	99	267	244	55	41	5	69	168	80	232	0	138	8	7	332	96	146	2	0	50	72	0	0	0	81	0	0	30	143	75	0	0	23	7	22	5	2	0	45	0	0	0	103
ENSG00000055609	962	1465	1227	899	134	316	617	305	83	386	304	210	139	159	918	342	237	95	83	96	3	505	9	264	0	97	270	341	240	0	2	1	162	179	0	1	2	414	123	14	222	145	2	0	256	0	0	295	80
ENSG00000055732	0	0	0	0	170	0	0	0	0	0	1	0	0	0	0	0	0	0	0	0	0	0	0	0	0	0	0	0	0	0	0	0	0	0	0	0	0	0	0	0	0	0	0	0	0	0	0	0	0
ENSG00000055813	0	0	0	0	0	0	0	0	0	0	0	0	0	0	0	0	0	2	0	0	0	0	0	0	0	0	0	0	0	0	0	0	0	0	0	0	0	0	0	0	0	0	0	0	0	0	0	0	0
ENSG00000055917	397	879	366	19	3	9	179	2	54	53	142	0	404	257	0	195	43	81	0	179	8	262	20	305	0	235	591	144	27	0	0	352	22	69	43	130	0	0	0	1	146	103	1	3	135	94	0	37	0
ENSG00000055950	1140	348	3251	1371	882	1157	764	1070	1004	652	294	956	847	1074	220	1197	26	1109	1	75	1	15	949	904	0	891	727	1151	1469	0	0	0	39	1	382	37	0	26	26	1	248	104	0	6	1	0	0	158	616
ENSG00000055955	0	0	0	0	0	0	0	0	0	0	0	0	0	0	0	97	0	0	0	0	0	0	0	0	0	0	0	0	0	0	0	0	0	0	0	0	0	0	0	0	0	0	0	0	0	0	0	0	0
ENSG00000056050	125	1	0	124	796	179	147	171	300	27	146	139	322	122	136	186	46	33	0	83	1	97	175	52	0	121	87	79	164	132	0	7	73	64	142	117	174	70	217	13	199	68	8	113	108	169	0	3	108
ENSG00000056097	2	4	2270	486	0	299	375	617	675	455	900	572	439	996	390	633	726	776	147	375	786	646	960	501	0	267	554	595	742	524	34	154	605	798	467	241	1	423	747	47	373	439	193	368	705	337	0	521	875
ENSG00000056277	26	42	63	46	19	33	38	42	25	34	8	128	7	12	114	13	17	32	25	55	6	288	43	27	0	6	17	9	148	4	3	1	0	5	1	0	1	57	14	0	2	2	2	3	5	1	0	3	2
ENSG00000056291	8	18	10	7	8	39	6	31	134	6	9	5	3	5	8	5	3	5	6	18	4	7	14	0	0	13	1	10	13	2	0	0	1	2	13	6	0	2	20	0	2	31	7	1	3	14	0	0	4
ENSG00000056487	0	0	0	0	0	0	0	0	0	0	0	0	0	0	0	0	0	0	0	0	0	0	3	0	0	0	0	0	0	0	0	0	0	0	0	0	0	0	0	0	10	0	0	0	0	0	0	0	0
ENSG00000056558	0	0	0	0	0	0	0	0	0	0	0	0	0	0	0	0	0	0	0	0	0	0	0	0	0	0	0	0	0	0	0	0	0	0	0	0	0	0	0	0	0	0	0	0	0	0	0	0	0
ENSG00000056586	5	0	1	43	0	17	64	0	16	77	2	0	0	1	81	53	252	1	109	207	0	153	48	0	0	0	2	0	210	1	320	0	38	0	102	42	48	128	0	0	82	2	10	0	0	0	0	179	0
ENSG00000056661	0	0	0	6	0	0	0	3	0	0	0	0	0	24	37	0	0	0	0	0	0	0	0	0	0	0	0	0	5	0	1	0	0	0	0	19	0	0	0	0	0	0	0	0	0	1	0	0	0
ENSG00000056736	0	0	0	0	0	0	0	1	0	0	0	0	46	0	0	89	0	2	0	0	0	0	0	11	0	16	0	0	0	0	0	0	0	0	0	0	0	0	0	0	0	0	2	1	0	0	0	0	0
ENSG00000056972	92	77	61	63	53	33	20	103	84	44	40	46	100	98	70	37	24	21	123	38	30	156	69	40	0	51	7	32	26	292	15	173	4	10	105	147	13	77	6	0	5	7	102	2	165	116	0	184	15
ENSG00000056998	0	0	0	0	139	0	1	0	0	0	0	0	0	0	0	0	3	0	0	1	0	0	18	0	0	0	0	0	0	0	0	0	0	0	0	0	0	0	0	0	0	0	0	0	65	0	0	0	0
ENSG00000057019	0	0	0	63	0	21	0	65	90	0	0	84	0	0	71	189	0	0	0	0	0	0	21	0	0	1	0	0	126	0	0	0	0	0	0	0	0	5	0	0	0	0	0	0	23	0	0	0	0
ENSG00000057252	3308	698	1519	2710	813	3417	1568	2471	4170	2652	3136	4246	5312	2939	2585	2320	1833	663	759	478	746	1443	5164	3398	0	4574	3965	4031	4854	185	0	70	498	332	346	276	188	322	1	29	525	424	145	122	250	663	0	763	1483
ENSG00000057294	12	617	35	11	14	4	3	30	49	10	50	117	9	15	16	16	4	2	96	7	13	11	3	11	0	10	7	8	14	3	4	26	0	0	4	2	93	10	0	0	103	1	2	0	11	5	0	151	12
ENSG00000057608	528	4454	1066	842	97	1440	849	1493	1905	844	1921	2735	1751	2706	2518	1652	3370	2557	483	221	763	2322	1487	1587	0	2632	3149	2225	2723	1112	322	502	3078	1734	1931	2689	1448	5097	3570	101	1668	1903	3209	1392	1891	3789	0	591	4043
ENSG00000057657	0	0	0	0	0	0	0	0	0	0	0	0	0	0	0	0	0	0	0	0	0	0	0	0	0	0	0	0	0	0	0	0	0	0	0	0	0	0	0	0	0	0	0	0	202	0	0	0	1
ENSG00000057663	8101	7313	2	2805	5533	5104	1206	1254	2887	236	653	1103	2824	2230	495	2360	307	1671	153	232	10	284	2114	2999	0	1071	1838	2316	1279	1	3	0	257	257	571	248	13	222	4	27	792	217	0	0	2	193	0	126	454
ENSG00000057704	0	0	1	0	0	0	83	0	0	0	0	2	0	0	0	0	0	0	0	0	0	0	0	4	0	0	0	0	0	0	0	0	0	58	0	0	0	0	0	0	0	0	0	0	5	0	0	0	0
ENSG00000057757	1310	1704	4252	3613	5718	576	1423	761	26	43	95	38	25	45	343	98	45	54	27	255	1	161	135	37	0	22	84	2	55	53	204	311	28	31	12	106	235	335	158	8	0	0	83	176	16	0	0	103	122
ENSG00000057935	395	0	2	211	0	398	54	35	156	247	73	238	265	134	200	159	54	111	170	18	237	42	170	121	0	205	1	1	15	0	429	2	0	0	0	0	1	1	17	0	13	0	5	0	0	218	0	271	79
ENSG00000058056	1	4	193	3	1	82	62	8	2	13	6	6	3	7	1	13	8	128	5	19	25	108	14	3	0	4	2	4	0	0	0	2	0	1	1	141	0	0	0	0	3	3	0	92	1	0	0	1	1
ENSG00000058063	0	1	0	101	1	100	109	47	248	61	149	51	221	40	214	89	181	7	93	110	0	5	45	395	0	171	149	0	118	0	220	0	0	0	0	0	0	0	8	0	0	0	0	0	1	0	0	95	7
ENSG00000058085	2	1	1	4	1	1	1	1	0	0	1	5	0	2	1	1	3	1	0	0	1	0	0	2	0	1	0	3	1	1	1	0	260	0	0	0	0	0	0	7	0	97	132	0	0	0	0	0	0
ENSG00000058091	22	0	70	0	0	0	4	0	0	1	2	0	0	0	0	0	0	0	0	0	0	0	0	1	0	0	0	0	0	0	0	0	0	0	0	0	0	0	0	0	0	0	0	0	0	0	0	0	22
ENSG00000058262	1141	0	194	2746	407	2888	948	1624	2262	413	212	559	1176	908	200	497	60	285	63	3	420	163	539	705	0	220	300	1058	392	3	1	1	1	107	2760	15	111	137	1	1	690	389	1	1	104	53	0	751	550
ENSG00000058272	162	1657	849	133	1591	240	191	283	299	212	211	145	217	353	234	246	205	40	0	0	7	0	207	235	0	82	558	103	50	0	0	29	0	31	220	18	329	145	77	0	105	116	84	238	17	107	0	60	320
ENSG00000058335	0	0	0	0	0	0	1	0	0	0	0	0	0	0	8	0	0	0	0	0	0	0	0	0	0	0	0	0	0	0	0	0	0	0	0	0	0	0	0	0	0	0	0	0	0	0	0	0	0
ENSG00000058453	0	0	10	0	0	0	0	0	8	0	0	0	0	0	0	0	5	0	0	0	0	0	1	0	0	0	24	0	10	0	0	0	0	0	0	0	0	0	0	0	0	0	0	0	0	0	0	0	0
ENSG00000058600	0	1	0	262	0	41	153	578	200	29	60	0	85	13	1	89	1	44	48	36	0	45	1	74	0	3	6	2	0	4	1	128	90	0	62	2	31	0	0	1	573	46	18	6	166	32	0	4	1
ENSG00000058668	0	0	0	0	0	0	1	0	66	0	0	2	0	163	0	0	0	0	0	0	7	60	0	0	0	139	0	0	1	0	0	0	0	0	0	0	0	0	0	0	0	8	0	0	0	0	0	0	0
ENSG00000058673	0	1	1201	163	829	180	211	183	327	20	60	51	465	1036	406	660	415	386	82	590	313	465	1164	464	0	110	486	492	409	592	321	396	295	10	92	3	87	161	332	56	370	802	5	317	133	769	0	164	843
ENSG00000058729	1580	6	452	1189	0	835	221	560	18	215	293	673	805	475	791	781	740	426	509	667	975	1046	813	1260	0	830	411	1257	2027	1	759	449	283	141	607	184	413	1	507	0	463	0	239	589	116	0	0	9	158
ENSG00000058799	1	1	1	264	0	254	51	1	0	659	284	529	0	144	430	365	386	148	52	75	496	143	202	397	0	188	166	0	454	0	248	27	210	90	0	221	0	195	1	2	130	91	151	173	1	165	0	410	0
ENSG00000058804	401	1	1	280	0	424	148	742	768	143	384	1376	866	897	780	274	471	1131	215	292	280	101	711	182	0	1074	384	620	1459	148	0	2	78	223	583	128	94	80	71	0	237	157	2	3	0	1	0	450	276
ENSG00000059122	572	1	0	84	0	0	80	0	2	0	0	4	0	0	0	37	0	0	0	0	0	0	0	0	0	0	0	0	0	0	0	0	0	0	0	0	0	0	0	0	0	0	0	0	0	0	0	66	0
ENSG00000059145	23	23	11	10	2	12	39	18	109	28	37	6	6	10	11	64	7	8	2	5	1	0	35	4	0	8	8	6	5	3	6	4	1	0	163	0	5	0	0	0	15	1	0	0	2	3	0	68	4
ENSG00000059377	0	0	1	0	0	0	0	0	0	0	0	0	0	0	0	0	0	0	0	0	0	0	0	0	0	0	1	0	0	1	1	0	0	1	0	0	0	0	0	0	0	0	0	0	0	0	0	0	0
ENSG00000059378	0	0	0	0	0	33	87	0	0	0	9	0	0	0	0	0	0	0	0	0	0	0	0	7	0	0	0	0	0	0	0	0	0	0	0	0	0	0	0	0	0	0	0	0	0	0	0	0	0
ENSG00000059573	0	0	0	0	0	0	0	0	237	0	7	302	318	0	0	412	317	0	1	0	0	110	238	0	0	0	0	17	0	219	280	32	99	138	179	3	326	284	641	0	123	147	182	0	37	201	0	403	873
ENSG00000059588	0	0	0	0	0	7	0	0	0	0	65	0	0	0	1	0	0	0	67	0	0	92	0	1	0	0	0	0	0	0	0	3	0	0	0	0	0	0	0	1	0	0	0	0	86	0	0	0	0
ENSG00000059691	6	0	0	0	0	168	5	217	237	76	284	694	61	181	226	1	130	244	139	379	140	261	310	173	0	263	270	0	709	309	916	319	110	221	292	446	388	142	394	46	30	340	479	984	23	204	0	213	566
ENSG00000059728	2	0	0	0	37	0	13	0	0	0	1	0	0	0	0	58	0	0	0	0	0	0	0	0	0	0	49	0	0	4	0	62	81	1	7	155	0	150	0	8	233	7	57	0	0	127	0	0	0
ENSG00000059758	399	0	0	13	11	9	77	86	0	0	75	0	27	54	0	8	0	0	19	0	1	13	16	0	0	0	87	0	0	0	0	0	0	0	0	0	0	0	0	0	0	0	0	0	0	0	0	46	0
ENSG00000059769	2	0	601	55	0	139	11	127	221	46	66	216	48	121	131	0	158	27	82	68	0	85	35	134	0	3	77	133	552	45	2	95	0	0	62	3	108	149	9	0	28	50	0	3	25	0	0	157	93
ENSG00000059804	7775	11274	2523	19191	7782	13317	7118	32163	24867	32356	29410	25754	23704	19895	15928	25181	33560	36195	10936	18543	21224	48623	53000	15947	4	20167	26270	43356	29495	5248	1468	20389	10213	4283	6011	3460	7726	10006	8091	607	2725	1979	3481	5574	22594	6039	0	4660	4811
ENSG00000060069	38	1	298	13	0	268	113	57	0	37	1	48	0	0	0	0	2	0	0	0	1	0	0	0	0	0	0	0	27	0	0	0	0	0	3	0	0	0	0	0	0	0	0	20	0	0	0	55	0
ENSG00000060138	153	0	444	2	597	279	21	202	172	160	4	10	35	98	104	6	269	128	3	42	106	142	1	63	0	71	1	144	55	0	0	0	0	157	77	0	0	4	0	0	29	2	10	0	1	84	0	138	0
ENSG00000060140	0	0	0	0	0	10	0	0	0	0	0	78	0	0	0	0	0	0	0	0	0	0	0	1	0	0	0	0	0	0	0	0	0	0	1	0	0	0	0	0	0	0	0	0	0	0	0	0	0
ENSG00000060237	45	0	311	48	0	181	154	158	121	150	211	258	18	447	221	113	83	239	23	191	319	54	182	229	0	386	268	0	570	13	132	41	278	106	85	137	5	18	95	0	56	9	101	0	348	70	0	144	101
ENSG00000060339	769	7189	494	1295	50	579	622	808	202	556	269	1191	734	1426	1197	758	216	620	661	1020	952	986	1027	533	0	796	861	621	675	2569	321	1888	537	940	488	778	383	824	1928	28	850	519	637	1692	1475	705	0	720	809
ENSG00000060491	0	0	0	0	0	0	0	0	0	0	0	0	0	0	0	0	0	0	0	0	0	0	0	0	0	0	0	0	0	0	0	0	0	0	0	0	0	0	0	0	0	0	0	0	0	0	0	0	0
ENSG00000060566	0	0	0	0	0	0	42	0	0	0	0	0	0	0	0	0	0	0	0	0	0	0	0	0	0	0	0	0	0	0	0	0	0	0	0	0	0	0	0	0	0	0	0	0	0	0	0	0	0
ENSG00000060642	0	1	0	25	0	136	39	45	127	69	130	99	148	172	94	202	10	92	0	0	1	96	0	251	0	38	224	0	82	0	0	0	168	0	0	0	0	0	0	0	47	0	0	0	1	120	0	154	0
ENSG00000060656	0	0	0	0	0	0	0	0	34	0	108	156	0	0	0	0	0	0	0	3	0	0	72	80	0	0	67	38	0	0	0	0	0	0	61	0	0	80	0	0	0	0	21	0	14	1	0	0	0
ENSG00000060688	1345	1	1466	1797	143	681	350	370	255	470	609	843	741	1051	456	824	277	576	72	1	2	2	1139	758	0	1544	1786	1226	1779	2	1	1	4	139	646	354	1	491	36	1	415	444	1	9	5	141	0	382	462
ENSG00000060709	0	0	0	0	0	0	0	0	0	0	0	0	0	0	0	14	0	0	0	0	0	0	0	0	0	0	0	0	0	0	0	0	0	0	0	0	0	0	0	0	0	0	0	0	0	0	0	0	0
ENSG00000060718	0	0	0	0	0	0	0	0	0	0	0	0	0	0	35	0	0	0	0	0	0	0	0	0	0	0	0	0	0	0	0	0	0	0	0	0	0	0	0	0	0	0	0	0	0	0	0	0	0
ENSG00000060749	2	0	0	0	0	0	0	0	133	30	0	41	1	0	293	0	1	0	0	0	0	0	0	2	0	0	0	0	0	0	0	0	0	0	0	0	0	1	0	0	0	1	0	0	0	241	0	0	0
ENSG00000060762	0	0	0	127	0	36	39	0	0	4	65	75	0	83	78	9	77	0	3	0	2	0	50	72	0	0	0	127	0	84	57	2	74	14	69	42	59	0	73	7	0	163	224	66	523	238	0	113	0
ENSG00000060971	0	0	0	109	0	3	124	128	0	0	0	15	0	0	0	0	0	0	30	0	0	0	0	0	0	0	0	0	1	1	0	61	17	0	0	0	0	0	0	0	0	0	10	0	0	0	0	39	0
ENSG00000060982	1124	42	617	874	0	1003	292	2025	2048	1320	1316	2374	1993	1762	1905	1722	2019	2492	1946	1339	2481	1457	2463	2871	0	2591	2738	3172	2839	2009	1596	2042	2491	900	2961	1158	1407	594	1421	80	1096	478	405	1321	290	288	0	1389	1752
ENSG00000061273	0	0	0	0	0	0	0	0	0	0	0	0	0	0	0	0	0	0	0	0	0	0	0	0	0	0	0	0	0	0	0	0	0	0	0	101	0	0	0	0	0	0	0	0	0	0	0	0	0
ENSG00000061337	1	0	2	1	1	0	20	0	0	0	0	0	0	0	0	1	2	1	0	2	0	1	3	0	0	0	0	0	1	0	0	1	1	0	0	3	0	0	0	0	0	0	0	0	1	2	0	1	0
ENSG00000061455	0	0	0	0	0	0	0	0	0	0	0	0	0	0	0	0	0	0	0	0	0	0	0	0	0	0	1	0	0	0	0	0	0	0	0	0	0	0	0	0	0	1	0	0	0	0	0	0	0
ENSG00000061492	0	0	0	0	0	0	0	0	0	0	0	0	0	0	0	0	36	0	0	0	0	0	0	0	0	0	0	0	0	0	0	0	0	0	0	0	0	0	0	0	0	0	0	0	0	0	0	0	0
ENSG00000061656	0	0	0	18	0	0	0	0	0	0	0	0	0	0	0	0	0	32	0	0	0	5	42	0	0	0	0	0	0	0	0	0	0	0	0	0	0	0	0	0	0	0	0	0	0	0	0	0	0
ENSG00000061676	43	9	28	37	16	114	190	277	264	177	211	365	266	104	131	284	273	213	80	181	628	345	400	31	0	305	92	163	307	13	14	79	154	52	82	4	6	58	14	2	4	1	33	5	200	132	0	153	218
ENSG00000061794	165	1	234	135	787	364	278	867	790	485	1011	796	301	1321	654	386	1120	1081	20	219	73	345	665	854	0	866	1374	876	1290	489	600	214	506	1089	1101	917	718	671	1595	68	401	757	232	97	264	1019	0	457	2612
ENSG00000061936	4	95	342	216	227	211	42	500	328	0	100	21	127	17	51	45	12	20	1	1	0	27	19	59	0	87	14	15	181	0	0	0	0	25	91	0	5	273	2	0	44	30	0	0	0	0	0	0	0
ENSG00000061938	2	0	0	0	0	1	18	9	0	0	0	0	0	0	0	48	0	0	0	0	0	0	0	0	0	0	0	0	0	0	0	0	0	0	0	0	0	1	0	0	34	0	0	0	0	0	0	1	0
ENSG00000061987	38	1	65	0	1	0	34	0	0	0	11	29	1	0	0	13	0	156	0	0	1	117	0	80	0	0	2	0	0	0	1	0	1	0	0	0	0	0	0	0	0	0	0	0	1	0	0	0	0
ENSG00000062038	1	0	1	656	475	236	585	170	386	611	20	776	915	286	28	439	2	791	5	0	0	106	1936	64	0	47	36	326	500	0	247	0	0	0	0	1	192	0	0	0	0	0	0	0	0	0	0	0	88
ENSG00000062096	0	1	0	0	0	1	0	0	0	0	0	0	0	0	0	0	0	0	0	1	0	0	0	0	0	0	0	0	0	0	0	0	0	0	0	0	0	0	0	0	0	0	0	0	7	0	0	0	0
ENSG00000062194	890	4221	2277	717	1089	1293	806	1163	1149	672	2411	1132	849	2051	1479	1399	2213	2258	1412	1651	1637	1726	1728	1206	0	1818	1302	1450	1598	588	139	752	649	207	661	472	296	463	506	49	706	173	546	494	262	1257	0	76	423
ENSG00000062282	0	0	277	17	0	81	0	98	191	20	0	47	0	1	0	0	2	0	231	0	0	23	92	0	0	0	209	48	0	0	0	0	0	0	0	0	0	0	0	0	0	0	0	0	0	0	0	0	0
ENSG00000062370	8	0	0	0	1	24	0	0	2	0	0	0	0	219	0	107	0	0	0	0	0	0	0	0	0	0	0	252	0	0	0	0	0	0	0	0	0	0	0	0	0	0	0	0	0	0	0	0	0
ENSG00000062485	347	2	1126	1402	1045	230	700	1577	1203	882	1316	1796	1868	2138	1704	1579	1666	1857	205	762	568	1137	1516	1203	0	2913	1946	2081	2402	453	634	326	2443	1229	1141	667	689	826	1757	60	1080	499	249	1584	2144	1596	0	736	2333
ENSG00000062582	1936	1762	613	858	1057	1076	297	818	1845	231	38	137	623	698	105	1086	5	288	65	40	39	66	354	500	0	113	82	458	109	24	4	0	0	15	742	3	0	3	0	1	585	26	2	2	1	0	0	328	121
ENSG00000062598	0	0	1	278	0	0	0	88	8	141	8	612	125	78	416	116	104	28	0	0	136	179	302	1	0	88	55	0	0	0	0	0	244	1	262	0	21	0	0	1	0	69	492	0	208	113	0	0	0
ENSG00000062650	731	2	1481	610	202	330	424	844	119	84	107	240	307	680	206	126	322	113	170	0	836	108	299	5	0	0	324	0	282	168	1	259	401	61	263	173	0	289	82	16	162	16	0	29	120	73	0	134	232
ENSG00000062716	473	10	1501	1297	1615	556	745	335	279	1015	1018	1838	730	963	1110	725	1521	1629	829	1829	1340	1925	2160	646	1	1056	1498	1230	750	1883	781	2652	679	422	1392	484	964	2380	1288	57	992	1499	2054	1633	901	2295	0	517	1087
ENSG00000062725	0	0	275	192	0	47	99	151	129	10	1	1	27	18	0	0	0	0	32	0	0	0	2	0	0	0	84	7	1	0	170	0	0	0	0	0	0	0	1	0	0	0	0	0	86	0	0	101	0
ENSG00000062822	0	0	0	168	0	210	5	80	145	0	1	21	57	20	27	69	0	2	0	0	0	0	1	23	0	12	12	7	35	0	0	0	0	6	8	0	0	0	0	0	524	0	0	0	0	0	0	65	0
ENSG00000063015	0	0	0	0	0	0	0	0	0	0	0	0	0	0	0	0	0	0	0	0	0	0	0	0	0	0	0	0	0	0	0	0	0	0	0	0	0	0	0	0	0	0	0	0	0	0	0	0	0
ENSG00000063046	2079	3356	1	1690	1258	1162	642	2742	2956	1701	3254	4559	3026	2958	2714	1900	1360	3689	1976	3678	3046	3331	2143	4090	0	3893	5383	2466	5062	1081	1161	3036	2861	1407	2607	2026	1760	1550	2299	122	1655	2075	1148	677	2414	3887	0	1009	1308
ENSG00000063127	0	0	7	3	0	0	0	2	4	1	0	0	31	1	1	1	0	1	17	4	0	0	99	1	0	2	0	0	0	0	0	0	0	0	0	0	0	0	0	0	1	0	2	0	1	2	0	0	0
ENSG00000063169	24	0	0	0	0	55	9	47	1	0	33	1	0	0	0	0	0	4	0	21	0	0	0	0	0	0	0	0	0	0	0	0	0	0	0	0	0	0	0	2	1	0	0	0	0	22	0	0	1
ENSG00000063176	44	0	140	82	0	209	57	39	52	36	10	12	8	3	2	2	0	19	0	4	0	1	17	9	0	11	5	35	0	0	0	0	0	0	14	16	0	25	0	0	39	36	0	0	0	1	0	20	205
ENSG00000063177	4407	712	1517	5160	1680	12199	5096	11633	11630	14393	7714	14277	8585	9628	5737	11435	626	12470	14	12	22	55	11463	12578	0	11238	17438	18808	18363	48	6	5	18	166	7217	6568	69	866	9	12	5888	3842	7	42	46	150	1	5331	9758
ENSG00000063180	0	0	0	0	0	0	0	0	0	0	0	0	0	0	0	0	0	0	0	0	0	0	5	0	0	0	0	16	0	0	0	0	0	0	0	0	0	0	0	0	0	0	0	0	0	0	0	0	0
ENSG00000063241	245	0	1	0	0	43	185	0	236	55	15	563	88	72	13	56	41	0	0	0	0	1	502	247	0	175	50	182	259	0	0	0	0	0	20	1	0	0	0	0	0	23	0	0	34	0	0	0	74
ENSG00000063244	1	7	2	229	0	1080	38	301	246	62	28	76	108	65	10	85	1	8	9	3	31	10	115	13	0	115	52	17	4	0	14	26	0	39	81	0	0	82	6	0	91	0	0	11	24	0	0	91	32
ENSG00000063245	7	1	0	85	0	169	16	4	51	14	0	0	0	0	1	0	48	21	2	7	0	0	0	0	0	0	0	0	0	0	0	0	0	0	0	1	0	0	0	0	0	0	0	1	4	0	0	0	0
ENSG00000063322	714	26	582	1264	645	234	291	687	567	350	262	472	489	448	174	837	57	399	8	12	8	22	1135	631	0	516	884	922	91	4	2	98	4	0	432	135	1	7	1	0	138	70	1	2	3	24	0	146	78
ENSG00000063438	0	2	1	0	0	0	0	0	0	0	0	6	0	0	0	0	0	0	0	0	0	0	0	0	0	0	0	0	0	0	0	0	0	0	0	0	0	0	0	0	0	0	0	0	0	0	0	0	0
ENSG00000063587	0	0	0	0	0	0	0	0	153	3	0	0	0	0	0	0	0	0	0	0	0	0	0	0	0	0	0	0	0	0	0	0	0	0	0	0	0	0	0	0	0	0	0	0	0	0	0	0	0
ENSG00000063601	121	0	0	47	0	0	0	0	0	0	0	0	0	0	9	0	0	0	0	0	0	0	0	0	0	0	0	0	0	0	0	19	0	1	109	0	0	0	0	0	0	0	0	41	0	0	0	0	0
ENSG00000063660	0	0	0	4	0	53	0	0	0	0	0	0	0	56	0	0	0	0	0	0	0	0	0	0	0	0	0	0	0	0	0	0	0	0	60	0	0	0	0	0	0	25	0	0	0	0	0	30	0
ENSG00000063761	57	2	10	107	6	14	0	98	363	19	680	174	1	219	201	415	186	15	7	15	23	131	197	6	0	428	576	449	813	1	69	0	1	3	0	0	0	0	0	0	69	0	1	2	3	184	0	1	0
ENSG00000063854	0	0	0	0	0	0	80	0	0	0	0	61	0	0	0	0	0	0	0	0	0	0	0	0	0	15	0	0	0	0	0	0	0	0	0	44	0	0	0	0	13	11	0	0	0	0	0	0	0
ENSG00000063978	1055	1526	5926	1562	4799	1388	2273	633	941	1410	1216	1242	1352	1714	1105	828	909	1408	1315	1462	1204	2439	1848	771	1	1293	2045	1456	2244	3424	922	1909	1066	409	1250	554	590	1072	1218	94	888	1027	898	995	1347	2044	0	155	2265
ENSG00000064012	7	3	17	15	14	6	31	33	73	35	20	12	148	27	84	6	54	20	11	5	273	9	23	13	0	52	11	4	290	1	154	1	2	0	2	2	1	1	0	0	0	6	37	3	3	0	0	4	0
ENSG00000064042	0	0	0	0	0	0	0	0	0	0	0	0	0	0	1	0	0	0	0	0	0	0	0	0	0	0	0	0	0	0	1	0	0	0	0	0	0	0	0	0	0	0	0	0	24	0	0	0	0
ENSG00000064102	221	0	0	413	1042	97	38	374	461	251	607	592	138	268	264	232	533	541	564	340	0	315	747	74	0	1	658	176	526	518	0	369	1194	210	346	286	772	0	182	13	180	241	0	240	108	0	0	293	412
ENSG00000064115	13	5	3	2	2	4	56	14	11	4	2	2	8	4	0	1	34	9	3	4	5	2	112	8	0	2	21	5	3	1	0	2	0	1	4	0	9	1	2	19	0	0	0	1	29	0	0	142	0
ENSG00000064195	0	0	0	0	0	0	0	0	0	0	0	0	0	0	0	0	0	0	0	0	0	0	0	0	0	0	0	0	0	14	0	224	1	20	389	77	1	20	15	0	432	1	16	139	0	19	0	995	134
ENSG00000064199	6	4	5	5	6	19	1	97	60	3	193	81	28	67	7	30	131	47	35	149	0	4	51	187	0	11	39	5	632	5	3	55	116	52	47	144	0	2	67	1	16	49	2	7	92	153	0	59	2
ENSG00000064218	0	0	10	0	0	0	77	0	0	1	0	0	0	0	0	0	0	0	0	0	0	0	0	0	0	0	0	0	143	0	0	0	0	0	0	0	0	0	0	0	0	0	0	0	0	0	0	0	0
ENSG00000064225	1	1	1	52	2	96	28	83	109	137	69	367	223	14	18	270	42	318	0	3	0	89	159	2	0	0	276	478	63	0	0	2	0	100	242	18	2	0	0	0	116	19	1	1	2	0	0	0	0
ENSG00000064270	0	0	0	0	0	0	0	0	86	0	0	0	0	0	1	0	0	0	0	0	0	0	0	3	0	0	0	0	77	2	0	1	0	122	0	63	0	110	1	0	75	86	0	83	0	181	0	174	155
ENSG00000064300	0	0	22	0	284	6	0	0	0	40	0	48	0	0	0	2	0	0	0	0	0	0	0	0	0	0	0	0	0	0	0	0	0	0	0	0	0	0	0	0	0	0	0	0	0	0	0	0	0
ENSG00000064309	1	0	6	4	0	3	13	1	0	9	0	3	2	1	1	0	0	0	1	2	7	26	17	0	0	58	0	4	0	0	0	2	4	0	0	0	1	0	0	0	0	0	1	28	1	0	0	1	0
ENSG00000064313	2	0	1	32	4	12	180	2	74	126	262	44	225	1	87	2	87	249	133	0	1	1	16	1	0	9	168	491	386	13	58	4	282	118	623	115	1	171	164	18	255	92	0	0	0	34	0	231	559
ENSG00000064393	0	0	26	0	0	0	19	4	0	0	0	9	0	1	0	0	0	0	60	0	0	0	111	0	0	0	29	0	198	0	0	0	0	0	0	0	0	0	0	0	0	0	0	0	0	0	0	0	0
ENSG00000064419	0	2	1729	233	0	105	148	605	61	101	655	287	246	594	1027	761	1	761	79	95	279	1042	737	695	0	866	504	678	156	1082	1450	255	1033	212	840	380	775	620	1217	0	763	442	383	466	436	904	0	26	1284
ENSG00000064489	82	0	0	0	0	46	2	23	43	33	30	53	7	14	28	37	89	40	0	0	0	6	58	35	0	96	105	16	20	0	0	0	0	10	0	6	0	0	0	0	0	16	0	0	0	0	0	3	0
ENSG00000064490	130	0	0	91	0	110	62	78	145	45	59	52	78	402	21	21	22	63	27	22	0	34	63	13	0	16	146	282	20	63	4	86	135	164	147	149	135	221	23	13	270	6	68	0	13	30	0	188	43
ENSG00000064545	0	0	0	0	0	90	57	166	147	75	0	19	1	1	3	220	0	28	0	0	0	0	65	107	0	28	0	59	14	0	0	0	0	0	255	1	0	0	0	0	223	0	0	0	0	0	0	98	0
ENSG00000064547	1	0	0	70	0	618	80	515	102	38	7	56	90	9	119	132	0	73	45	0	0	4	53	20	0	0	56	1	6	0	0	0	0	0	2	0	0	0	0	0	69	0	0	0	0	0	0	0	0
ENSG00000064601	0	0	421	346	2	253	66	319	761	55	66	316	560	864	8	396	13	71	10	162	0	109	530	336	0	23	176	119	103	0	10	0	0	1	912	0	0	0	0	0	512	1	56	1	1	0	0	838	159
ENSG00000064607	63	13	9	115	28	228	142	141	242	15	45	10	12	27	7	70	11	22	7	59	4	131	4	59	0	6	10	13	282	0	1	3	2	0	141	2	1	0	2	0	91	0	0	4	5	0	0	201	4
ENSG00000064651	543	1	381	41	119	1	3	0	219	1	0	181	0	35	0	49	0	0	4	0	1	0	12	18	0	0	242	1	267	1	163	7	175	2	0	0	20	45	26	1	6	0	0	422	528	46	0	11	307
ENSG00000064652	183	0	2	19	0	806	0	325	600	348	866	1084	312	224	652	161	215	585	964	435	454	704	107	891	0	428	680	732	242	1	514	0	197	81	69	0	141	0	291	4	27	0	41	0	0	1	0	0	279
ENSG00000064655	100	0	0	0	1	0	72	0	0	0	0	0	0	0	0	0	0	0	0	0	0	0	0	0	0	0	0	0	0	0	0	0	0	0	0	0	0	0	0	0	0	0	0	0	0	0	0	0	0
ENSG00000064666	0	58	4	3	3	93	18	120	292	254	73	286	191	260	85	499	132	5	8	0	1	4	387	391	0	171	178	274	742	1	1	1	0	71	0	1	0	1	0	0	126	1	0	0	0	0	0	1	696
ENSG00000064687	0	0	0	0	0	33	43	0	0	1	0	0	0	0	0	0	0	0	0	0	0	0	0	0	0	0	0	0	0	0	0	0	0	0	0	25	0	0	0	0	0	0	0	0	0	0	0	0	0
ENSG00000064692	0	0	0	0	3	1	0	0	0	0	0	0	0	0	0	1	0	0	0	1	0	0	0	0	0	0	1	0	1	0	0	0	0	0	0	0	0	0	0	0	0	0	0	0	2	0	0	0	1
ENSG00000064703	110	0	514	556	6	146	522	496	172	0	1	1	136	2	118	20	2	185	1	0	0	31	0	0	0	146	1	101	0	0	1	0	1	11	7	175	0	0	0	1	98	0	0	0	9	0	0	77	0
ENSG00000064726	0	1	359	0	0	89	0	64	86	0	48	0	0	0	0	2	0	0	0	0	73	0	0	0	0	1	145	0	0	0	0	1	0	0	0	0	0	0	0	0	0	0	1	0	0	0	0	26	18
ENSG00000064763	31	0	0	42	0	6	0	1	5	4	0	0	3	1	10	0	0	6	8	0	0	4	0	0	0	0	0	11	6	10	7	2	5	4	6	6	1	8	9	0	0	5	0	6	12	17	0	9	0
ENSG00000064787	10	4	12	3	5	4	3	24	17	6	2	11	0	18	10	16	2	4	1	9	11	9	3	6	0	4	7	13	5	5	0	3	2	2	2	0	0	2	0	0	0	0	1	0	0	6	0	1	166
ENSG00000064886	1	1381	0	0	1	50	375	315	357	448	242	262	392	230	135	225	753	1	283	320	1112	175	120	74	0	614	773	114	34	0	1	2	0	0	0	7	0	0	256	0	0	91	0	179	574	0	0	67	0
ENSG00000064932	0	0	0	0	0	0	1	0	0	0	0	0	0	0	0	1	0	0	0	0	0	0	0	0	0	0	0	0	0	0	0	0	0	0	0	0	0	0	0	0	0	0	0	0	0	0	0	0	0
ENSG00000064933	6	2	21	7	0	43	39	56	154	1	162	97	72	133	105	193	1	4	80	0	46	27	2	61	0	153	165	28	80	0	1	0	1	2	96	18	0	123	23	4	13	90	18	0	99	0	0	0	6
ENSG00000064961	38	0	179	146	0	133	231	62	0	0	1	20	0	0	0	0	0	0	0	3	0	0	0	0	0	0	34	1	1	0	0	0	0	0	0	0	0	0	0	0	64	0	0	0	0	0	0	40	0
ENSG00000064989	0	0	0	4	0	1	0	0	0	0	0	0	0	0	0	0	0	0	0	0	0	0	0	0	0	0	0	0	0	0	0	0	0	0	0	0	0	0	0	0	0	0	0	0	0	0	0	0	0
ENSG00000064995	738	451	1	451	990	497	552	289	524	142	399	455	260	300	1146	427	797	979	378	237	206	1072	1005	337	0	410	621	454	464	259	37	1146	996	169	353	382	412	327	407	12	376	371	893	395	206	192	0	223	695
ENSG00000064999	0	0	0	37	0	1	15	49	0	0	0	114	0	0	0	80	0	0	0	0	39	0	13	1	0	0	178	183	343	0	0	0	9	0	0	0	0	0	0	0	0	53	0	1	0	0	0	110	82
ENSG00000065000	92	459	0	62	206	58	76	76	181	145	3	19	150	0	0	0	10	0	1	0	38	22	0	1	0	24	174	1	76	10	0	0	0	44	250	37	4	0	0	0	49	3	2	0	70	0	0	394	77
ENSG00000065029	1	0	0	0	0	0	82	5	42	0	141	153	0	0	0	264	0	26	0	0	0	0	0	214	0	79	222	0	0	1	0	0	0	152	64	266	4	0	64	0	0	235	0	0	0	120	0	0	0
ENSG00000065054	0	0	0	0	0	3	47	0	26	0	0	0	9	11	0	0	0	0	0	0	0	0	24	0	0	15	0	0	0	0	0	0	0	0	0	0	0	0	0	0	0	0	0	0	0	0	0	0	0
ENSG00000065057	0	0	0	212	0	73	55	343	408	1	11	178	43	160	5	99	2	148	0	0	0	0	127	308	0	29	134	77	92	0	1	0	12	1	149	2	0	0	0	1	41	0	0	0	0	0	0	337	0
ENSG00000065060	70	14	10	97	4	92	30	78	159	3	176	6	2	2	9	294	5	5	9	3	8	24	3	14	0	2	126	0	366	5	352	35	138	1	144	20	2	290	9	0	19	2	4	1	53	5	0	187	2
ENSG00000065135	869	7	4526	2432	1608	967	921	1115	319	467	1041	752	335	803	1511	659	294	1318	59	146	186	170	941	1150	0	364	1556	689	906	56	93	13	147	725	806	1155	165	929	510	45	362	705	139	103	71	1591	0	668	1677
ENSG00000065150	2043	3	1	296	3	532	28	713	1598	271	1205	1963	2142	3026	1946	1413	974	1073	808	1666	309	1976	1314	2201	0	1420	1959	1207	2403	1524	1818	1140	2716	453	1461	517	617	490	1201	37	868	592	278	130	1955	408	0	1107	2420
ENSG00000065154	312	1640	75	224	2	212	562	132	341	93	346	1493	447	508	1710	486	1255	575	980	1091	1056	730	150	302	0	386	550	877	333	600	2534	514	713	804	346	169	384	582	326	26	602	666	433	1348	307	922	0	207	518
ENSG00000065183	436	4	1050	1389	17	417	176	514	871	238	665	436	424	661	156	611	597	430	676	358	304	1254	787	1044	0	1467	919	792	1295	192	0	303	320	124	631	594	2	95	373	101	439	497	212	89	5	118	0	2	150
ENSG00000065243	49	0	309	473	0	199	182	51	129	15	19	153	266	55	204	353	702	15	667	31	93	329	249	266	0	5	155	287	392	0	0	157	122	37	116	92	268	60	2	14	91	15	4	0	59	312	0	250	125
ENSG00000065268	308	0	1	1137	0	693	37	728	91	1	1	0	9	2	0	62	6	7	1	0	0	0	1	1	0	0	1	6	0	1	0	0	0	0	10	13	0	0	2	0	758	0	1	0	0	0	0	6	4
ENSG00000065308	11	9	5	82	317	281	118	39	262	124	71	105	2	416	283	59	7	118	306	22	3	379	63	173	0	18	46	311	11	1	5	6	2	3	20	0	134	191	8	12	85	90	138	1	0	441	0	101	3
ENSG00000065320	0	0	1	0	185	0	25	0	0	0	0	0	0	0	0	0	0	0	0	0	0	0	0	0	0	0	0	0	1	0	0	0	0	0	0	0	0	0	0	0	0	0	0	0	0	0	0	0	0
ENSG00000065325	0	0	0	0	0	0	0	0	0	0	0	0	0	0	0	0	0	0	13	0	0	0	0	0	0	0	0	0	0	0	0	0	0	0	0	0	0	0	0	0	0	0	0	0	0	0	0	0	0
ENSG00000065328	675	4	0	1101	42	664	138	1057	851	870	1290	840	1103	1664	261	507	2458	717	927	1761	1165	991	1395	915	0	574	1477	912	696	2751	705	603	1119	476	516	322	455	479	279	78	424	790	1584	87	904	846	0	146	692
ENSG00000065357	12	10	5	44	16	18	7	24	13	8	8	1	11	10	3	7	19	3	5	14	3	3	6	2	0	4	254	6	11	99	2	3	2	0	1	0	1	1	0	0	0	2	1	0	0	9	0	3	4
ENSG00000065361	1	1	7	6	1	114	90	139	886	1025	1429	795	443	445	681	484	631	934	521	251	136	698	578	1175	0	1689	193	1216	919	5	51	0	84	1	448	77	1	83	0	0	2	1	2	4	222	509	0	0	0
ENSG00000065371	0	0	0	0	0	0	3	0	0	0	0	0	0	0	0	0	0	0	0	0	0	0	0	0	0	0	0	0	0	0	0	0	0	0	0	0	0	0	0	0	0	0	0	0	0	0	0	0	0
ENSG00000065413	0	2	1	0	0	0	49	2	0	1	2	0	1	3	0	0	0	0	1	0	0	1	0	0	0	0	0	0	1	0	0	1	1	0	0	0	0	1	0	0	0	2	1	0	0	1	0	0	1
ENSG00000065427	586	371	214	1871	3	2816	563	5504	4319	3394	4624	4076	3510	5199	4429	3336	6568	5388	2852	5122	5568	5017	5640	5354	0	4787	5113	4280	6706	3981	1363	4748	5078	2677	2956	1826	1566	2974	2976	139	1966	1393	3037	4456	3918	1565	0	811	3011
ENSG00000065457	12	3	4	76	7	115	72	39	105	15	46	1	154	87	307	233	7	2	173	1	1	103	451	7	0	432	363	257	194	1	4	0	411	223	123	112	0	175	1	0	0	0	156	1	4	2	0	0	2
ENSG00000065485	0	0	0	0	0	7	0	0	11	0	0	0	0	0	115	0	0	0	0	0	0	0	0	0	0	0	10	0	0	0	0	0	12	0	0	0	1	119	5	0	0	0	0	0	0	0	0	98	0
ENSG00000065491	0	0	0	0	0	8	0	1	0	0	52	0	15	20	49	5	3	41	0	0	0	0	0	0	0	111	17	0	164	0	0	0	0	0	327	31	0	0	0	0	0	10	1	0	0	48	0	0	1
ENSG00000065518	531	1198	1052	473	1467	101	331	842	623	473	838	805	324	645	358	649	931	503	546	854	367	471	499	383	0	412	790	387	716	1527	717	1005	787	640	711	667	718	965	677	34	437	613	922	793	947	1317	0	709	639
ENSG00000065526	0	0	506	0	117	0	42	111	65	0	0	173	12	301	219	1	0	0	0	33	0	2	25	16	0	0	10	0	2	1	177	245	0	169	200	10	0	1	0	11	159	0	172	0	61	0	0	547	49
ENSG00000065534	0	0	0	0	0	0	38	32	31	18	2	9	0	12	0	11	0	0	3	29	0	1	0	0	0	23	0	0	2	29	0	0	0	0	0	0	0	48	0	0	0	0	0	0	0	0	0	0	7
ENSG00000065548	350	5	1330	1306	4	494	576	1413	1770	1270	1238	1944	1548	1186	2007	1223	1964	2104	768	804	863	1258	1577	1484	0	1530	1591	1712	1439	1032	967	766	2124	828	1232	599	706	851	1251	86	531	876	1590	1281	644	1524	0	402	1334
ENSG00000065559	1	54	311	0	0	54	112	1	83	0	15	0	25	0	84	53	0	5	0	0	0	0	0	35	0	0	0	0	0	0	0	0	0	3	0	0	0	2	0	1	0	0	0	218	124	0	0	0	0
ENSG00000065600	0	0	0	112	0	0	130	0	80	2	0	17	43	0	0	197	142	2	0	0	0	0	1	95	0	2	0	0	227	0	0	117	96	8	344	67	409	0	100	25	0	1	7	70	0	0	0	269	404
ENSG00000065609	0	0	0	95	0	0	86	9	0	0	0	0	1	0	0	0	0	0	0	0	0	0	0	0	0	0	0	0	0	0	0	0	0	0	0	0	0	0	0	0	0	0	117	0	0	0	0	0	0
ENSG00000065613	1	1	558	0	0	0	29	0	14	16	8	0	73	137	46	23	0	3	65	0	1	29	80	3	0	0	0	0	0	0	1	34	74	106	8	56	0	62	0	0	18	0	1	17	516	0	0	625	13
ENSG00000065615	368	23	49	231	2	207	14	150	41	37	12	35	182	79	54	319	24	402	35	90	30	26	152	354	0	59	51	489	183	11	11	16	15	114	153	55	24	12	14	1	57	5	6	8	17	189	0	62	322
ENSG00000065618	0	0	0	0	0	0	0	0	0	0	0	0	0	0	0	0	0	0	0	0	0	0	0	0	0	0	0	0	0	0	0	0	0	0	0	0	0	0	0	0	0	0	0	0	0	0	0	2	0
ENSG00000065621	1	0	647	1	0	0	83	194	198	172	0	199	16	201	176	58	168	35	2	82	0	120	58	1	0	2	187	76	117	0	29	0	0	0	0	0	0	0	0	0	0	0	0	1	0	0	0	0	0
ENSG00000065665	382	1	432	30	2	228	258	71	2	423	70	276	74	276	5	341	2	334	0	0	11	178	781	189	1	273	24	73	3	5	77	5	7	5	0	4	3	2	3	0	2	1	5	9	4	5	0	2	1
ENSG00000065675	0	0	0	0	0	1	31	0	0	70	0	6	67	0	2	0	0	0	0	1	0	1	0	20	0	0	1	280	0	0	0	0	0	0	0	0	0	0	0	0	0	0	0	0	0	0	0	0	0
ENSG00000065717	0	0	0	0	0	86	21	5	0	0	0	0	1	0	1	0	0	0	28	0	0	0	0	45	0	0	0	0	0	0	0	0	0	0	0	0	0	0	0	0	0	0	0	0	0	0	0	0	0
ENSG00000065802	294	0	66	185	0	229	128	190	251	0	59	13	0	134	1	55	0	0	2	0	0	89	4	143	0	57	54	6	114	0	0	0	0	6	0	35	0	40	0	0	0	0	0	0	0	1	0	1	0
ENSG00000065809	0	1	169	58	0	84	384	38	105	0	9	0	2	0	52	14	0	0	156	0	0	0	0	0	0	0	0	4	0	0	0	0	0	0	0	0	0	0	0	0	0	0	0	0	277	0	0	341	0
ENSG00000065833	0	0	0	0	0	0	0	0	0	0	0	0	0	0	0	0	0	0	0	0	0	0	0	0	0	0	0	0	0	0	0	0	0	0	0	0	0	0	0	0	0	0	0	0	0	0	0	0	0
ENSG00000065882	85	4	1	1	1110	2	297	41	3	1	2	2	30	57	0	122	2	0	0	1	2	0	0	48	0	0	1	2	1	0	0	0	0	0	0	0	0	0	1	6	0	4	0	6	3	0	0	141	0
ENSG00000065883	0	0	78	0	0	0	16	0	11	21	12	13	0	0	13	1	1	0	33	0	114	0	4	40	0	141	1	20	0	0	0	0	16	0	0	36	210	2	0	0	0	0	0	18	1	0	0	169	0
ENSG00000065911	599	3	2	492	639	347	723	315	444	207	446	707	474	948	719	1009	1224	292	18	4	255	455	1372	732	1	1004	842	786	1480	131	437	174	2094	1728	4945	3893	1352	6542	1394	196	2718	1268	102	231	670	2786	0	365	4403
ENSG00000065923	14	54	5	3	0	1	47	2	2	5	3	6	1	5	0	5	6	0	0	1	1	1	2	0	0	0	2	6	1	0	2	0	1	0	0	1	1	1	1	0	0	0	1	0	1	1	0	0	0
ENSG00000065970	355	0	0	189	0	59	1	52	9	0	21	0	0	1	0	13	0	0	0	203	0	0	0	0	0	0	0	0	1	0	0	0	0	9	25	98	0	0	0	0	1	9	0	0	0	0	0	2	0
ENSG00000065978	3189	10178	7911	2044	1626	1389	968	1170	892	739	512	830	451	637	927	488	748	568	838	1120	619	428	510	267	0	321	735	109	155	121	83	754	357	165	211	383	279	628	98	36	277	225	283	421	561	232	0	806	607
ENSG00000065989	0	0	0	55	0	1	180	26	99	6	133	33	64	161	6	245	7	0	0	0	0	0	68	1	0	0	0	328	0	0	0	0	0	0	0	17	0	0	0	0	10	0	0	1	0	0	0	0	122
ENSG00000066027	1	755	499	74	0	141	225	125	23	150	216	38	97	0	216	191	29	0	282	294	3	172	110	43	0	326	375	67	219	0	0	35	0	0	90	0	99	235	127	0	38	0	0	0	314	0	0	108	129
ENSG00000066032	0	0	0	0	0	0	0	0	0	0	0	32	0	0	0	0	0	0	0	0	0	0	0	0	0	0	0	0	0	0	0	0	0	0	0	0	0	0	0	0	0	0	0	0	0	0	0	0	0
ENSG00000066044	96	0	0	112	0	58	245	115	104	0	38	0	0	142	44	66	8	0	21	0	1	3	0	0	0	0	0	0	0	0	0	0	0	0	41	3	0	0	0	0	0	0	0	2	0	0	0	144	0
ENSG00000066056	0	0	0	0	0	0	0	0	0	0	0	0	0	0	0	0	0	0	0	0	0	0	0	0	0	0	0	0	0	0	0	0	0	0	0	0	0	0	0	0	0	0	0	0	0	0	0	0	0
ENSG00000066084	419	2190	0	66	0	112	114	151	0	142	0	0	3	11	215	108	302	140	1	107	0	0	0	0	0	88	98	1	0	1	0	0	138	0	160	150	0	0	0	0	35	139	0	206	0	0	0	144	0
ENSG00000066117	10	1	754	23	0	6	4	5	121	0	1	52	2	3	0	0	134	1	6	1	1	9	0	0	0	0	0	19	4	0	0	0	0	0	1	0	0	0	0	0	4	1	60	6	20	0	0	16	0
ENSG00000066135	0	21	312	1023	0	83	183	61	0	10	183	251	5	268	172	94	361	374	196	302	0	177	388	209	0	0	152	254	51	105	0	233	163	12	182	24	103	414	109	7	92	136	1	0	108	17	0	291	126
ENSG00000066136	2	0	209	531	2	603	442	179	749	146	207	962	554	425	294	235	181	294	1	2	2	2	795	933	0	644	340	1147	1107	1	4	17	0	1	399	0	0	146	17	0	344	176	57	54	2	43	0	285	473
ENSG00000066185	0	0	0	0	0	0	0	0	0	0	0	0	0	0	0	0	0	0	0	0	0	0	0	0	0	0	0	0	0	0	15	0	0	0	0	0	0	0	0	0	0	0	0	0	0	0	0	0	0
ENSG00000066230	0	0	0	0	0	31	63	0	0	0	0	0	0	0	0	0	0	0	0	0	0	0	0	0	0	0	0	0	0	0	0	0	0	0	0	0	0	0	0	0	0	0	0	0	0	0	0	0	0
ENSG00000066248	84	40	132	57	20	238	72	80	91	29	24	48	36	42	12	74	6	50	0	0	0	1	32	67	0	68	191	54	191	0	0	0	0	0	3	0	0	0	1	0	1	0	0	0	0	0	0	0	0
ENSG00000066279	1213	226	0	377	12	160	192	400	414	198	162	93	2	1	1	349	143	53	301	2	232	361	204	1	0	315	124	177	412	0	0	3	0	2	140	183	0	0	0	0	0	0	0	0	1	15	0	175	0
ENSG00000066294	63	59	55	33	37	18	12	54	37	47	29	26	16	51	59	34	23	27	22	12	7	10	17	17	0	31	34	29	24	9	7	2	2	1	8	2	1	7	4	1	0	15	5	6	5	15	0	0	3
ENSG00000066322	341	0	0	211	1	131	92	165	167	545	465	328	380	480	524	323	108	307	106	147	3	94	147	304	0	418	224	543	311	272	1	1099	1084	526	730	561	487	164	487	33	522	409	408	174	267	940	0	565	1181
ENSG00000066379	76	1825	2	608	163	1138	156	331	256	401	354	619	369	67	403	755	303	352	650	906	895	378	476	477	0	572	760	840	1546	0	394	25	265	215	39	32	157	389	4	12	173	68	105	142	139	4	0	60	0
ENSG00000066382	2	6	13	4	4	3	0	0	0	2	4	0	0	3	1	1	14	0	8	7	2	3	5	2	0	11	4	1	0	0	3	0	7	0	0	1	1	2	0	0	1	2	0	1	1	0	0	0	2
ENSG00000066405	0	0	0	0	0	1	0	0	1	0	0	0	0	0	0	0	0	109	0	0	0	0	0	0	0	0	0	0	0	0	0	0	0	1	0	1	0	0	0	0	0	0	0	1	0	0	0	0	0
ENSG00000066422	4	3	1441	36	1	331	171	422	548	117	0	5	206	8	0	164	0	2	7	237	0	17	12	105	0	0	190	17	2	0	0	31	58	0	0	0	0	0	0	0	57	0	0	0	0	0	0	33	3
ENSG00000066427	14	138	409	391	396	213	76	264	324	170	494	213	232	222	22	159	437	293	175	151	480	104	281	31	0	215	258	291	21	20	171	236	11	92	345	48	9	90	331	21	185	94	140	4	194	141	0	13	7
ENSG00000066455	0	2	341	164	0	166	2	591	445	147	29	233	106	129	189	375	24	104	0	0	10	60	504	243	0	11	238	304	29	1	0	0	1	78	775	0	0	0	0	20	111	0	0	258	0	234	0	82	3
ENSG00000066468	6	0	30	3	22	4	80	24	10	35	2	131	7	20	39	11	0	153	23	5	16	5	8	4	0	11	20	8	2	1	0	4	19	0	1	1	3	0	0	0	0	0	2	0	121	0	0	0	0
ENSG00000066557	0	0	51	26	0	0	33	0	0	1	1	1	0	82	3	10	0	0	150	144	0	41	69	327	0	1	5	0	530	0	259	159	360	230	0	0	0	0	0	0	0	27	0	15	214	0	0	0	0
ENSG00000066583	2155	1	0	312	0	322	314	730	80	31	1	64	2	22	0	22	1	0	17	161	0	1	120	7	0	0	5	119	1	0	0	0	1	0	18	0	113	153	33	0	450	9	29	77	0	0	0	0	1
ENSG00000066629	0	0	0	0	0	0	45	0	0	0	0	0	0	0	0	0	0	0	0	0	0	0	0	0	0	0	0	0	0	0	0	0	0	0	0	0	0	0	0	0	0	0	0	0	0	0	0	0	0
ENSG00000066651	496	0	0	113	0	0	46	68	0	0	0	0	0	213	0	22	0	1	0	227	0	81	19	0	0	0	58	0	238	338	3	219	400	169	479	457	37	550	677	27	50	27	207	301	1	165	0	130	386
ENSG00000066654	4120	5546	1750	935	2178	359	743	899	632	306	341	841	613	630	156	1269	11	691	266	289	132	117	1025	682	0	718	502	835	1327	11	189	40	38	148	299	16	0	0	137	8	248	107	74	155	46	230	0	205	990
ENSG00000066697	0	0	0	0	0	0	48	10	0	0	76	0	0	35	0	18	1	0	0	0	0	0	0	0	0	38	0	0	0	0	0	0	0	0	56	26	0	0	0	0	0	0	0	0	0	0	0	0	0
ENSG00000066735	0	0	0	0	0	21	2	0	28	0	45	1	23	34	0	0	0	0	0	0	0	0	0	0	0	35	36	0	0	0	0	0	0	0	0	0	0	0	0	0	0	0	0	0	14	0	0	0	0
ENSG00000066739	0	0	0	10	0	21	0	9	0	0	0	0	0	0	1	0	0	89	0	0	0	1	1	0	0	0	0	0	0	0	1	0	0	0	0	1	0	1	0	0	114	1	0	0	2	0	0	0	0
ENSG00000066777	7	1541	0	63	0	222	88	132	117	58	105	310	167	72	199	231	430	216	305	45	8	155	5	104	0	320	310	268	687	0	462	0	79	238	0	0	1	99	0	0	87	0	68	0	0	0	0	39	0
ENSG00000066813	36	4	28	70	3	7	9	9	10	45	22	18	12	13	9	27	7	37	10	17	20	49	42	12	0	27	21	28	10	0	3	0	0	0	0	0	0	0	0	0	0	0	0	0	0	0	0	0	0
ENSG00000066827	0	0	0	0	0	1	2	0	0	4	0	131	0	0	0	0	0	0	0	0	0	2	207	0	0	0	0	1	1	0	0	0	0	0	336	0	0	0	0	0	153	0	0	1	3	8	0	0	369
ENSG00000066855	43	1763	8	13	1	68	187	25	70	6	107	38	200	87	460	25	17	26	111	5	5	30	140	83	0	220	79	94	425	0	2	0	0	67	3	4	1	5	4	0	8	0	5	46	0	2	0	22	27
ENSG00000066923	428	4	1301	622	534	179	351	115	186	233	413	178	114	176	362	214	234	293	178	183	417	306	525	132	0	331	190	263	163	32	182	931	175	279	185	18	4	103	175	6	46	190	5	189	54	2	0	148	16
ENSG00000066926	0	0	0	0	0	0	41	7	0	0	0	1	33	0	0	5	0	0	0	0	0	0	0	0	0	0	0	0	0	0	0	98	0	101	0	0	0	0	0	0	0	0	0	0	0	0	0	0	0
ENSG00000066933	0	0	90	0	0	102	196	89	64	37	0	11	0	171	70	18	0	314	0	2	141	0	130	254	0	112	0	60	0	0	0	0	0	0	0	2	1	4	0	0	0	1	2	0	4	0	0	0	0
ENSG00000067048	0	4	703	2	2	1045	2	545	1435	912	982	4205	0	2317	3	2675	1957	3986	1	0	0	3422	3260	1886	0	1705	3112	2118	2998	468	272	492	1035	153	481	767	687	152	873	18	52	309	161	95	3	548	0	490	679
ENSG00000067057	0	0	0	209	0	247	57	378	1120	66	8	125	486	734	28	452	1	62	42	1	22	16	87	430	0	219	83	217	263	171	0	0	62	247	972	433	29	186	9	0	1252	102	0	1	8	1	0	1724	2453
ENSG00000067064	1715	2	1703	530	988	106	437	218	254	432	705	140	341	431	100	291	0	620	349	228	1	911	666	276	0	257	212	1216	638	360	584	1040	1344	405	356	281	161	787	616	49	190	952	1187	394	252	771	0	172	913
ENSG00000067066	11	37	15	6	37	7	2	32	12	15	10	7	19	21	21	13	29	10	12	15	4	10	15	19	0	16	18	24	10	14	10	32	11	10	9	8	3	13	20	0	5	9	29	12	5	6	0	13	24
ENSG00000067082	0	1	0	0	0	49	51	1	0	10	0	18	1	0	0	0	0	0	17	0	0	1	0	2	0	0	10	0	0	52	41	159	95	0	64	3	30	1	25	1	0	0	6	1	395	1	0	180	191
ENSG00000067113	33	6	0	15	0	2024	122	1197	663	247	473	239	388	117	232	260	750	88	319	145	79	140	344	245	0	308	390	390	163	1	280	3	0	0	0	0	8	0	0	0	50	0	8	0	149	0	0	27	0
ENSG00000067141	0	0	0	95	0	0	189	1	125	36	0	110	203	0	50	123	0	11	25	0	22	33	60	0	0	0	137	109	25	0	0	0	0	0	0	0	0	0	0	0	0	0	0	0	0	0	0	3	0
ENSG00000067167	1219	2309	2601	646	611	465	326	476	409	174	104	97	11	49	130	154	147	267	28	50	2	92	107	137	0	312	15	179	11	61	0	123	0	76	728	68	143	1	0	3	368	0	110	0	188	252	0	182	374
ENSG00000067177	0	0	0	0	0	0	0	0	0	0	0	0	0	0	0	0	1	0	116	116	0	0	0	0	0	0	0	0	0	0	0	292	0	173	0	1	297	0	0	0	241	97	0	1	42	0	0	52	0
ENSG00000067182	26	19	27	22	29	14	26	23	34	19	3	15	8	23	18	16	10	21	14	3	8	10	16	16	0	9	5	17	9	5	25	5	5	4	2	3	2	0	3	1	1	5	2	1	29	8	0	5	2
ENSG00000067191	0	0	0	0	190	0	0	0	0	0	0	0	0	0	0	0	0	0	0	0	0	6	0	0	0	0	0	0	0	0	0	0	0	0	0	0	0	0	0	0	0	0	0	0	0	0	0	0	0
ENSG00000067208	13	59	238	74	164	30	96	91	16	101	5	15	5	12	23	24	13	8	8	12	11	6	2	15	0	10	4	16	39	7	4	142	74	23	2	25	0	7	12	8	19	0	28	97	6	4	0	72	5
ENSG00000067221	0	0	0	0	0	0	0	0	6	0	6	40	0	0	0	0	0	0	0	0	0	0	0	5	0	0	0	0	0	0	0	0	0	0	0	0	0	0	0	0	0	0	0	0	0	0	0	0	0
ENSG00000067225	30	3	158	82	1	276	566	657	1207	757	1381	2442	714	2208	1507	763	1355	2096	29	81	12	645	1906	906	0	1428	1040	1036	2110	81	35	176	1993	1810	2398	2039	535	3007	3034	136	1917	1685	383	307	847	2865	0	1289	2728
ENSG00000067248	437	1	862	179	590	68	155	246	397	136	172	157	347	368	156	303	41	39	0	214	0	228	128	384	0	0	10	1	104	2	31	134	0	0	224	0	0	0	133	0	138	2	0	33	409	0	0	112	148
ENSG00000067334	2112	6016	6745	3809	4584	2325	874	2083	864	1374	2323	1498	2509	2581	2057	1260	3079	1273	1866	2456	3800	2633	3491	2293	0	1834	2419	1394	3346	3146	839	2374	1380	467	387	1060	831	1361	863	97	557	1787	1506	1748	606	992	0	1223	2518
ENSG00000067365	8	0	1	129	0	252	66	85	192	285	486	119	194	231	413	120	351	292	18	0	0	648	466	381	2	237	562	352	457	0	372	0	0	94	0	0	0	0	104	0	14	0	30	0	32	0	0	0	0
ENSG00000067369	0	0	0	11	0	0	42	73	0	2	35	89	88	135	0	114	197	0	67	0	0	243	219	23	0	0	250	423	72	0	0	9	35	0	9	24	0	1	10	0	19	1	0	0	0	386	0	0	232
ENSG00000067445	0	0	0	0	0	0	0	0	0	0	0	0	25	325	111	0	0	0	0	0	0	19	0	0	0	0	0	0	0	0	0	0	0	0	0	0	298	0	0	0	0	1	0	0	143	0	0	0	0
ENSG00000067533	239	2091	1256	656	1781	199	189	603	570	225	209	452	389	407	533	258	386	340	425	314	391	289	438	477	0	263	446	553	474	302	59	169	226	407	86	204	361	166	64	0	153	116	221	56	165	123	0	101	276
ENSG00000067560	3646	22	2928	5831	4243	3565	2151	5005	4138	2233	4246	2914	2463	3448	3595	2173	2720	3162	1616	762	1174	1961	3869	3777	0	3181	4900	3604	3729	1126	283	761	2308	1155	3481	3309	840	1604	1668	70	2643	1875	858	617	1062	3261	0	1400	4008
ENSG00000067596	76	0	241	943	279	128	98	351	146	80	346	379	606	318	493	183	685	799	333	1211	525	1069	1549	181	0	471	1024	64	791	204	51	649	60	176	468	21	0	406	19	5	288	315	103	116	515	838	0	51	0
ENSG00000067606	368	0	0	0	0	0	2	0	0	0	0	0	6	0	0	0	0	0	0	0	0	0	0	1	0	0	0	0	0	0	0	0	0	0	0	5	0	0	0	0	0	0	0	6	0	0	0	0	2
ENSG00000067646	0	0	0	0	0	0	0	13	0	0	80	118	0	0	0	14	0	0	0	0	0	0	0	0	0	0	0	0	0	0	0	0	0	83	0	0	0	103	1	0	0	0	0	0	0	0	0	0	0
ENSG00000067704	9	0	616	189	0	23	97	165	140	27	76	162	1	0	79	126	0	1	0	924	138	32	3	167	0	395	203	4	139	588	0	204	171	0	197	1	0	283	10	0	363	61	7	0	66	90	0	85	2
ENSG00000067715	0	0	93	7	0	0	3	0	0	0	0	0	0	0	0	0	0	0	0	0	0	0	0	0	0	0	0	0	0	0	0	0	0	0	0	0	0	0	0	0	0	0	0	0	0	0	0	0	0
ENSG00000067798	3	1	0	14	1	7	0	8	4	3	2	3	0	5	1	8	0	125	1	0	0	5	5	1	0	0	0	6	28	1	0	1	0	1	1	1	2	2	3	0	0	4	7	3	2	0	0	3	5
ENSG00000067829	0	0	1	230	0	130	339	114	279	105	255	377	293	277	250	193	25	0	0	1	0	1	372	202	0	66	363	114	284	0	0	0	15	26	362	179	1	15	21	0	313	232	0	1	1	71	0	191	318
ENSG00000067836	0	0	0	11	0	0	0	0	62	0	0	0	0	63	0	0	0	12	28	1	1	0	0	0	0	57	0	0	0	0	0	0	0	0	1	31	0	0	0	1	77	0	0	0	0	0	0	2	78
ENSG00000067840	0	0	0	0	0	0	0	0	0	3	0	0	0	0	0	0	0	0	0	0	0	0	0	0	0	0	0	0	0	0	0	0	0	0	0	0	0	0	0	0	0	0	0	0	0	0	0	0	0
ENSG00000067842	0	0	0	0	0	0	0	0	0	0	0	0	0	0	0	0	0	0	0	2	0	0	0	0	0	0	0	0	0	0	0	0	0	0	0	0	0	0	0	0	0	43	0	0	0	0	0	0	0
ENSG00000067900	489	454	866	126	694	200	44	63	67	125	8	152	36	181	251	185	60	131	29	207	34	99	43	57	0	25	126	204	63	134	3	150	21	7	13	5	46	158	5	1	143	17	83	51	154	118	0	42	56
ENSG00000067955	314	211	1176	124	169	351	318	180	168	75	59	38	12	121	25	21	7	30	3	44	0	49	17	2	0	0	116	1	0	0	0	0	0	32	1	57	102	120	49	4	0	14	76	1	0	36	0	88	29
ENSG00000067992	359	0	0	10	83	0	264	16	0	0	0	0	0	0	0	0	0	1	0	0	0	0	1	0	0	0	0	0	1	0	0	0	0	0	0	0	0	0	0	0	0	0	0	0	0	0	0	0	0
ENSG00000068001	0	0	1	36	0	107	203	824	86	40	93	86	1	0	87	0	81	0	0	0	0	14	0	68	0	0	0	41	70	0	0	0	0	66	0	0	0	0	0	0	49	0	0	0	0	0	0	24	0
ENSG00000068024	0	0	0	0	0	0	0	0	0	0	0	0	0	0	0	2	0	0	0	0	0	0	0	0	0	0	0	0	0	0	0	0	0	0	0	0	0	0	0	0	0	0	0	0	0	0	0	0	0
ENSG00000068028	230	0	2	941	0	253	325	193	293	90	16	394	2	268	0	256	113	166	0	0	0	51	266	202	0	22	216	129	33	1	0	0	0	0	299	24	6	0	0	0	0	0	0	0	0	0	0	0	1
ENSG00000068078	401	1	0	70	0	236	0	116	95	41	28	0	44	41	39	50	1	43	7	14	33	0	0	61	0	47	38	11	84	0	0	0	0	0	0	0	0	0	0	0	0	0	0	0	0	0	0	30	3
ENSG00000068079	0	0	0	0	0	0	0	0	0	0	0	0	0	0	0	0	0	0	0	0	0	0	0	0	0	0	0	0	0	0	0	0	0	0	0	0	0	0	0	0	0	0	0	0	30	0	0	0	0
ENSG00000068097	0	0	0	0	0	56	1	0	229	0	103	120	0	114	0	0	0	260	0	8	0	0	0	111	0	0	298	0	146	0	0	0	3	0	61	0	0	51	23	0	0	0	0	0	0	73	0	0	277
ENSG00000068120	1	1	0	199	0	273	148	313	404	238	280	347	536	324	501	510	597	242	27	64	151	156	317	525	0	184	442	346	688	42	104	39	2	15	396	126	47	221	25	14	367	161	47	1	3	39	0	338	725
ENSG00000068137	0	0	0	0	8	0	30	0	0	0	17	0	0	0	0	0	0	0	0	0	0	0	0	0	0	0	0	0	92	0	0	0	0	0	0	0	0	0	0	0	0	36	0	0	0	0	0	27	0
ENSG00000068305	0	0	103	0	348	0	12	24	0	75	13	0	0	19	1	88	0	1	0	0	0	1	4	0	0	1	0	0	1	0	0	0	0	0	0	0	0	0	0	0	0	0	0	0	0	0	0	0	0
ENSG00000068308	332	0	368	81	0	74	74	23	0	0	0	0	56	0	100	35	2	40	18	0	0	30	9	95	0	0	1	0	0	1	0	26	0	39	37	5	0	0	0	0	0	22	0	29	0	0	0	27	0
ENSG00000068323	0	0	0	0	0	0	2	5	0	35	50	0	0	0	1	63	0	0	1	37	0	0	10	0	0	0	0	0	0	0	0	1	2	74	0	0	0	0	14	5	0	0	0	0	0	0	0	41	196
ENSG00000068354	0	0	1	1071	0	3	230	0	1	0	0	0	1	163	0	16	0	0	0	1	0	95	111	0	0	0	1	0	0	0	0	0	1	0	100	1	189	215	0	1	0	81	0	0	69	0	0	99	213
ENSG00000068366	604	0	0	156	265	90	116	16	4	13	70	221	252	275	183	102	222	189	123	132	289	202	7	1	0	696	11	164	0	0	0	0	0	0	0	0	0	0	0	0	0	0	0	0	0	0	0	92	0
ENSG00000068383	180	0	0	0	1	0	27	3	51	0	0	0	0	0	45	0	8	0	0	0	0	0	0	0	0	0	118	0	0	0	0	0	0	0	0	0	0	0	0	0	8	0	0	0	0	0	0	0	0
ENSG00000068394	1180	184	689	785	1	124	239	415	2	577	519	550	828	134	682	501	72	566	1	5	0	35	592	139	0	441	454	597	496	0	0	0	7	1	188	1	1	514	7	0	0	204	0	0	0	0	0	0	1
ENSG00000068400	43	24	23	79	55	29	5	69	16	87	116	80	11	15	109	40	66	14	46	2	488	26	42	143	0	141	71	14	257	9	10	3	235	2	368	54	281	10	4	0	83	4	10	5	79	314	0	349	8
ENSG00000068438	4	261	0	146	0	48	100	186	0	96	449	152	276	578	673	280	393	61	1	19	12	101	116	612	0	154	668	380	163	1	32	2	299	248	315	461	23	172	100	4	247	245	61	84	217	84	0	104	525
ENSG00000068489	450	4	12	277	29	66	91	163	307	332	297	200	58	62	216	478	542	492	104	426	551	299	217	51	0	135	321	59	143	254	119	166	44	211	30	5	20	39	410	4	0	17	29	6	3	7	0	194	7
ENSG00000068615	0	0	0	0	0	31	0	26	0	0	0	242	0	0	1	37	0	0	38	0	0	0	1	107	0	0	0	0	89	261	5	833	676	223	403	242	535	262	207	21	550	334	89	705	7	259	0	629	225
ENSG00000068650	1	0	0	0	0	23	0	45	173	10	51	81	173	372	16	32	78	81	32	2	4	15	7	24	0	0	249	0	4	1	0	9	8	1	43	7	0	0	0	0	230	1	20	23	118	12	0	142	108
ENSG00000068654	349	43	41	24	45	119	55	154	516	181	265	426	201	139	520	194	28	437	72	52	299	67	470	297	0	250	1039	484	973	29	239	43	240	197	86	7	102	0	181	0	159	112	7	58	30	355	0	179	141
ENSG00000068697	3602	3694	2696	1787	4698	1620	742	2121	2114	3208	2350	2143	1316	2045	1827	2206	2976	1508	1010	782	3063	2124	2611	1156	1	2456	1685	3005	3184	823	3419	927	2321	811	798	291	637	411	740	60	398	1223	943	713	313	737	0	362	1404
ENSG00000068724	13	0	194	0	0	52	7	6	23	0	0	68	112	1	3	66	1	0	1	0	0	2	60	52	0	23	31	0	30	0	0	0	0	0	3	0	0	0	0	0	0	0	0	0	1	0	0	0	0
ENSG00000068745	1557	2	2	435	0	353	67	231	584	357	479	434	462	1023	178	767	1082	224	2	1	4	78	320	745	0	688	531	764	659	7	191	1	167	239	451	356	89	256	109	31	128	589	11	89	16	851	0	202	26
ENSG00000068781	0	0	0	0	0	0	67	0	0	0	0	8	0	0	1	0	1	0	83	0	0	0	0	0	0	0	0	0	0	0	0	0	0	0	82	0	0	0	0	0	0	0	0	0	0	0	0	0	0
ENSG00000068784	81	0	0	67	0	20	100	8	0	66	281	178	7	173	25	8	263	127	0	0	37	53	275	0	0	93	51	46	565	73	0	0	0	23	40	0	0	0	1	22	38	0	0	0	0	0	0	0	13
ENSG00000068793	115	0	330	158	36	199	426	232	249	13	26	154	199	203	189	372	131	25	157	351	5	34	117	75	0	64	4	54	58	0	0	77	0	2	101	0	0	110	47	0	250	0	28	0	0	0	0	122	11
ENSG00000068796	0	0	578	252	0	163	4	3	1	40	2	0	37	5	409	0	0	0	182	0	71	29	54	0	0	0	221	1	93	479	0	101	155	17	150	48	0	0	0	14	0	45	0	0	149	59	0	65	1
ENSG00000068831	64	0	0	59	0	97	17	13	25	1	12	47	65	1	19	31	21	33	2	24	96	7	15	22	0	5	0	0	77	0	0	0	2	0	25	0	0	22	0	0	33	48	0	2	0	0	0	45	1
ENSG00000068878	166	2	184	98	241	62	32	210	526	59	191	31	411	254	359	310	65	576	391	273	83	319	414	47	0	106	69	138	102	106	0	1	84	0	86	202	0	8	0	25	107	5	70	94	241	0	0	554	249
ENSG00000068885	1	0	132	87	1	1	1	4	3	1	0	38	0	33	1	13	0	1	47	0	0	0	0	34	0	30	0	219	0	0	345	0	2	0	11	0	0	0	0	0	0	0	0	0	1	0	0	0	0
ENSG00000068903	8	1	12	14	3	2	5	10	4	29	188	13	2	260	2	109	6	8	0	1	1	20	69	121	0	24	1	2	271	1	0	0	40	87	317	8	0	0	11	0	70	68	0	4	1	141	0	0	1
ENSG00000068912	2	826	0	66	1	142	282	36	240	11	57	92	353	699	22	333	111	127	0	1	0	0	338	394	0	131	95	773	412	1	0	0	0	60	416	6	1	0	3	0	490	101	1	0	162	0	0	58	157
ENSG00000068971	0	0	1	38	0	29	0	0	100	45	57	34	3	2	46	0	0	0	0	0	0	0	108	28	0	90	40	3	24	0	0	0	0	0	0	0	0	0	0	0	0	0	0	0	0	0	0	1	0
ENSG00000068976	0	0	0	0	0	0	0	0	0	18	2	0	0	0	0	0	0	0	0	0	0	0	0	0	0	0	0	0	0	0	0	0	0	0	0	0	0	0	0	0	0	0	0	0	0	0	0	0	0
ENSG00000068985	3	0	1	2	1232	1	407	1	0	0	0	1	1	0	45	0	0	0	129	0	1	0	1	0	0	1	0	0	0	4	0	239	2	34	73	104	0	0	2	0	57	0	0	2	0	72	0	0	0
ENSG00000069011	10	0	29	25	0	61	15	54	16	0	0	1	0	0	0	0	0	0	0	0	0	0	0	0	0	0	50	1	0	0	0	0	0	0	0	0	0	0	0	0	0	0	0	0	0	0	0	0	0
ENSG00000069018	0	0	0	0	0	57	2	39	0	0	0	0	72	0	0	0	0	51	0	0	0	43	0	0	0	164	0	0	0	0	0	0	0	0	0	0	0	0	0	0	0	0	0	0	0	0	0	0	0
ENSG00000069020	2	2	4	21	9	0	9	9	6	16	5	9	0	30	55	4	10	5	5	5	17	3	1	1	0	6	4	10	5	0	1	9	0	0	1	0	0	3	0	0	55	0	2	3	44	1	0	0	0
ENSG00000069122	0	0	0	0	0	0	1	0	0	0	0	0	0	0	0	0	0	0	0	0	0	0	0	0	0	0	0	0	0	0	0	0	0	0	0	0	0	0	0	0	0	0	0	0	0	0	0	0	0
ENSG00000069188	0	0	0	0	0	15	85	0	0	0	0	0	0	0	0	0	0	0	0	0	0	1	0	0	0	0	0	1	0	0	0	0	0	0	0	0	0	1	0	0	0	0	0	0	0	0	0	0	0
ENSG00000069248	454	34	316	12	0	105	324	177	359	1	7	117	159	46	94	158	340	0	0	5	0	0	86	115	0	16	0	42	8	276	1	0	0	73	622	46	1	0	0	0	182	0	125	0	0	0	0	4	67
ENSG00000069275	104	748	620	149	168	190	59	75	112	31	105	239	203	216	108	126	64	13	180	60	15	90	170	166	0	15	107	43	337	73	133	83	207	76	47	144	57	4	6	7	89	110	167	0	350	8	0	229	62
ENSG00000069329	1295	839	117	504	417	239	32	512	387	736	759	1115	406	1374	586	566	183	428	739	205	57	592	757	650	0	1023	183	554	1140	1535	900	1596	1627	136	979	614	1018	735	475	81	434	418	427	809	2047	1189	0	447	648
ENSG00000069345	79	208	1330	481	305	813	980	1421	1658	159	229	274	755	1350	360	952	125	104	68	33	0	259	709	718	0	531	273	239	651	69	0	71	0	5	1359	485	0	149	3	4	1608	192	88	69	32	0	0	841	1774
ENSG00000069399	0	0	0	0	0	0	0	0	3	0	0	11	0	0	6	2	0	0	0	0	0	0	0	0	0	0	0	0	0	0	0	0	0	0	0	0	0	0	0	0	0	0	0	0	0	0	0	0	0
ENSG00000069424	0	0	0	18	0	0	0	0	0	0	0	0	0	59	1	0	0	0	0	0	0	0	0	0	0	0	0	0	0	0	0	0	0	0	0	0	0	0	0	0	0	0	0	0	0	0	0	0	0
ENSG00000069431	12	4	33	7	0	10	21	11	8	5	1	0	3	2	3	8	32	3	1	0	0	22	4	3	0	3	40	0	2	2	9	3	5	0	0	3	1	0	4	2	5	0	0	7	0	7	0	19	5
ENSG00000069482	2	180	266	766	0	16	0	107	8	48	3	28	0	9	7	0	1	6	0	2	0	0	0	10	0	0	0	0	0	0	48	0	0	0	0	1	40	0	0	0	0	0	0	0	0	0	0	0	0
ENSG00000069493	11	12	24	7	110	11	5	19	9	2	9	102	6	9	8	7	9	5	11	20	20	8	5	10	0	9	14	19	15	7	1	8	6	7	3	3	6	7	3	0	7	3	4	6	1	2	0	0	9
ENSG00000069509	1023	1472	736	481	0	217	447	372	484	872	272	395	828	318	799	350	856	462	1342	507	1114	499	389	550	0	680	709	790	417	1	365	1	1	234	0	74	219	0	259	4	47	43	0	128	94	0	0	18	0
ENSG00000069667	8	11	13	1	0	19	54	19	6	8	9	4	4	5	6	8	280	11	4	6	1	12	9	6	0	4	5	151	4	6	3	4	8	3	3	4	1	1	2	10	4	1	4	5	2	6	0	4	2
ENSG00000069696	0	0	0	1	0	3	0	0	0	0	0	0	0	0	0	0	0	0	0	0	0	0	0	0	0	0	0	0	0	0	0	0	0	0	0	0	0	0	0	0	0	0	0	0	0	0	0	0	0
ENSG00000069702	7	55	1	26	352	39	53	33	64	6	39	199	93	51	147	132	0	2	11	41	192	30	50	92	0	138	31	26	1	4	2	268	135	6	266	2	1	53	0	0	36	62	87	279	78	24	0	541	42
ENSG00000069712	0	143	87	0	0	0	0	8	45	0	20	17	1	0	0	111	0	0	38	0	36	1	92	176	0	0	0	0	110	0	0	0	0	0	0	0	0	0	0	0	0	0	0	0	0	0	0	0	0
ENSG00000069764	1	0	2	2	5	3	0	2	2	10	6	13	0	0	0	3	3	0	5	0	0	1	17	0	0	0	0	1	16	0	2	0	0	0	0	0	0	0	0	0	0	60	0	0	0	0	0	0	0
ENSG00000069812	170	242	350	194	108	133	125	183	72	40	31	50	45	123	357	140	72	162	42	55	66	39	50	64	0	85	42	83	365	18	24	38	18	25	12	31	10	23	18	0	5	20	8	21	37	22	0	7	12
ENSG00000069849	2475	907	2347	2566	1046	2400	1733	5604	399	234	165	107	384	123	184	97	2	222	115	549	253	96	175	126	0	114	173	0	3	7	0	197	0	9	195	38	70	1	154	5	1241	93	86	1	11	1	0	69	392
ENSG00000069869	0	0	45	0	0	39	4	0	165	0	0	218	0	131	0	147	240	107	0	0	0	22	189	3	0	0	179	0	303	0	1	1	0	0	0	0	0	0	0	2	0	0	0	0	0	0	0	0	0
ENSG00000069943	0	1	84	60	0	32	49	21	21	170	67	498	99	143	80	82	291	158	4	26	116	45	183	14	0	28	93	206	300	290	173	6	0	0	117	21	0	5	0	0	35	2	0	0	22	11	0	0	0
ENSG00000069956	161	76	1193	252	495	161	641	354	996	301	537	1052	590	409	471	793	397	858	103	474	1	473	495	489	0	754	627	479	1067	0	1	210	298	195	326	351	0	12	2	0	259	122	0	1	2	233	0	154	637
ENSG00000069966	205	131	560	87	183	71	35	112	319	263	35	147	229	54	91	60	55	97	36	32	174	36	41	37	0	30	180	22	331	5	8	8	11	16	2	6	1	19	5	2	2	77	60	6	40	38	0	53	206
ENSG00000069974	95	61	81	80	91	24	44	216	158	84	107	59	74	372	173	48	212	258	85	390	548	52	125	95	0	129	74	153	133	261	25	14	12	2	7	21	2	3	10	0	16	10	37	40	15	16	0	9	15
ENSG00000069998	0	0	0	191	0	200	2	552	41	0	0	0	0	37	0	79	0	108	0	43	0	2	68	120	0	0	0	28	0	0	0	0	112	0	1	0	0	0	0	0	0	0	0	0	0	0	0	0	0
ENSG00000070010	228	0	307	468	125	454	204	987	711	519	243	745	354	769	203	450	588	343	64	380	465	188	754	393	0	670	211	855	371	806	179	449	886	746	822	425	422	642	794	26	477	1050	510	792	487	569	0	698	1289
ENSG00000070018	1	1	300	0	0	0	314	23	134	129	1	162	61	165	0	8	10	112	157	83	0	82	0	135	0	7	0	0	0	0	0	0	32	5	0	0	0	0	0	0	125	20	4	1	361	0	0	20	0
ENSG00000070019	0	0	0	0	0	0	0	1	0	0	0	0	0	0	0	0	0	0	0	0	0	14	0	0	0	8	0	0	0	0	0	0	0	0	0	0	0	0	0	0	0	0	0	0	0	0	0	0	0
ENSG00000070047	0	0	0	296	0	138	21	43	0	0	0	59	72	0	71	20	0	21	1	0	0	0	211	0	0	0	22	10	3	0	0	0	0	0	154	0	0	0	0	0	7	0	0	0	0	0	0	0	103
ENSG00000070061	499	1	376	7	1	1	1	3	338	0	0	62	1	155	138	244	0	2	1	356	0	0	300	298	0	194	0	2	274	1	0	1	9	0	110	7	2	0	0	0	83	6	0	1	2	0	0	0	254
ENSG00000070081	209	10	220	210	5	14	7	40	3	132	6	33	6	193	116	93	190	19	58	1	91	78	119	13	0	82	5	3	4	3	5	0	3	2	408	88	0	0	2	0	108	65	0	2	5	15	0	58	54
ENSG00000070087	0	0	396	91	0	65	11	196	0	37	187	1	0	0	2	59	10	214	0	76	0	0	220	25	0	104	0	19	191	0	95	16	204	337	666	706	166	735	15	0	837	599	151	123	32	166	0	96	360
ENSG00000070159	1	0	0	0	0	14	43	0	110	67	2	0	0	1	0	0	197	0	1	0	0	0	0	2	0	0	0	1	0	0	0	3	0	0	0	32	0	0	48	0	166	0	0	0	0	0	0	87	0
ENSG00000070182	0	0	0	13	0	42	0	169	29	16	1	17	0	0	2	0	0	16	0	1	0	7	13	48	0	8	228	0	0	0	0	0	0	0	0	0	0	0	0	0	0	0	0	0	1	0	0	303	0
ENSG00000070190	41	42	62	1	26	6	6	3	9	15	8	13	1	13	13	11	4	13	85	6	3	5	7	2	0	4	0	2	2	2	8	1	16	5	1	0	0	2	3	0	0	6	3	33	18	14	0	2	4
ENSG00000070214	18	5	44	16	22	19	12	15	14	106	11	107	7	15	11	11	51	10	30	11	14	9	9	19	0	10	12	15	14	7	393	4	1	0	2	1	4	98	4	2	0	17	2	0	16	5	0	0	5
ENSG00000070269	0	0	0	4	0	57	8	0	0	0	0	39	0	0	50	0	0	0	0	16	0	0	0	0	0	0	0	0	0	0	0	0	0	0	0	0	44	0	102	0	0	0	0	0	0	0	0	8	0
ENSG00000070366	1	2	178	102	0	1	59	2	209	0	2	0	307	165	123	34	1	2	0	0	0	30	126	4	0	3	1	1	224	0	0	0	0	83	0	0	0	0	0	0	0	0	0	0	0	0	0	0	0
ENSG00000070367	1	87	791	8	0	1	27	8	15	0	72	34	33	16	113	52	2	1	177	0	126	23	1	3	0	76	0	246	1	0	0	0	112	109	92	0	270	0	116	0	80	86	96	1	124	1	0	74	3
ENSG00000070371	0	0	0	0	0	0	0	0	44	0	0	0	0	14	0	0	0	0	0	0	0	0	0	0	0	0	16	0	122	0	0	0	1	0	0	0	0	0	0	0	0	0	0	0	0	0	0	0	0
ENSG00000070388	0	0	0	2	0	0	1	3	0	0	0	0	0	0	0	0	0	0	0	0	0	0	0	0	0	0	0	0	0	0	0	0	0	0	0	0	0	0	0	0	0	0	0	0	0	0	0	0	0
ENSG00000070404	0	0	0	10	0	79	0	88	45	0	28	0	10	0	5	0	0	0	0	0	0	8	0	3	0	0	0	0	0	0	0	0	0	0	0	0	0	0	0	0	0	0	0	0	0	0	0	0	0
ENSG00000070413	58	0	0	108	0	263	84	122	50	5	48	13	54	106	41	2	1	1	8	0	1	4	166	227	0	3	0	4	1	0	0	0	0	0	160	0	0	0	0	0	1	0	0	0	0	0	0	0	18
ENSG00000070423	90	1	0	327	0	2005	458	996	42	2	1	0	1	2	0	0	4	0	1	0	0	1	1	0	0	0	7	2	2	0	0	0	0	0	0	0	0	0	0	0	41	0	0	0	0	0	0	4	0
ENSG00000070444	0	0	0	0	0	9	0	0	0	0	0	0	2	0	32	2	0	0	0	0	0	0	7	0	0	0	0	0	0	0	0	0	4	0	1	0	1	0	0	0	0	0	0	2	0	0	0	0	0
ENSG00000070476	0	0	0	0	0	0	3	82	0	0	0	0	0	63	0	0	0	0	0	41	0	0	0	0	0	0	0	0	123	6	0	116	0	0	0	2	0	0	0	0	0	7	0	0	0	2	0	0	0
ENSG00000070495	504	14	713	757	22	240	351	540	782	124	101	341	932	801	309	498	249	199	7	1	15	14	521	773	0	228	262	165	606	18	68	3	458	3	356	234	208	3	104	1	361	31	2	4	8	143	0	243	2043
ENSG00000070501	0	407	566	159	945	176	199	238	91	829	221	504	217	165	296	604	330	566	451	512	192	386	270	572	1	153	217	244	331	426	160	576	197	93	144	74	13	147	216	13	0	35	123	917	123	109	0	24	210
ENSG00000070526	0	0	0	0	1	0	0	0	23	0	19	47	127	0	0	19	0	61	30	0	49	16	28	72	0	0	0	0	78	0	1	0	18	0	0	0	0	0	0	0	0	0	0	0	334	0	0	0	353
ENSG00000070540	1	0	0	0	0	0	0	0	0	0	0	0	0	0	0	0	0	0	0	0	0	0	0	0	0	2	0	0	0	0	0	0	0	0	132	0	0	0	0	0	0	0	323	0	0	0	0	0	0
ENSG00000070601	235	355	185	133	124	47	57	155	94	253	74	65	43	252	94	77	184	48	53	25	193	31	42	89	0	85	96	92	142	15	50	22	14	2	22	42	5	19	25	0	12	16	25	18	76	63	0	22	12
ENSG00000070610	0	0	0	0	10	7	2	0	18	14	15	131	0	2	22	8	174	7	0	0	0	1	34	160	0	5	0	22	1	0	122	0	0	133	58	3	241	0	0	0	50	0	0	0	15	3	0	3	91
ENSG00000070614	0	1	0	174	1	14	32	58	69	112	0	0	0	21	67	0	0	63	0	69	0	0	51	82	0	51	23	0	12	0	0	0	0	0	1	0	0	33	0	0	1	0	0	0	0	0	0	78	0
ENSG00000070669	0	0	0	0	0	0	0	96	0	0	0	99	0	0	2	176	1	1	95	15	9	0	0	0	0	0	0	0	0	1400	560	1471	2126	326	4198	1910	971	3487	1314	33	1764	122	562	1389	2475	960	0	539	576
ENSG00000070718	371	0	0	672	535	138	22	175	152	26	267	146	0	90	0	34	1	230	0	0	0	493	215	240	2	162	1	362	562	0	179	356	88	0	0	0	84	37	2	13	0	108	0	125	233	30	0	0	0
ENSG00000070729	1	1	1	0	4	3	0	1	3	0	0	0	0	1	0	0	0	0	1	1	0	1	0	1	0	0	0	1	0	0	1	0	0	0	13	0	0	1	1	0	0	0	0	0	1	0	0	0	0
ENSG00000070731	0	0	0	0	0	15	0	0	0	0	0	5	0	11	0	0	0	0	0	0	0	0	0	0	0	3	0	0	0	0	3	0	0	0	0	0	0	0	9	2	0	0	0	0	0	0	0	0	0
ENSG00000070748	0	0	0	0	0	2	0	0	0	0	0	0	0	0	0	0	0	0	0	0	0	0	0	0	0	0	0	0	0	0	0	0	0	0	0	0	0	0	0	0	0	0	0	0	0	0	0	0	0
ENSG00000070756	1717	6475	3667	1093	1494	1982	1529	2487	3853	2779	1538	2541	1776	1896	2356	2757	1561	2106	1790	3508	3111	2015	2126	1623	0	1496	2817	2931	1759	870	392	2572	2188	1616	871	1738	594	295	986	70	1209	697	1463	2067	3569	1547	0	2811	2120
ENSG00000070759	0	0	271	448	91	75	1	0	0	0	15	76	1	1	0	1	21	130	93	26	0	1	172	26	0	0	209	51	289	0	0	1	0	0	0	0	0	0	0	0	0	7	0	0	0	1	0	0	33
ENSG00000070761	1577	5	3946	834	3367	233	494	791	536	653	418	629	671	456	339	333	270	773	3	55	1	48	559	631	0	811	1153	778	242	0	1	1	8	247	68	258	4	576	32	7	181	333	1	1	2	74	0	388	533
ENSG00000070770	7075	24962	2241	1232	4547	276	259	277	263	293	382	704	557	485	426	443	349	851	452	873	1325	473	744	413	0	145	375	392	328	304	153	284	387	348	255	129	113	284	92	8	166	576	140	85	262	70	0	58	82
ENSG00000070778	2	2866	941	394	0	15	230	57	15	70	190	106	0	125	0	98	0	5	0	14	0	0	297	51	0	0	0	1	1	0	0	0	0	0	0	8	0	0	0	0	0	0	8	0	1	0	0	59	0
ENSG00000070785	2174	3	1048	245	593	218	217	554	314	331	833	765	58	396	298	924	268	220	127	315	433	739	286	1	0	310	325	414	284	492	323	132	86	252	136	116	58	77	2	10	323	89	125	65	215	154	0	18	168
ENSG00000070808	0	0	0	0	0	0	0	0	0	0	0	0	0	0	0	0	0	0	0	0	0	0	0	0	0	0	0	0	0	0	0	0	0	0	0	0	0	0	0	0	0	0	0	0	0	0	0	0	0
ENSG00000070814	415	7	1	482	268	335	211	498	1316	463	161	958	715	2203	444	682	206	730	2	246	43	127	463	1769	0	632	300	83	2191	163	157	20	0	289	475	175	163	0	211	7	458	1	220	128	182	0	0	990	1090
ENSG00000070831	4114	3855	7461	2030	5126	917	960	876	2574	1970	1787	2284	2052	1856	2819	1742	2398	1244	2034	1957	1707	2532	2503	1830	0	1495	2927	1288	4144	2111	683	2781	2221	1355	1794	2166	1377	3714	1729	120	1769	1927	1848	2455	2294	2652	0	1142	2306
ENSG00000070882	165	0	453	51	0	92	3	47	0	0	0	1	0	35	0	85	0	4	0	0	222	83	0	1	0	0	0	0	0	0	0	0	0	0	0	0	0	0	0	0	79	0	0	0	0	0	0	0	0
ENSG00000070886	0	0	0	0	0	0	12	0	0	0	0	0	0	0	0	0	0	0	0	0	0	0	0	4	0	0	0	0	0	0	0	0	0	0	0	0	0	0	0	0	0	0	0	0	0	0	0	0	0
ENSG00000070915	0	1	1	0	3	0	0	91	535	53	0	0	2	261	177	0	1	0	43	61	433	0	0	1	0	133	88	0	1	0	0	457	137	0	0	0	0	26	0	15	0	0	0	5	1	167	0	94	3
ENSG00000070950	78	1	852	65	255	26	24	161	93	120	149	152	252	120	204	5	559	359	19	356	315	241	306	0	0	631	0	62	2	582	241	0	137	200	64	296	0	1	50	17	275	3	365	30	197	0	0	79	0
ENSG00000070961	665	106	357	204	0	291	587	93	15	104	151	38	82	262	125	100	0	285	1	65	227	16	274	91	0	7	29	150	0	0	54	543	743	202	364	1	221	0	306	0	262	25	12	427	361	2	0	619	150
ENSG00000070985	0	0	0	0	0	0	22	0	0	0	0	0	0	0	0	0	0	0	0	0	0	0	0	0	0	0	0	0	0	0	0	0	0	0	0	0	0	0	0	0	0	0	0	0	0	0	0	0	0
ENSG00000071051	148	0	89	0	0	0	36	0	0	0	0	0	20	21	0	7	0	40	0	0	0	0	0	0	0	0	0	0	0	0	0	0	0	0	4	0	0	1	18	0	56	0	0	0	0	0	0	7	1
ENSG00000071054	239	1	0	90	0	53	109	57	75	139	1	32	0	370	2	7	105	0	97	0	0	90	0	0	0	0	1	167	0	0	0	1	0	0	0	36	0	0	36	0	60	266	0	0	98	0	0	58	0
ENSG00000071073	46	83	67	29	61	14	133	60	95	50	17	26	28	48	85	20	60	30	29	44	47	25	40	23	0	179	15	24	78	17	4	27	24	6	10	2	2	33	3	2	5	7	13	87	32	12	0	112	28
ENSG00000071082	6927	9541	3568	5824	4074	5102	2084	7692	10733	12719	12085	14945	8173	12292	12009	9882	11105	11552	9606	7854	9997	12468	11118	11768	2	10555	15662	14901	15951	9693	7653	10233	8098	5787	5489	7218	6577	7005	6646	438	5321	5410	6375	6769	6441	7018	1	5400	9560
ENSG00000071127	270	2	156	158	344	1528	172	222	650	88	222	517	422	304	428	369	92	298	0	1	6	0	363	596	0	207	996	311	643	1	0	0	1	33	269	339	0	1	3	0	523	177	2	0	46	74	0	375	12
ENSG00000071189	0	0	0	27	0	41	8	37	101	17	14	78	0	0	10	6	0	0	24	21	0	92	241	0	0	0	78	0	183	112	0	0	1	0	48	56	2	0	0	0	301	73	0	0	0	0	0	0	1
ENSG00000071203	0	0	0	0	0	6	0	0	0	0	6	0	0	0	0	13	0	0	0	0	0	0	0	0	0	53	0	0	0	0	0	0	0	0	0	0	0	0	0	0	0	0	0	0	0	0	0	0	0
ENSG00000071205	0	0	27	18	0	44	78	83	0	0	7	5	81	0	15	16	142	0	0	2	0	7	0	47	0	3	2	0	0	0	0	0	1	30	143	0	0	0	0	1	0	0	46	0	96	0	0	246	0
ENSG00000071242	0	0	0	0	0	0	108	0	0	0	0	0	0	0	0	0	0	0	0	0	0	0	0	0	0	0	0	0	0	0	0	0	0	0	0	0	0	0	0	0	0	0	0	0	0	0	0	0	0
ENSG00000071243	1047	123	1399	117	1440	63	215	89	175	345	319	164	494	164	424	114	231	89	382	349	1225	48	86	528	0	111	355	171	47	164	400	375	115	148	126	1	1	391	100	42	158	87	93	243	173	1	0	322	154
ENSG00000071246	0	0	0	0	0	25	33	14	70	0	0	116	0	85	0	0	0	0	0	1	0	7	70	0	0	0	0	0	274	0	0	0	0	0	0	0	0	0	0	0	0	0	0	0	0	0	0	0	0
ENSG00000071282	0	0	0	0	0	0	0	0	0	0	0	69	0	18	0	0	0	0	0	0	0	0	0	0	0	0	0	67	0	0	0	0	0	0	0	0	0	0	0	0	0	0	0	0	0	0	0	0	0
ENSG00000071462	1998	943	1932	919	1238	263	382	509	525	331	335	516	699	240	941	985	907	675	87	294	180	763	624	351	0	903	354	1241	678	448	608	306	1002	581	996	886	367	1431	789	52	709	215	96	1474	671	678	0	634	870
ENSG00000071537	743	0	1115	291	164	37	295	232	264	440	70	527	191	100	65	44	269	477	1	98	0	47	241	265	1	209	642	0	1	1	0	36	0	2	116	0	62	0	8	13	75	90	1	4	0	310	0	39	149
ENSG00000071539	2	2086	678	116	268	536	360	297	24	0	53	2	1	415	72	72	0	46	114	19	236	0	0	124	0	264	91	52	1	0	6	2	0	71	167	0	0	0	6	0	17	0	1	0	0	0	0	0	198
ENSG00000071553	314	15	50	489	8	212	978	508	174	28	75	16	212	129	147	7	9	9	98	32	44	81	18	56	0	27	134	64	6	1	3	2	1	1	2	0	6	7	0	1	435	77	2	61	131	56	0	213	94
ENSG00000071564	0	114	0	58	0	41	58	0	29	0	0	0	0	1	9	82	0	0	0	0	0	28	23	6	0	0	128	15	212	0	0	4	39	1	0	0	0	0	46	0	84	0	25	0	0	0	0	55	8
ENSG00000071575	0	0	0	0	0	0	0	0	0	0	0	0	0	0	0	0	0	0	0	0	0	0	0	0	0	0	0	0	0	0	0	0	0	0	0	0	0	0	0	0	0	0	0	0	0	0	0	0	0
ENSG00000071626	0	0	0	12	0	242	21	37	115	29	35	1	13	64	9	97	67	0	25	3	0	13	2	2	0	0	30	7	1	39	0	38	0	115	41	5	59	225	40	5	2	5	52	65	49	16	0	148	31
ENSG00000071655	0	0	0	54	0	219	57	196	81	42	5	16	2	33	32	9	21	0	1	11	0	3	0	107	0	48	2	0	0	0	0	0	0	0	94	19	1	0	7	0	97	0	1	7	1	3	0	119	0
ENSG00000071794	0	0	0	71	0	108	5	188	227	42	94	99	47	273	0	5	85	80	0	0	0	98	51	66	0	0	1	108	180	0	333	0	0	0	1	0	0	0	0	0	0	0	0	0	186	0	0	0	0
ENSG00000071859	0	0	0	22	0	0	16	52	0	66	1	20	20	0	0	0	8	0	0	0	0	0	0	0	0	0	0	0	0	0	0	0	0	3	0	62	0	0	0	0	0	0	0	0	0	0	0	44	154
ENSG00000071889	0	0	0	0	0	1	0	4	54	0	0	1	0	0	0	5	0	0	0	0	0	0	0	0	0	1	0	0	0	0	0	0	0	0	1	0	0	0	0	0	46	0	0	0	0	0	0	0	0
ENSG00000071894	5	0	0	70	0	156	6	148	17	40	0	31	268	339	26	146	0	71	0	0	2	0	13	88	0	19	34	4	0	0	0	0	0	0	0	22	0	0	0	0	80	8	5	5	0	1	0	148	0
ENSG00000071909	7	4	1	0	2	1	33	1	230	5	0	1	0	2	0	4	0	0	1	0	0	12	1	0	0	0	2	0	0	0	1	0	0	0	1	0	0	0	0	0	2	0	4	5	3	2	0	0	1
ENSG00000071967	0	0	0	0	0	136	0	0	0	66	165	112	54	0	49	0	119	0	21	0	0	0	68	61	0	0	0	0	0	0	0	0	0	0	0	0	0	0	0	0	0	0	0	0	0	0	0	0	0
ENSG00000071991	0	0	0	0	0	0	0	0	0	0	0	0	0	0	0	0	0	0	0	0	0	0	0	0	0	0	0	0	0	0	0	0	0	0	0	0	0	0	0	0	0	0	0	0	0	0	0	0	0
ENSG00000071994	0	0	0	53	0	495	76	158	100	0	0	0	1	0	149	0	0	0	74	13	273	0	75	0	0	0	0	0	0	185	0	0	0	72	0	0	0	0	0	0	0	5	0	0	210	0	0	46	64
ENSG00000072041	0	0	0	0	0	0	0	0	0	0	0	0	0	0	0	0	0	0	0	0	0	0	0	0	0	0	0	0	0	0	0	0	0	0	0	0	0	0	0	0	0	0	0	0	0	0	0	0	0
ENSG00000072042	444	1	1	138	0	0	2	189	298	5	586	196	572	736	282	988	0	124	345	0	1139	353	431	408	0	474	281	12	638	1896	1479	3028	1001	570	1193	462	663	1085	236	56	895	1224	449	1026	886	1483	1	680	1309
ENSG00000072062	0	0	222	49	0	32	0	0	0	0	9	0	12	118	0	0	2	57	9	1	0	8	0	0	0	0	0	7	0	0	41	0	0	0	51	0	0	0	0	0	0	0	0	0	0	19	0	0	0
ENSG00000072071	219	85	22	74	26	404	67	174	50	0	19	0	6	142	0	0	6	4	5	0	0	22	48	3	0	0	227	5	0	0	0	0	0	0	0	0	0	0	0	0	0	0	1	0	67	0	0	7	0
ENSG00000072110	0	0	21	72	0	40	9	84	223	5	18	76	0	21	5	131	0	0	0	0	0	3	52	123	0	207	0	0	140	0	6	8	2	0	52	11	2	6	2	0	96	0	0	0	0	0	0	468	38
ENSG00000072121	0	0	0	0	0	0	42	0	0	0	0	0	0	0	0	183	0	0	0	0	0	0	0	0	0	0	0	0	0	0	5	0	0	0	0	0	0	206	0	0	0	0	0	0	0	0	0	0	0
ENSG00000072133	0	0	0	0	0	0	0	0	0	0	0	0	0	0	0	0	0	0	0	0	0	0	0	0	0	0	0	0	0	0	0	0	0	0	0	0	0	0	0	0	0	0	0	0	0	0	0	0	0
ENSG00000072134	22	0	497	135	4	94	171	162	102	30	3	2	3	2	0	20	3	4	2	0	1	37	168	7	0	0	9	132	0	0	1	1	2	0	0	0	0	4	0	0	0	0	0	1	1	0	0	0	0
ENSG00000072135	0	0	0	0	0	0	0	1	1	3	3	0	0	0	1	3	0	0	0	1	1	1	2	0	0	1	0	0	1	0	0	0	0	0	0	0	0	0	0	0	0	0	0	0	0	0	0	0	0
ENSG00000072163	0	0	0	43	0	6	13	0	0	0	0	0	0	0	0	0	0	0	0	1	0	0	0	0	0	0	0	0	0	0	0	0	0	0	0	0	0	0	0	0	0	0	0	0	0	0	0	0	0
ENSG00000072195	0	0	0	1	0	0	0	0	0	0	0	0	0	0	0	0	0	0	0	0	0	0	0	0	0	0	0	0	0	0	0	0	0	0	0	0	0	0	0	0	0	0	0	0	0	0	0	0	0
ENSG00000072201	0	225	0	61	0	29	11	50	27	36	20	3	21	19	3	23	0	8	1	41	0	40	13	18	0	9	18	8	3	29	0	0	1	151	197	24	0	11	38	0	31	58	28	0	0	2	0	264	32
ENSG00000072210	1	23	2	3	8	1	265	2	406	2	82	61	100	124	0	1	0	1	22	1	2	0	218	207	0	21	2	0	253	0	1	0	0	1	87	101	0	0	0	0	0	0	0	0	1	0	0	17	74
ENSG00000072274	1	0	0	42	0	124	409	212	211	364	100	157	633	530	85	110	12	390	345	212	402	138	345	184	1	66	149	1378	343	2542	96	566	3726	873	565	528	1021	154	781	79	1097	835	512	742	426	146	0	1592	2839
ENSG00000072310	0	0	0	5	0	0	0	0	0	0	0	0	0	0	0	0	0	0	0	0	0	0	0	0	0	0	0	0	0	0	0	0	0	0	2	29	0	0	0	0	9	0	0	0	0	0	0	0	0
ENSG00000072364	0	0	141	18	0	0	512	0	13	136	43	8	0	0	189	139	0	43	1	90	35	36	1	0	0	0	0	0	0	17	0	120	26	0	0	41	42	65	0	0	47	23	151	10	83	23	0	46	0
ENSG00000072401	346	1	1575	384	1	114	335	395	1	0	98	1	1	0	59	1	64	0	0	0	0	41	0	1	0	29	0	0	0	0	0	0	0	24	0	0	0	1	0	0	1	0	67	0	0	0	0	0	0
ENSG00000072415	819	177	1019	603	456	37	221	173	138	405	171	315	77	98	249	218	5	26	0	37	187	251	117	61	0	299	0	0	745	100	2	7	67	160	1	89	37	0	149	0	0	67	0	21	84	0	0	1	0
ENSG00000072422	115	0	0	0	0	0	55	0	0	0	0	0	0	0	0	0	0	0	0	0	0	0	0	0	0	0	0	0	0	558	1	0	788	3	975	975	651	1	266	64	1512	1088	126	1	1	1645	0	164	1
ENSG00000072444	0	0	0	0	0	0	0	0	0	0	0	0	0	0	0	0	0	0	0	0	0	0	0	0	0	0	0	0	0	0	0	0	0	0	0	0	0	0	0	0	0	0	0	0	0	0	0	0	0
ENSG00000072501	223	1	0	149	1	235	115	119	387	166	457	626	878	583	529	41	534	143	341	369	311	400	174	543	0	215	635	21	663	316	1	390	152	222	592	386	1	628	156	2	206	463	125	75	307	130	0	274	1
ENSG00000072506	1059	1	349	83	0	212	630	523	480	191	1	286	680	367	433	116	15	400	0	1	0	2	99	230	0	518	540	376	579	67	1	0	46	135	418	643	8	318	2	4	412	192	9	0	1	245	0	584	453
ENSG00000072518	54	18	0	236	0	94	8	34	63	6	3	5	0	3	37	6	1	1	1	0	0	8	0	15	0	0	41	0	0	0	0	0	0	2	2	23	0	5	0	0	0	0	0	0	0	2	0	1	4
ENSG00000072571	671	3040	470	1322	0	755	386	656	831	825	2052	1623	328	680	939	625	690	1050	668	1012	689	1185	1764	1654	0	835	2087	603	972	476	0	288	232	269	292	200	526	60	76	8	0	228	249	31	79	309	0	426	0
ENSG00000072609	0	0	0	59	0	103	4	147	191	0	36	2	6	5	2	67	0	10	0	2	0	1	7	0	0	0	3	8	25	1	0	0	1	0	43	1	0	25	1	0	169	0	0	0	0	0	0	63	7
ENSG00000072657	0	0	1	0	0	0	47	0	0	0	0	0	0	0	0	0	0	0	5	0	0	0	0	0	0	0	0	0	0	0	0	0	0	0	0	0	0	0	0	0	0	0	0	0	0	0	0	0	0
ENSG00000072682	0	0	0	0	0	0	22	0	376	1	188	213	1	1	113	102	236	152	0	0	0	0	90	37	0	495	0	122	261	0	0	191	0	379	0	0	0	1	0	0	0	0	0	0	0	0	0	0	193
ENSG00000072694	0	0	0	0	0	0	0	0	0	0	0	0	0	0	0	0	0	0	0	0	0	0	0	0	0	0	0	0	0	0	0	0	0	0	0	0	0	0	0	0	0	0	0	0	0	0	0	0	0
ENSG00000072736	7	4	2	0	1	19	175	125	201	0	1	95	4	2	57	2	22	0	0	34	1	106	123	80	0	0	30	4	70	0	148	306	53	69	0	128	0	50	3	0	1	0	90	66	1	0	0	1	156
ENSG00000072756	438	1	710	1118	2	390	51	375	44	391	291	264	236	430	119	482	206	582	239	2	212	294	440	365	0	647	554	1199	1151	2	11	135	113	86	166	177	45	164	29	16	0	96	44	0	179	379	0	1	43
ENSG00000072778	0	0	0	0	0	2	0	0	0	0	0	6	0	0	0	0	9	0	0	0	0	0	0	2	0	0	0	0	0	0	3	58	1	52	99	125	60	0	0	5	47	1	11	13	0	185	0	0	0
ENSG00000072786	5	1	10	1	7	87	0	109	27	88	58	208	309	196	270	185	5	6	13	1	3	1	218	25	0	6	5	364	24	2	4	1	1	165	3	35	0	2	1	0	227	86	5	5	21	11	0	0	2
ENSG00000072803	0	1	731	1	0	95	62	109	100	3	243	34	1	179	27	13	2	176	179	29	208	280	374	99	0	224	39	1	56	0	0	22	0	0	0	0	0	0	0	0	94	0	0	0	116	0	0	0	0
ENSG00000072818	0	0	1	17	0	61	3	16	39	25	5	4	14	0	17	0	0	36	0	0	0	4	0	28	0	0	13	0	0	0	0	0	0	0	88	0	0	0	0	0	0	0	0	0	0	0	0	0	0
ENSG00000072832	0	0	0	0	0	0	3	0	0	1	0	0	4	0	0	40	0	0	0	0	0	0	0	0	0	0	0	0	0	0	0	0	0	0	0	0	0	0	0	0	0	0	0	0	0	0	0	0	0
ENSG00000072840	0	0	1	0	0	0	36	0	3	0	1	0	32	0	0	1	0	0	0	0	0	0	0	0	0	0	0	0	1	0	0	0	0	0	0	0	0	0	0	0	0	0	0	0	0	1	0	0	0
ENSG00000072849	3144	1	68	387	1	352	165	238	421	1206	506	325	561	572	374	510	894	344	80	467	369	1078	867	224	0	768	388	625	578	236	473	571	465	76	110	256	106	320	131	11	85	429	299	288	532	199	0	22	256
ENSG00000072858	0	0	1	0	1	0	1	1	0	0	0	1	0	0	0	0	0	0	0	0	0	0	1	0	0	0	0	0	0	1	0	0	0	0	1	0	0	0	0	0	0	1	0	0	0	0	0	0	0
ENSG00000072864	316	0	1	171	139	4	195	141	141	50	70	114	1	144	6	484	1	193	0	0	1	2	16	183	0	0	5	425	120	0	1	0	0	1	223	0	0	0	127	2	53	2	0	0	0	0	0	0	0
ENSG00000072952	0	1	66	5	0	0	0	0	1	0	0	45	1	0	0	0	0	5	0	1	1	0	1	0	0	31	0	0	1	0	0	0	0	0	0	0	0	0	0	0	0	0	0	0	0	0	0	0	0
ENSG00000072954	5	11	8	1	10	7	9	1	12	8	2	3	2	6	2	5	5	3	2	4	1	1	24	5	0	1	4	6	4	3	1	2	0	0	3	1	1	2	1	0	0	0	0	2	0	2	0	0	3
ENSG00000072958	0	0	0	259	35	97	213	243	144	1	0	0	112	0	0	0	0	1	3	1	0	0	0	0	0	0	144	0	0	0	0	0	0	0	18	0	0	0	0	0	0	0	0	0	0	0	0	51	0
ENSG00000073008	0	0	1	0	0	0	82	1	10	7	2	0	0	223	1	86	7	11	0	146	8	1	2	1	0	0	122	2	84	0	1	7	0	12	0	0	1	0	2	0	0	0	3	0	12	0	0	0	23
ENSG00000073009	38	15	55	110	40	54	98	30	54	37	16	53	18	70	26	24	43	14	15	18	8	10	26	10	0	33	20	4	90	15	4	7	3	3	3	0	4	6	6	0	1	0	37	6	3	8	0	2	106
ENSG00000073050	262	0	0	0	0	9	1	124	73	44	87	1	0	0	0	103	88	202	0	0	0	7	0	146	0	8	0	157	146	89	46	0	1	66	136	131	0	171	0	2	2	50	0	0	0	0	0	127	0
ENSG00000073060	0	0	0	0	0	0	0	0	82	0	0	0	0	0	0	0	0	8	0	0	0	0	0	0	0	0	0	0	0	0	0	0	0	0	0	0	0	0	0	0	1	0	0	0	149	0	0	0	0
ENSG00000073067	0	0	0	2	3	3	1	0	2	1	0	0	0	0	2	0	1	0	2	0	0	17	0	0	0	0	0	0	0	0	0	0	0	25	0	0	0	0	0	0	0	0	0	0	0	0	0	1	0
ENSG00000073111	0	2	0	324	0	118	332	1592	1075	3	124	108	33	49	201	151	103	65	47	116	0	112	11	190	0	160	31	270	357	0	3	0	3	192	59	0	0	144	0	0	490	0	0	0	0	64	0	79	259
ENSG00000073146	483	902	172	24	0	103	39	10	0	7	2	11	1	5	0	4	3	4	4	0	4	12	3	6	0	13	2	0	1	0	0	0	1	2	0	0	0	0	0	0	0	0	2	0	0	0	0	0	0
ENSG00000073169	0	0	0	0	0	16	13	1	0	0	0	0	0	0	0	27	0	0	0	0	0	0	0	0	0	0	0	0	0	0	0	0	0	0	0	11	0	0	0	0	0	0	0	0	0	0	0	0	0
ENSG00000073282	6	17	1	1	0	0	38	0	187	0	0	0	0	0	0	0	0	0	1	0	0	1	1	1	0	0	0	1	0	33	1	0	2	575	0	0	0	4	1	7	0	0	3	8	0	0	0	1	0
ENSG00000073331	3	1	3	0	0	3	4	4	2	1	2	1	0	0	0	0	0	0	2	0	0	1	3	0	0	0	0	1	0	0	1	0	0	1	0	0	1	0	1	0	0	0	0	0	0	1	0	0	0
ENSG00000073350	76	354	94	26	0	113	93	28	114	101	44	200	0	259	8	193	0	362	0	0	0	0	392	115	0	424	94	296	131	0	0	0	0	0	0	0	0	0	0	0	0	23	0	0	0	0	0	135	124
ENSG00000073417	0	0	1	0	0	1	32	0	0	47	0	10	0	0	0	6	239	0	0	0	204	67	0	0	0	0	91	0	0	119	0	0	0	0	0	0	0	0	0	2	0	0	0	0	0	0	0	8	0
ENSG00000073464	0	0	0	0	0	0	1	0	0	0	0	0	33	14	0	16	0	0	0	0	0	0	139	116	0	0	0	0	0	0	0	0	0	0	0	0	0	0	0	0	0	0	0	0	0	0	0	0	0
ENSG00000073536	0	0	0	416	0	431	235	411	398	225	173	520	295	547	20	190	2	437	0	7	111	1	305	666	0	746	674	1197	803	1	0	78	2	23	276	66	0	1	0	0	173	14	0	1	0	1	0	0	317
ENSG00000073578	120	0	23	399	0	134	26	304	475	16	30	21	97	328	154	119	0	37	12	44	0	0	186	52	0	265	192	12	176	185	1	32	58	1	204	419	0	1	1	5	824	0	6	72	1	0	0	616	495
ENSG00000073584	317	1148	857	116	17	409	109	597	799	943	529	723	338	741	1022	845	940	591	764	772	543	551	986	544	0	901	644	832	1573	1404	912	648	76	674	845	664	147	787	503	78	533	272	873	69	186	366	0	789	344
ENSG00000073598	0	0	0	0	0	0	0	0	0	0	0	0	0	0	0	0	0	0	0	0	0	0	0	15	0	0	0	0	0	0	0	0	0	0	0	0	0	0	0	0	0	0	0	0	0	0	0	0	0
ENSG00000073605	8	0	1	52	4	0	0	42	0	0	1	2	2	1	0	1	1	3	1	3	4	0	0	1	0	0	0	2	0	0	0	1	0	0	0	0	0	0	0	0	1	0	0	1	0	0	0	0	0
ENSG00000073614	16	8	69	139	216	95	152	195	9	93	32	7	17	547	91	2	53	100	152	56	280	1	7	336	0	9	243	591	210	12	0	344	7	4	607	141	5	28	8	12	135	25	58	18	4	218	0	246	67
ENSG00000073670	1	0	0	0	0	0	0	0	0	12	0	0	0	0	0	0	0	0	0	0	0	0	0	0	0	0	0	0	0	0	0	0	0	0	0	0	0	0	0	0	0	0	0	0	0	0	0	0	0
ENSG00000073711	0	0	31	0	0	1	0	0	1	75	1	64	44	218	0	1	18	0	0	1	115	0	0	0	0	0	0	0	0	0	0	0	0	0	0	0	0	1	0	0	51	0	72	0	0	0	0	0	42
ENSG00000073712	0	0	47	0	0	403	148	1323	155	256	170	127	315	113	82	2	478	123	48	114	60	79	84	332	0	263	0	49	294	0	93	168	0	0	1	1	0	0	0	0	0	0	0	0	129	126	0	89	0
ENSG00000073737	0	0	0	0	0	0	0	0	0	0	0	0	0	2	0	2	0	0	0	0	0	0	0	0	0	0	0	0	1	0	0	0	0	0	0	0	0	0	0	0	0	0	0	0	0	1	0	0	0
ENSG00000073792	0	734	307	107	174	119	3	49	93	92	69	89	54	67	81	45	17	61	1	0	0	42	56	45	0	38	13	46	15	0	0	0	0	1	53	26	0	66	9	0	85	39	0	48	0	1	0	32	40
ENSG00000073803	915	142	666	506	167	194	271	236	210	322	457	465	430	406	191	379	498	394	253	481	344	413	385	262	1	257	525	393	1155	28	16	53	130	15	30	1	0	9	11	5	3	1	283	13	120	11	0	7	76
ENSG00000073849	136	265	6	35	0	37	8	284	1152	19	239	506	478	269	968	344	593	48	154	204	1	413	366	561	0	139	753	459	1413	0	441	306	0	46	322	38	72	0	160	0	270	2	0	0	97	70	0	102	374
ENSG00000073910	0	0	0	0	0	0	0	0	0	0	0	0	0	0	0	0	1	0	0	0	0	0	0	0	0	0	0	0	0	0	0	0	0	0	0	0	0	0	0	0	0	1	0	0	166	0	0	0	0
ENSG00000073921	533	1	0	32	311	93	46	200	387	16	14	275	112	144	0	203	0	0	13	82	1	246	293	0	0	97	344	475	416	0	357	164	0	0	10	192	1	0	148	0	198	15	419	121	145	0	0	183	13
ENSG00000073969	240	2	1	94	0	120	0	70	113	42	605	956	271	200	47	376	247	390	141	144	1	242	690	285	0	856	177	371	593	102	1	172	138	136	447	4	65	87	217	9	324	391	351	0	1	0	0	0	210
ENSG00000074047	0	0	0	0	0	0	0	0	0	0	0	0	0	0	0	0	0	0	0	0	0	0	0	0	0	0	0	0	0	0	0	0	0	0	0	0	0	0	0	0	0	0	0	0	0	0	0	0	0
ENSG00000074054	0	2	1888	43	0	25	5	10	11	29	0	267	24	5	125	110	384	188	3	192	4	243	2	172	1	1	14	168	2	0	0	32	1	33	0	0	0	1	0	0	0	0	0	0	0	0	0	101	11
ENSG00000074071	252	1	193	251	0	729	375	1341	37	95	1	33	2	50	89	29	43	57	3	18	0	32	49	22	0	0	0	80	36	0	1	1	1	0	22	117	0	19	0	0	27	5	0	1	0	0	0	50	70
ENSG00000074181	0	0	0	0	0	0	0	0	0	0	0	0	0	0	7	0	0	0	0	0	0	0	0	0	0	0	0	0	0	0	0	0	0	0	0	0	0	0	0	0	0	0	0	0	0	0	0	0	0
ENSG00000074201	554	1510	0	536	0	215	3	655	907	419	390	957	728	395	703	240	562	692	268	164	234	447	583	417	0	232	587	85	374	250	547	108	817	247	1371	751	682	1010	144	45	610	274	245	545	579	734	0	464	323
ENSG00000074211	0	0	0	0	0	0	0	0	0	0	0	0	0	0	0	0	0	0	0	0	0	0	0	0	0	0	0	0	0	0	0	0	0	0	0	0	0	0	0	0	0	0	0	0	0	0	0	0	0
ENSG00000074219	0	0	0	2	0	78	6	1	20	1	28	78	23	0	75	60	47	0	0	0	0	0	1	16	0	0	103	1	0	0	0	74	0	17	0	24	0	0	0	0	0	0	0	0	0	0	0	39	0
ENSG00000074266	203	2427	0	515	0	178	58	525	533	491	363	321	214	348	30	193	560	892	99	246	475	500	615	372	0	167	521	413	490	83	616	0	195	187	56	109	0	132	0	0	75	304	698	0	0	342	0	0	149
ENSG00000074276	0	0	0	1	0	0	0	0	0	1	0	0	0	0	174	0	0	0	0	0	0	0	0	0	0	0	0	0	0	0	0	0	0	0	0	0	0	0	0	0	0	0	0	0	0	0	0	3	0
ENSG00000074319	898	2665	19	659	9	671	218	250	537	580	298	704	776	776	706	108	359	424	185	101	10	80	482	415	0	677	886	847	1149	3	77	123	49	209	370	764	3	569	19	9	152	570	112	5	175	215	0	18	359
ENSG00000074356	467	1599	1	192	49	158	404	171	67	104	102	129	1	72	447	20	141	102	31	42	97	52	107	0	0	23	26	0	0	0	0	42	0	0	3	7	31	0	0	8	149	0	0	0	0	47	0	30	2
ENSG00000074370	0	0	0	0	0	0	47	0	0	0	0	32	29	0	25	2	0	0	0	0	0	0	1	0	0	0	0	0	0	0	0	0	0	0	0	0	0	0	0	0	0	0	0	0	0	0	0	0	0
ENSG00000074410	1	0	0	0	0	0	26	1	0	0	0	0	0	0	0	0	0	0	0	0	0	0	0	0	0	0	0	0	0	52	0	10	120	89	147	0	0	0	85	0	21	0	3	104	0	0	0	0	269
ENSG00000074416	0	0	0	0	0	0	0	0	0	0	0	0	0	0	0	0	0	0	0	0	0	0	0	0	0	0	45	0	0	0	9	1	0	0	0	0	0	0	0	0	0	0	0	0	0	0	0	43	0
ENSG00000074527	0	0	0	0	0	5	0	8	74	0	100	0	0	0	64	0	0	24	128	83	0	81	0	0	0	0	0	0	79	0	0	0	0	0	0	0	0	0	0	0	0	0	0	0	228	0	0	0	0
ENSG00000074582	402	1	144	463	29	765	12	105	331	304	487	304	397	281	450	418	464	741	313	106	49	440	660	299	0	613	454	679	707	164	220	121	0	0	124	0	2	173	0	0	68	53	256	0	158	0	0	189	357
ENSG00000074590	0	0	0	0	0	0	0	0	0	0	0	0	0	0	0	0	0	0	0	0	0	0	0	0	0	0	0	0	0	19	0	29	0	0	0	0	0	0	0	0	0	0	0	0	0	0	0	0	0
ENSG00000074603	91	1	259	20	0	154	0	97	18	10	15	43	2	57	0	41	3	144	0	63	0	28	0	2	0	0	24	2	66	162	0	0	0	39	25	1	107	0	137	0	111	32	0	2	69	0	0	0	0
ENSG00000074621	3	0	12	2	0	0	0	0	0	0	10	0	0	0	1	1	0	18	0	0	1	0	1	0	0	0	0	0	82	2	136	0	0	0	1	0	0	0	0	0	1	15	0	1	0	0	0	0	0
ENSG00000074657	192	0	0	0	0	61	8	36	31	39	169	146	149	9	17	59	101	0	0	594	247	206	0	106	0	8	238	14	27	150	1	223	223	302	0	211	62	0	197	0	11	36	4	38	5	0	0	59	80
ENSG00000074660	25	21	12	9	6	2	1	10	9	14	8	28	6	18	8	28	6	3	6	0	10	2	6	8	0	10	8	4	11	3	4	1	9	1	1	0	1	0	3	1	1	3	11	0	0	0	0	2	0
ENSG00000074695	1279	839	100	571	1	435	418	936	1093	1032	493	1017	448	1250	349	440	195	1213	125	113	209	163	713	709	0	1102	616	832	566	75	0	58	87	161	707	236	3	93	11	2	133	244	110	150	82	32	0	328	564
ENSG00000074696	1519	1032	91	807	1662	3047	630	1036	2139	1498	1962	2361	1758	2885	1581	2152	577	1878	81	410	300	617	3620	2929	0	1993	2464	2744	1337	135	77	240	346	80	1312	616	29	829	699	7	1311	321	36	368	23	215	0	1030	1126
ENSG00000074706	0	0	1	0	0	0	0	1	0	1	0	0	0	0	0	0	0	0	0	0	0	0	0	0	0	2	0	0	0	0	0	0	0	0	0	0	0	0	0	0	0	1	0	0	2	0	0	0	0
ENSG00000074755	0	0	307	105	0	0	121	83	0	0	0	0	33	83	21	0	0	0	0	0	0	0	0	0	0	0	0	0	1	87	0	0	0	0	0	0	0	0	0	4	0	0	116	0	0	0	0	0	0
ENSG00000074800	5599	4172	3509	15044	3208	11342	4654	15899	27447	21175	24863	36317	24048	27376	26980	22018	38027	13631	6299	24900	38796	31046	29714	22951	8	31632	38385	17354	52333	59300	34801	29564	60625	27644	25496	30137	30452	44396	44157	2343	24723	28302	36839	51363	23709	44748	1	17977	35892
ENSG00000074803	0	0	0	0	0	0	0	0	0	0	0	0	0	0	0	0	0	58	0	0	0	0	0	0	0	0	0	0	0	0	0	0	0	0	0	0	0	0	0	0	0	0	0	0	0	0	0	0	0
ENSG00000074842	1119	0	1	975	460	573	300	889	127	21	2	57	18	17	183	24	11	62	50	0	7	101	3	30	0	151	38	6	45	0	0	63	58	18	195	1	54	76	43	0	210	72	211	148	1	162	0	127	18
ENSG00000074855	0	0	0	0	0	0	1	0	0	0	0	0	0	0	0	0	0	0	0	0	0	0	0	0	0	0	0	19	0	0	0	0	0	0	0	0	0	0	0	0	0	0	0	0	0	0	0	0	0
ENSG00000074935	205	101	1	158	0	30	0	27	107	185	0	51	27	60	34	36	24	26	0	0	0	4	39	45	0	210	293	14	0	0	52	44	180	0	108	222	0	0	0	0	0	125	0	0	0	1	0	0	0
ENSG00000074964	0	0	0	0	0	0	0	0	0	0	0	0	0	0	0	0	0	0	0	0	0	0	0	0	0	0	0	0	0	0	0	0	0	0	0	0	0	0	0	0	0	0	0	0	0	0	0	0	0
ENSG00000074966	0	0	0	0	0	63	0	0	0	8	0	20	2	0	0	0	0	0	43	0	0	0	0	0	0	0	0	0	0	0	0	0	0	0	0	0	0	0	0	0	0	0	0	0	0	0	0	0	0
ENSG00000075035	0	0	0	0	0	0	0	0	0	0	0	0	0	0	0	0	0	0	0	0	0	0	0	0	0	0	0	0	5	0	0	0	0	0	0	0	0	0	0	0	0	0	0	0	0	0	0	0	0
ENSG00000075043	0	0	0	0	0	30	0	0	0	0	0	0	0	0	0	0	0	0	0	0	0	0	0	0	0	0	0	0	0	0	0	0	0	0	0	0	0	0	0	0	0	0	0	0	0	0	0	0	0
ENSG00000075073	0	0	0	0	0	0	0	0	0	0	0	0	0	0	0	0	0	0	0	0	0	0	0	0	0	0	0	0	0	0	0	0	0	0	0	0	0	0	0	0	0	0	0	0	0	0	0	0	0
ENSG00000075089	242	1119	805	175	442	164	83	448	209	201	62	304	166	110	134	87	166	204	406	566	635	739	359	83	0	244	120	141	359	1426	218	798	978	450	405	863	246	687	577	27	414	825	786	1115	147	1557	0	2	1
ENSG00000075131	3	12	1548	249	1146	124	290	92	1177	889	324	155	586	1027	456	490	419	502	261	413	570	452	154	471	0	1044	382	381	277	1336	231	1534	2114	632	377	524	505	1261	269	48	289	395	744	866	292	846	0	70	1083
ENSG00000075142	0	0	0	0	0	87	13	45	456	251	89	162	163	304	341	332	264	44	2	2	1	3	125	339	0	113	49	1	614	0	1	1	72	0	381	167	28	555	53	4	118	4	1	0	2	93	0	78	68
ENSG00000075151	150	194	595	173	0	31	100	40	24	48	16	11	2	30	72	88	73	58	147	45	40	239	66	20	0	746	109	292	1	0	0	1	40	1	0	13	8	16	239	0	108	101	13	437	0	210	0	134	29
ENSG00000075188	0	1	0	164	1	305	213	247	0	251	472	177	319	272	35	264	285	683	828	200	511	621	440	114	0	459	824	189	814	17	0	92	0	89	478	105	0	689	192	20	115	131	208	0	1	264	0	14	0
ENSG00000075213	0	0	0	0	0	0	2	0	0	0	0	0	0	0	0	0	0	0	0	0	0	0	0	0	0	0	0	0	0	0	0	0	0	41	0	0	0	0	0	0	0	0	0	0	0	0	0	0	0
ENSG00000075218	65	1	0	871	490	261	47	414	140	53	74	203	146	33	122	366	183	281	96	232	235	92	175	275	0	169	171	231	418	0	0	1	1	19	197	73	82	0	249	1	182	67	0	0	35	28	0	421	65
ENSG00000075223	0	0	0	0	0	0	0	0	0	0	0	0	0	0	0	0	0	0	0	0	0	0	0	0	0	0	0	0	0	0	0	0	0	0	0	0	0	0	0	0	0	0	0	0	0	0	0	0	0
ENSG00000075234	0	0	0	0	0	0	1	0	0	0	0	0	0	0	0	0	0	0	0	0	0	0	0	0	0	0	0	0	0	0	0	0	0	0	106	0	0	0	0	0	67	0	0	0	0	0	0	0	0
ENSG00000075239	0	0	0	79	622	1	0	31	38	1	135	9	457	589	323	0	0	1	0	0	1	4	325	157	0	581	1	145	8	0	151	1	1	36	84	153	0	19	0	0	74	160	0	0	82	2	0	83	504
ENSG00000075275	0	35	0	0	0	0	13	6	0	1	0	1	0	0	0	73	0	0	0	0	0	0	0	0	0	0	0	0	0	0	0	0	0	0	0	0	0	0	0	0	0	0	0	0	0	0	0	0	0
ENSG00000075290	0	0	0	2	0	0	0	0	0	0	0	0	0	0	0	0	0	0	0	0	0	0	0	0	0	0	0	0	0	0	0	0	0	0	0	0	0	0	0	0	0	0	0	0	0	0	0	0	0
ENSG00000075292	1693	7	2481	165	6	171	204	248	177	312	380	746	801	378	425	523	245	495	499	331	381	135	228	182	0	409	174	430	508	521	3	222	257	220	197	160	16	133	445	84	402	3	818	12	720	964	0	185	121
ENSG00000075303	0	2	0	0	0	7	0	90	0	0	25	98	0	0	0	0	5	95	0	0	0	8	102	2	0	0	0	0	0	0	1	0	0	1	9	0	1	80	122	0	48	0	65	0	1	0	0	0	0
ENSG00000075336	251	1	1	294	1	223	2	555	403	574	1123	749	726	471	1216	466	948	1522	660	718	437	869	1022	652	0	1174	1252	852	753	736	771	716	359	224	79	217	134	323	216	25	156	63	487	465	937	274	0	96	437
ENSG00000075340	9	3	15	6	6	53	15	5	35	2	2	1	14	10	8	5	20	7	2	2	4	9	1	1	0	3	6	7	7	9	6	2	2	1	0	1	2	1	0	0	0	0	2	0	0	2	0	0	2
ENSG00000075388	0	0	0	0	0	0	0	0	0	0	0	0	0	0	0	0	0	0	0	0	0	0	0	0	0	0	0	0	0	0	42	0	0	0	0	0	0	0	0	0	0	0	0	0	0	0	0	0	0
ENSG00000075391	0	0	0	0	0	0	27	0	0	0	0	131	0	0	25	0	6	0	0	0	54	0	0	0	0	0	1	0	0	0	0	0	0	0	0	0	0	0	0	0	10	0	0	0	0	400	0	0	0
ENSG00000075399	15	0	0	0	0	1	8	1	32	69	0	0	1	5	25	18	0	20	0	0	0	5	0	0	0	27	24	0	0	32	59	0	0	0	12	18	0	0	0	0	0	0	0	0	0	0	0	0	0
ENSG00000075407	25	4	128	3	5	120	0	8	63	29	40	1	141	253	2	2	110	155	2	0	0	1	528	78	0	146	11	24	33	125	147	0	0	0	108	0	0	45	46	0	61	0	0	256	247	1	0	164	10
ENSG00000075413	191	293	111	208	459	17	503	73	799	168	69	53	115	1	0	61	0	0	45	0	0	36	0	119	0	9	152	73	158	260	0	105	11	392	39	0	165	107	109	0	7	38	1	0	1	7	0	109	230
ENSG00000075415	1269	13	3823	2014	1220	4339	2075	4716	4724	182	101	394	3129	2245	313	4503	120	300	199	200	2	264	549	1436	0	118	178	790	191	72	163	283	3	24	5166	329	1	81	30	12	3461	25	59	152	74	59	0	2954	671
ENSG00000075420	451	24	299	51	103	3	25	63	88	24	11	4	7	17	26	98	7	10	3	7	8	135	102	204	0	42	8	13	11	17	4	132	3	0	72	0	0	3	3	0	80	0	2	15	13	28	0	75	7
ENSG00000075426	0	2	10	0	0	1	2	44	22	0	0	91	0	0	9	0	38	0	2	55	0	3	102	77	0	0	12	0	0	0	0	9	0	0	0	0	1	0	0	0	0	0	0	0	1	0	0	119	0
ENSG00000075539	0	0	82	5	0	37	25	19	190	293	185	156	64	188	131	76	119	16	16	0	0	17	81	0	0	0	0	2	22	82	155	46	0	0	1	3	0	85	21	22	0	8	9	17	13	10	0	0	239
ENSG00000075568	20	0	0	0	0	16	0	12	188	55	0	47	88	112	3	0	0	32	11	0	0	0	0	0	0	0	0	0	0	0	0	143	0	0	13	21	25	0	31	0	1	51	35	63	0	0	0	113	86
ENSG00000075618	35	0	87	25	0	56	31	1	0	0	2	0	11	2	1	2	0	1	4	0	0	0	0	0	0	2	0	3	0	0	0	0	0	0	2	0	0	0	1	0	2	0	4	1	0	0	0	27	6
ENSG00000075624	3082	6295	1110	3677	753	13125	2507	10451	14200	1321	1728	2861	3317	3801	2160	3424	2473	1060	1868	1375	1574	1195	1636	1566	0	892	2220	1180	2649	2465	1135	5789	4458	2137	8586	1659	1938	4350	2592	103	38274	681	1713	6152	2942	3694	0	14518	4036
ENSG00000075643	26	18	50	18	11	12	21	39	25	15	10	14	9	26	24	37	14	20	18	7	16	11	6	19	0	30	5	5	15	8	4	3	9	3	1	2	1	4	24	1	3	6	69	4	6	8	0	0	8
ENSG00000075651	0	0	108	0	0	0	0	0	0	0	0	0	0	0	0	0	0	0	0	0	0	0	0	0	0	0	0	0	0	0	0	0	0	0	0	0	0	0	0	0	0	0	0	0	0	0	0	0	16
ENSG00000075673	0	0	0	0	0	0	0	0	0	0	0	31	0	0	0	0	0	0	0	0	0	0	0	0	0	0	0	0	0	0	0	0	0	0	0	0	0	0	0	0	0	0	0	0	0	0	0	0	0
ENSG00000075702	5	12	8	47	1	61	344	45	6	1	1	16	76	30	3	140	7	1	2	5	7	3	278	75	0	11	3	5	31	0	0	0	1	0	0	3	0	3	1	0	0	1	1	2	0	1	0	2	1
ENSG00000075711	0	0	67	0	0	40	59	13	1	1	20	0	1	0	52	0	0	0	5	0	0	30	0	7	0	102	383	98	0	0	0	97	5	0	0	75	43	0	11	15	0	50	18	0	0	18	0	0	0
ENSG00000075785	593	1752	3309	1855	1131	2454	866	1518	2005	421	285	1361	2183	1320	675	669	82	831	91	82	31	15	830	1846	0	668	630	2016	1300	1	0	237	4	83	1718	255	0	26	2	0	1303	90	20	22	62	132	0	878	1968
ENSG00000075790	460	891	45	220	41	313	65	260	296	64	73	217	171	239	215	125	134	143	51	42	36	139	201	158	0	183	12	242	34	8	7	34	3	6	67	52	65	82	27	8	178	20	100	21	51	17	0	71	154
ENSG00000075826	0	0	0	0	0	0	0	0	0	0	0	0	0	0	0	57	0	0	0	0	0	0	35	0	0	0	0	0	0	0	0	0	0	0	0	0	0	0	0	0	0	0	0	0	98	0	0	40	0
ENSG00000075856	607	0	0	292	1545	134	44	358	20	199	194	525	176	466	84	583	154	315	110	114	1113	297	184	609	0	324	515	1	4	226	11	623	186	133	200	0	49	454	0	2	422	0	1	259	1	196	0	238	530
ENSG00000075884	0	0	0	0	0	0	49	0	0	2	0	0	0	0	0	0	0	0	0	0	0	1	2	0	0	2	0	0	0	0	0	0	0	0	0	0	0	0	0	0	0	0	0	0	0	0	0	0	0
ENSG00000075886	0	2	28	292	58	219	279	431	1054	1177	159	343	208	859	544	694	1	106	7	1	25	281	1762	186	0	1232	1	0	109	0	3	0	0	0	0	0	0	164	0	0	0	53	0	2	20	117	0	0	0
ENSG00000075891	0	0	0	1	0	0	0	0	0	0	0	0	0	0	0	0	0	0	0	0	0	0	0	0	0	0	0	0	0	0	0	0	0	0	0	0	0	0	0	0	0	13	0	0	0	0	0	0	0
ENSG00000075914	1058	3217	396	865	3	162	47	355	431	289	458	600	233	505	375	481	991	608	432	446	964	374	218	773	0	354	1040	665	727	274	721	95	415	122	420	366	109	336	2	15	268	65	636	362	713	209	0	313	480
ENSG00000075945	0	3	1141	1	0	179	62	0	208	83	30	420	0	0	214	12	0	1	0	0	278	200	165	37	0	143	381	298	303	0	0	0	0	0	166	0	98	76	175	0	50	164	0	0	476	268	0	0	1
ENSG00000075975	1	0	1112	583	426	255	699	208	291	260	364	182	258	2	71	505	327	733	5	28	0	333	455	820	0	291	340	415	390	2	0	1	0	212	701	536	1	1	13	0	210	87	75	0	1	199	0	53	1
ENSG00000076003	1138	3	928	677	1	649	171	1443	547	452	641	1757	1510	1146	440	521	220	553	78	315	286	9	814	432	0	954	593	419	579	233	1	0	0	2	144	1	0	211	125	0	0	258	0	205	51	265	0	97	1606
ENSG00000076043	191	2	33	76	252	251	155	285	201	169	59	170	253	115	214	143	1	45	0	0	0	1	92	90	0	0	42	424	164	3	4	5	1	9	535	110	18	28	21	1	342	55	1	22	1	14	0	122	432
ENSG00000076053	458	69	1078	529	1183	761	243	388	718	554	501	729	184	292	301	574	767	644	411	427	969	407	406	72	0	519	473	1049	490	523	212	968	574	148	656	588	256	904	1569	58	587	1079	325	751	108	2027	0	167	1062
ENSG00000076067	0	0	12	53	0	0	54	50	0	106	0	3	6	0	0	0	32	0	6	0	0	13	69	0	0	51	0	50	0	0	0	0	0	0	0	0	0	0	0	0	0	0	0	0	8	0	0	0	0
ENSG00000076108	5	1	563	347	234	266	176	488	537	592	424	687	951	855	800	671	787	800	564	357	128	1469	304	392	0	734	794	323	557	64	212	342	1	358	107	379	219	104	308	2	59	402	93	51	182	362	0	125	22
ENSG00000076201	0	0	0	0	0	53	6	61	17	35	0	52	0	2	0	0	2	1	0	0	0	0	0	1	0	3	0	0	127	0	0	0	0	0	44	0	0	0	22	0	0	1	0	0	0	0	0	0	0
ENSG00000076242	2	1	2	198	167	93	6	303	195	142	6	184	242	189	130	149	477	0	257	298	234	128	403	527	0	353	71	129	0	266	0	119	171	173	209	284	148	176	176	1	159	11	436	1	101	452	0	112	226
ENSG00000076248	16	0	142	1696	1	1021	974	2143	837	1	75	126	133	199	311	339	104	123	74	251	0	68	132	179	0	166	27	626	229	0	0	0	0	0	77	0	2	8	138	0	213	31	87	13	57	1	0	15	196
ENSG00000076258	0	0	0	0	0	0	4	0	0	0	0	0	0	9	0	0	11	0	0	0	0	0	0	0	0	0	0	0	0	0	0	0	0	0	0	0	0	0	0	0	0	0	0	0	0	0	0	0	0
ENSG00000076321	23	1	2	309	20	157	94	218	1	86	225	64	34	175	0	169	100	0	46	160	0	354	80	1	0	0	175	341	418	0	59	240	5	0	0	341	0	0	2	0	105	0	0	0	207	21	0	0	0
ENSG00000076351	0	0	0	1	4	123	129	0	80	1	95	9	0	3	1	1	0	0	0	0	1	1	163	52	0	1	0	2	21	0	0	0	0	1	1	0	0	7	0	0	0	0	0	0	0	0	0	0	0
ENSG00000076356	0	0	0	0	0	0	0	0	0	0	99	0	0	0	268	4	1	0	11	0	7	0	0	0	0	12	0	0	0	73	1	15	201	3	145	44	2	0	120	4	9	358	181	309	0	351	0	13	1
ENSG00000076382	1173	0	2	909	1	165	497	753	984	317	2043	1431	1569	342	1972	1194	1881	1688	1443	962	2098	1478	2428	2022	0	2692	2323	205	2741	733	1454	998	68	587	101	1170	233	408	254	56	457	642	663	263	130	0	0	721	843
ENSG00000076513	3	0	115	2	0	116	224	36	43	114	0	16	1	32	64	0	0	1	0	0	0	0	0	0	0	5	0	0	1	0	1	0	82	70	0	0	0	0	0	0	0	0	27	0	0	0	0	50	0
ENSG00000076554	0	1	0	0	0	0	46	0	0	56	37	78	0	99	3	0	0	0	26	0	192	35	120	12	0	0	0	0	0	0	1	147	0	0	13	0	0	0	0	12	187	0	0	131	1	1	0	31	3
ENSG00000076555	0	0	0	0	28	3	0	54	1	0	0	0	0	2	0	9	0	0	1	0	0	0	1	0	0	0	0	0	0	0	0	0	0	0	0	0	0	0	0	0	0	0	0	0	0	0	0	1	0
ENSG00000076604	1	1	12	23	0	81	88	21	17	3	7	1	5	16	35	91	0	18	8	0	0	1	0	0	0	0	0	6	0	0	2	0	1	0	3	11	6	0	19	0	15	0	0	3	0	37	0	35	27
ENSG00000076641	15	35	236	14	6	2	136	21	9	13	3	7	4	6	6	3	14	8	4	8	4	4	8	1	0	15	11	8	1	4	2	1	3	1	1	0	0	1	1	0	1	9	1	1	0	4	0	0	0
ENSG00000076650	0	0	1	215	2	197	141	173	64	132	476	143	253	524	549	0	22	374	147	190	0	86	378	119	0	217	528	710	188	0	260	101	365	132	214	155	0	411	0	0	298	1	0	483	0	437	0	0	507
ENSG00000076662	270	0	0	84	0	55	147	0	0	0	0	28	0	86	1	113	0	135	22	0	0	14	50	10	0	65	0	211	174	0	1	0	29	0	0	0	0	53	0	0	36	0	4	0	0	33	0	13	0
ENSG00000076685	86	3	126	315	0	5	69	76	312	177	230	639	55	188	70	2	530	125	60	376	987	30	1	180	0	597	3	3	467	608	200	141	52	119	7	28	423	212	494	38	310	214	212	119	477	64	0	314	87
ENSG00000076706	79	9	11	69	6	8	30	146	79	347	120	240	26	285	39	134	7	8	72	3	135	86	196	64	0	250	163	68	523	2	1	0	1	0	0	0	3	1	0	0	120	1	121	1	3	3	0	0	229
ENSG00000076716	0	0	204	0	0	0	12	0	0	0	0	0	0	0	0	0	0	0	0	0	0	0	0	0	0	0	0	0	0	0	33	0	0	0	0	0	0	0	0	0	0	0	0	9	50	0	0	0	0
ENSG00000076770	0	0	0	257	1	53	0	85	0	0	0	0	121	0	0	49	135	0	0	234	343	0	0	0	0	0	0	0	0	83	0	80	0	72	1069	367	191	107	229	28	774	374	341	503	326	148	0	146	0
ENSG00000076826	0	0	0	0	0	0	0	0	0	0	0	21	12	0	0	0	0	0	0	0	0	0	0	0	0	0	0	0	0	0	0	0	1	21	0	0	0	0	0	0	0	0	0	0	0	0	0	0	0
ENSG00000076864	0	0	0	0	0	0	0	0	5	0	0	0	0	0	0	0	0	0	0	0	0	0	0	0	0	0	92	0	0	0	0	0	0	0	0	0	0	0	0	0	0	0	0	0	0	0	0	0	0
ENSG00000076924	0	0	0	284	0	452	81	389	29	85	9	89	30	41	81	26	0	69	1	0	0	11	50	38	0	19	48	12	250	0	0	1	0	0	115	0	0	0	0	0	4	0	0	0	1	0	0	0	20
ENSG00000076928	0	0	0	0	0	71	6	25	196	0	0	6	0	0	0	0	0	5	0	0	0	0	0	10	0	0	35	0	2	0	0	0	0	0	68	0	0	0	0	0	0	0	0	0	0	1	0	117	0
ENSG00000076944	148	0	0	0	0	0	79	48	0	9	1	135	0	189	12	10	0	0	0	0	0	0	30	52	0	0	110	30	96	0	0	0	0	0	0	0	0	0	0	0	0	0	0	0	0	0	0	77	0
ENSG00000076984	0	0	2	1	0	30	1	17	14	1	0	12	1	68	8	18	0	19	0	0	0	0	8	0	0	12	14	0	0	0	0	0	0	0	0	0	0	0	0	0	22	0	0	0	0	0	0	0	0
ENSG00000077009	0	0	0	319	0	103	0	0	0	40	0	0	47	0	23	52	0	0	0	0	0	0	45	0	0	0	0	0	0	1	0	0	0	0	0	0	0	0	0	0	0	0	0	0	0	0	0	0	0
ENSG00000077044	0	0	0	85	101	4	3	124	1	0	0	0	0	0	43	8	0	120	0	0	0	0	0	0	0	0	0	49	0	0	0	0	1	0	0	0	0	0	0	0	127	0	0	0	0	0	0	0	1
ENSG00000077063	0	0	0	0	0	38	0	0	0	0	121	0	0	0	0	0	0	0	73	0	0	0	0	0	0	0	0	1	0	0	0	0	0	0	0	158	33	85	0	0	0	0	0	115	17	1	0	0	0
ENSG00000077092	0	0	0	18	0	0	8	0	10	0	2	38	15	173	6	8	0	11	5	0	0	0	0	3	0	0	0	44	0	0	0	0	0	27	0	0	0	0	0	0	0	0	0	0	0	0	0	0	0
ENSG00000077097	0	0	0	0	0	0	53	0	142	0	0	0	0	0	0	0	0	0	0	0	0	0	0	20	0	114	0	0	224	0	0	24	18	1	63	0	0	0	9	2	49	118	0	146	311	84	0	0	70
ENSG00000077147	813	2	303	20	0	332	257	79	89	234	213	239	194	125	399	437	334	427	243	162	162	314	222	443	0	91	540	515	17	506	84	714	402	468	111	117	105	195	124	8	70	277	381	644	179	245	0	197	558
ENSG00000077150	0	27	0	9	0	86	51	7	33	10	27	53	64	0	0	32	0	8	0	0	0	38	48	4	0	6	0	1	14	0	0	0	0	4	0	0	0	0	1	0	0	0	0	0	0	6	0	0	0
ENSG00000077152	1328	5306	1495	3757	281	865	711	1117	787	1232	1065	1064	505	652	507	1023	990	589	1204	801	520	1929	1055	715	0	1192	1242	672	936	820	499	521	936	274	272	312	178	671	536	9	137	930	1200	917	394	1440	0	284	125
ENSG00000077157	17	14	17	162	21	1	42	2	24	4	117	114	5	3	42	64	7	66	30	3	7	5	126	2	0	51	6	4	13	9	2	1	4	4	1	0	0	2	1	0	19	1	2	6	9	3	0	1	2
ENSG00000077232	384	17	143	111	15	57	61	140	308	48	17	167	264	197	157	522	188	10	42	17	169	114	262	143	0	3	21	243	8	6	6	3	1	1	85	6	0	55	2	0	37	5	3	9	36	2	0	81	167
ENSG00000077235	0	0	233	307	1	50	291	114	518	991	80	353	644	431	135	316	216	517	1	1	323	66	234	4	0	461	179	52	564	0	0	0	0	0	206	93	0	16	2	0	206	104	0	0	0	0	0	311	148
ENSG00000077238	0	1	0	0	0	0	143	0	0	0	0	1	0	0	0	0	0	13	0	0	0	0	29	0	0	0	0	0	0	0	0	0	0	0	0	0	0	0	0	0	0	0	0	0	0	0	0	0	0
ENSG00000077254	131	26	42	196	181	16	18	168	296	29	124	259	409	244	174	23	21	80	196	10	16	13	16	257	0	277	16	11	590	1	54	75	502	8	16	69	5	257	43	0	313	12	5	11	63	124	0	146	8
ENSG00000077264	117	169	81	59	98	20	11	39	43	36	47	37	44	28	26	25	36	24	32	25	21	14	18	17	0	28	42	14	39	8	13	11	13	5	2	8	1	7	2	0	5	9	5	5	15	4	0	4	4
ENSG00000077274	0	0	0	0	0	0	0	0	0	0	0	0	0	0	0	0	0	0	0	0	0	0	0	0	0	0	0	0	0	0	0	0	0	1	191	0	0	0	0	0	0	0	0	0	0	0	0	0	0
ENSG00000077279	3	1	0	1	7	1	1	0	0	4	0	1	0	1	1	0	2	0	1	1	0	1	1	0	0	0	0	0	2	0	0	0	0	0	0	0	0	1	0	0	5	0	0	0	0	0	0	0	0
ENSG00000077312	63	0	1	288	217	805	53	422	372	52	47	25	497	113	64	494	9	12	0	2	1	1	164	324	0	30	20	122	21	0	0	7	0	0	70	11	0	0	2	1	141	17	17	0	17	2	0	122	42
ENSG00000077327	573	0	2	2	2	6	3	0	1	0	0	1	2	0	2	1	0	0	1	1	0	0	0	0	0	45	0	0	0	0	1	0	0	0	0	0	0	0	0	0	0	0	12	0	0	0	0	0	0
ENSG00000077348	257	3	175	768	0	928	161	1221	719	896	1394	1051	847	472	1256	965	584	185	1	2	2	50	796	837	0	1037	894	1421	1058	2	1	0	43	588	575	478	4	430	18	7	417	180	2	4	3	117	0	236	530
ENSG00000077380	6	0	38	59	114	176	85	212	431	144	93	215	30	365	93	112	840	226	137	217	390	243	121	332	0	425	12	170	773	517	0	265	376	750	235	331	217	42	17	14	140	171	307	424	437	352	0	128	435
ENSG00000077420	0	0	0	0	0	0	0	0	0	0	0	0	0	0	0	0	0	0	0	0	8	37	0	0	0	0	0	0	0	0	0	0	0	0	0	0	0	0	0	0	0	0	30	0	0	0	0	0	0
ENSG00000077454	0	0	0	48	0	8	96	0	6	0	0	0	18	21	0	1	0	0	0	0	0	0	0	0	0	0	1	0	0	0	0	0	0	0	0	0	0	0	0	0	0	0	0	0	0	0	0	0	0
ENSG00000077458	466	0	23	96	0	139	8	240	0	232	69	159	93	0	58	55	202	1	10	0	0	81	150	52	0	15	8	129	1	0	0	252	147	43	10	0	0	0	62	3	0	0	85	79	0	0	0	96	0
ENSG00000077463	0	0	220	91	43	171	153	35	204	10	0	0	7	4	0	4	0	1	0	0	3	5	4	12	0	0	0	1	0	0	0	0	0	1	16	0	0	0	0	0	0	9	2	0	13	0	0	70	1
ENSG00000077498	0	0	111	0	0	0	0	0	0	0	0	0	0	0	0	0	0	0	0	0	0	0	0	0	0	0	0	0	0	0	0	0	0	0	0	0	0	0	0	0	0	0	0	0	0	0	0	0	0
ENSG00000077514	0	1	571	686	1	784	165	233	907	736	729	606	256	892	366	482	856	811	556	953	802	1224	605	355	0	185	1248	694	687	589	131	393	333	43	50	117	494	804	110	28	220	272	230	4	166	312	0	244	268
ENSG00000077522	0	0	0	22	0	0	0	47	0	0	0	0	0	0	114	0	0	0	0	0	0	0	43	0	0	189	0	0	0	0	0	0	0	66	0	0	0	0	12	0	0	0	0	0	0	0	0	0	2
ENSG00000077549	348	535	0	372	0	787	131	329	765	5	25	209	383	188	87	315	0	4	2	0	1	16	77	37	0	84	12	156	66	0	250	4	1	36	664	276	116	140	0	0	315	2	43	2	8	68	0	525	502
ENSG00000077585	0	0	0	0	0	0	16	0	0	0	0	0	0	0	0	0	0	0	0	0	0	0	0	0	0	0	0	0	0	0	0	0	0	0	0	0	0	0	0	0	0	0	0	0	0	0	0	0	0
ENSG00000077616	36	0	0	27	0	4	0	66	0	185	0	0	32	105	60	222	2	2	492	140	248	62	480	8	0	322	0	588	0	0	0	0	417	25	0	0	43	95	261	0	0	1	0	368	107	0	0	263	325
ENSG00000077684	154	2	11	21	7	1	33	9	4	3	50	504	149	42	77	37	145	3	37	16	128	13	6	1	0	305	17	8	342	1	2	0	528	595	388	153	3	0	451	26	421	1	221	141	2	505	0	528	174
ENSG00000077713	47	0	2	0	0	99	7	9	119	0	31	73	0	0	10	0	1	0	85	328	0	70	43	0	0	0	0	0	17	0	2	0	0	0	0	0	0	0	0	0	0	0	0	0	79	0	0	0	0
ENSG00000077721	24	857	0	60	406	0	165	0	129	84	80	149	128	112	188	71	0	190	4	0	0	1	120	227	0	183	77	488	274	0	0	1	0	2	308	170	0	52	1	3	85	102	0	2	0	2	0	333	495
ENSG00000077782	1	2	2	10	0	9	153	14	2	17	83	95	46	5	129	0	5	24	1	105	0	83	1	0	0	88	7	34	1	0	0	0	0	1	112	3	0	0	0	0	0	0	1	0	13	0	0	0	177
ENSG00000077800	0	1	0	93	630	177	194	59	0	209	21	276	63	29	0	137	0	97	0	0	267	193	231	0	0	0	0	0	0	0	0	0	0	0	0	0	0	0	0	0	0	0	0	0	0	0	0	0	0
ENSG00000077809	1	0	281	28	0	86	146	123	147	0	481	121	1	0	211	152	2	156	189	246	0	0	0	62	0	1	1	285	1	0	415	19	182	164	33	0	77	149	0	0	0	0	24	0	250	226	0	259	0
ENSG00000077935	0	0	1	30	0	35	0	10	0	0	0	0	0	0	87	30	0	0	0	0	0	3	29	0	0	0	0	0	0	0	0	0	0	0	0	0	0	0	0	0	0	0	0	0	0	0	0	0	0
ENSG00000077942	241	0	2	2	0	53	34	0	0	0	0	0	0	0	0	6	0	59	0	0	7	31	0	0	0	0	6	0	0	0	32	11	13	0	3	6	0	3	8	1	116	0	0	0	0	11	0	0	6
ENSG00000077943	1	2	9	1	10	3	0	2	1	5	0	4	0	1	0	1	1	1	0	0	2	4	1	1	0	2	1	2	0	0	0	0	1	0	0	0	0	1	0	0	0	0	0	0	0	0	0	1	1
ENSG00000077984	0	0	0	0	0	0	0	0	0	14	0	0	0	0	0	0	0	0	0	0	0	0	0	0	0	0	0	0	0	0	0	0	0	0	0	0	0	0	0	0	0	0	0	0	0	0	0	0	0
ENSG00000078018	0	0	0	0	0	0	1	0	0	0	0	0	0	0	0	0	0	0	0	0	0	0	0	0	0	0	0	0	0	0	0	0	0	0	0	0	0	0	0	0	0	0	0	0	0	0	0	0	0
ENSG00000078043	1563	58	2371	242	15	56	114	150	163	14	20	1	41	7	132	104	3	29	10	0	0	88	12	10	0	14	8	124	12	0	2	71	2	0	1	1	0	0	1	0	0	2	0	11	0	0	0	4	0
ENSG00000078053	0	0	0	47	0	0	2	13	0	69	179	0	0	95	7	0	116	1	0	1	81	49	0	88	0	0	0	0	206	0	0	0	0	0	0	0	0	0	0	0	0	0	0	0	0	0	0	0	0
ENSG00000078061	0	0	0	0	0	3	9	3	48	0	12	132	1	74	72	86	88	285	0	0	0	15	69	189	0	140	170	0	219	1	0	0	0	1	176	392	0	226	10	0	111	20	2	0	1	14	0	0	61
ENSG00000078070	14	11	30	7	7	5	1	6	6	8	4	14	1	2	0	5	9	9	1	0	7	5	261	2	0	5	3	1	7	2	1	0	0	1	0	0	1	1	2	0	16	50	15	80	1	2	0	0	3
ENSG00000078081	5	1	6	79	0	1	74	6	16	1	6	7	0	2	2	0	4	6	3	1	0	1	4	1	0	1	1	1	4	4	3	2	0	0	1	3	0	0	3	0	0	0	1	0	1	2	0	0	1
ENSG00000078098	0	0	0	0	0	0	0	0	0	0	0	0	0	0	0	0	0	0	0	0	0	0	0	0	0	0	0	0	0	0	0	0	0	0	0	0	0	0	0	0	0	0	0	0	0	0	0	0	0
ENSG00000078114	0	0	0	0	1	0	20	8	0	0	0	0	0	0	0	0	0	0	0	0	0	0	0	0	0	0	0	0	0	0	0	0	0	0	0	0	0	0	0	0	0	0	0	0	0	0	0	0	0
ENSG00000078124	495	141	240	219	144	583	156	341	616	95	75	65	157	304	323	228	87	72	99	168	58	24	180	57	0	68	147	191	134	25	31	7	19	20	8	22	11	13	18	12	10	43	142	6	99	27	0	128	58
ENSG00000078140	412	6	3352	758	1169	343	743	629	644	681	238	729	963	934	279	714	170	306	91	29	305	68	1171	890	0	731	712	1180	1258	91	1	23	1	198	856	396	0	367	82	23	532	264	39	251	206	47	0	1144	805
ENSG00000078142	54	27	212	316	543	410	195	458	489	217	629	337	365	748	202	340	493	26	171	524	135	384	267	533	0	149	622	284	405	418	480	397	504	322	268	110	159	5	212	26	118	308	15	369	24	344	0	20	174
ENSG00000078177	154	2096	4	209	7	197	90	324	508	128	333	189	213	145	174	341	576	394	85	288	126	205	193	170	0	78	269	2	6	1	260	0	0	0	0	1	148	0	1	0	34	0	21	0	34	0	0	2	0
ENSG00000078237	92	3170	1446	622	528	800	737	1072	1437	766	629	1406	1895	489	634	668	1203	1044	302	912	1162	698	960	850	0	445	1180	824	880	256	2	760	163	341	694	229	108	799	430	22	602	329	371	6	240	230	0	246	921
ENSG00000078246	1208	2	310	374	1	290	306	244	190	359	661	741	314	231	1125	245	758	394	34	216	412	304	189	587	0	1173	440	499	698	0	123	13	1	1	109	467	184	1	0	10	180	43	70	0	395	0	0	0	0
ENSG00000078269	53	34	55	15	20	78	4	19	33	21	27	74	11	18	17	15	18	9	17	7	15	7	27	16	0	25	14	17	13	3	6	10	8	0	3	21	2	21	9	0	4	3	11	8	84	2	0	54	43
ENSG00000078295	0	2	0	1	0	0	29	0	0	0	0	0	0	0	1	0	0	0	0	0	0	0	1	0	0	0	0	0	1	0	0	0	0	0	0	0	0	0	0	0	0	0	0	0	0	0	0	0	0
ENSG00000078304	977	2190	817	400	94	119	288	241	36	218	392	223	169	315	108	396	874	91	483	646	337	301	530	149	0	12	507	139	56	328	2	598	217	663	455	106	0	27	200	16	235	202	234	309	108	83	0	420	414
ENSG00000078328	0	0	0	0	0	0	0	0	0	0	0	0	0	0	0	0	0	0	0	0	0	0	0	2	0	0	0	0	0	0	0	0	0	0	0	0	0	0	0	0	0	0	0	0	0	0	0	0	0
ENSG00000078369	194	0	1	0	0	1179	269	348	396	180	606	69	68	127	546	121	205	8	139	186	209	328	195	36	0	11	217	242	343	65	2	275	133	1	101	212	253	217	0	0	83	21	6	207	235	174	0	245	422
ENSG00000078399	0	0	0	0	0	0	0	0	0	0	0	0	0	65	0	0	0	0	0	0	0	0	0	0	0	0	0	0	0	0	0	0	0	0	0	0	0	0	0	0	0	0	0	0	0	0	0	0	0
ENSG00000078403	447	2	190	0	0	111	78	65	274	127	58	289	1	264	166	46	100	295	132	11	135	2	71	73	0	48	182	113	149	0	63	20	32	44	7	49	0	0	26	6	20	0	0	38	50	216	0	107	0
ENSG00000078487	97	0	1	54	0	0	0	16	0	0	0	0	0	0	0	103	0	0	0	11	0	0	0	0	0	0	0	0	0	0	0	0	0	0	27	0	0	0	0	0	0	0	0	0	0	0	0	0	0
ENSG00000078579	0	0	0	0	0	0	0	0	0	0	0	0	0	0	0	0	0	0	0	0	0	2	0	0	0	0	43	0	0	0	0	0	0	0	0	0	0	0	0	0	0	0	0	0	0	0	0	0	0
ENSG00000078596	0	0	0	0	0	0	0	0	0	0	0	0	0	0	0	0	0	0	0	0	0	0	0	0	0	0	0	0	0	0	0	0	110	0	0	0	0	0	98	0	0	0	0	0	0	0	0	0	0
ENSG00000078618	0	2020	0	505	322	623	134	81	940	522	908	1328	454	909	59	618	27	199	94	160	23	350	1169	1036	0	668	495	454	814	0	105	1	318	78	521	468	0	274	217	19	380	648	128	174	241	663	0	864	1835
ENSG00000078668	1724	2	429	309	276	275	334	477	654	614	1224	1326	360	468	1348	187	699	859	1342	1000	1123	820	1036	782	0	920	1462	1369	1294	1421	978	3724	2881	803	844	673	1264	2447	1314	103	674	1027	1638	1072	918	1619	0	412	1229
ENSG00000078674	277	3847	0	5	0	102	59	568	560	0	97	376	505	242	265	321	265	272	0	170	1	203	219	28	0	199	8	237	118	0	0	196	0	0	306	18	0	1	1	0	445	0	0	1	0	0	0	432	32
ENSG00000078687	0	0	68	0	0	0	1	0	0	0	42	0	7	0	0	0	0	0	0	0	0	0	0	1	0	0	0	0	0	0	6	0	0	0	3	1	0	0	0	0	0	0	0	0	0	7	0	0	0
ENSG00000078699	137	227	1377	422	396	576	67	352	208	181	148	45	119	279	79	87	111	82	98	81	99	79	115	197	0	76	104	100	231	24	21	37	31	7	8	8	17	15	30	0	18	18	42	45	68	37	0	22	24
ENSG00000078725	0	0	0	71	0	0	104	0	0	0	0	22	0	0	0	0	0	0	0	0	0	0	0	0	0	0	0	0	0	0	0	0	0	0	0	0	0	0	0	0	0	0	0	0	0	0	0	0	0
ENSG00000078747	141	0	8	295	0	233	96	419	438	0	320	243	190	191	222	101	211	608	189	610	1899	506	233	483	0	172	112	78	312	556	590	206	228	169	187	59	0	1	278	0	342	268	1	170	29	408	0	219	1
ENSG00000078795	209	71	328	40	35	17	51	36	41	43	48	34	21	65	35	32	48	88	30	16	11	14	48	21	0	34	12	30	17	4	9	6	0	3	6	6	0	5	7	0	17	4	25	4	18	8	0	20	7
ENSG00000078804	0	0	0	21	0	0	1	0	0	110	71	144	0	0	1	0	82	0	6	0	178	0	0	0	0	0	0	1	0	0	0	29	0	0	0	0	0	0	0	0	0	0	0	0	0	0	0	0	0
ENSG00000078808	192	0	0	203	0	365	226	382	25	28	16	0	7	17	1	157	0	1	0	0	9	0	18	23	0	0	3	1	1	0	0	0	0	0	61	2	0	0	0	1	82	0	0	0	0	0	0	0	89
ENSG00000078814	0	1	473	0	0	1	0	0	0	0	0	0	0	0	0	1	0	0	0	0	0	0	0	0	0	0	0	0	0	0	0	0	0	0	0	0	0	0	0	0	0	0	0	0	0	0	0	0	0
ENSG00000078900	0	0	0	0	0	1	0	0	0	4	0	0	0	0	0	0	0	0	0	0	0	0	0	0	0	0	0	0	0	0	0	0	0	0	0	0	0	4	0	0	0	0	0	0	0	0	0	0	0
ENSG00000078902	253	0	0	202	0	413	0	153	2	0	6	18	9	0	0	0	0	1	0	0	0	12	0	0	0	0	0	0	0	0	29	0	0	0	0	0	0	0	0	0	48	0	0	0	0	50	0	78	0
ENSG00000078967	18	1	6	37	6	27	1	5	20	7	1	1	6	134	3	1	6	121	17	20	0	4	5	5	0	4	1	27	3	0	9	0	3	0	1	0	1	3	1	0	0	8	1	0	0	0	0	1	3
ENSG00000079101	1	0	0	2	0	0	0	0	0	1	0	0	0	0	1	0	0	0	0	0	0	1	0	20	0	0	2	0	2	2	0	0	0	0	0	0	0	0	0	0	0	0	0	0	1	1	0	0	0
ENSG00000079102	0	305	9	53	0	22	23	17	80	107	80	156	17	118	112	47	179	0	59	34	81	0	324	67	0	74	33	183	56	0	201	0	0	0	0	0	0	0	0	0	1	0	0	0	0	0	0	0	0
ENSG00000079112	0	1	0	0	0	0	1	0	0	0	0	0	2	1	0	1	0	0	0	0	0	0	0	0	0	0	0	1	0	0	0	0	0	0	0	0	0	0	0	0	0	0	0	0	0	0	0	0	0
ENSG00000079134	1488	3	546	356	275	431	36	282	82	323	311	580	330	355	579	353	669	167	92	150	33	243	309	648	0	225	550	527	578	122	372	182	413	373	278	662	157	92	16	15	77	303	414	0	205	133	0	121	298
ENSG00000079150	30	0	0	0	0	0	0	0	89	105	33	0	0	0	189	21	0	0	0	0	0	14	0	0	0	0	0	0	0	0	0	0	0	0	52	0	0	0	56	0	0	0	0	0	0	0	0	0	0
ENSG00000079156	15	0	741	339	125	14	73	108	277	30	176	169	2	65	217	191	0	162	35	73	16	112	0	0	0	0	283	173	0	0	0	0	86	0	0	0	0	0	0	0	0	0	0	0	0	0	0	0	0
ENSG00000079215	1	0	0	0	0	0	0	0	0	0	0	0	0	0	0	0	0	0	4	0	0	0	0	0	0	0	0	0	0	10	431	795	1677	235	176	168	840	1037	1115	29	927	20	74	87	2158	331	0	691	1719
ENSG00000079246	2562	742	1939	1833	415	2611	730	3051	2601	2300	3763	4208	2923	4089	3617	3886	3359	4428	3308	3557	2985	3482	5163	4101	0	5029	5911	3556	4081	3792	3368	6089	4539	2886	4336	3113	1003	4258	5910	337	2619	2690	2927	3501	1462	5377	0	1627	6116
ENSG00000079257	0	0	0	0	0	0	0	0	0	0	2	0	0	0	0	0	8	1	0	0	0	0	0	0	0	0	0	0	0	0	0	0	0	0	27	71	0	0	0	0	0	1	0	0	0	0	0	0	1
ENSG00000079263	0	0	0	0	0	0	0	0	0	0	0	0	0	0	0	1	0	0	0	0	1	80	0	0	0	0	0	0	0	0	0	0	0	0	0	0	0	0	0	0	0	0	0	0	0	0	0	0	0
ENSG00000079277	1	0	57	55	2	132	12	167	71	231	69	217	151	199	209	70	328	150	89	111	16	132	144	66	0	285	52	85	418	0	148	0	196	7	42	0	57	500	251	12	25	22	93	1	1	0	0	31	0
ENSG00000079308	0	0	0	0	0	0	0	0	0	0	0	0	0	0	0	0	0	0	0	0	0	0	0	0	0	0	0	0	0	0	0	0	0	0	0	0	0	0	0	0	0	1	0	0	0	0	0	0	0
ENSG00000079313	0	0	0	5	0	51	34	1	0	0	0	0	1	7	18	0	0	0	0	0	0	0	2	0	0	1	0	0	0	0	0	0	0	0	0	0	0	0	0	0	2	0	0	0	0	0	0	1	0
ENSG00000079332	8349	13387	2900	2410	3564	1092	474	1092	1638	1085	999	1129	960	1284	1918	892	1624	1972	1438	1473	1477	1304	1307	872	0	1392	1992	1682	1582	2831	1223	1978	2499	780	1376	872	1069	1996	1398	85	1238	1292	1424	1796	1040	2276	0	370	2434
ENSG00000079335	0	0	0	0	0	0	0	26	0	0	4	0	1	58	0	94	0	0	118	0	0	0	0	91	0	0	198	0	0	0	0	22	0	0	0	0	0	0	0	0	0	0	0	0	0	0	0	0	0
ENSG00000079337	0	0	0	0	0	0	0	0	4	0	0	0	0	0	0	0	0	0	0	0	0	0	1	0	0	0	0	0	0	0	0	0	0	0	0	0	0	0	0	0	0	0	0	0	0	0	0	0	0
ENSG00000079385	0	0	0	1	0	0	0	0	0	0	1	2	0	0	3	0	3	0	2	0	0	0	5	0	0	0	0	0	7	1	474	1	0	0	0	0	0	0	0	0	1	0	0	0	545	0	0	0	0
ENSG00000079387	0	0	53	32	0	0	0	10	63	0	34	132	10	0	59	371	178	1	0	171	4	6	431	95	0	198	197	4	35	1	329	36	44	80	0	0	57	262	94	22	53	0	67	1	0	0	0	0	265
ENSG00000079393	0	0	0	0	0	0	0	0	0	0	0	0	0	0	0	0	0	0	3	0	0	0	0	0	0	0	0	0	0	0	0	0	0	0	1	67	2	0	0	0	0	58	90	0	0	0	0	0	0
ENSG00000079432	0	0	1	0	0	0	1	0	83	0	0	14	8	18	4	85	0	0	0	0	10	2	1	2	0	2	1	0	0	0	0	0	1	0	1	0	0	0	0	0	7	4	39	0	0	0	0	12	0
ENSG00000079435	0	0	0	0	36	0	0	0	0	0	0	0	0	0	0	0	0	0	1	0	0	0	0	0	0	0	0	10	0	0	0	0	0	0	0	0	0	0	0	0	0	0	0	0	0	0	0	0	0
ENSG00000079459	24	3	406	156	71	50	83	131	230	24	188	306	118	97	137	129	183	207	15	5	27	81	186	136	0	13	61	28	206	38	46	1186	855	405	664	706	196	984	373	7	972	283	102	426	56	51	0	289	1517
ENSG00000079462	326	1	0	602	0	568	170	437	626	362	405	545	249	118	555	535	448	412	9	0	5	107	382	258	0	390	63	372	691	0	18	10	1	34	115	1	0	18	0	0	380	127	9	0	0	0	0	139	2
ENSG00000079482	30	2	19	4	4	0	4	4	45	22	1	35	30	50	2	11	57	2	8	0	0	54	17	3	0	82	40	55	0	4	15	6	9	0	0	5	0	5	2	1	0	1	0	4	2	12	0	3	1
ENSG00000079616	4	6	476	521	364	663	162	318	1147	1302	732	1278	892	1071	749	892	57	823	2	16	63	493	693	661	0	593	1203	886	2467	57	350	27	168	122	1306	595	726	540	399	37	770	491	382	81	540	235	0	887	814
ENSG00000079691	207	1405	13	32	0	140	64	40	22	233	110	154	1	211	210	79	70	104	0	60	4	108	222	38	0	24	218	39	0	0	98	0	0	0	5	0	119	0	0	4	1	0	0	393	240	0	0	122	0
ENSG00000079739	0	0	0	0	0	0	0	0	0	0	0	0	1	13	0	45	0	0	0	0	0	0	0	0	0	0	0	0	0	0	3	0	0	0	0	0	0	35	0	0	0	0	0	0	0	0	0	147	0
ENSG00000079785	1824	383	205	306	122	772	192	627	1195	320	1125	2034	1542	2162	872	1009	1783	1369	893	1158	1695	1353	1908	320	0	1700	1827	1451	4051	2971	2997	2134	1498	945	897	818	1007	504	884	77	955	1263	1633	858	1758	1265	0	685	994
ENSG00000079805	0	0	0	20	0	591	43	315	56	69	16	51	59	125	45	231	40	61	0	1	0	0	71	55	0	12	63	15	8	0	3	9	0	1	64	4	0	0	0	0	49	16	0	0	0	20	0	1	0
ENSG00000079819	374	0	20	143	179	398	127	87	348	237	208	340	194	803	95	106	248	399	226	0	218	74	273	326	0	518	805	47	1342	3	531	0	295	0	233	0	0	0	0	2	108	120	58	0	282	0	0	0	223
ENSG00000079841	82	0	0	0	0	0	0	0	0	0	0	0	0	0	0	0	0	0	0	0	0	0	0	0	0	0	0	25	0	0	0	0	0	0	0	0	0	0	0	0	0	0	0	0	0	0	0	0	0
ENSG00000079931	0	0	0	0	0	0	0	0	0	0	0	0	0	0	0	0	0	0	0	0	0	0	0	0	0	0	0	0	0	0	0	0	0	0	0	0	0	0	0	0	0	0	0	0	0	0	0	0	0
ENSG00000079950	1	0	0	186	157	355	6	278	69	27	301	268	256	36	778	273	10	66	259	383	574	159	196	207	0	371	313	608	66	1	1	316	207	198	366	63	179	336	135	17	1	0	16	583	465	127	0	99	488
ENSG00000079974	19	35	38	10	10	172	2	263	260	85	9	24	69	35	41	111	56	7	55	1	8	7	19	3	0	29	2	14	19	2	3	5	8	119	0	2	0	222	1	1	2	2	15	1	6	4	0	6	3
ENSG00000079999	138	0	0	117	0	35	116	0	135	0	1	29	2	2	13	26	40	0	0	0	0	0	7	1	0	0	0	1	0	0	0	56	33	37	46	28	0	73	65	0	203	0	18	0	29	108	0	22	48
ENSG00000080007	512	0	0	547	38	1033	11	403	374	699	224	542	486	874	195	485	648	462	7	1	136	597	1095	605	0	681	730	421	797	131	171	0	0	127	8	136	0	124	190	0	0	14	50	166	161	131	0	0	0
ENSG00000080166	141	0	0	10	0	0	32	0	0	0	0	0	0	0	0	20	0	0	0	0	0	0	0	0	0	0	0	0	0	0	0	0	0	0	0	0	0	0	0	0	0	0	0	1	0	0	0	0	0
ENSG00000080189	0	0	73	210	0	453	90	125	216	428	436	144	60	388	247	280	2	252	0	1	0	0	521	421	0	414	140	329	325	66	0	0	1	0	86	247	1	1	5	2	105	74	38	0	0	187	0	0	145
ENSG00000080200	0	0	0	11	8	3	2	21	31	0	66	24	0	0	70	2	0	154	12	8	34	86	0	2	0	0	0	5	17	0	0	0	27	0	0	0	0	0	0	0	5	0	0	0	0	0	0	0	0
ENSG00000080298	0	0	0	0	0	0	66	0	0	0	0	0	0	0	0	0	0	71	0	0	0	0	0	0	0	198	91	0	146	0	0	0	0	0	0	0	0	0	145	0	0	0	0	0	0	0	0	273	1
ENSG00000080345	1139	392	2057	903	1570	783	632	720	845	161	379	494	316	623	973	412	574	1371	284	427	62	765	665	1155	0	470	1024	496	2002	4	350	7	220	82	345	60	2	111	84	0	238	237	6	4	182	38	0	49	270
ENSG00000080371	131	389	686	190	101	199	135	176	20	28	17	22	132	131	140	73	50	67	146	112	10	59	35	162	0	18	204	89	189	127	3	106	1	32	48	0	24	7	74	2	0	42	378	5	2	160	0	18	15
ENSG00000080493	0	0	0	0	0	0	0	0	0	0	0	0	0	0	0	0	0	0	0	16	0	0	0	0	0	0	0	0	0	0	0	0	0	0	0	0	0	0	0	0	0	0	0	0	0	0	0	0	0
ENSG00000080503	353	1	233	97	2	71	83	5	0	55	167	96	1	0	1	30	41	84	0	1	0	0	1	0	0	0	4	0	0	1	0	97	148	121	326	182	0	78	151	11	110	142	156	2	0	0	0	27	3
ENSG00000080546	0	0	0	56	0	327	170	254	0	65	16	116	0	0	6	0	0	0	0	0	0	0	0	0	0	0	0	0	1	0	0	0	1	134	0	0	0	0	4	0	0	0	0	0	134	1	0	140	1
ENSG00000080561	0	0	0	0	0	0	1	0	0	0	0	0	0	0	0	0	0	0	0	0	0	0	0	0	0	0	0	0	0	0	0	0	0	0	0	0	0	0	0	0	0	0	0	0	0	0	0	0	0
ENSG00000080572	0	6	0	1	0	1	0	0	1	0	0	0	4	0	0	0	3	1	1	0	4	0	0	0	0	0	0	0	0	1	2	0	0	1	0	2	0	2	1	0	0	2	7	0	0	1	0	0	0
ENSG00000080603	0	0	2	343	0	217	73	183	205	194	413	472	314	416	397	417	460	305	18	2	0	84	188	514	0	316	73	74	5	0	110	0	0	130	145	402	12	0	26	0	121	665	63	46	0	253	0	316	0
ENSG00000080608	5120	2307	948	1800	2061	920	228	1376	881	1209	1404	1502	1557	1333	884	866	1320	1942	1188	1245	1407	1646	1923	1775	1	1797	1642	1344	1508	1514	582	1748	2001	1147	510	776	670	1250	1349	31	1036	961	1270	1283	358	407	0	125	1172
ENSG00000080618	0	0	8	0	0	0	0	0	0	0	0	0	0	0	0	0	0	0	0	0	0	0	0	0	0	0	0	0	0	0	0	0	0	0	0	0	0	0	0	0	0	0	0	0	0	0	0	0	0
ENSG00000080644	0	0	0	0	0	1	0	1	0	0	0	0	0	0	0	0	1	0	0	22	0	3	2	0	0	0	0	0	0	0	0	0	0	0	0	0	0	0	0	0	0	0	0	0	0	0	0	0	0
ENSG00000080709	7	0	2	16	21	8	57	1	4	12	0	4	4	18	11	19	6	12	13	30	5	20	83	1	0	8	0	22	8	0	2	0	10	8	3	0	4	0	3	0	0	7	1	2	2	9	0	0	0
ENSG00000080802	134	84	358	80	1249	292	157	232	460	351	407	294	225	607	89	474	834	237	275	442	298	452	386	164	0	347	422	309	116	213	95	424	21	48	4	3	37	18	39	0	67	7	5	17	202	10	0	17	149
ENSG00000080815	930	7	1577	835	1633	175	425	471	348	725	185	701	359	900	513	719	120	1055	2	358	418	607	531	416	0	923	91	503	820	312	382	545	604	611	424	141	335	1003	197	24	384	577	416	325	234	439	0	0	1309
ENSG00000080819	0	0	0	0	0	59	0	24	0	14	0	0	50	0	110	0	0	0	33	0	0	0	49	0	0	0	68	0	0	0	0	0	56	0	0	0	0	0	35	0	23	0	1	19	26	0	0	0	0
ENSG00000080822	1353	792	1729	1231	600	397	168	359	586	1063	548	350	481	344	476	694	660	843	827	382	175	858	838	186	0	416	346	173	567	498	1071	566	844	304	183	381	137	563	466	9	181	357	491	276	869	1377	0	138	895
ENSG00000080823	5	0	165	53	1	120	113	6	10	50	10	3	3	33	5	4	0	42	1	46	0	47	7	0	0	2	5	2	56	0	5	1	0	1	0	0	0	4	0	0	1	0	0	0	1	1	0	0	1
ENSG00000080824	2185	4524	3140	2470	748	3509	1065	6798	3572	2621	2470	3818	2553	4661	4326	3059	1830	2065	4169	3633	4188	5531	2666	4152	0	2753	3657	2353	7662	20168	10479	12949	20916	9784	12470	10881	10111	11888	14353	392	10308	8153	12274	13546	13625	13892	0	19374	18210
ENSG00000080839	50	1841	87	142	36	28	36	32	233	161	183	151	65	51	254	91	18	12	80	8	24	24	103	27	0	9	79	21	9	1	16	2	2	1	48	5	2	2	1	0	1	3	70	2	10	87	0	0	2
ENSG00000080845	58	0	0	52	0	127	35	88	55	29	57	126	62	156	30	42	22	106	0	0	0	0	128	315	0	20	111	160	158	58	1	0	1	11	300	191	1	0	0	0	384	36	1	92	1	1	0	391	158
ENSG00000080854	1	0	0	0	0	0	0	0	0	0	0	0	0	0	0	0	0	0	0	0	0	0	0	0	0	0	0	0	0	0	0	0	0	0	0	0	0	0	0	0	0	0	0	0	0	0	0	0	0
ENSG00000080986	1712	10	8	377	94	526	97	239	105	386	619	716	508	6	220	627	939	725	607	155	5	369	152	518	0	931	522	999	908	106	350	594	211	2	363	367	251	290	274	14	327	1	130	897	223	293	0	625	71
ENSG00000081014	537	57	41	56	58	20	42	43	75	18	113	44	16	119	57	37	51	171	29	113	107	22	39	34	0	21	18	129	33	10	11	8	14	1	12	75	6	5	19	0	21	7	86	2	2	15	0	9	20
ENSG00000081019	1	791	0	69	0	12	29	96	1	0	0	0	0	76	86	0	3	0	5	38	0	3	0	0	0	0	99	0	0	0	0	0	0	0	1	0	0	0	0	0	0	4	0	0	0	0	0	10	0
ENSG00000081026	0	0	0	60	0	1	0	4	1	1	0	170	0	5	1	0	0	0	0	0	0	0	0	0	0	0	0	0	0	0	1	191	499	10	0	0	241	0	39	28	178	0	2	576	0	0	0	0	85
ENSG00000081052	0	0	0	0	0	0	0	0	0	0	0	0	0	0	0	0	0	0	0	0	0	0	0	0	0	0	0	0	0	0	0	0	0	0	0	0	0	0	0	0	0	0	0	0	0	0	0	0	0
ENSG00000081059	1	1	0	0	1	0	36	4	1	14	43	3	52	2	0	4	34	39	1	4	13	0	0	53	0	0	24	0	5	0	1	1	0	0	1	43	1	0	3	0	0	0	0	3	0	1	0	0	0
ENSG00000081087	250	0	1	177	0	85	175	142	13	8	1	7	7	19	91	3	0	12	0	31	0	74	0	1	0	142	1	10	0	16	0	0	0	1	0	0	0	0	0	0	0	0	0	0	2	0	0	70	0
ENSG00000081138	13	15	8	11	6	1	9	32	13	4	5	15	2	7	2	4	0	3	3	2	7	4	7	1	0	5	3	4	4	3	0	1	0	3	1	0	1	0	0	0	1	1	2	2	0	0	0	0	2
ENSG00000081148	8	2	4	6	5	2	0	0	8	1	3	1	1	10	1	1	8	3	1	2	3	2	0	0	0	1	2	1	7	0	2	0	1	0	2	0	0	1	0	0	0	6	2	1	1	1	0	0	4
ENSG00000081154	1199	3480	1	381	695	342	356	638	628	729	766	953	445	1221	827	604	1562	836	220	341	751	641	1360	1145	1	709	1005	1357	2412	1107	609	1111	336	1026	653	711	330	475	527	26	734	555	552	564	481	1676	0	221	885
ENSG00000081177	0	1	0	176	1	103	197	122	68	0	128	170	134	197	149	304	128	235	21	0	0	2	0	273	0	362	566	269	252	1	0	28	10	57	170	0	0	348	32	2	52	368	0	206	1	183	0	352	0
ENSG00000081181	121	574	240	145	69	89	239	170	68	320	86	268	21	149	116	223	311	13	140	0	3	387	236	40	0	102	223	562	58	0	530	163	196	42	478	22	0	177	146	6	190	1	198	0	0	39	0	98	312
ENSG00000081189	0	0	0	0	0	0	94	0	0	0	0	0	0	0	0	0	0	0	0	0	0	0	0	0	0	0	0	0	0	0	0	0	0	0	0	0	0	0	0	0	0	0	0	0	0	0	0	0	0
ENSG00000081237	0	15	13	1	0	1	1	3	0	2	1	3	2	3	1	8	4	1	4	0	0	1	1	0	0	1	3	1	1	0	1	1	0	0	0	0	0	0	0	0	1	0	0	0	1	0	0	0	2
ENSG00000081307	352	0	0	133	0	141	200	611	0	0	36	14	0	66	82	73	0	1	0	0	70	20	9	76	0	20	1	1	13	0	0	0	0	0	0	0	0	0	0	0	0	0	0	0	0	0	0	0	0
ENSG00000081320	928	2481	1207	226	187	51	190	128	128	9	68	13	17	22	16	205	19	20	6	8	9	6	16	27	0	20	227	7	19	2	75	20	2	18	0	2	162	4	201	0	177	89	126	118	86	1	0	143	52
ENSG00000081377	120	91	77	26	50	17	12	32	19	50	98	97	13	64	11	21	97	21	20	4	6	11	15	20	0	16	15	19	17	16	9	2	12	3	5	24	1	1	4	1	2	3	2	2	58	12	0	4	7
ENSG00000081386	0	0	0	48	1	14	64	0	0	0	0	1	2	0	0	0	1	1	36	211	325	89	0	47	0	0	0	0	0	0	0	0	0	0	0	0	0	0	0	0	0	54	0	0	0	71	0	213	0
ENSG00000081479	0	0	0	0	0	1	0	0	0	0	0	0	0	0	0	0	0	0	0	145	0	0	0	0	0	0	0	0	0	0	0	956	533	443	515	144	93	577	1162	24	186	54	1	471	641	58	0	2036	911
ENSG00000081665	71	62	97	350	65	234	272	213	369	321	67	169	166	158	141	179	276	324	292	268	188	263	178	250	0	220	235	609	214	324	127	14	257	59	58	20	84	153	18	0	13	64	167	17	13	75	0	161	138
ENSG00000081692	1	1	0	403	1	329	207	178	60	41	116	78	2	4	21	49	1	63	2	0	100	54	25	46	0	71	68	0	1	73	0	0	0	0	1	0	0	0	0	0	0	0	0	0	0	14	0	3	0
ENSG00000081721	1767	0	1213	1040	971	461	407	588	822	229	168	409	427	803	171	645	151	157	397	0	246	148	902	524	0	415	314	520	406	0	0	0	0	0	49	14	0	0	0	0	159	1	0	0	0	0	0	38	290
ENSG00000081760	76	112	98	73	67	46	166	66	119	46	39	22	18	197	50	45	125	43	148	27	94	97	61	135	0	61	30	46	27	26	25	10	91	5	28	20	4	11	5	2	59	10	187	18	26	85	0	16	325
ENSG00000081791	0	0	0	0	0	13	0	0	0	0	0	0	0	0	157	0	0	3	0	0	202	70	0	0	0	0	1	182	0	28	0	27	0	72	0	0	1	0	133	0	2	108	1	0	1	129	0	175	0
ENSG00000081800	0	0	1	3	0	11	0	0	2	0	0	1	1	46	3	0	0	1	0	0	0	1	1	0	0	0	0	0	0	0	0	0	0	0	0	0	0	0	0	0	3	0	5	1	0	1	0	0	0
ENSG00000081803	0	0	22	0	0	0	1	0	0	0	0	1	0	0	0	0	0	0	0	0	0	0	0	0	0	0	0	0	0	0	0	0	0	0	0	0	0	0	0	0	0	0	0	0	0	0	0	0	0
ENSG00000081818	0	0	0	24	0	0	17	0	0	0	0	0	0	0	2	0	0	0	0	0	2	0	0	0	0	10	0	0	0	0	0	0	0	0	0	0	0	0	0	0	0	0	0	0	0	0	0	0	0
ENSG00000081842	0	0	74	0	0	0	0	0	0	0	0	0	0	0	0	15	0	0	0	0	0	0	0	0	0	0	0	0	0	0	0	0	0	0	0	0	0	0	0	0	0	0	0	0	0	0	0	0	0
ENSG00000081853	0	0	0	0	0	0	0	0	0	0	0	35	0	80	0	0	0	117	0	0	0	0	0	0	0	0	0	0	0	0	0	0	0	0	0	0	0	0	0	0	0	0	0	0	0	0	0	0	0
ENSG00000081870	667	6	1705	1024	59	215	224	178	65	95	66	166	150	17	9	53	129	13	11	77	193	128	26	70	0	37	51	148	88	20	2	47	0	0	12	0	56	8	0	2	21	2	1	0	52	1	0	1	5
ENSG00000081913	0	0	11	29	0	0	10	13	0	29	116	28	1	65	32	54	0	0	118	0	0	0	1	0	0	185	1	152	0	0	60	0	0	0	142	0	0	0	0	0	0	0	0	1	1	0	0	187	34
ENSG00000081923	19	2	1031	6	1	273	340	193	382	39	61	47	36	3	252	135	223	365	163	0	11	135	62	214	0	2	200	8	0	0	2	160	2	4	0	2	4	5	4	6	52	0	0	4	1	6	0	28	23
ENSG00000081985	0	0	0	3	0	0	0	0	0	0	0	0	0	0	0	0	0	0	0	0	0	0	0	0	0	0	0	0	0	0	0	0	0	0	0	0	0	0	0	0	0	0	0	0	0	0	0	0	0
ENSG00000082014	0	0	0	0	0	0	0	0	0	0	0	0	0	0	0	0	0	0	0	0	29	0	0	0	0	0	0	0	0	0	0	0	0	0	0	0	0	0	154	0	0	0	0	98	0	0	0	0	0
ENSG00000082068	559	320	449	294	747	85	285	108	335	394	286	129	88	459	349	278	332	411	19	199	3	127	368	357	0	224	368	774	520	0	0	0	0	0	197	317	0	1	41	0	79	147	162	19	5	46	0	221	322
ENSG00000082074	0	0	0	0	0	0	0	0	0	0	0	0	0	0	0	0	0	0	0	0	0	0	0	0	0	0	0	0	0	1690	1	1	1	244	544	251	511	974	179	15	221	441	463	347	0	487	0	38	214
ENSG00000082126	1	0	0	0	0	0	0	0	0	0	0	13	0	0	0	0	0	0	0	0	0	0	32	1	0	0	0	0	1	0	0	0	0	0	1	0	0	0	0	0	0	0	0	0	0	0	0	0	0
ENSG00000082146	125	0	272	58	0	102	231	186	0	0	1	114	1	0	2	0	236	1	0	1	0	50	0	1	0	0	0	3	5	0	0	0	0	0	0	2	2	0	1	0	0	0	0	0	1	0	0	2	0
ENSG00000082153	3544	765	16445	5497	6539	4302	2829	2975	4440	2926	3523	4083	4333	4632	4941	3863	6623	7390	3933	5615	4905	5603	4471	3935	0	3662	6796	4587	5165	2214	3744	4782	3762	2762	2287	1719	1661	1714	3249	258	1618	2080	2628	2513	2864	4613	0	1568	5601
ENSG00000082212	0	0	0	87	0	31	0	0	0	0	0	0	0	0	0	0	0	0	0	0	0	0	0	0	0	0	1	0	0	0	0	0	0	10	0	4	0	47	61	0	0	0	0	0	29	2	0	202	40
ENSG00000082213	0	0	1	82	1	37	164	3	14	17	86	33	268	133	210	208	148	274	78	84	35	238	434	0	0	144	332	263	180	22	295	2	90	131	0	197	30	202	417	47	74	294	102	0	0	268	0	97	87
ENSG00000082258	2	0	43	23	0	114	127	28	157	13	213	533	156	229	208	237	10	430	117	315	271	210	199	182	0	123	180	311	313	697	272	93	209	27	124	103	12	146	3	2	167	264	26	128	363	365	0	13	188
ENSG00000082269	152	6	9	22	35	104	7	26	51	38	99	187	1	20	155	137	23	5	6	11	2	17	27	5	0	7	188	5	385	2	2	1	2	0	6	0	28	147	0	0	128	1	5	0	65	0	0	1	3
ENSG00000082293	0	0	0	0	0	12	0	0	0	0	0	0	0	0	0	0	0	0	18	0	0	0	0	0	0	0	0	0	0	0	0	0	9	0	0	0	0	0	0	0	0	0	1	0	0	0	0	0	0
ENSG00000082397	0	0	0	0	0	82	10	51	0	0	0	0	5	0	0	0	0	0	0	0	0	0	0	0	0	0	0	1	2	688	1	67	64	32	162	11	0	0	1	32	42	0	184	25	0	215	0	0	8
ENSG00000082438	0	25	0	31	0	0	13	0	0	0	0	0	1	0	0	23	0	0	63	0	59	0	0	0	0	0	0	0	0	0	0	0	0	0	0	0	157	0	0	0	0	0	0	0	0	61	0	2	0
ENSG00000082458	121	0	0	81	0	0	0	94	115	51	166	214	155	16	2	0	1	0	332	25	263	129	82	138	0	51	2	84	272	0	294	116	0	23	1	59	0	0	0	1	29	0	0	166	0	0	0	0	73
ENSG00000082482	0	0	0	0	0	0	0	0	0	0	0	0	0	0	0	0	0	0	0	0	0	0	0	0	0	0	0	0	0	0	0	0	0	0	0	0	0	0	0	0	0	0	0	0	0	0	0	0	0
ENSG00000082497	0	0	0	0	0	0	0	1	0	0	0	0	0	0	0	0	0	0	0	0	0	0	0	0	0	0	0	0	0	0	0	2	0	189	0	0	0	0	1	0	0	0	0	0	1	0	0	0	24
ENSG00000082512	151	1004	1	102	4	47	0	81	269	4	66	92	360	23	140	150	195	8	24	0	1	1	272	39	0	147	1	324	225	1	0	0	2	0	0	0	0	1	0	0	0	0	1	1	0	0	0	0	1
ENSG00000082515	3463	6142	1124	1044	5701	878	286	494	1047	1219	1400	1472	843	512	1109	1073	1453	1546	742	403	398	1275	1454	1119	0	1338	1521	2387	1309	899	117	1406	1054	595	327	227	571	826	819	55	401	634	487	838	605	631	0	480	1010
ENSG00000082516	0	208	0	218	0	73	173	217	423	2	89	99	37	292	82	198	268	367	2	0	126	102	26	37	0	0	40	41	0	0	0	180	0	0	100	0	0	0	0	0	0	0	115	0	7	1	0	0	0
ENSG00000082556	0	5	1	2	0	1	0	1	2	2	0	0	0	0	0	0	2	1	0	0	6	1	0	4	0	0	0	0	0	0	0	0	0	0	0	0	0	0	0	0	0	0	1	0	0	0	0	2	0
ENSG00000082641	210	0	0	67	0	143	5	27	209	96	25	167	12	38	119	48	2	1	176	0	2	69	5	23	0	62	1	89	9	123	51	10	0	0	79	9	85	1	3	2	117	24	1	0	18	79	0	1	88
ENSG00000082684	0	0	0	0	0	0	97	0	0	0	0	0	0	0	0	0	0	0	0	0	0	0	0	0	0	0	0	0	0	0	0	0	0	0	0	0	0	0	0	0	0	0	0	0	0	0	0	0	0
ENSG00000082701	0	0	553	163	0	93	123	25	35	84	151	23	0	34	0	1	0	0	1	335	269	0	141	170	0	0	5	19	177	0	0	0	0	0	123	14	20	15	0	0	126	0	1	93	0	90	0	11	0
ENSG00000082781	2	0	0	0	0	21	32	1	14	7	14	0	0	237	0	0	0	3	0	0	0	1	0	9	0	46	0	81	38	0	1	0	1	0	169	0	0	0	0	0	0	0	41	0	1	0	0	0	49
ENSG00000082805	261	283	10	108	8	87	253	63	17	415	35	213	1	48	92	72	19	16	5	188	1	24	105	64	0	68	60	5	5	1	0	198	0	0	0	4	81	205	151	0	1	235	24	0	0	0	0	598	0
ENSG00000082898	1879	1807	1323	1013	956	495	196	431	1205	542	546	733	580	781	508	756	1226	1285	526	349	463	1907	1644	623	0	746	1056	838	807	1052	90	1094	277	542	253	516	115	867	379	30	228	348	550	270	385	396	0	458	615
ENSG00000082996	450	1108	517	214	0	130	145	708	373	592	145	566	221	483	223	519	71	204	338	224	259	363	424	437	1	377	421	658	676	173	252	274	96	81	2	1	106	235	0	10	362	103	270	0	489	1	0	101	0
ENSG00000083067	0	0	0	0	0	1	0	0	0	0	31	0	0	0	0	2	0	0	0	0	0	2	0	0	0	0	0	0	0	0	3	0	0	0	0	0	0	0	0	0	0	0	0	0	0	0	0	0	0
ENSG00000083093	0	55	110	61	0	40	0	0	30	35	30	69	387	138	28	5	177	474	73	29	0	50	107	231	0	1	349	119	1	0	0	0	0	0	0	0	1	0	35	0	0	0	0	0	0	12	0	0	0
ENSG00000083097	3	0	0	6	0	7	145	8	0	27	0	2	13	32	49	0	7	5	0	0	0	19	0	45	0	30	11	0	0	0	0	5	38	0	10	0	0	30	134	0	0	13	29	8	7	0	0	56	72
ENSG00000083099	134	6	13	295	8	156	95	263	309	299	227	328	165	311	395	205	398	132	307	339	409	343	316	160	0	17	223	224	650	90	45	44	53	180	148	95	73	96	278	0	172	119	103	186	0	134	0	27	526
ENSG00000083123	0	22	15	2	2	7	3	6	37	4	3	2	1	10	5	3	10	4	2	0	5	8	3	1	0	3	8	0	2	2	2	0	1	0	0	0	3	1	0	0	14	0	1	1	1	0	0	0	0
ENSG00000083168	0	0	0	112	0	264	0	87	134	77	120	179	82	223	316	67	100	64	57	0	0	263	59	174	0	0	4	299	339	1	0	183	0	0	0	0	0	417	0	0	0	68	0	255	0	88	0	0	0
ENSG00000083223	462	0	664	68	449	20	130	2	116	458	262	225	72	251	55	62	30	164	97	27	1	72	188	0	0	91	0	4	4	1	21	330	266	239	157	171	0	499	569	10	10	78	229	252	1	223	0	312	373
ENSG00000083290	756	506	468	781	498	380	530	410	468	256	1129	977	1005	592	772	1163	1312	1455	72	124	43	317	1283	1391	1	1469	1010	1182	925	0	0	0	0	0	0	0	0	0	0	0	0	0	0	0	0	0	0	0	0
ENSG00000083307	0	0	0	0	0	0	12	0	0	0	0	0	0	0	0	0	0	0	0	0	0	0	0	254	0	0	46	0	0	41	0	230	139	1	0	165	0	1	141	4	204	0	76	568	6	91	0	10	75
ENSG00000083312	253	3	1345	758	13	1094	693	777	1618	509	412	893	1209	1678	286	2107	839	716	345	258	1114	1028	1179	1410	0	1194	669	734	1101	508	0	927	784	110	1321	504	144	789	337	38	985	876	94	1081	177	364	0	1173	1308
ENSG00000083444	0	0	85	358	1	27	170	0	75	1	104	88	65	0	138	62	103	60	20	0	0	13	157	0	0	0	83	0	1	1	0	71	0	0	0	46	0	0	0	0	0	0	0	1	78	95	0	353	0
ENSG00000083454	0	0	0	0	44	0	0	0	0	0	0	1	0	0	1	0	104	0	0	0	0	0	0	0	0	0	0	0	92	0	0	0	0	31	0	0	0	0	0	0	0	0	0	0	0	0	0	0	0
ENSG00000083457	395	434	183	144	203	114	73	73	42	236	203	133	36	48	56	34	10	126	52	91	45	95	48	82	0	0	41	213	282	137	0	79	114	14	59	129	0	2	204	3	27	160	123	59	186	188	0	25	172
ENSG00000083520	421	22	77	275	30	157	155	315	72	17	84	83	70	85	33	223	23	63	182	31	25	125	26	73	0	33	116	26	591	5	9	9	11	5	11	4	63	7	163	7	92	9	28	7	9	5	0	86	7
ENSG00000083535	0	0	0	0	0	2	9	146	0	52	0	87	2	0	101	44	78	0	88	0	0	13	0	40	0	127	78	166	66	3	0	238	1	1	29	1	251	292	176	0	0	0	0	1	111	202	0	124	0
ENSG00000083544	0	0	0	0	0	0	0	1	24	0	1	1	0	53	0	0	1	0	0	65	0	0	60	27	0	13	2	0	0	0	0	0	0	0	0	0	0	0	0	0	0	0	32	228	0	0	0	0	167
ENSG00000083635	167	0	1307	770	2748	642	598	550	1152	484	178	504	433	1229	128	659	318	276	42	135	51	99	633	534	0	680	565	514	1337	0	0	0	0	12	102	53	0	0	0	0	50	0	0	4	1	0	0	139	39
ENSG00000083642	890	2477	693	76	1010	338	136	101	464	175	50	350	550	183	848	123	422	197	106	165	20	169	242	221	1	33	854	272	700	172	144	193	407	135	350	4	0	109	410	14	80	0	163	282	185	233	0	261	333
ENSG00000083720	430	694	516	70	0	0	68	6	142	0	6	169	71	42	1	144	56	0	0	0	0	0	456	0	0	0	1	52	0	0	0	0	0	0	0	0	0	0	0	0	0	0	0	0	0	0	0	0	137
ENSG00000083750	286	0	0	53	0	164	92	0	0	190	214	108	257	0	86	1	35	0	29	0	0	14	169	133	0	13	0	172	110	0	0	0	0	14	0	0	27	0	0	0	0	17	0	0	0	150	0	0	0
ENSG00000083799	0	0	121	77	4	3	40	18	1	162	1	1	1	0	156	83	2	0	0	0	3	195	1	83	0	150	75	111	1	1	0	0	0	0	0	1	0	0	0	0	0	1	0	0	0	0	0	0	0
ENSG00000083807	0	0	0	1	0	0	67	10	5	0	0	0	2	26	0	0	0	0	0	0	0	74	0	39	0	1	0	0	0	0	0	0	0	0	0	0	0	0	0	0	0	0	0	0	0	65	0	0	0
ENSG00000083812	0	0	2	172	364	99	412	309	0	0	44	28	1	97	0	3	0	1	0	0	0	12	0	0	0	0	1	0	170	0	0	0	0	0	0	0	0	0	0	0	0	0	0	0	0	0	0	0	0
ENSG00000083814	0	0	0	0	0	0	0	0	211	170	0	131	0	0	0	0	56	1	0	0	0	40	162	140	0	22	0	0	0	0	0	0	0	0	122	0	0	0	0	0	0	0	0	0	0	0	0	0	0
ENSG00000083817	0	0	13	89	32	592	0	310	38	0	8	1	35	1	111	0	0	0	0	23	0	66	0	248	0	0	4	0	0	0	0	0	0	0	0	0	0	0	0	0	0	0	0	0	0	0	0	0	0
ENSG00000083828	565	0	0	496	0	354	175	516	173	173	76	342	363	43	138	170	2	56	2	0	0	1	0	661	0	134	276	186	289	0	0	0	0	0	216	0	0	2	0	0	0	8	0	0	0	0	0	0	0
ENSG00000083838	0	0	0	0	428	0	131	0	0	0	30	0	4	0	0	0	0	0	1	6	0	0	0	72	0	0	1	0	0	0	0	0	0	0	3	0	0	0	0	0	0	0	0	0	0	0	0	0	0
ENSG00000083842	0	0	0	13	0	33	5	9	13	0	14	2	0	29	0	10	0	11	0	13	5	9	0	8	0	0	27	0	11	0	0	0	0	14	0	0	0	4	0	0	0	16	0	0	0	0	0	0	0
ENSG00000083844	0	0	0	24	0	2	295	18	0	2	0	0	0	98	0	65	0	0	16	0	0	0	0	0	0	0	0	1	0	0	0	0	0	0	20	0	4	0	0	0	0	0	0	0	0	0	0	0	0
ENSG00000083845	5733	3865	3869	7811	2709	17779	6119	11884	12421	14632	10450	13478	7179	11148	11881	11747	10438	11468	192	545	3684	12476	11792	9003	4	14656	17064	17296	18114	2742	3235	139	11141	5887	7765	8001	9376	10351	11991	488	4377	5261	3481	3808	4764	7527	0	5012	7598
ENSG00000083857	0	1	0	0	0	0	59	59	0	0	0	0	53	0	0	142	1	188	43	67	466	63	0	0	0	146	0	0	43	0	0	26	0	0	0	0	45	0	0	0	1	0	7	0	0	0	0	410	0
ENSG00000083896	119	431	188	138	751	222	103	452	202	30	23	38	99	38	213	57	63	41	18	11	0	79	30	0	0	7	200	1	127	78	58	404	175	65	0	107	3	56	249	0	210	34	93	148	30	107	0	179	82
ENSG00000083937	435	1579	819	338	465	174	197	313	455	33	64	76	357	146	106	252	87	205	0	6	168	59	214	231	0	225	17	231	54	0	0	46	76	0	690	24	0	1	0	1	369	12	108	70	0	16	0	309	731
ENSG00000084070	0	1	60	0	0	53	122	10	0	24	0	0	0	0	20	3	0	0	0	0	0	40	1	0	0	0	0	80	0	0	0	0	6	0	0	0	0	0	0	0	0	0	0	0	0	0	0	0	6
ENSG00000084072	2755	2022	305	585	243	312	110	321	373	280	846	436	765	671	521	459	730	294	726	494	766	493	269	317	0	311	835	216	212	406	42	632	948	310	144	178	246	300	269	25	72	259	680	208	384	647	0	53	334
ENSG00000084073	590	36	1432	575	682	153	216	99	291	402	518	846	720	692	344	177	302	1046	185	43	151	543	1001	665	0	437	1666	568	1360	317	175	54	1	2	958	249	279	347	1222	26	846	600	301	222	271	687	0	485	520
ENSG00000084090	393	823	764	622	57	564	825	754	513	193	309	379	480	465	660	219	226	341	203	409	200	294	482	312	0	65	807	1148	71	655	225	608	1260	259	341	199	239	722	180	11	358	201	301	563	510	448	0	164	437
ENSG00000084092	84	88	677	558	244	413	350	509	187	74	36	53	42	153	415	149	109	167	30	113	256	228	97	87	0	83	201	68	195	6	12	0	8	2	2	5	1	8	7	2	9	10	262	17	26	43	0	180	240
ENSG00000084093	872	895	769	817	668	730	414	941	335	498	512	466	172	539	382	820	525	375	249	629	0	142	538	103	0	595	167	316	425	48	9	269	1	4	135	0	98	135	153	11	97	41	78	58	3	166	0	0	2
ENSG00000084110	0	0	0	0	0	0	24	0	0	0	0	0	0	0	0	0	0	138	0	0	0	0	0	0	0	0	74	0	0	0	0	0	0	0	0	0	0	0	0	0	0	0	0	0	0	0	0	0	0
ENSG00000084112	4	6	1	5	2	1	149	11	11	32	3	0	10	196	4	7	7	7	136	5	1	4	289	32	0	2	17	156	16	345	2	1	0	2	1	1	2	3	5	1	0	11	2	1	0	1	0	0	1
ENSG00000084207	8	3	37	5	1	541	113	446	1486	560	2639	2040	5008	942	3084	1671	5232	264	206	185	242	145	1377	466	0	4645	245	736	3536	189	83	10	2204	2533	1900	4545	1204	5473	1958	72	2335	3437	1129	134	815	4515	0	3573	3287
ENSG00000084234	764	2	2	1580	1	904	265	898	653	354	364	241	569	461	646	688	294	337	1	103	13	244	525	428	0	596	254	162	263	95	0	10	177	238	261	42	6	3	62	22	1555	261	73	41	836	317	0	503	224
ENSG00000084444	771	665	19	76	4	20	6	359	50	42	135	172	3	128	8	5	17	11	285	0	3	185	295	117	1	0	210	5	3	2	10	173	168	127	2	1	1	2	3	0	0	2	2	5	2	2	0	0	135
ENSG00000084453	0	0	9	3	2	3	2	0	1	0	11	2	163	0	4	5	2	10	109	0	481	3	0	0	0	83	100	0	1	0	102	172	1	1	0	0	0	0	0	0	0	0	1	0	0	0	0	0	0
ENSG00000084463	408	1	234	898	131	827	153	482	371	488	635	784	494	761	1102	815	885	862	215	652	862	862	680	983	0	416	1023	873	1075	526	196	819	603	453	497	624	425	1055	833	43	340	261	109	361	199	540	0	199	199
ENSG00000084623	5327	4944	5365	4247	800	2676	1449	3222	3454	6131	2854	3301	2441	2997	3868	3047	4558	3071	2950	4813	3814	3841	4185	2766	2	5390	4059	4877	3856	2396	2835	6230	4250	2322	2553	2456	3812	4013	3230	148	1733	1965	2392	4566	1514	2329	0	722	3134
ENSG00000084628	0	0	0	0	0	0	0	0	0	0	0	4	0	0	0	0	0	0	0	0	0	0	0	0	0	0	0	0	0	0	0	0	0	0	0	0	0	0	0	0	0	0	0	0	0	0	0	0	0
ENSG00000084636	0	0	0	0	0	0	0	0	0	0	0	0	1	0	0	0	0	0	0	0	0	0	0	0	0	0	0	0	0	0	0	0	0	0	0	0	0	0	0	0	1	0	0	0	0	0	0	0	0
ENSG00000084652	2	1	0	87	84	220	34	119	116	108	459	149	411	447	448	349	114	19	0	1	2	32	297	146	0	291	381	110	442	16	1	0	44	0	45	224	1	290	2	3	66	364	1	0	8	72	0	121	7
ENSG00000084674	1	0	0	0	0	0	0	1	1	0	0	0	0	0	0	0	0	0	1	1	0	0	0	0	0	0	0	0	0	0	0	0	0	0	0	0	0	0	0	0	0	0	0	0	0	0	0	0	0
ENSG00000084676	822	0	0	0	322	109	0	71	5	0	117	82	0	70	302	69	6	181	0	0	215	160	0	1	0	0	191	188	0	0	4	0	0	0	0	0	0	0	0	0	0	0	0	0	0	0	0	80	0
ENSG00000084693	82	103	45	104	43	97	13	99	163	85	88	95	76	135	108	111	84	165	61	79	48	128	80	87	0	97	106	128	276	75	117	94	45	57	65	22	30	32	64	7	48	68	62	51	53	86	0	59	67
ENSG00000084710	1	0	2	3	1	44	0	56	11	92	4	4	12	3	0	4	2	2	26	42	1	11	0	260	0	1	1	1	0	1	2	0	2	0	0	0	0	1	0	0	0	0	2	0	0	0	0	0	0
ENSG00000084731	0	0	211	0	0	74	260	0	168	0	58	29	46	0	0	64	0	0	1	84	1	70	6	121	0	36	56	1	0	0	0	0	0	0	0	0	0	0	0	0	0	0	0	0	0	0	0	227	0
ENSG00000084733	2955	4	2281	1615	823	960	1331	593	376	0	77	51	112	32	142	79	21	1	89	11	1	50	122	126	0	1	102	172	1	0	0	82	0	0	114	0	0	2	0	0	1000	1	0	0	180	0	0	133	288
ENSG00000084754	250	2	99	101	0	294	59	363	613	329	928	1321	285	1879	534	343	614	662	676	661	171	1778	1105	0	0	220	1077	849	836	308	0	2001	1396	860	391	210	526	1777	320	1	606	573	231	820	1314	236	0	652	825
ENSG00000084764	0	0	0	0	0	0	61	0	0	0	0	0	0	0	0	0	0	0	0	0	0	0	0	0	0	0	0	0	0	0	0	0	0	0	0	0	0	0	0	0	0	0	0	0	0	0	0	0	0
ENSG00000084774	2	0	0	0	0	97	1	58	612	54	150	41	56	150	55	363	0	424	0	0	0	2	76	405	0	34	35	44	21	69	0	75	0	1	218	113	0	0	1	2	128	0	0	185	181	1	0	94	0
ENSG00000085063	250	1	0	267	27	56	32	61	38	226	155	666	300	125	68	146	752	47	324	1	291	382	78	104	0	352	43	602	306	76	4	304	280	19	35	21	0	111	53	36	44	163	0	343	1088	248	0	87	73
ENSG00000085117	550	573	2093	1031	382	706	703	2708	3740	2211	1682	1923	722	2039	2633	1567	1969	1233	492	718	1031	732	1753	1451	0	1795	1598	1790	2107	145	339	34	142	108	168	95	171	76	376	0	117	194	314	90	204	280	0	123	34
ENSG00000085185	0	0	0	13	252	0	15	0	2	61	25	0	4	52	125	62	101	16	15	66	8	96	0	0	0	102	199	0	12	0	0	29	0	5	86	13	13	25	1	7	2	8	0	1	0	0	0	84	0
ENSG00000085224	0	1027	0	227	1	0	214	0	0	97	353	427	0	0	312	170	328	561	1	83	361	116	88	0	0	156	144	37	0	0	0	29	169	0	0	80	84	170	65	33	55	0	96	2	432	0	0	132	50
ENSG00000085231	6516	6960	5546	1094	623	1900	816	1855	2268	2407	1438	2639	772	1422	2058	2285	2428	2299	2298	1881	3312	3033	1814	1259	2	1485	1904	2637	2563	2084	1044	2567	2509	1320	2243	941	1961	1760	1727	85	1247	727	1420	1797	907	1372	0	367	2304
ENSG00000085274	432	0	1	67	1	484	32	315	449	202	102	368	238	239	390	380	0	70	97	0	197	185	157	360	0	68	756	9	313	0	0	449	209	0	290	0	0	194	2	0	43	37	1	11	15	157	0	0	246
ENSG00000085276	0	0	0	0	0	0	2	0	0	0	0	0	0	0	0	0	0	0	0	0	0	0	0	0	0	0	0	0	0	0	0	0	0	0	0	0	0	0	0	0	0	0	0	1	0	0	0	0	0
ENSG00000085365	712	19	213	93	16	625	195	340	566	61	654	619	212	697	326	198	590	790	526	346	267	57	588	463	0	235	1374	883	924	35	845	149	188	5	8	61	21	37	22	19	12	2	61	6	6	105	0	2	7
ENSG00000085377	0	0	0	0	0	2	0	136	9	0	0	0	0	0	23	0	0	0	0	117	0	0	0	0	0	0	0	0	0	0	0	0	0	0	0	0	0	0	0	0	132	0	0	0	0	0	0	0	0
ENSG00000085382	0	0	0	0	459	37	8	0	0	0	0	0	0	0	1	74	0	0	0	0	0	0	0	1	0	1	0	0	0	1	119	0	0	0	23	0	0	0	0	0	148	0	0	0	0	0	0	0	0
ENSG00000085415	1377	2130	959	1240	380	653	344	720	908	119	358	414	491	607	491	838	399	292	186	165	94	501	541	470	0	99	619	492	433	293	692	246	6	41	693	1	7	279	12	9	892	128	124	81	27	74	0	378	327
ENSG00000085433	345	2	2045	1409	1008	118	1161	3	223	44	129	10	1	252	148	175	299	249	0	81	194	184	161	177	0	143	87	210	92	0	0	0	0	0	1	0	0	0	0	0	0	0	0	0	0	0	0	0	0
ENSG00000085449	67	0	4	14	0	0	195	1	0	72	0	0	0	0	0	0	0	0	25	0	0	0	1	0	0	0	0	0	0	0	0	0	0	0	0	0	0	0	0	0	148	0	27	0	0	0	0	0	0
ENSG00000085465	0	0	0	0	0	0	29	0	0	0	0	0	0	0	0	0	0	0	0	0	0	0	0	0	0	0	0	0	0	198	0	0	0	0	70	0	0	12	0	15	0	0	130	0	0	0	0	22	0
ENSG00000085491	0	0	3	0	0	0	6	0	0	0	0	1	0	0	0	0	0	0	0	0	0	0	0	0	0	13	0	0	0	0	0	0	0	0	0	0	0	0	0	0	0	0	0	0	0	0	0	0	0
ENSG00000085511	1	0	1	3	0	1	0	46	0	3	64	79	0	0	28	5	0	0	0	0	0	0	0	146	0	0	0	1	97	208	0	0	0	0	46	0	0	15	0	0	119	64	66	16	8	0	0	112	2
ENSG00000085552	0	0	0	49	0	74	4	0	148	0	35	12	123	76	45	90	0	0	0	0	0	0	0	21	0	31	0	149	55	0	0	0	0	0	1	0	0	0	0	0	0	0	0	0	0	0	0	0	0
ENSG00000085563	0	0	0	0	0	0	0	0	0	0	0	0	0	0	0	0	1	0	0	0	0	0	0	0	0	165	0	0	0	0	0	0	0	0	0	0	0	0	0	0	0	0	0	0	0	0	0	0	0
ENSG00000085644	0	0	0	0	0	0	0	0	0	10	0	0	0	0	0	0	0	10	0	0	0	0	0	0	0	0	0	0	0	0	0	0	0	0	0	0	0	0	0	0	0	0	0	0	0	0	0	0	0
ENSG00000085662	0	0	0	0	0	0	174	0	0	216	60	60	0	0	0	0	0	82	0	87	0	231	98	108	0	4	0	0	0	0	0	3	0	1	0	129	13	0	0	0	63	0	76	0	0	0	0	0	0
ENSG00000085719	431	0	0	0	2	1	134	118	53	67	314	128	300	58	349	77	125	460	112	46	237	308	490	254	0	417	532	1	486	1	397	640	90	159	99	127	36	0	53	0	5	185	472	562	949	0	0	0	124
ENSG00000085721	0	861	1096	431	644	95	527	67	340	135	302	356	216	229	171	175	40	347	68	1	270	78	530	317	0	651	448	418	804	274	30	24	35	157	220	363	95	10	74	15	81	0	55	1	8	5	0	0	550
ENSG00000085733	3	2	124	300	0	316	68	195	790	452	365	391	172	830	112	454	148	124	56	32	2	97	615	642	0	349	563	357	217	281	789	18	244	458	480	251	388	771	258	13	257	505	311	184	556	535	0	99	446
ENSG00000085741	0	0	0	0	0	0	24	0	58	9	0	38	0	67	2	0	0	0	0	0	0	0	0	0	0	0	0	73	19	0	0	0	0	0	0	0	0	0	0	0	0	0	0	0	2	0	0	0	0
ENSG00000085760	1267	755	1	182	3	215	167	843	868	1146	1103	1246	1060	737	1125	1351	1155	724	1123	673	1103	1169	854	740	0	923	1527	876	753	747	156	355	298	229	236	148	219	259	561	6	259	0	209	349	583	2	0	122	366
ENSG00000085788	0	0	0	3	1	0	54	1	5	0	3	1	2	1	1	0	0	2	0	29	0	0	0	1	0	0	0	1	0	0	0	53	0	0	0	0	1	0	0	0	0	0	0	0	0	0	0	77	18
ENSG00000085831	3	0	4	0	1	2	1	0	3	0	3	0	31	0	0	5	0	1	4	0	2	2	0	0	0	0	1	1	0	1	0	0	192	0	1	0	0	1	3	0	0	113	158	1	1	0	0	0	40
ENSG00000085832	0	1	0	57	0	86	54	32	165	73	173	121	108	116	75	0	64	1	1	1	0	237	162	288	0	123	195	293	309	292	0	319	65	26	352	117	245	236	87	6	73	145	264	76	51	72	0	135	121
ENSG00000085840	3	7	3	453	0	194	262	765	404	244	404	288	453	714	1068	454	771	2	670	910	949	792	893	443	0	1151	1524	1027	352	2405	727	1248	1403	119	177	173	244	168	407	39	49	801	1067	150	466	1265	0	361	660
ENSG00000085871	1	1	1	43	1	239	112	0	1373	318	409	1039	415	833	648	328	800	252	800	678	864	288	50	640	0	811	308	870	529	353	0	1	2	122	1	102	90	40	205	1	79	0	120	552	1640	131	0	41	80
ENSG00000085872	0	0	1	79	103	261	168	241	148	48	15	17	22	53	412	78	42	1	0	13	1	2	21	105	0	1	0	151	6	0	1	0	95	0	5	22	53	0	0	0	58	15	31	0	0	14	0	100	0
ENSG00000085978	2	1	625	1068	259	820	102	680	1318	356	69	612	1142	1434	39	1224	2	581	0	94	60	74	717	1489	0	491	423	911	1119	0	0	71	12	41	263	1	0	0	32	0	214	0	0	1	1	1	0	5	233
ENSG00000085982	156	0	0	0	0	91	113	85	143	21	58	77	34	23	244	270	671	0	0	5	0	116	0	104	0	0	346	0	92	20	0	1	60	139	26	0	0	1	0	0	0	0	0	86	0	0	0	87	234
ENSG00000085998	259	1	0	186	0	6	19	213	114	63	143	131	0	202	5	150	0	63	0	70	95	241	5	66	0	55	112	0	109	0	0	136	97	0	20	0	0	5	0	13	0	99	0	0	0	0	0	0	0
ENSG00000085999	4	0	3	254	169	198	80	44	497	50	390	217	1	115	539	246	786	233	102	127	129	373	186	0	0	0	302	158	309	1	652	174	357	17	229	0	0	342	0	9	0	76	232	575	143	430	0	18	158
ENSG00000086015	11	4	73	269	0	388	187	247	711	96	40	285	0	605	144	225	187	0	0	151	0	133	127	364	0	410	367	55	214	0	0	0	1	0	21	98	0	169	0	0	48	0	0	1	6	0	0	65	0
ENSG00000086061	635	13	13346	2968	2613	3196	2170	2037	3093	2278	1388	2018	2646	1504	3907	1449	3947	3610	98	882	1647	3293	2343	1326	0	3367	2897	2487	2167	1862	1266	386	4505	2715	2305	3028	3163	3148	6000	199	3004	2136	2885	2021	805	3056	0	1035	6017
ENSG00000086062	917	693	927	282	566	62	20	120	407	127	7	168	1	255	57	181	74	241	43	105	44	75	136	201	0	119	3	164	295	1464	243	1080	1357	411	275	706	369	1472	457	63	623	216	662	970	1169	489	0	287	1361
ENSG00000086065	1448	1561	868	1695	392	919	202	1253	1709	1734	760	1367	1370	1285	1409	899	1853	2361	1099	1385	1716	2146	1385	724	0	806	1691	2943	1215	836	289	1499	2250	1065	542	672	427	2162	1262	61	233	984	788	1719	1036	1436	0	175	709
ENSG00000086102	732	36	9	166	8	197	11	543	146	280	1131	565	299	650	845	440	1407	653	392	359	311	277	674	674	0	621	599	339	1043	43	599	213	67	0	296	6	221	43	407	27	225	409	450	9	785	0	0	173	1
ENSG00000086189	1873	898	623	588	1685	593	394	809	335	1	16	47	262	221	99	313	3	75	1	72	1	1	141	161	0	7	3	204	16	7	36	29	5	0	1140	0	79	1	0	0	1165	62	16	11	30	22	0	170	82
ENSG00000086200	174	1	1	222	1129	123	256	65	6	134	233	1221	564	831	668	640	808	762	39	2	815	648	686	593	0	734	1205	72	702	100	0	216	501	11	93	59	97	6	316	1	106	37	243	0	48	170	0	149	244
ENSG00000086205	0	0	0	0	0	43	0	0	0	0	0	0	0	0	0	0	0	0	0	0	0	0	0	0	0	0	0	0	0	0	0	0	0	0	0	0	0	0	0	0	0	0	0	0	0	0	0	0	0
ENSG00000086232	0	526	28	237	0	167	7	108	417	81	277	337	137	245	142	47	59	280	177	1	0	30	152	225	0	299	154	0	409	0	1	1	3	61	196	66	110	115	47	1	139	284	63	1	0	151	0	0	56
ENSG00000086300	0	0	0	0	0	0	39	31	97	0	0	0	32	36	0	0	0	0	0	293	0	0	4	0	0	0	0	0	0	0	0	0	0	0	15	0	0	1	0	0	0	0	0	0	1	0	0	0	0
ENSG00000086475	184	0	0	333	0	827	115	590	384	296	783	744	341	318	552	944	495	553	102	420	0	625	1244	781	0	1048	647	697	1090	343	0	82	199	416	311	569	814	272	416	27	336	221	228	221	418	314	0	108	410
ENSG00000086504	358	64	2	183	1	629	309	1087	823	587	261	1137	352	1057	232	1280	16	692	1	1	1	1	1805	1180	0	446	1132	1271	1499	0	1	3	0	0	525	286	0	5	5	1	278	192	0	0	0	2	0	889	762
ENSG00000086544	0	0	0	0	0	193	129	90	174	193	143	246	112	1	18	0	0	95	1	0	1	6	0	328	1	134	327	1	0	0	0	0	0	0	45	0	39	318	0	0	120	112	0	0	0	0	0	12	0
ENSG00000086548	0	0	0	0	0	0	0	0	0	0	0	0	85	0	0	0	0	0	0	0	0	0	0	0	0	0	0	0	0	0	0	0	0	0	0	0	0	0	0	0	0	1	0	0	732	0	0	0	0
ENSG00000086570	0	0	0	0	0	0	0	0	0	0	0	0	0	0	0	0	0	0	0	0	0	0	0	0	0	0	0	0	0	0	0	0	0	0	0	0	0	0	0	0	0	0	0	0	0	0	0	0	0
ENSG00000086589	38	98	1022	214	1	431	157	417	246	458	1010	992	876	672	388	713	718	656	835	653	700	405	812	837	0	763	659	428	359	546	200	771	571	158	183	108	124	1170	526	28	425	290	179	366	84	590	0	368	342
ENSG00000086598	643	166	411	752	134	759	384	1407	969	321	170	164	365	189	169	275	245	77	262	28	279	153	266	257	0	226	59	393	51	460	27	381	150	117	1255	299	53	1326	165	8	2586	566	424	396	397	442	0	645	869
ENSG00000086619	71	36	35	70	144	74	208	116	13	14	11	32	28	76	30	14	14	21	18	13	21	17	21	33	0	8	14	14	11	7	7	2	3	2	13	0	5	3	3	0	0	6	3	7	6	4	0	9	14
ENSG00000086666	1163	248	2095	155	1015	435	398	436	440	167	151	305	562	178	111	767	150	311	20	125	224	270	527	411	0	488	426	757	732	8	140	51	162	181	227	102	88	233	306	7	340	11	119	165	155	200	0	383	104
ENSG00000086712	450	0	10	74	67	93	137	129	317	0	2	7	107	88	231	219	44	1	2	182	0	0	58	210	0	4	0	0	5	3	0	2	1	0	153	74	210	44	0	0	143	0	0	0	1	0	0	53	93
ENSG00000086717	0	0	0	0	0	0	26	0	141	0	0	0	0	0	0	0	0	0	0	0	0	0	0	0	0	0	0	0	0	0	0	0	0	0	0	0	0	0	0	0	0	0	0	0	0	0	0	0	0
ENSG00000086730	15	20	4	10	2	4	2	5	13	5	4	15	34	5	41	11	17	76	4	1	0	3	2	0	0	10	2	4	8	0	0	2	0	0	1	1	0	0	2	0	0	1	2	1	5	1	0	1	1
ENSG00000086758	165	0	431	313	72	404	279	402	382	379	391	535	1007	482	1863	1366	848	603	968	700	702	1096	499	942	0	554	1505	15	2471	2	289	749	193	429	212	157	130	421	81	2	230	116	300	798	274	648	0	201	284
ENSG00000086827	454	1	0	179	0	358	0	166	224	70	112	270	153	303	266	630	0	464	182	90	187	234	631	4	0	96	252	345	549	559	437	309	374	64	457	258	217	437	249	42	136	329	283	212	2	393	0	22	281
ENSG00000086848	3	2	2	4	0	107	54	4	79	2	47	3	1	16	11	1	5	3	3	3	2	47	5	8	0	10	2	3	2	1	0	1	0	0	81	1	292	36	3	1	62	0	4	2	1	0	0	292	0
ENSG00000086967	0	0	0	0	0	0	0	0	0	0	0	0	0	0	0	0	0	0	0	0	0	0	0	0	0	0	0	0	0	0	0	0	0	0	0	0	0	0	0	0	0	0	0	0	0	0	0	0	0
ENSG00000086991	1	1	0	0	0	0	3	8	0	1	0	0	0	2	0	0	1	0	1	1	0	0	0	0	0	0	0	0	7	0	0	3	0	0	0	0	0	0	0	0	0	0	0	0	0	0	0	0	0
ENSG00000087008	0	0	0	175	0	32	15	24	0	0	40	28	98	51	0	0	0	145	0	0	0	122	139	1	0	4	1	5	0	0	0	0	0	0	0	39	0	0	0	1	0	0	0	0	0	0	0	0	0
ENSG00000087053	0	0	600	0	0	12	0	0	189	0	0	232	207	273	60	100	194	0	0	1	0	2	0	39	0	0	1	137	3	0	0	0	0	153	355	113	29	0	1	0	402	86	93	0	0	0	0	220	34
ENSG00000087074	0	0	256	1016	639	1941	822	1742	239	88	27	214	700	319	106	159	50	323	5	7	285	1	391	251	0	85	207	457	266	0	0	13	2	0	1	2	0	0	3	0	437	2	0	0	1	0	0	209	0
ENSG00000087076	0	0	0	17	0	0	0	0	63	0	0	0	0	0	0	0	0	0	0	0	0	0	0	0	0	0	0	0	0	0	0	0	0	0	0	0	0	0	0	0	0	0	0	0	0	0	0	0	0
ENSG00000087077	0	0	0	0	0	0	0	0	0	0	0	0	0	0	0	0	0	0	0	0	0	0	0	0	0	0	0	0	0	0	0	1	0	0	0	0	0	0	0	0	0	0	12	0	0	0	0	4	8
ENSG00000087085	0	0	0	0	0	0	71	0	0	0	1	1	2	11	0	0	0	0	0	0	0	0	0	5	0	0	0	0	4	0	0	0	0	0	0	0	0	0	0	0	0	0	0	0	0	0	0	0	0
ENSG00000087086	1741	1276	344	2406	5292	1125	3968	4465	3359	9427	3739	4272	1778	3817	4417	8995	3247	4494	4485	2056	3295	5003	7681	2533	2	3897	5299	6633	4469	14092	10897	23248	21743	16464	11859	14534	13257	17636	19246	765	11795	20356	11098	14561	4394	32799	0	21208	17661
ENSG00000087087	3	0	907	301	0	164	55	160	1043	123	259	522	910	1076	155	537	118	372	1	2	0	142	896	675	0	181	302	395	677	50	8	0	60	200	762	220	294	461	199	3	758	188	23	18	27	107	0	787	1580
ENSG00000087088	0	0	0	0	0	157	76	2	77	72	28	16	32	20	29	2	33	91	49	8	90	14	50	97	0	64	89	33	101	0	0	0	1	13	70	82	35	92	46	0	24	6	52	0	105	10	0	154	79
ENSG00000087095	131	1	755	130	0	0	49	93	12	0	101	302	2	338	0	76	89	25	0	0	41	11	1	0	0	5	2	63	0	47	24	48	0	0	143	0	0	20	0	0	0	0	68	0	78	0	0	0	28
ENSG00000087111	0	0	0	100	0	25	147	54	417	377	19	55	175	35	88	286	0	166	0	0	254	106	150	48	0	58	221	156	313	0	0	0	0	1	182	16	107	0	0	0	303	0	0	10	0	164	0	0	0
ENSG00000087116	0	0	4	2	0	19	0	0	5	0	1	0	0	309	12	1	1	0	0	0	0	1	2	0	0	0	2	0	0	1	0	0	0	0	0	1	0	1	0	0	0	2	0	0	1	0	0	0	1
ENSG00000087128	0	0	0	0	0	0	0	0	0	0	0	0	0	0	0	0	0	0	0	0	0	0	25	0	0	0	0	0	0	0	0	0	0	0	0	0	0	0	0	0	0	0	0	0	0	0	0	0	0
ENSG00000087152	0	0	0	0	0	0	0	70	2	42	45	27	95	0	11	63	118	58	0	0	0	3	0	33	0	87	0	0	33	0	0	0	0	15	12	0	0	0	31	0	57	4	0	0	51	1	0	0	37
ENSG00000087157	3	5	2	155	0	0	123	6	0	4	27	0	0	30	0	5	17	2	2	0	5	2	21	0	0	2	3	0	5	2	0	0	6	1	0	0	0	1	1	0	51	125	0	0	0	1	0	0	1
ENSG00000087191	1205	2554	50	1360	78	1254	1117	1520	1009	1434	1753	2247	1645	1653	1818	1676	2736	1693	1879	2193	1680	2742	2542	1973	0	1307	2632	2845	3613	3930	1447	4904	2748	1337	1580	1675	1535	3909	2158	126	1859	1821	2391	3142	1360	3521	0	1317	1390
ENSG00000087206	244	4	816	342	0	216	468	203	14	34	67	2	567	142	127	5	0	0	105	353	1	77	120	156	0	374	144	440	537	1	7	0	3	61	116	138	203	0	1	1	119	0	0	0	157	43	0	18	134
ENSG00000087245	0	0	0	0	4	0	0	0	0	0	0	0	0	0	0	0	0	0	0	0	0	0	0	0	0	0	230	0	0	0	0	0	0	0	0	0	0	0	0	0	0	0	0	0	0	0	0	0	0
ENSG00000087253	227	11	13	113	10	4	149	11	58	10	4	3	2	30	41	14	9	2	5	0	0	5	2	15	0	4	6	10	9	12	4	0	2	0	0	0	0	4	7	0	0	5	1	1	2	2	0	1	6
ENSG00000087258	0	0	0	0	0	0	3	0	0	0	0	0	0	0	0	0	0	0	0	0	0	0	0	0	0	0	0	0	0	0	0	0	0	0	0	0	0	0	0	0	0	0	0	0	0	0	0	0	0
ENSG00000087263	888	70	44	434	44	436	172	532	273	399	470	965	468	710	519	372	1985	768	714	689	294	1263	486	495	0	867	550	1362	2039	1143	598	1147	1319	437	842	219	573	966	863	41	440	138	266	683	582	405	0	127	803
ENSG00000087266	81	66	23	23	86	69	10	12	17	20	31	20	9	67	18	20	20	14	15	10	35	109	17	89	0	17	12	21	21	2	0	0	8	1	23	0	3	4	3	0	108	0	4	1	12	1	0	0	7
ENSG00000087269	52	99	38	185	384	147	207	247	180	46	119	21	18	146	54	132	59	21	121	12	15	20	25	30	0	32	25	45	23	5	126	148	174	2	83	59	164	129	204	2	74	7	51	10	10	69	0	83	37
ENSG00000087274	0	0	0	0	1	39	0	47	267	0	15	27	20	0	55	108	1	26	5	89	28	1	89	81	0	8	84	43	275	13	36	0	0	11	167	193	0	0	3	0	249	86	0	0	1	20	0	534	162
ENSG00000087299	64	99	4	108	17	8	17	41	11	17	50	49	5	14	19	97	11	44	4	4	5	5	14	7	0	96	14	58	9	3	3	86	5	45	104	5	1	4	4	1	2	7	25	8	10	9	0	12	42
ENSG00000087301	2	0	0	0	60	0	28	0	1	0	0	0	20	148	0	0	0	0	149	17	0	0	5	0	0	0	0	0	12	0	0	0	0	0	0	0	0	0	0	0	0	0	0	0	0	0	0	0	0
ENSG00000087302	2249	250	1348	2152	2322	1182	1861	1870	2185	968	1125	1819	1656	1030	988	1989	410	1743	139	314	392	555	1137	1881	0	1690	856	2000	2230	1064	654	749	1131	465	2450	756	559	616	424	37	1302	610	474	713	285	1601	0	551	1886
ENSG00000087303	0	0	0	0	0	0	88	0	0	0	0	0	11	0	43	0	0	129	1	0	0	0	0	0	0	0	0	9	0	0	0	0	0	0	0	0	0	0	0	0	0	0	0	0	300	0	0	0	0
ENSG00000087338	497	6	85	115	0	118	6	109	14	1	0	6	0	2	0	111	3	0	0	135	0	32	2	1	0	2	95	0	0	0	0	150	0	0	94	0	65	0	0	0	0	0	0	7	1	0	0	12	33
ENSG00000087365	575	3	5	392	203	1343	238	512	1164	338	696	1360	853	1308	684	878	663	679	79	111	330	43	1277	779	0	780	1653	330	1498	2	1	444	33	74	708	237	159	1251	27	2	103	473	9	323	1	398	0	183	581
ENSG00000087448	0	0	0	110	1	1	249	67	0	0	1	1	0	19	59	34	70	0	0	0	0	3	32	0	0	0	0	0	0	0	112	0	33	0	0	0	0	0	0	14	19	0	81	0	0	0	0	115	53
ENSG00000087460	204	3	488	265	502	80	138	106	141	0	226	58	102	117	225	95	456	101	111	30	323	112	37	145	0	60	117	203	104	36	471	245	386	309	368	20	128	428	128	20	376	147	508	39	725	34	0	586	100
ENSG00000087470	189	0	7	66	8	7	1	86	186	140	59	497	231	322	364	149	289	260	110	125	1	159	79	392	0	13	591	25	839	718	804	588	686	501	700	777	657	801	478	50	229	174	262	770	252	1193	0	15	746
ENSG00000087494	0	0	0	1	0	75	0	0	0	0	0	1	1	0	0	0	0	0	0	0	0	0	11	16	0	0	0	0	0	0	0	0	0	0	0	0	0	0	0	0	0	0	0	0	0	0	0	0	0
ENSG00000087495	0	1	360	53	1	3	113	41	0	99	1	0	0	0	0	0	0	0	0	0	0	0	0	3	0	0	0	0	0	0	0	0	0	0	0	0	0	0	0	0	0	0	0	0	0	0	0	0	0
ENSG00000087502	1187	14	517	326	442	150	252	642	542	531	463	578	317	744	577	488	733	876	577	359	776	995	485	201	1	968	398	895	900	1416	194	378	429	717	590	143	942	345	1004	27	110	329	370	604	430	639	0	495	647
ENSG00000087510	11140	19619	4558	3052	2438	982	381	578	682	335	651	459	461	377	473	742	617	433	582	195	44	447	835	362	0	457	368	564	345	579	43	1188	278	208	909	752	889	799	957	10	857	364	1359	873	119	1939	0	1140	257
ENSG00000087586	2495	2450	9	4374	1288	4262	741	2409	922	1894	1403	2651	1748	1561	2771	1283	1941	3970	2369	1444	1626	1947	2948	1444	0	1189	2613	1980	2622	129	7	2308	405	668	1876	1056	200	141	1407	60	769	142	359	626	1	404	0	462	444
ENSG00000087589	0	0	16	1	0	3	0	1	1	0	0	0	0	0	2	0	2	0	0	0	0	0	0	0	0	0	0	1	0	0	1	0	1	0	0	0	0	0	0	0	0	0	0	0	0	0	0	0	1
ENSG00000087842	0	0	0	0	0	0	0	0	0	0	0	0	0	0	0	0	0	0	0	0	0	0	0	0	0	0	0	0	0	0	0	26	401	102	88	130	0	132	0	9	54	91	0	63	0	139	0	0	0
ENSG00000087884	258	1555	144	628	1094	325	48	337	259	182	245	625	417	140	204	170	463	75	415	381	757	242	243	67	2	674	16	509	216	12	90	3	7	57	38	2	2	1	3	0	1	6	2	5	128	1	0	63	8
ENSG00000087903	0	0	74	8	0	8	6	17	0	0	0	1	1	104	0	0	0	0	0	0	0	20	0	133	0	0	0	47	0	0	0	0	0	0	0	0	0	0	0	0	0	0	0	0	0	0	0	0	0
ENSG00000087916	1	0	0	3	0	0	0	0	1	1	1	0	0	0	0	2	1	0	1	8	0	1	1	0	0	1	0	0	1	59	0	0	0	0	0	0	0	1	0	0	0	0	0	0	0	0	0	0	0
ENSG00000087995	455	79	458	206	62	84	82	205	195	353	257	382	223	622	326	312	222	369	118	373	474	511	164	198	0	252	327	322	368	177	223	470	379	165	257	337	290	349	444	17	168	411	216	315	447	450	0	239	472
ENSG00000088002	7	11	220	4	174	27	43	2	34	10	2	10	15	2	23	1	6	1	1	1	2	1	20	30	0	18	60	68	1	0	1	0	0	0	0	0	0	0	0	0	0	0	1	0	0	0	0	1	0
ENSG00000088035	172	1	0	229	0	179	59	343	122	661	868	562	152	559	488	306	616	152	127	62	145	139	740	492	0	1200	331	425	296	9	38	28	315	98	92	0	3	287	38	1	57	13	5	9	0	128	0	122	205
ENSG00000088038	0	0	0	0	0	138	36	28	44	1	0	0	0	0	19	0	8	41	5	0	0	9	0	3	0	35	0	25	0	0	0	0	0	1	2	0	0	0	0	0	0	0	0	0	47	0	0	11	0
ENSG00000088053	29	8	17	10	8	1	2	2	4	72	2	2	0	11	2	22	4	4	1	0	2	1	7	1	0	6	1	2	5	1	3	6	3	1	0	0	0	5	1	0	2	1	1	1	2	2	0	0	4
ENSG00000088179	1	2	3	5	0	12	45	3	5	6	5	2	96	4	4	1	4	49	0	2	0	152	1	0	0	0	6	31	2	1	0	0	1	2	1	0	0	1	4	0	4	0	3	3	3	4	0	0	1
ENSG00000088205	576	1951	1268	646	66	823	52	971	1348	875	1424	1214	988	1338	1508	890	2271	1797	969	1853	1089	883	1683	1179	0	2158	1368	1455	2922	2327	570	1233	1709	357	651	1345	1240	628	698	27	355	416	839	838	216	517	0	493	1298
ENSG00000088247	5	95	21	108	89	181	91	48	150	33	18	46	113	55	70	96	62	26	26	36	23	37	26	29	0	39	26	41	14	34	5	20	28	33	58	12	15	26	4	0	57	5	14	116	31	55	0	88	88
ENSG00000088256	154	0	143	81	460	118	182	223	245	1	8	38	40	0	22	56	0	0	4	18	0	4	101	0	0	32	20	45	2	0	0	0	0	0	0	0	0	0	0	0	2	0	0	0	1	0	0	0	3
ENSG00000088280	0	0	0	0	0	0	69	0	5	201	0	0	7	0	212	20	0	0	0	0	244	135	0	0	0	0	155	0	0	6	0	0	0	0	0	0	0	0	0	0	11	0	59	0	0	0	0	0	0
ENSG00000088298	0	1	1	612	0	278	177	306	263	299	168	326	352	639	243	115	4	390	70	0	0	6	752	519	0	0	157	459	695	110	191	0	1	0	662	62	0	0	0	1	144	0	0	0	35	2	0	1	444
ENSG00000088305	0	0	0	1	0	0	3	52	257	0	20	333	0	230	106	14	38	48	46	260	0	10	0	50	0	37	186	1	40	519	203	33	0	47	223	315	259	103	68	12	700	293	474	346	193	214	0	441	62
ENSG00000088320	0	0	0	40	0	4	0	31	0	0	23	0	2	22	1	0	0	80	0	0	0	0	54	0	0	0	52	0	113	0	0	0	0	0	0	0	0	0	0	0	0	0	0	0	0	0	0	0	0
ENSG00000088325	653	0	1320	3661	369	2570	161	1077	1450	210	918	1050	493	2291	216	2585	76	1657	436	817	185	646	2445	3152	0	853	957	777	1186	337	0	365	2	326	1986	187	1	500	107	7	1209	86	0	202	1	2	0	1373	888
ENSG00000088356	3092	6	1440	1777	2274	2147	781	828	845	699	677	474	467	772	680	487	302	1024	22	8	529	758	478	737	1	819	591	509	327	181	6	61	401	186	0	82	45	301	400	16	78	82	0	492	217	0	0	362	708
ENSG00000088367	0	0	0	12	0	0	1	0	21	0	0	11	40	0	34	0	0	0	0	12	0	0	0	90	0	0	2	0	0	0	39	96	0	23	0	0	0	73	35	0	0	1	0	0	18	0	0	49	0
ENSG00000088386	7	6	6	16	2	3	3	20	15	7	3	0	11	51	6	4	4	6	13	9	0	0	0	7	0	3	4	6	4	0	5	0	1	5	1	2	2	4	0	0	0	0	1	0	4	2	0	5	2
ENSG00000088387	0	0	0	0	0	0	28	0	55	0	0	0	0	0	0	0	0	0	0	0	0	0	0	0	0	0	0	0	0	214	0	369	0	0	76	82	0	44	0	0	258	158	34	65	1	0	0	18	175
ENSG00000088448	854	2	190	3	1368	35	96	252	0	98	5	71	0	133	5	2	1	24	25	0	0	4	47	0	0	1	0	1	168	3	6	181	339	9	169	148	270	27	89	13	449	19	89	185	237	103	0	71	7
ENSG00000088451	0	0	378	1	0	20	0	348	212	178	411	117	0	439	1	39	78	307	19	178	1	261	127	0	0	377	71	501	322	147	0	0	150	174	268	105	124	66	13	2	78	166	207	230	137	7	0	0	55
ENSG00000088538	0	0	0	81	0	3	0	26	0	0	28	18	0	0	80	0	0	0	9	0	0	0	3	0	0	0	0	1	1	0	0	0	0	0	0	0	0	0	0	0	0	0	0	0	0	0	0	0	0
ENSG00000088543	0	0	0	0	0	0	0	0	0	0	0	0	0	0	0	111	0	0	0	0	0	0	0	0	0	0	0	0	0	0	0	0	0	0	1	0	0	0	0	0	0	0	0	0	0	0	0	0	0
ENSG00000088682	655	0	0	203	248	135	120	189	0	0	0	65	0	2	133	70	0	1	0	0	0	0	59	41	0	1	32	1	2	0	0	0	0	0	94	0	0	0	0	0	144	0	4	0	0	0	0	0	0
ENSG00000088726	4	0	0	1	10	0	29	119	1	0	0	0	0	0	0	2	0	0	0	0	0	1	0	0	0	0	0	0	0	0	0	0	0	0	0	0	0	0	0	0	0	0	0	0	0	0	0	0	0
ENSG00000088727	249	2123	997	284	0	257	68	198	429	171	240	243	119	235	180	325	431	445	8	39	3	28	136	110	0	155	215	121	277	0	37	0	0	0	118	33	26	0	0	13	36	43	2	75	119	6	0	22	104
ENSG00000088756	3	9	36	13	0	9	1	5	69	15	9	2	11	4	37	6	2	7	4	4	133	13	11	1	0	13	7	8	125	1	17	1	0	0	0	1	4	2	3	0	1	1	5	0	148	3	0	0	0
ENSG00000088766	2	0	0	62	0	223	432	95	0	24	0	1	0	38	89	0	5	1	0	0	0	0	22	0	0	0	1	0	26	0	0	0	1	27	1	0	0	0	0	7	0	0	0	49	0	0	0	66	171
ENSG00000088808	0	0	228	34	1	212	292	50	25	115	39	60	85	148	42	30	0	0	2	8	0	97	0	42	0	0	0	253	0	0	0	0	0	0	0	0	0	0	0	0	0	0	0	0	0	0	0	0	0
ENSG00000088812	0	0	0	0	0	0	0	0	0	0	1	0	0	32	235	8	0	0	92	0	0	40	0	5	0	136	0	1	152	0	0	2	177	0	0	99	0	0	0	13	0	0	16	0	98	0	0	2	174
ENSG00000088826	193	0	380	1610	0	862	512	493	1087	351	1	122	227	70	151	0	170	139	1	0	25	2	15	0	0	76	0	221	49	0	0	61	42	0	130	37	0	0	0	1	174	0	0	0	18	0	0	567	413
ENSG00000088832	556	0	0	115	0	754	251	129	331	0	71	24	103	41	47	91	48	6	0	0	2	38	154	10	0	59	1	119	14	328	103	155	249	374	440	315	22	222	75	2	1231	88	110	230	84	71	0	101	97
ENSG00000088833	814	0	0	790	0	639	240	943	345	62	187	419	752	589	172	424	19	503	51	1	0	155	463	622	0	358	202	166	212	0	0	187	1	4	381	242	0	82	0	0	945	109	111	0	79	1	0	415	69
ENSG00000088836	0	0	0	16	0	621	13	632	933	179	237	431	110	696	205	439	134	352	8	24	88	15	270	248	0	143	41	274	298	0	0	0	0	45	0	0	0	0	0	0	138	0	16	0	0	0	0	239	0
ENSG00000088854	0	0	0	5	0	0	4	124	32	102	0	24	2	5	0	0	0	130	0	0	0	32	14	0	0	0	0	0	0	0	0	0	0	0	0	0	0	0	0	0	0	0	0	0	9	0	0	0	0
ENSG00000088876	164	2	1	109	0	78	159	514	116	11	249	580	40	186	255	1	222	76	358	1	407	75	165	236	0	335	373	371	320	0	68	1	0	0	0	0	0	3	1	0	0	0	1	3	2	0	0	2	0
ENSG00000088888	1	1	2	328	0	274	156	315	271	51	191	50	251	73	188	58	1	176	1	1	1	38	1	100	0	23	603	2	248	0	1	0	0	26	2	0	0	0	1	4	31	1	0	0	6	0	0	16	117
ENSG00000088899	0	0	0	0	0	74	6	0	0	6	0	32	0	0	0	5	0	0	0	0	0	42	0	25	0	0	5	0	0	0	0	0	0	0	0	0	0	0	0	0	0	0	0	0	0	0	0	0	0
ENSG00000088930	128	1899	3	683	190	672	164	1138	948	427	1436	1949	636	449	1038	713	407	759	18	271	27	514	904	1057	0	1450	978	1227	1740	275	1	137	179	788	586	1198	323	1119	775	7	791	457	263	609	358	666	0	337	739
ENSG00000088970	38	61	0	29	0	112	0	165	119	2	3	131	384	59	140	294	2	121	1	0	0	3	277	65	0	11	66	187	124	0	22	106	0	0	106	0	23	0	45	0	0	0	0	0	0	20	0	0	24
ENSG00000088986	367	647	2471	1379	564	669	2167	1946	895	929	566	953	725	489	1551	949	417	835	650	837	1900	1655	1028	906	0	569	1151	731	797	2	630	328	278	180	518	172	59	230	200	11	591	135	643	223	259	136	0	390	686
ENSG00000088992	0	0	0	1	0	0	280	72	0	0	0	0	0	0	0	0	0	0	0	0	0	0	0	0	0	0	0	1	0	0	0	0	0	0	0	0	0	0	0	0	0	0	0	0	0	0	0	0	0
ENSG00000089006	1230	2152	626	567	193	1673	574	1567	471	438	299	487	391	277	362	827	270	626	637	528	590	546	829	418	0	316	958	150	323	874	764	381	445	60	568	425	135	873	223	14	1324	457	175	203	433	866	0	772	558
ENSG00000089009	10270	5992	5828	7647	3827	11183	3182	17417	14414	12135	14768	15622	9408	10819	14343	10779	13919	17072	11916	11189	10051	15458	14615	12921	0	12543	18061	15982	16818	14211	9153	14872	13044	8070	5854	7943	7076	8858	9804	683	7306	6443	5788	9584	8227	9276	0	7550	8767
ENSG00000089022	101	0	544	102	1	177	175	356	0	43	0	1	10	1	0	0	10	0	0	0	0	144	0	0	0	0	84	68	0	0	0	0	1	0	0	0	0	0	0	13	16	0	0	0	133	0	0	147	0
ENSG00000089041	1	0	3	1	0	0	11	1	0	0	0	3	3	2	1	3	0	1	1	1	0	1	2	0	0	1	1	0	1	0	0	0	0	0	0	0	0	0	0	0	1	1	0	1	10	0	0	0	0
ENSG00000089048	961	3594	450	454	423	758	97	705	197	204	433	295	173	735	1083	369	593	313	569	548	217	285	510	283	0	250	642	783	1404	485	240	814	156	43	158	155	0	144	302	7	172	27	104	905	104	239	0	117	266
ENSG00000089050	7	18	287	54	4	175	8	379	120	364	551	619	121	223	98	19	466	450	173	172	39	257	438	672	0	238	854	564	667	0	427	129	222	1	0	1	106	5	0	3	4	3	24	5	5	3	0	1	1
ENSG00000089053	480	1987	38	1086	494	370	471	1484	1372	630	1088	2040	729	1382	1349	1425	749	3241	76	284	353	115	1745	1557	0	1652	1679	634	1979	1	1	0	4	122	489	509	2	480	5	0	301	549	1	60	1	494	0	339	260
ENSG00000089057	26	30	0	98	0	12	12	143	166	48	127	85	158	1	269	175	232	6	107	0	0	0	84	236	0	94	57	2	322	1	57	0	0	0	0	0	1	0	0	0	125	15	0	0	209	1	0	179	0
ENSG00000089060	0	0	0	2	2	7	14	368	1027	8	46	2	132	53	0	153	3	1	8	0	1	3	3	93	0	1	47	0	2	1	0	0	0	0	28	0	0	0	0	1	63	0	0	1	0	0	0	0	0
ENSG00000089063	758	1896	1	351	0	796	407	998	918	37	100	398	316	457	138	517	1	135	66	17	3	0	355	771	0	173	267	745	340	0	0	1	0	55	97	0	1	2	79	1	444	1	0	35	0	0	0	332	149
ENSG00000089091	7	4	104	49	15	106	1	4	3	14	1	1	1	6	2	4	0	3	19	1	2	4	8	3	0	25	2	3	7	0	0	2	4	0	1	0	0	0	0	1	1	144	0	3	4	0	0	0	7
ENSG00000089094	4	6	22	6	198	46	123	23	85	80	2	122	67	70	3	60	82	2	34	7	30	58	77	70	0	44	71	38	45	0	4	1	1	1	0	69	0	4	0	0	49	2	153	0	7	179	0	11	273
ENSG00000089101	0	262	0	13	0	10	0	0	1	0	0	0	0	0	0	0	23	0	18	0	126	4	9	0	0	0	15	0	0	0	0	0	0	0	0	0	0	0	0	0	0	0	0	0	0	0	0	0	0
ENSG00000089116	0	0	0	0	0	0	1	0	0	0	0	0	0	0	0	0	0	0	0	0	0	0	0	0	0	0	0	0	0	0	0	0	0	0	0	0	0	0	0	0	0	0	0	0	0	0	0	0	0
ENSG00000089123	768	0	170	89	344	62	0	176	94	276	174	123	25	82	361	0	0	376	109	190	1	87	75	318	0	1	70	635	560	503	0	4	0	7	1	79	0	0	154	1	0	222	84	0	0	296	0	0	0
ENSG00000089127	0	0	0	0	0	0	0	0	0	0	0	0	0	0	0	0	0	0	0	0	0	0	0	0	0	0	0	0	0	0	220	0	0	0	0	0	0	0	0	0	0	0	0	1	0	0	0	0	0
ENSG00000089154	1	0	18	23	0	124	1	268	171	247	219	178	110	88	0	83	401	200	64	71	241	240	126	23	0	37	318	203	22	109	1	0	110	209	240	899	235	347	215	5	32	147	76	0	1	301	0	212	15
ENSG00000089157	7123	6112	3892	9770	1731	12886	8250	22452	28118	29664	24219	33215	13807	27220	19869	23103	26257	27476	17395	18753	33554	33816	22102	21477	8	30202	33838	42565	40619	23359	21004	26601	23234	13204	19774	17366	15159	19088	18065	1089	14752	12453	12246	14777	18388	20941	1	10860	13236
ENSG00000089159	44	0	0	44	0	44	143	90	184	26	52	10	35	72	233	121	48	33	33	134	8	213	152	64	0	113	125	27	218	0	299	175	20	60	160	107	1	103	0	0	53	31	0	200	33	0	0	189	28
ENSG00000089163	0	0	0	75	510	0	0	0	0	38	0	85	67	0	0	0	143	0	0	1	0	47	0	0	0	5	0	0	0	0	0	0	93	73	156	0	0	0	25	0	0	30	1	0	0	0	0	0	0
ENSG00000089169	0	0	0	2	0	1	31	4	1	0	1	0	0	0	0	1	0	0	9	0	0	0	0	44	0	1	0	1	0	2	0	1	0	0	0	1	0	1	1	0	0	0	1	0	0	0	0	1	0
ENSG00000089177	0	0	0	0	0	89	0	133	111	74	1	178	238	126	18	251	0	216	4	0	406	0	29	457	0	161	69	0	196	0	0	134	1	0	137	142	0	0	0	0	119	7	0	2	0	0	0	0	0
ENSG00000089195	712	54	1022	684	1030	646	54	818	856	77	9	116	251	522	94	447	52	372	8	64	0	12	100	97	0	93	202	142	649	28	0	0	38	0	235	141	0	50	0	17	240	5	1	0	0	130	0	46	1071
ENSG00000089199	4	0	0	0	0	0	0	0	0	0	0	0	0	0	0	0	0	0	0	0	0	0	0	0	0	0	0	0	0	0	0	0	0	0	0	0	0	0	0	0	0	0	0	0	0	0	0	0	0
ENSG00000089220	0	0	0	72	0	15	132	30	91	0	0	14	0	117	0	17	0	0	11	1	39	13	0	33	0	0	0	0	4	85	65	169	68	31	1483	109	102	0	5	0	1510	51	0	0	358	1	0	1392	415
ENSG00000089234	950	3	1850	910	1039	374	341	366	36	0	0	2	80	0	0	0	19	0	31	4	0	13	152	2	0	0	30	1	159	282	0	0	0	0	13	0	0	0	0	0	0	0	0	0	0	35	0	36	0
ENSG00000089248	3	0	0	478	0	540	134	1801	2403	1875	1414	1648	1592	2129	1311	886	831	1709	91	39	39	247	1400	2015	0	1566	1050	1294	3395	74	18	107	852	1680	2352	1928	465	3599	1166	63	1359	1437	92	302	199	1512	0	1750	2725
ENSG00000089250	10	15	6	2	8	4	0	2	4	6	7	2	7	11	4	1	5	2	2	3	2	3	1	4	0	7	3	6	5	2	0	2	4	0	3	2	0	2	3	0	0	0	0	0	0	2	0	1	2
ENSG00000089280	449	428	1672	524	552	2313	1776	1497	3659	641	377	1252	5085	3977	320	2501	111	802	61	110	74	82	1421	1748	0	688	518	1498	934	85	3	18	109	41	857	100	22	182	87	6	935	86	12	3	21	29	0	737	2787
ENSG00000089289	432	3	169	285	0	233	200	496	709	413	209	487	962	221	1382	577	26	326	439	615	1537	341	1	320	0	527	221	420	46	543	703	793	276	358	280	454	18	216	532	37	129	223	232	486	320	151	0	30	359
ENSG00000089327	0	0	0	0	0	0	0	0	0	0	0	0	0	0	0	0	0	0	0	0	0	0	0	0	0	0	0	0	0	35	999	0	109	172	188	56	230	0	46	5	117	316	48	0	1	568	0	1	170
ENSG00000089335	0	1	0	79	0	191	0	19	0	22	59	1	0	30	0	32	0	0	116	0	1	0	6	177	0	0	2	0	0	0	0	0	0	0	61	0	0	0	0	0	0	0	0	0	174	0	0	0	0
ENSG00000089351	0	0	0	0	0	0	18	0	0	0	0	0	0	0	0	0	0	0	0	0	0	0	0	0	0	0	0	0	0	0	2	0	0	0	0	0	0	0	0	0	0	0	0	0	0	0	0	0	0
ENSG00000089356	0	0	0	0	0	0	0	0	0	1	15	0	0	73	0	0	0	0	0	0	0	0	0	0	0	0	0	0	0	0	0	0	0	0	0	0	0	0	0	0	0	0	0	65	0	0	0	0	0
ENSG00000089472	0	0	0	0	0	12	0	0	0	128	0	0	0	0	0	0	0	0	0	0	0	0	0	0	0	0	0	0	0	0	0	0	0	0	0	0	0	0	0	0	0	0	0	0	0	0	0	0	0
ENSG00000089486	0	0	636	30	0	0	39	7	0	31	6	37	43	18	12	0	0	101	0	0	0	0	2	0	0	111	55	74	3	0	0	0	0	0	6	0	0	0	0	0	0	0	0	0	0	0	0	0	0
ENSG00000089505	0	0	27	0	0	0	0	0	0	0	0	0	0	0	0	0	0	0	0	0	0	0	0	0	0	0	0	0	0	0	0	0	0	0	0	0	0	0	0	0	0	0	0	0	0	0	0	0	0
ENSG00000089558	0	0	0	0	0	0	0	0	0	0	0	0	0	0	0	0	0	0	0	0	0	0	0	0	0	0	0	0	0	0	0	0	0	0	0	0	0	0	0	0	0	0	0	0	0	0	0	0	0
ENSG00000089597	2	0	1	684	0	485	13	289	700	967	1386	1062	562	1462	1630	610	1531	1168	252	469	190	1761	1872	577	0	1513	1825	288	2521	370	159	178	1386	526	1628	227	513	981	818	17	553	997	1229	305	2053	1694	0	410	1179
ENSG00000089639	0	0	0	0	0	0	0	0	0	0	0	0	0	0	0	0	0	0	0	0	5	0	0	0	0	0	0	19	0	0	0	0	0	0	0	0	0	0	0	0	0	2	0	0	40	0	0	0	0
ENSG00000089682	0	0	4	87	253	0	1	0	0	3	1	0	158	124	1	1	0	0	81	158	261	2	0	1	0	0	0	1	1	2	244	0	105	0	0	0	0	0	0	0	0	0	92	95	115	1	0	1	2
ENSG00000089685	2873	3169	4092	1804	459	1050	697	800	1157	1092	1175	1799	568	999	1035	987	1238	1285	138	75	333	417	1632	1005	0	1737	1100	1118	2924	70	3	198	434	530	529	956	111	699	509	14	595	410	52	111	43	438	0	494	956
ENSG00000089692	0	0	0	0	0	0	0	0	0	0	0	0	0	0	0	0	0	0	0	0	0	1	0	0	0	0	0	0	0	0	0	0	0	0	0	0	0	0	0	0	0	0	0	0	0	0	0	0	0
ENSG00000089693	2	446	2	1471	675	713	779	607	1316	116	39	454	1433	186	67	988	81	315	65	57	57	24	612	836	0	366	61	968	589	2	2	0	0	33	1422	74	0	0	1	0	472	51	1	0	47	4	0	600	626
ENSG00000089723	0	0	0	0	0	0	0	0	0	0	0	0	0	0	0	3	0	0	0	0	0	0	0	0	0	0	0	0	0	0	0	0	0	0	0	0	0	0	0	0	0	0	0	0	0	0	0	0	0
ENSG00000089737	137	906	1872	1143	1263	614	484	1058	838	724	612	1069	670	1035	1152	1460	749	1075	779	820	1425	1029	520	1549	0	1521	1033	816	340	1067	799	1183	1040	807	922	185	245	437	1201	30	445	547	382	755	485	357	0	672	383
ENSG00000089775	99	136	617	166	51	106	40	150	276	175	259	113	42	211	176	159	119	65	57	56	319	112	111	65	0	168	304	84	218	45	53	58	140	40	44	50	69	27	43	3	32	30	48	63	58	47	0	41	69
ENSG00000089818	296	1	3	178	0	1	144	95	415	407	600	790	407	461	307	510	951	303	467	876	185	776	1041	210	0	388	1577	412	1256	0	1	0	423	61	427	141	1	216	415	0	134	169	168	0	200	310	0	75	177
ENSG00000089820	0	0	0	0	0	0	0	0	0	0	0	0	0	0	0	0	0	0	0	0	0	0	0	0	0	0	0	0	0	0	0	0	0	0	0	0	0	0	0	0	0	0	0	0	0	0	0	0	0
ENSG00000089847	0	0	0	55	0	1	0	0	0	0	0	0	0	0	0	33	0	0	0	0	0	0	0	0	0	0	0	0	0	0	0	0	0	0	0	0	0	0	0	0	0	0	0	0	0	0	0	0	0
ENSG00000089876	116	158	657	16	21	11	6	24	106	33	42	188	26	23	12	87	17	38	16	5	24	56	39	42	0	13	40	26	34	66	15	11	26	17	27	31	10	8	15	0	39	27	174	33	19	12	0	17	69
ENSG00000089902	77	1109	198	24	0	117	90	141	238	3	94	40	30	0	0	198	99	22	29	0	1	159	0	93	0	0	2	2	272	48	69	47	63	0	59	0	0	1	0	0	0	1	0	8	16	42	0	156	0
ENSG00000089916	287	2172	676	59	635	0	50	162	1	1	200	72	0	123	533	40	191	108	0	0	0	236	6	73	0	77	1	64	14	230	0	301	213	120	13	377	0	84	1	0	117	69	0	0	0	0	0	66	0
ENSG00000090006	207	0	49	1	0	10	33	203	0	0	3	17	0	0	1	33	2	1	1	0	0	0	0	5	0	0	3	0	0	0	0	0	0	0	0	0	0	0	0	0	0	0	0	0	2	0	0	0	0
ENSG00000090013	1588	914	1469	1120	59	413	396	779	466	695	107	223	557	261	30	569	2	1085	0	1	0	9	739	388	0	336	175	443	599	0	0	1	0	1	43	94	0	20	17	0	23	42	0	0	0	0	0	232	0
ENSG00000090020	215	1	31	328	4	0	118	44	124	200	147	122	1	1	38	17	0	41	0	2	4	26	59	8	0	0	114	4	54	0	0	0	0	20	0	3	92	0	0	0	194	80	0	0	0	0	0	0	77
ENSG00000090054	25	15	35	19	35	56	125	167	348	342	628	564	234	415	299	548	356	591	275	212	800	533	739	278	0	421	567	288	611	1260	244	987	648	191	886	464	202	256	1208	58	607	627	887	251	2040	2580	0	162	790
ENSG00000090060	7122	4643	4541	3610	3908	1411	959	2229	2774	500	285	639	1498	1531	967	1540	144	901	158	922	305	1177	1085	1138	0	206	945	1641	672	758	2	192	546	228	4981	1335	278	303	153	84	3966	763	483	642	72	1423	0	1653	487
ENSG00000090061	32	385	534	331	123	462	105	242	353	322	505	532	255	194	619	276	392	518	172	215	6	586	331	540	0	252	301	266	755	234	190	309	511	202	14	222	85	368	180	4	1	109	72	108	144	293	0	161	271
ENSG00000090097	0	0	0	70	0	5	13	0	40	40	16	25	1	0	1	0	0	0	0	0	0	0	0	0	0	0	0	19	0	0	0	0	0	0	0	0	0	0	0	0	0	0	0	0	17	0	0	0	0
ENSG00000090238	5	0	3	37	4	50	2	35	13	4	1	0	2	4	21	16	2	1	0	4	0	0	0	4	0	4	1	0	4	1	0	1	49	0	1	5	0	0	1	0	0	52	0	2	1	0	0	1	4
ENSG00000090263	384	1	123	283	126	304	78	482	853	529	457	734	639	545	430	538	730	397	577	665	1297	536	692	425	0	579	974	698	864	95	306	263	332	163	105	147	123	71	0	14	161	135	235	390	278	197	0	526	282
ENSG00000090266	924	1248	833	336	546	664	265	340	893	754	524	693	549	574	648	412	889	439	16	197	87	131	661	651	0	930	809	1757	1599	220	75	47	365	537	881	931	42	502	289	13	1287	588	23	15	12	477	0	737	2042
ENSG00000090273	2563	1756	2933	4152	1666	2343	1097	1311	2552	2043	970	3323	2506	3311	1314	2665	487	2044	100	181	76	137	3365	3644	0	1705	2511	2968	3478	304	83	178	14	515	2696	1588	3	1459	209	31	1802	775	79	226	160	290	0	1703	4589
ENSG00000090316	0	0	0	132	0	796	163	627	927	68	0	191	245	291	54	618	0	7	1	0	0	0	120	125	0	29	6	134	202	0	0	28	0	0	698	0	0	0	0	1	385	0	0	29	5	0	0	606	33
ENSG00000090339	380	0	1	449	4	44	214	0	0	120	0	0	0	0	1	0	0	0	0	0	0	1	29	0	0	0	0	290	0	0	0	0	0	0	1	151	0	0	0	0	0	72	0	0	0	0	0	0	0
ENSG00000090372	0	0	2	70	0	42	76	146	65	5	8	7	2	1	1	1	1	9	0	1	1	2	33	0	0	3	27	1	0	0	0	0	0	0	2	0	1	0	0	0	1	0	2	0	16	1	0	48	0
ENSG00000090376	5	1	3	178	4	63	1	8	200	17	2	2	2	92	1	73	15	3	30	9	12	0	5	1	0	8	114	6	8	7	1	1	0	0	5	0	3	2	3	0	0	0	4	0	1	0	0	0	7
ENSG00000090382	122	141	635	118	74	66	77	280	244	191	67	58	217	356	232	205	125	54	92	51	130	125	96	61	0	208	41	200	191	24	19	11	26	31	38	10	6	25	13	1	2	16	10	45	10	54	0	24	34
ENSG00000090432	1	2	230	617	2	278	131	457	415	525	537	827	251	953	446	328	44	679	91	0	391	25	669	624	0	705	523	452	2548	0	0	0	0	112	369	0	282	0	1	2	77	0	23	0	0	0	0	35	0
ENSG00000090447	0	0	0	0	0	0	0	0	24	1	0	41	0	0	0	0	1	0	0	0	0	0	0	2	0	0	4	0	0	0	0	0	0	0	1	0	0	0	0	0	0	0	0	0	0	1	0	0	0
ENSG00000090470	0	864	1057	241	4	29	41	95	132	88	2	141	87	143	4	84	36	1	57	69	293	202	244	54	0	95	55	62	312	1	0	0	121	12	0	55	0	0	1	15	0	93	44	29	1	0	0	48	136
ENSG00000090487	563	85	127	120	49	70	140	383	106	20	20	30	7	42	28	28	30	56	109	17	57	52	72	25	0	79	19	11	23	14	19	38	14	10	28	12	6	4	11	0	3	7	8	49	18	15	0	44	14
ENSG00000090520	690	1423	1329	1384	1680	713	659	2142	1002	114	31	89	657	614	209	375	2	42	46	13	28	7	324	229	0	13	115	417	19	80	0	0	7	1	360	78	0	9	272	0	541	2	46	5	127	6	0	335	124
ENSG00000090530	0	0	0	0	0	0	10	0	0	0	0	0	0	0	0	0	0	0	0	0	0	0	0	0	0	0	0	0	0	0	0	0	0	0	0	0	0	0	0	0	0	0	0	0	3	0	0	0	0
ENSG00000090534	0	0	0	0	0	0	0	0	0	0	0	0	0	0	0	0	0	0	0	0	0	0	0	0	0	0	0	0	0	0	0	0	0	0	0	0	0	0	0	0	0	0	0	0	0	0	0	0	0
ENSG00000090539	0	0	0	0	0	0	0	93	0	0	0	0	0	0	0	0	0	0	0	0	0	0	0	0	0	0	0	0	0	0	0	0	0	0	0	0	0	0	0	0	0	0	0	0	0	0	0	0	0
ENSG00000090554	178	51	76	92	60	67	32	35	38	34	15	24	32	29	43	44	43	25	26	42	50	19	22	10	0	38	23	11	73	12	30	9	8	2	2	13	62	12	5	0	6	3	13	0	11	104	0	1	6
ENSG00000090565	1	0	138	41	0	0	18	5	0	5	1	0	1	0	0	0	0	8	0	0	0	0	0	0	0	0	0	8	0	0	0	0	0	0	0	0	0	0	0	0	0	0	0	0	0	0	0	1	0
ENSG00000090581	155	0	0	0	0	0	0	10	0	0	0	0	0	2	0	0	0	0	0	0	0	0	0	0	0	0	0	0	0	0	0	0	0	0	67	0	0	0	0	0	0	0	0	0	2	0	0	0	0
ENSG00000090612	149	547	166	146	682	362	394	198	76	40	388	939	84	368	87	307	501	1355	758	11	266	776	594	174	0	292	766	978	2683	220	0	0	1	0	0	0	0	119	103	12	0	0	0	0	0	0	0	0	0
ENSG00000090615	525	1811	298	284	0	89	126	40	256	32	121	286	27	107	282	171	254	19	15	7	11	29	75	296	0	15	28	211	288	3	1	0	19	4	268	7	1	9	8	7	55	82	5	2	150	94	0	83	223
ENSG00000090621	314	100	238	274	0	558	139	468	827	398	239	356	144	755	250	473	296	206	22	2	69	190	595	50	0	590	365	336	503	3	1	1	34	78	117	72	49	135	24	2	99	32	33	1	18	59	0	403	149
ENSG00000090659	82	177	102	93	48	7	16	10	18	11	1	10	23	6	7	21	41	17	14	17	47	24	1	10	1	5	13	6	6	1	0	0	2	2	2	1	1	6	1	0	11	0	9	42	13	24	0	7	3
ENSG00000090661	212	0	1	236	0	136	0	219	38	59	23	379	49	245	15	233	2	118	1	0	0	1	239	108	0	159	61	922	272	0	0	0	0	0	1	0	1	0	0	0	0	0	0	0	0	0	0	0	29
ENSG00000090674	0	0	0	330	57	325	35	439	54	17	10	2	12	0	5	31	0	27	3	0	0	31	7	1	0	13	0	27	58	0	0	0	0	18	10	0	0	0	0	0	16	0	0	0	0	0	0	84	0
ENSG00000090686	2	0	0	728	608	308	253	644	74	1	80	0	2	0	1	0	0	38	51	0	0	4	43	0	0	0	108	0	1	0	0	0	0	126	82	0	0	0	0	0	0	6	10	0	0	0	0	131	0
ENSG00000090776	0	0	44	13	0	0	31	11	51	0	0	0	0	0	0	0	0	1	0	0	0	0	0	0	0	29	0	0	0	0	0	0	0	0	0	0	0	0	0	0	0	0	0	0	0	0	0	0	0
ENSG00000090857	15	1	6	257	96	116	225	116	360	447	260	157	66	498	137	74	233	1	92	15	261	298	197	48	0	497	138	515	1195	349	7	0	1	0	0	1	0	1	117	0	54	0	0	0	2	0	0	1	0
ENSG00000090861	0	2	0	461	1	1	0	175	1	43	0	762	0	178	0	198	14	2	9	0	295	245	448	0	0	284	161	617	755	1780	597	714	1427	816	2352	874	482	1805	650	1	675	532	564	356	1120	1882	0	16	0
ENSG00000090863	18	0	3	381	2	31	372	228	199	948	330	288	196	448	285	73	340	573	223	582	216	136	121	84	0	2	166	650	2	0	0	0	0	1	105	0	197	20	1	5	136	0	1	0	13	186	0	111	104
ENSG00000090889	167	12	0	439	1166	73	444	310	164	201	250	595	695	182	246	245	200	455	871	426	348	540	296	144	0	203	213	322	443	0	1	287	0	196	219	458	157	0	129	12	24	1	5	330	32	224	0	295	1
ENSG00000090905	175	0	32	170	0	138	14	122	185	136	36	15	3	114	42	136	7	0	1	150	265	27	9	146	0	0	40	0	0	1	7	5	0	204	21	221	7	0	118	1	59	74	0	7	0	0	0	6	31
ENSG00000090920	0	0	0	0	0	0	0	0	0	0	0	0	0	0	0	0	0	0	0	0	0	0	0	0	0	0	0	0	0	0	0	0	0	0	0	0	0	0	0	0	0	0	0	0	0	0	0	0	0
ENSG00000090924	0	0	1	0	0	0	0	0	0	0	0	0	2	1	0	0	0	0	0	0	0	0	0	0	0	0	0	0	0	0	0	0	0	0	0	0	0	0	0	0	0	0	0	0	0	0	0	0	0
ENSG00000090932	606	0	133	498	0	239	189	259	57	39	19	0	0	0	70	16	42	101	14	0	127	44	80	3	0	1	0	347	0	0	0	0	0	0	0	0	0	0	0	0	50	0	0	0	0	0	0	0	0
ENSG00000090971	1	0	0	0	0	96	1	27	46	28	0	0	0	6	0	7	0	0	0	0	0	0	0	18	0	0	59	82	0	0	0	0	0	0	0	25	0	0	0	0	0	0	2	0	0	0	0	9	0
ENSG00000090975	0	0	0	0	0	0	0	0	0	14	0	0	0	0	0	0	0	0	0	0	0	0	0	0	0	0	0	0	0	0	0	0	1	0	0	0	0	0	0	0	0	0	0	0	0	0	0	0	0
ENSG00000090989	561	0	1	134	240	50	67	2	0	8	35	76	96	101	202	115	39	0	0	4	1	1	171	27	0	27	30	212	359	462	1	108	19	28	13	11	0	0	92	3	0	0	0	0	0	2	0	0	0
ENSG00000091009	8	8	1503	322	767	83	326	191	1093	640	545	493	412	302	478	409	654	548	2	51	123	130	139	546	0	614	899	402	925	4	4	84	73	222	348	180	69	276	251	6	124	368	202	6	1	262	0	327	226
ENSG00000091039	0	1	975	44	0	40	15	89	1	0	0	1	122	0	1	0	1	97	127	0	130	29	0	71	0	1	14	1	1	0	64	38	71	7	0	91	0	0	0	0	69	0	0	8	0	0	0	159	234
ENSG00000091073	0	0	0	30	0	111	192	74	23	9	6	26	31	32	30	175	1	129	0	1	0	41	136	0	0	15	11	0	32	0	0	0	0	0	73	2	0	0	0	0	0	0	0	0	0	0	0	66	0
ENSG00000091106	42	0	212	84	0	1	121	0	1	18	326	0	142	163	211	46	172	12	159	0	248	96	0	172	0	0	310	0	0	0	0	0	0	0	0	0	0	0	0	0	0	0	0	0	0	0	0	0	0
ENSG00000091127	535	1	1	137	6	15	106	108	3	1	0	9	148	101	1	27	0	1	1	39	1	31	0	12	0	2	0	0	268	197	0	34	1	0	1	20	20	60	3	0	346	2	17	1	0	9	0	0	3
ENSG00000091128	16	29	24	18	17	10	5	12	12	14	2	50	4	38	18	11	16	2	31	7	34	14	10	10	0	20	36	13	12	4	7	1	5	0	1	1	2	6	3	0	0	9	8	4	61	2	0	12	0
ENSG00000091129	0	0	0	0	0	0	0	0	0	0	0	0	1	0	115	0	0	0	0	0	0	1	0	0	0	0	0	0	0	0	0	0	0	0	0	0	0	0	0	0	0	0	0	0	0	0	0	0	0
ENSG00000091136	1	0	0	64	0	40	252	4	138	110	24	401	113	13	16	407	162	217	0	0	0	52	174	144	0	212	2	146	0	0	140	286	204	223	335	148	108	153	201	16	213	44	221	277	809	0	0	47	782
ENSG00000091137	11	9	36	5	6	12	2	3	48	11	13	12	3	6	27	8	8	4	10	6	17	9	21	18	0	31	1	8	18	4	0	0	2	0	1	14	0	0	1	0	0	0	0	6	2	1	0	1	1
ENSG00000091138	0	0	4	0	0	0	0	0	0	0	0	0	0	0	0	0	0	0	0	0	0	0	0	0	0	0	0	0	0	0	0	0	0	0	0	0	0	0	0	0	0	0	0	0	0	0	0	0	0
ENSG00000091140	3	2104	1	488	2	198	1	841	405	1350	702	1211	1036	1199	780	728	758	691	749	817	1806	1045	616	1209	0	1326	889	637	307	1433	975	896	722	487	1324	789	656	550	1170	72	357	345	744	687	133	1033	0	1	256
ENSG00000091157	0	0	0	1	0	0	13	1	0	16	17	0	0	122	0	0	0	127	3	2	0	0	145	0	0	0	0	0	0	109	2	0	0	0	0	0	0	0	0	0	0	0	0	0	9	0	0	0	0
ENSG00000091164	916	12	1363	231	1498	705	210	906	959	478	425	803	490	603	850	499	401	995	3	58	86	70	238	339	0	440	1236	650	819	40	2	53	331	576	1477	1109	125	1766	502	17	1069	1706	90	171	246	3032	0	558	1636
ENSG00000091181	0	0	0	0	0	0	0	0	0	0	0	0	0	0	0	0	0	0	0	0	0	8	0	0	0	0	0	0	0	0	0	0	0	0	0	0	0	0	0	0	0	0	0	0	0	0	0	0	0
ENSG00000091262	5	4	3	78	175	1	190	2	11	65	25	184	33	5	0	37	5	45	1	0	0	50	36	57	0	1	74	35	5	0	0	0	0	0	0	0	0	0	2	0	0	2	0	0	1	0	0	0	0
ENSG00000091317	156	0	176	585	0	580	742	1485	711	5	5	114	438	196	93	649	1	22	227	480	6	147	260	136	0	196	7	155	141	28	4	6	115	165	1636	108	1	1	72	2	885	116	259	151	84	8	0	115	381
ENSG00000091409	0	0	0	0	0	29	57	2	0	0	0	16	0	0	0	0	0	0	0	0	0	0	0	0	0	0	0	0	0	0	414	0	0	45	0	0	0	0	0	0	0	0	0	0	37	0	0	25	1
ENSG00000091436	24	27	33	12	14	6	32	7	8	15	11	5	12	19	10	13	70	12	12	2	9	11	12	7	0	4	4	14	2	3	1	0	2	3	2	1	6	0	2	0	0	0	4	0	6	4	0	7	25
ENSG00000091483	555	1	549	369	2	143	181	453	245	5	2	24	405	151	60	85	9	4	0	127	0	0	121	117	0	1	122	1	34	0	0	122	0	0	244	1	10	7	0	14	304	4	0	12	57	0	0	510	197
ENSG00000091490	0	0	0	0	0	0	0	0	0	0	0	0	0	0	0	0	0	0	0	0	0	0	0	0	0	0	0	0	0	0	0	0	0	0	0	0	0	0	0	0	0	0	0	0	0	0	0	0	0
ENSG00000091513	0	0	0	0	0	0	0	0	0	0	0	0	0	0	0	0	0	0	0	0	0	0	0	0	0	0	0	0	0	0	0	0	0	0	0	0	0	0	0	0	0	0	0	0	0	0	0	0	0
ENSG00000091527	4026	6688	7379	1324	14359	832	391	1646	613	572	670	428	755	389	1396	1056	1572	1466	478	538	645	627	1680	506	0	463	974	643	381	690	505	287	479	81	271	201	261	1157	479	29	241	370	311	502	297	389	0	328	311
ENSG00000091536	12	4	8	7	11	5	1	0	3	1	1	0	1	1	6	1	0	4	1	2	1	2	7	1	0	0	2	10	1	7	1	0	1	0	1	1	0	1	1	0	0	1	1	1	0	2	0	0	0
ENSG00000091542	2	0	413	216	1	39	377	155	96	4	158	130	33	241	110	56	117	45	10	110	0	33	11	208	0	93	9	397	204	0	426	149	65	2	7	53	135	9	0	1	206	34	52	1	225	6	0	90	289
ENSG00000091583	0	0	0	0	0	0	0	1	106	0	7	15	0	5	0	1	0	4	1	0	0	1	5	75	0	6	3	2	8	0	0	0	1	0	0	0	0	0	0	0	0	0	0	0	0	0	0	0	0
ENSG00000091592	0	1	119	0	0	17	0	0	0	0	0	19	0	0	2	0	0	0	0	0	0	135	2	0	0	0	0	0	0	0	0	0	0	0	0	0	0	0	0	0	0	0	0	0	0	0	0	0	0
ENSG00000091622	2	0	0	0	0	0	3	0	0	0	0	0	0	134	0	0	0	0	0	0	0	0	0	0	0	0	0	0	0	0	0	0	0	0	0	0	0	0	0	0	0	0	0	0	0	0	0	0	0
ENSG00000091640	0	12	603	264	0	59	108	234	97	165	301	395	28	31	229	333	269	262	3	76	98	402	381	496	0	0	116	104	347	145	233	53	2	0	565	193	104	592	185	10	522	409	316	149	494	236	0	1	1
ENSG00000091651	152	48	1678	774	530	352	193	826	181	398	379	565	390	314	241	283	247	538	88	16	73	55	655	821	0	101	461	678	237	223	238	136	36	4	74	8	7	177	4	2	237	214	9	188	184	90	0	62	507
ENSG00000091656	0	0	120	128	0	0	37	0	0	0	0	0	0	0	0	0	0	0	0	0	0	0	0	0	0	0	0	0	0	0	0	0	0	27	0	0	0	0	0	0	0	0	0	0	0	0	0	0	0
ENSG00000091704	22	0	0	0	0	0	7	0	98	121	0	0	68	0	0	0	0	86	0	8	70	0	0	0	0	0	0	0	0	0	0	0	0	0	0	0	0	0	0	0	0	0	0	0	0	0	0	0	0
ENSG00000091732	374	260	344	271	0	446	28	328	165	255	489	494	131	397	696	381	912	762	390	819	572	503	441	561	0	160	548	376	3	517	615	550	545	2	322	379	297	682	312	2	0	233	323	0	67	0	0	63	223
ENSG00000091831	0	0	0	0	0	0	0	0	0	0	0	0	1	0	0	0	0	0	26	0	0	0	0	0	0	0	0	0	0	0	0	0	0	0	0	0	0	0	0	0	0	0	0	0	0	0	0	0	0
ENSG00000091844	32	0	22	50	0	3	93	59	0	1	0	4	0	0	0	142	0	0	19	0	0	0	1	0	0	1	0	0	18	0	0	0	0	0	0	1	0	0	0	0	0	0	0	0	0	1	0	0	0
ENSG00000091879	6	0	6	5	3	2	3	21	2	1	1	1	2	4	4	1	2	19	1	0	0	3	0	0	0	5	2	1	5	0	1	0	0	0	1	0	0	0	0	0	0	0	0	0	2	1	0	2	2
ENSG00000091947	201	21	1	112	0	147	120	202	189	427	220	389	211	375	48	97	642	536	38	0	0	25	687	417	0	399	186	328	177	1	0	0	43	269	39	2	0	94	10	18	131	287	0	0	5	0	0	0	0
ENSG00000091972	11	16	154	3	420	25	3	57	53	7	15	32	90	3	0	68	4	112	0	145	0	4	3	0	0	9	2	52	283	2	1031	5	2	0	0	0	0	0	0	0	0	0	143	1	10	0	0	0	1
ENSG00000091986	0	0	0	0	0	0	3	0	0	224	0	169	0	113	0	0	0	0	0	0	137	8	307	0	0	0	0	0	0	0	1	0	0	0	0	0	0	0	0	0	0	0	0	0	0	0	0	0	0
ENSG00000092010	75	0	0	0	0	78	3	104	0	0	57	13	0	108	301	0	0	85	1	0	0	11	130	0	0	0	107	15	200	39	0	9	0	17	0	87	1	0	78	30	58	0	5	55	56	109	0	146	26
ENSG00000092020	2594	933	2590	620	401	465	291	700	1474	1198	622	684	224	995	436	1104	1932	1135	1121	759	1056	927	1031	281	0	1071	1234	1848	1000	26	183	218	425	314	235	45	148	288	637	25	86	567	259	371	74	120	0	41	318
ENSG00000092036	98	0	0	68	0	0	12	0	8	0	69	50	30	1	0	44	3	0	0	0	28	3	0	181	0	1	0	18	40	0	0	0	0	1	1	9	78	0	0	0	149	26	0	0	9	0	0	90	0
ENSG00000092051	0	0	0	0	0	0	0	0	0	0	0	0	0	0	0	0	0	0	0	0	0	0	0	0	0	0	0	0	0	0	0	0	0	0	0	0	0	0	0	0	0	0	0	0	0	0	0	0	0
ENSG00000092054	0	0	0	0	0	0	0	0	0	0	0	0	0	0	0	0	0	0	0	0	0	0	0	0	0	0	0	0	0	0	0	0	0	0	0	0	0	0	0	0	0	0	0	0	0	0	0	0	0
ENSG00000092068	1	0	0	224	0	1	441	18	65	114	122	38	0	0	219	0	0	0	0	3	20	120	0	80	0	0	123	62	1	1018	16	1108	2601	2327	3942	1921	2159	4141	3768	230	3680	3635	1436	997	2147	6880	0	1921	2713
ENSG00000092094	36	3877	10	309	5	390	168	373	500	563	816	368	520	1271	755	567	110	392	57	2	5	50	706	944	0	709	1287	510	534	0	1	1	32	278	120	189	2	0	0	3	60	47	11	1	3	335	0	55	250
ENSG00000092096	0	0	0	0	0	0	10	0	0	0	0	1	0	0	0	0	0	0	0	0	0	0	0	0	0	0	0	0	1	0	0	1	0	0	0	0	0	0	0	0	0	0	0	0	0	0	0	0	0
ENSG00000092098	134	0	0	67	0	204	50	94	42	159	55	37	51	0	118	31	58	164	47	90	0	0	224	0	0	0	98	0	262	0	0	0	0	19	0	110	0	0	0	0	0	0	25	41	86	0	0	0	0
ENSG00000092108	0	0	1	153	0	0	51	368	149	155	130	380	63	152	219	331	180	195	100	134	1	0	87	17	2	206	1	96	364	88	255	16	283	1	79	107	190	288	314	1	94	148	226	192	1	0	0	155	126
ENSG00000092140	471	1664	442	818	0	691	380	653	306	155	378	546	45	671	998	198	33	631	1010	455	24	711	190	263	0	876	477	324	783	1	70	897	690	194	592	454	250	73	294	14	488	149	1	1458	402	0	0	413	126
ENSG00000092148	1	943	0	0	0	216	111	63	244	99	44	210	362	92	77	18	276	318	95	0	0	220	0	18	0	154	0	0	0	156	0	222	300	1	0	1	228	0	66	0	213	121	1	0	0	255	0	248	170
ENSG00000092199	5170	3934	5088	9589	2972	7915	3571	11073	10063	8526	9501	10555	11812	12931	10648	10522	13921	12337	9534	14142	15122	11920	13690	9773	2	9292	15965	14076	12583	21074	10786	24707	18044	11133	7696	8128	14386	15322	17911	875	12365	11364	14350	20160	10375	16846	0	7161	14702
ENSG00000092200	31	3	1	0	0	0	115	0	0	57	0	23	0	1	1	45	0	1	1	82	0	15	0	0	0	0	158	412	0	0	0	0	0	0	0	0	0	0	0	0	0	0	0	0	0	0	0	0	0
ENSG00000092201	786	30	2849	840	573	375	214	1270	1452	1045	785	1909	1727	1537	1221	1280	2554	1210	999	1492	1386	1669	1586	1760	0	764	2508	950	2192	2005	5	1555	1853	760	1081	536	1338	1192	1447	84	1224	1401	1087	1993	441	2077	0	491	1933
ENSG00000092203	384	11	4633	1347	1306	408	848	1035	625	1202	355	692	451	949	1028	742	398	380	1263	1648	825	1075	756	370	0	340	297	969	888	530	247	993	511	505	56	117	598	460	312	72	66	177	193	301	465	201	0	250	277
ENSG00000092208	639	1536	416	1	2	201	0	419	347	134	134	519	122	407	261	339	707	167	52	878	34	582	201	630	0	798	1167	126	148	148	245	88	96	106	175	232	0	101	74	0	60	66	238	2	365	53	0	0	124
ENSG00000092295	0	0	0	0	0	0	0	12	0	0	0	0	0	0	0	0	0	0	0	0	0	0	0	0	0	0	0	0	0	0	0	0	0	0	0	0	0	0	0	0	0	0	0	0	0	0	0	0	0
ENSG00000092330	0	0	0	0	0	0	0	0	77	0	0	1	18	26	0	41	0	0	0	0	0	2	0	1	0	0	0	2	0	0	0	0	0	0	354	0	154	0	0	2	124	76	0	1	1	0	0	0	12
ENSG00000092345	0	0	0	246	0	233	49	61	1	441	0	0	0	440	0	43	1	0	0	0	0	52	107	0	0	0	0	520	0	0	0	0	0	0	0	0	0	0	0	0	0	0	59	0	0	0	0	0	0
ENSG00000092377	0	0	0	0	0	0	0	0	0	0	0	0	0	0	0	0	0	0	0	0	0	0	0	0	0	0	0	0	0	0	0	0	0	0	0	0	0	0	0	0	0	0	0	0	0	0	0	0	0
ENSG00000092421	0	0	3	0	0	17	8	11	164	14	195	15	1	0	1	110	0	0	24	68	0	0	0	4	0	0	348	0	0	76	29	586	28	566	225	531	149	602	467	9	486	80	121	638	285	214	0	2007	164
ENSG00000092439	205	4	10	146	296	245	370	89	177	24	231	228	195	73	102	174	19	239	34	21	55	388	581	259	0	257	4	55	222	4	1	0	210	0	31	2	1	1	0	34	142	91	2	2	16	13	0	1	62
ENSG00000092445	0	0	0	53	0	100	17	98	35	293	125	1	147	339	552	16	237	137	0	0	59	55	283	337	0	305	97	0	367	90	141	0	3	1	0	58	0	0	0	2	126	456	7	120	0	0	0	214	228
ENSG00000092470	16	412	105	2	3	2	24	5	133	20	142	193	5	324	153	27	106	201	19	418	7	156	22	5	0	306	344	0	214	65	1	40	184	127	0	2	0	624	0	2	167	464	226	76	214	67	0	131	155
ENSG00000092529	0	0	0	0	0	4	0	0	0	0	0	82	0	1	0	0	5	0	0	0	0	0	0	0	0	0	0	0	0	0	0	0	0	0	0	0	0	0	0	0	0	0	0	0	0	0	0	0	0
ENSG00000092531	191	71	27	87	5	549	59	949	517	355	1281	662	1008	540	2110	1362	1558	1247	562	1298	716	454	1876	1379	2	700	1284	305	1186	740	992	1188	591	558	462	270	666	1239	1094	60	725	264	671	1014	1095	1148	0	338	822
ENSG00000092607	0	0	0	0	0	0	0	0	0	0	0	0	0	0	0	0	0	0	0	0	0	0	0	0	0	0	0	0	0	0	0	0	0	0	0	0	0	0	0	0	0	0	0	0	0	0	0	0	0
ENSG00000092621	177	0	0	340	0	58	186	0	0	0	0	1	0	0	121	0	0	0	0	0	0	0	0	0	0	1	1	355	1	25	1	57	268	289	1016	2421	182	2291	6	14	1659	88	14	4	113	228	0	110	376
ENSG00000092758	0	0	0	0	0	317	0	96	35	2	0	1	112	51	0	65	0	10	0	0	0	0	3	5	0	0	1	36	3	0	0	0	0	0	0	0	0	0	0	0	0	0	0	0	0	0	0	0	0
ENSG00000092820	198	8	415	767	23	1487	433	326	575	579	356	940	1024	2760	1546	509	70	519	143	216	466	192	842	522	0	1230	287	572	1	878	247	2081	1183	826	1970	3600	1641	3131	1280	64	2505	878	509	939	1823	2468	0	6130	8673
ENSG00000092841	5278	7818	1792	3095	2485	1497	838	2729	3254	3324	3079	2280	1684	3362	2194	2845	3131	2162	3152	3768	4472	3435	3343	1768	1	4656	3867	4965	2935	2311	2953	3763	3492	2097	1783	2214	1936	2368	2591	122	1900	1985	1523	2939	2585	2548	0	2875	2349
ENSG00000092847	406	0	0	247	3	135	40	148	83	103	0	7	49	338	6	199	0	233	50	10	137	552	131	9	0	0	3	328	1	0	109	38	25	0	0	30	108	28	263	7	285	126	0	0	0	1	0	20	1
ENSG00000092850	0	0	0	0	0	0	0	0	0	99	153	0	0	0	0	0	0	104	0	0	0	0	0	0	0	0	0	0	0	0	0	0	0	0	0	0	0	0	0	0	0	0	0	0	0	0	0	0	0
ENSG00000092853	736	876	2702	745	1392	109	336	342	567	602	424	346	414	590	454	529	624	109	222	163	32	337	120	101	0	235	123	424	441	598	362	147	230	423	207	4	406	372	4	11	63	61	854	201	77	201	0	68	210
ENSG00000092871	103	189	484	98	161	48	145	172	419	79	52	152	44	180	196	45	94	102	50	124	355	131	125	61	0	137	114	50	160	83	9	32	16	14	8	11	33	174	296	10	4	21	132	37	15	113	0	15	23
ENSG00000092929	0	0	0	0	0	0	0	0	0	0	0	0	0	0	0	0	0	0	0	0	0	0	0	0	0	0	0	0	0	0	0	0	0	0	0	0	0	0	0	0	0	0	0	0	0	0	0	9	0
ENSG00000092931	38	272	480	1809	378	1912	2251	1170	491	679	27	253	167	132	124	159	514	168	18	292	233	135	118	297	0	395	577	56	102	43	6	58	7	122	30	41	0	16	46	1	43	35	9	333	156	12	0	57	212
ENSG00000092964	361	1	297	86	2167	49	44	79	326	195	80	290	39	255	292	461	2	386	28	13	296	477	245	599	0	241	460	9	248	0	0	0	0	0	0	0	0	0	0	0	1	0	0	0	2	0	0	0	0
ENSG00000092969	0	0	0	0	0	0	1	0	0	0	0	0	0	0	0	0	0	0	0	0	0	0	0	0	0	0	0	0	0	0	0	0	0	0	0	0	0	0	0	0	0	0	0	0	0	0	0	0	0
ENSG00000092978	306	609	820	563	553	244	215	170	60	3	398	336	67	63	76	188	658	487	90	123	120	428	355	300	0	135	104	414	751	313	2	246	303	0	87	2	0	0	67	0	0	226	45	136	211	150	0	107	163
ENSG00000093000	2476	1447	1553	1265	1410	771	717	1798	150	297	534	715	271	243	422	195	688	441	633	157	761	193	44	296	0	170	174	306	378	159	2	608	357	248	174	184	239	358	454	5	253	43	320	455	146	56	0	426	259
ENSG00000093009	1	0	0	149	106	214	103	594	611	615	373	304	332	1245	207	259	501	439	90	322	0	366	234	476	0	174	157	0	834	643	352	164	364	165	288	63	478	80	297	9	52	185	833	698	712	751	0	84	399
ENSG00000093010	2	0	1	45	1	14	4	4	70	94	0	1	0	73	0	47	38	65	0	1	1	0	164	0	0	1	0	0	1	0	0	0	0	24	0	0	0	0	0	0	0	1	0	0	0	0	0	295	0
ENSG00000093072	6	5	7	11	3	10	4	108	113	11	102	6	6	20	6	6	16	2	3	3	2	63	179	3	0	1	1	2	5	0	1	0	1	0	3	2	0	5	4	0	2	1	0	3	3	9	0	1	2
ENSG00000093100	0	0	6	0	0	0	0	0	45	2	0	0	0	2	0	0	0	0	0	0	0	0	0	0	0	0	0	56	0	0	0	0	0	0	0	0	0	0	0	0	0	20	0	0	0	0	0	0	0
ENSG00000093134	0	0	0	0	0	0	0	0	0	0	0	0	0	0	0	24	0	0	0	0	0	0	0	0	0	0	0	0	0	0	0	0	0	0	0	0	0	0	0	0	0	0	0	0	0	0	0	0	0
ENSG00000093144	252	1503	14	224	1	203	107	115	85	215	444	284	66	219	133	158	106	61	330	434	314	165	201	238	0	239	240	157	132	1027	254	822	322	67	347	307	344	1033	1	20	206	366	103	867	89	548	0	105	762
ENSG00000093167	218	0	914	113	0	143	95	233	55	0	8	8	18	0	103	0	8	50	0	115	0	0	101	14	0	0	1	0	0	0	0	5	0	48	0	0	1	0	0	0	0	0	0	0	128	0	0	156	27
ENSG00000093183	51	48	20	75	15	12	2	16	125	17	16	54	4	119	23	15	18	5	10	4	30	10	165	81	0	45	5	7	11	168	49	5	125	1	0	3	6	165	4	16	75	5	15	8	2	0	0	1	10
ENSG00000093217	1	1	0	2	7	1	0	2	1	6	0	0	5	11	8	1	4	93	1	8	60	1	13	5	0	8	92	1	13	0	0	3	0	1	0	2	220	35	2	0	63	0	0	1	0	1	0	0	73
ENSG00000094631	1	0	0	19	0	0	0	0	0	1	0	337	0	0	10	0	35	0	5	0	0	51	6	2	0	7	10	0	0	0	0	0	82	0	125	190	0	0	0	0	0	0	0	0	179	96	0	0	0
ENSG00000094755	528	787	434	791	157	958	170	432	928	540	678	1648	745	841	678	1034	1365	1264	712	528	849	809	975	527	1	703	1440	1050	1424	11	813	233	55	15	10	3	13	26	15	2	9	30	12	20	661	62	0	92	20
ENSG00000094804	928	528	2010	1240	385	898	347	1009	1679	1751	795	912	1431	976	1105	1502	2328	1010	1135	622	1805	1239	3309	786	2	1649	1472	1382	1272	3963	721	73	1976	3	163	91	260	1032	283	76	1	802	1909	530	962	1184	0	348	2666
ENSG00000094841	0	0	0	0	0	0	103	0	0	0	0	0	0	0	0	0	0	0	0	0	0	0	0	0	0	140	0	0	0	0	0	0	0	102	168	187	2	489	0	5	31	79	1	370	1	114	0	168	0
ENSG00000094880	602	1466	32	931	140	228	312	261	103	490	737	950	520	587	322	914	3	1310	860	357	849	1542	942	813	0	325	395	1171	670	77	0	827	1147	165	582	20	340	182	737	0	46	222	395	206	1	589	0	41	856
ENSG00000094914	0	1	1	434	0	411	44	795	597	376	941	575	307	375	820	298	367	1200	563	524	1	956	443	542	0	1295	1819	1005	486	133	228	415	0	1	371	157	0	163	120	0	179	94	0	253	376	355	0	100	98
ENSG00000094916	1646	212	14042	987	243	407	544	2356	219	522	1022	459	368	342	655	773	291	1093	932	69	107	1500	1002	1262	0	280	1838	966	146	9	37	10	19	26	3	56	74	34	4	1	25	4	149	4	144	361	0	346	5
ENSG00000094963	0	0	0	0	0	1	21	7	0	0	8	0	0	0	9	0	0	0	1	0	12	0	6	0	0	0	0	3	12	0	0	0	0	0	0	0	0	0	0	0	0	0	0	0	0	0	0	0	0
ENSG00000094975	0	0	0	0	0	32	49	1	0	85	261	0	0	0	0	5	3	0	26	160	37	0	283	0	0	0	247	0	45	0	259	137	0	0	33	0	0	0	45	6	191	91	0	0	11	0	0	0	0
ENSG00000095002	1059	5	816	1266	1817	946	347	641	850	912	1270	1408	1159	1590	887	1822	314	1204	1	510	545	219	1743	2107	0	558	1868	841	959	0	0	0	0	6	358	133	0	59	143	0	248	358	0	0	140	7	0	429	1152
ENSG00000095015	287	219	0	50	0	0	75	17	14	25	102	51	12	197	109	0	0	14	0	0	0	1	0	36	0	0	0	0	0	0	7	0	0	0	0	0	0	0	18	0	0	0	0	13	0	0	0	2	0
ENSG00000095059	3	0	6	137	1	61	311	82	440	110	21	65	126	368	125	118	2	204	62	0	0	0	171	203	0	20	394	216	45	0	134	0	0	0	253	11	0	2	0	0	243	13	40	0	132	0	0	7	4
ENSG00000095066	0	0	1	1	0	0	0	0	0	0	23	0	0	0	0	3	0	1	0	0	0	4	0	0	0	0	41	2	8	0	0	0	0	0	66	47	0	0	0	0	12	10	0	0	1	0	0	1	0
ENSG00000095110	0	0	0	0	0	0	0	0	0	0	0	0	0	0	0	0	0	0	0	0	0	0	0	0	0	0	0	0	0	0	0	0	0	0	0	0	0	0	0	0	0	0	0	0	0	0	0	0	0
ENSG00000095139	392	19	94	481	21	256	173	284	1030	110	162	732	1011	737	791	651	722	800	4	153	415	147	672	1178	0	1220	911	782	1426	122	206	0	281	334	417	268	4	197	86	9	147	57	68	14	157	534	0	107	189
ENSG00000095203	0	0	0	0	0	0	3	0	0	0	0	23	0	1	0	0	1	194	0	0	0	0	0	0	0	0	0	82	0	0	0	0	0	0	0	6	0	0	0	0	1	0	0	0	0	142	0	0	0
ENSG00000095209	900	0	15	257	0	213	1	32	184	10	126	64	2	199	6	137	48	262	43	37	115	67	167	42	0	119	191	196	30	0	1	123	308	320	152	0	257	388	359	0	197	0	71	40	0	2	0	124	219
ENSG00000095261	0	0	332	1	258	0	93	5	0	4	0	0	134	0	2	17	2	2	0	3	0	1	7	0	0	36	113	0	3	0	0	75	8	0	71	0	69	62	86	0	87	0	45	0	1	0	0	34	2
ENSG00000095319	219	0	0	495	0	130	12	90	464	255	201	338	585	475	167	458	94	253	22	0	31	195	336	557	0	311	353	220	26	6	1	8	52	82	447	70	17	3	53	19	187	82	6	8	3	9	0	175	551
ENSG00000095321	0	0	0	0	0	0	29	0	17	0	0	0	0	0	0	0	0	0	0	0	0	0	0	63	0	0	0	0	0	0	0	0	0	0	5	0	0	0	0	0	0	0	0	0	0	0	0	0	0
ENSG00000095370	0	0	0	0	0	0	0	0	0	0	0	0	0	0	0	0	0	0	0	0	0	0	0	0	0	0	0	0	0	0	0	0	0	0	0	0	0	0	0	0	0	0	0	0	0	0	0	0	0
ENSG00000095380	892	1567	381	642	813	245	426	70	411	46	18	133	332	129	61	674	98	253	0	0	0	68	731	132	0	11	89	51	1	0	0	3	264	202	886	63	53	0	1	0	222	45	129	13	76	96	0	310	482
ENSG00000095383	0	0	0	31	0	50	3	0	5	0	16	0	0	0	0	0	0	0	0	0	0	2	34	0	0	0	0	0	0	0	0	0	0	0	0	5	0	0	0	0	0	0	0	0	0	0	0	0	0
ENSG00000095397	0	0	0	5	0	0	139	0	1	0	0	0	0	0	47	0	0	0	0	0	0	0	0	0	0	0	0	0	0	0	0	0	0	0	0	0	0	0	0	0	0	0	0	0	0	0	0	0	0
ENSG00000095464	0	0	0	65	284	0	0	0	0	0	0	0	0	0	0	0	0	0	0	0	97	0	0	0	0	0	0	0	0	0	0	0	0	0	0	0	0	0	0	0	0	0	0	0	0	0	0	0	0
ENSG00000095485	7	2	539	303	2	259	25	346	439	584	291	474	384	594	495	207	1100	3	662	499	1007	681	517	585	0	472	934	797	755	751	823	1373	375	572	139	239	170	19	2	35	163	199	172	63	2	3	0	178	426
ENSG00000095539	4	0	53	18	0	4	4	27	0	0	0	0	6	0	3	1	0	1	0	1	0	0	1	9	0	6	0	9	10	0	0	0	0	0	0	0	0	0	0	0	1	0	0	0	0	0	0	0	12
ENSG00000095564	214	0	110	129	153	93	399	32	91	12	0	0	0	0	54	105	0	0	36	230	0	180	0	0	0	95	122	53	107	0	0	0	81	0	0	0	55	0	0	0	0	86	0	0	0	0	0	60	6
ENSG00000095574	397	1376	0	135	532	136	125	263	0	90	92	133	113	1	11	60	555	43	162	1	2	310	37	146	0	149	226	1	218	7	0	204	291	2	372	661	280	205	107	27	0	167	267	241	164	113	0	1	677
ENSG00000095585	0	0	0	0	1	0	0	0	0	0	0	31	0	120	0	0	0	46	0	0	0	0	0	0	0	0	0	0	0	0	0	0	0	0	0	0	0	3	0	0	0	0	0	0	0	0	0	0	0
ENSG00000095587	0	0	3	0	0	0	28	1	0	0	0	0	0	2	0	0	0	1	0	0	1	1	1	0	0	1	0	4	0	0	0	0	1	0	0	0	0	1	0	0	0	0	0	0	0	0	0	0	0
ENSG00000095596	0	0	0	0	0	0	0	76	74	0	13	50	0	0	6	0	79	1	1	0	0	0	0	86	0	0	0	0	0	0	0	0	0	0	0	0	0	0	0	0	0	0	0	0	0	0	0	0	0
ENSG00000095627	339	0	0	88	0	21	31	1	0	0	0	0	0	80	0	0	0	1	0	0	0	0	0	0	0	0	0	0	0	0	0	0	0	0	0	0	0	0	0	0	0	0	0	0	0	0	0	0	0
ENSG00000095637	432	0	1	224	0	358	182	53	151	152	250	867	501	105	492	164	146	775	224	3	0	52	170	196	0	687	340	271	818	0	0	0	0	9	0	0	0	0	0	0	10	2	0	0	63	0	0	0	189
ENSG00000095713	22	0	0	0	0	0	0	0	0	0	0	0	0	0	0	1	0	0	0	0	0	5	0	0	0	0	0	0	0	0	0	0	0	0	0	0	0	0	0	0	0	0	0	0	0	0	0	0	0
ENSG00000095739	0	0	860	108	0	1479	497	668	17	158	105	1	31	0	46	49	27	128	33	95	4	175	22	1	0	1	2	35	0	0	0	0	0	0	0	0	0	0	0	0	0	0	0	13	22	0	0	0	0
ENSG00000095752	2	4	134	47	1	0	1	9	10	6	9	6	0	3	3	6	6	0	3	1	25	0	2	2	0	6	6	1	8	0	4	1	0	1	2	0	1	0	3	0	0	1	0	0	3	1	0	2	4
ENSG00000095777	0	0	0	0	0	0	0	0	0	0	0	0	0	0	0	0	0	0	0	0	0	0	0	0	0	0	0	0	0	0	0	0	0	0	0	0	0	0	0	0	0	0	0	0	0	0	0	0	0
ENSG00000095787	715	1345	1340	332	28	497	671	396	549	188	452	128	480	359	383	679	405	264	116	271	109	236	405	305	0	585	566	1173	322	5	23	90	304	3	166	116	23	329	295	9	86	5	38	269	48	222	0	298	97
ENSG00000095794	588	1	1808	384	467	502	326	188	218	0	0	19	4	35	42	31	0	4	4	68	1	6	31	1	0	8	32	33	0	142	0	14	255	270	128	90	90	0	555	6	157	102	0	252	9	181	0	122	76
ENSG00000095906	18	0	69	150	9	160	224	657	801	24	29	70	343	649	43	612	3	123	60	6	23	35	322	255	0	162	23	274	195	89	4	2	0	1	235	4	11	3	0	0	293	10	464	1	4	6	0	401	220
ENSG00000095932	0	0	0	82	0	0	28	0	0	0	0	0	0	35	0	25	0	52	0	0	0	24	0	0	0	8	0	0	0	0	0	0	0	0	0	0	0	0	0	0	0	0	0	0	0	0	0	0	0
ENSG00000095951	13	16	28	4	6	43	44	12	5	14	51	65	1	4	10	233	4	86	0	193	413	19	331	64	0	0	150	1	1	139	4	147	2	0	0	62	0	316	1	5	87	0	91	23	0	1	0	135	11
ENSG00000095970	0	0	0	0	0	0	0	0	0	0	0	0	0	0	0	0	0	0	0	0	0	0	0	0	0	0	0	0	0	0	0	0	0	0	0	0	0	0	0	0	0	0	0	0	0	37	0	0	0
ENSG00000095981	0	0	0	0	0	0	3	0	0	0	0	0	0	0	0	0	0	0	0	0	0	0	0	0	0	0	0	0	0	0	0	0	0	0	0	0	0	0	0	0	0	0	0	0	0	0	0	0	0
ENSG00000096060	51	7	43	77	40	8	71	69	11	41	17	81	99	163	102	11	85	21	3	4	5	7	13	8	0	42	164	10	35	8	33	9	15	5	0	3	2	19	2	0	104	4	12	11	2	2	0	23	5
ENSG00000096063	288	491	2	516	281	940	518	549	417	588	740	875	709	1052	865	526	1441	1008	917	573	1152	1090	286	1061	0	574	1138	646	1383	336	657	1887	1719	632	562	593	496	531	1076	55	398	300	623	1006	223	1296	0	799	1834
ENSG00000096070	0	0	0	87	0	83	3	88	141	84	176	130	110	387	168	168	137	210	75	150	194	46	0	166	0	219	777	21	0	0	173	0	0	0	0	0	0	0	110	0	0	0	0	0	54	0	0	71	75
ENSG00000096080	1183	3	1	420	1	1420	299	605	640	651	1328	857	773	907	1376	332	1486	802	7	211	160	621	1411	562	1	399	1051	1054	1447	59	19	4	718	477	322	445	705	799	625	25	466	454	36	111	294	617	0	213	681
ENSG00000096088	0	0	0	0	0	0	0	0	0	0	0	0	0	0	0	0	0	0	0	0	0	0	0	0	0	0	0	0	0	108	0	2	0	0	48	0	0	117	10	5	0	0	0	20	0	224	0	0	1
ENSG00000096092	166	907	1	42	0	1	44	331	541	513	310	774	305	131	208	276	328	406	178	2	208	172	474	448	0	735	304	341	859	101	0	0	6	35	0	77	34	10	127	1	0	0	0	0	35	146	0	0	126
ENSG00000096093	0	0	0	2	0	0	2	0	4	0	0	0	0	0	0	1	1	0	0	86	0	78	114	0	0	0	328	0	0	0	0	0	0	0	0	0	0	0	0	13	0	0	0	0	0	0	0	0	0
ENSG00000096384	412	1632	56	74	533	5527	1898	1635	11922	4630	8241	11340	6655	11463	9127	6814	11873	5387	6440	11354	7756	10957	8106	4435	1	10418	10182	6358	10619	41771	15507	45465	35994	16041	17213	19952	20768	23936	35447	1507	16859	17631	30551	32184	16179	23153	0	9751	20832
ENSG00000096395	0	0	0	0	0	0	0	0	0	0	0	0	0	0	0	0	0	0	0	0	0	0	0	0	0	0	0	0	0	0	5	0	0	0	0	0	0	0	0	0	0	0	0	0	0	0	0	0	0
ENSG00000096401	1332	13	11	407	6	1112	63	571	831	275	896	642	844	576	615	237	1185	568	612	1168	1670	1232	912	687	0	1292	334	1270	1513	782	453	1243	437	126	324	489	71	1058	745	14	515	290	274	901	292	796	0	318	601
ENSG00000096433	0	0	0	0	0	0	16	0	0	0	0	8	0	0	0	0	0	0	0	1	0	0	0	170	0	0	46	33	39	0	398	0	0	0	0	0	0	0	87	0	0	0	0	0	0	0	0	0	0
ENSG00000096654	591	0	0	17	0	53	290	64	21	4	238	0	55	0	69	0	293	0	0	192	124	151	341	288	0	114	266	0	332	0	290	0	147	0	0	0	0	0	0	0	0	0	0	0	101	0	0	0	0
ENSG00000096696	0	1	0	0	0	42	19	172	266	150	0	256	0	101	69	80	0	0	0	0	0	0	0	54	0	0	0	0	0	137	4	325	43	56	467	23	515	789	1	3	227	73	1	0	79	202	0	1355	96
ENSG00000096717	278	2	482	73	0	76	154	36	95	0	0	1	69	0	132	80	0	2	0	40	0	176	174	195	0	0	1	0	19	222	1	37	0	0	0	115	0	0	40	0	0	74	0	0	0	58	0	0	0
ENSG00000096746	658	110	695	327	1726	1106	844	1952	2812	2135	1770	2426	2475	3365	1771	1900	1952	2911	894	1549	2001	3201	2236	2408	1	3401	2790	2610	3383	1955	621	3187	1523	1037	1062	1969	1178	2026	1644	51	2062	1066	1572	1692	2021	1473	0	827	1536
ENSG00000096872	0	0	85	3	0	2	0	0	1	53	0	57	0	0	0	0	30	0	0	0	0	82	0	0	0	0	0	0	0	90	0	103	61	0	89	194	16	76	0	1	30	0	124	19	0	174	0	3	8
ENSG00000096968	0	0	0	0	0	0	104	38	0	0	0	0	6	0	0	16	0	0	0	0	1	0	0	0	0	0	0	0	0	0	0	0	0	0	0	0	0	0	0	0	0	0	0	0	0	0	0	0	0
ENSG00000096996	3	9	71	17	17	2	5	12	17	12	15	3	3	11	16	0	13	12	34	6	4	4	3	6	0	9	10	3	8	3	3	1	1	4	2	0	2	3	4	0	0	7	2	4	6	4	0	0	2
ENSG00000097007	11	0	1	92	0	0	93	75	0	0	0	17	7	0	0	0	0	0	0	0	0	0	0	0	0	0	0	53	0	0	37	121	0	0	0	0	0	0	0	0	0	1	0	47	2	0	0	0	11
ENSG00000097021	11	0	409	49	0	61	275	175	518	122	37	43	6	29	21	121	0	3	0	0	16	0	3	133	0	147	18	41	214	0	0	0	0	0	0	13	0	0	0	7	1	0	0	0	0	0	0	11	6
ENSG00000097033	106	11	874	77	19	137	265	142	89	2	3	32	53	9	30	5	22	26	4	0	8	1	7	11	0	0	1	68	212	2	2	2	1	0	2	0	1	0	0	0	0	0	2	2	90	1	0	28	131
ENSG00000097046	845	2696	893	282	2	146	28	360	35	1	660	446	449	1004	564	444	248	389	335	282	1	286	755	301	0	683	738	255	911	498	0	50	0	72	0	43	0	0	0	1	0	0	24	133	14	148	0	0	242
ENSG00000097096	1	3	6	5	8	1	0	2	2	1	3	2	1	3	1	1	0	2	0	0	0	1	2	1	0	1	1	1	2	266	2	4	0	3	69	0	2	5	32	0	24	87	0	55	145	0	0	60	0
ENSG00000099139	6	3	524	2	6	0	76	26	5	3	7	7	0	3	4	16	165	5	185	2	3	0	0	3	0	0	1	5	0	3	100	0	2	0	2	2	2	9	0	0	0	1	0	7	1	0	0	2	3
ENSG00000099194	1094	906	263	904	2	1412	174	754	1890	893	841	808	2058	2215	1194	2092	607	1111	642	530	1137	1295	1938	687	0	687	706	699	404	2689	85	2771	1813	1011	4246	605	1188	1218	1034	49	3755	1026	714	2116	1077	1320	0	706	2292
ENSG00000099203	1	0	0	140	1	217	50	108	272	213	105	406	42	140	396	247	95	259	0	0	0	4	154	338	0	170	579	230	67	0	0	0	1	5	607	107	0	0	0	0	98	131	0	0	0	26	0	0	1
ENSG00000099204	0	0	0	0	0	1	0	9	275	0	54	5	2	0	248	0	0	8	0	180	510	0	0	0	0	2	0	0	0	0	1	0	1	0	0	0	0	0	1	0	0	0	0	0	0	0	0	0	0
ENSG00000099219	0	0	0	0	0	0	0	0	0	0	0	0	0	0	0	0	0	0	0	0	0	0	0	0	0	0	0	0	0	0	0	0	0	0	0	0	0	0	0	0	0	0	0	0	0	0	0	0	0
ENSG00000099246	139	2	2	161	0	93	153	371	592	722	559	1040	481	321	701	260	887	340	121	286	721	521	405	746	0	1173	594	916	2263	771	872	209	850	567	900	245	562	227	799	31	888	691	818	64	419	519	0	131	1119
ENSG00000099250	0	2	2	2	0	1	86	2	0	1	0	2	0	0	1	0	0	1	1	0	0	0	1	3	0	1	0	0	0	166	0	0	1	1	1424	130	0	3	0	0	138	1773	304	1	0	1659	0	0	0
ENSG00000099256	0	0	0	0	0	0	0	0	0	0	11	0	0	106	0	0	0	0	0	0	0	0	0	0	0	0	0	0	0	0	0	0	0	43	0	71	0	0	0	0	0	0	0	0	0	0	0	0	0
ENSG00000099260	0	0	0	0	0	0	3	0	0	0	0	0	0	0	0	0	0	0	0	0	0	0	0	0	0	0	0	0	0	0	0	0	0	0	0	0	0	0	0	0	0	0	0	0	0	0	0	0	0
ENSG00000099282	0	0	0	0	0	4	285	0	0	0	0	29	0	0	0	0	0	0	0	0	0	0	0	0	0	0	0	0	0	0	0	0	0	0	0	0	0	0	0	5	0	0	0	0	0	4	0	263	157
ENSG00000099284	0	0	0	0	0	0	0	43	76	1	0	0	0	0	108	0	0	0	0	0	0	0	0	0	0	22	0	0	0	0	0	0	0	0	0	0	0	0	0	0	0	0	0	4	127	0	0	0	0
ENSG00000099290	0	0	0	13	0	21	131	99	203	0	48	5	60	10	2	14	0	98	0	0	0	34	41	10	0	0	37	0	0	0	0	8	29	0	6	88	0	0	115	21	204	3	0	0	1	0	0	37	37
ENSG00000099308	480	3	50	372	344	111	165	253	12	23	58	11	5	19	94	4	4	23	0	276	1	4	96	40	0	122	135	7	6	0	0	3	8	0	0	1	5	1	0	0	1	0	0	0	1	0	0	1	0
ENSG00000099326	0	0	0	42	0	0	0	51	0	10	0	0	0	0	0	9	0	9	0	0	0	0	0	2	0	0	15	0	0	0	0	0	0	0	0	0	0	0	0	0	0	0	0	0	0	0	0	0	7
ENSG00000099330	2	0	0	31	0	0	43	36	1	20	4	2	2	0	2	0	0	32	0	4	0	11	2	0	0	2	1	0	0	32	0	0	1	0	42	0	0	2	0	0	33	0	3	51	0	16	0	11	0
ENSG00000099331	0	0	0	0	0	1	68	3	0	0	0	0	0	0	0	0	0	0	0	0	0	0	0	4	0	0	0	0	0	0	0	0	0	0	0	0	13	0	0	0	0	0	0	0	0	0	0	18	0
ENSG00000099337	0	1	0	1	341	5	0	12	14	0	1	0	15	62	0	40	0	0	0	88	40	137	159	26	0	108	18	0	0	0	0	0	0	0	0	0	0	0	0	0	0	0	0	0	0	0	0	0	0
ENSG00000099338	3	0	74	0	0	0	155	0	35	0	4	0	13	1	2	9	0	11	9	0	0	0	0	3	0	0	0	2	0	0	1	0	0	0	0	0	1	0	0	0	0	0	1	0	0	0	0	0	0
ENSG00000099341	1172	7	197	2186	1054	3052	1982	2888	1582	289	68	74	571	560	287	1003	115	159	43	175	3	124	254	528	0	141	122	308	213	67	1	36	74	54	796	49	53	49	47	0	1293	109	2	0	0	41	0	1114	166
ENSG00000099364	0	0	35	0	0	8	10	1	0	0	0	0	0	0	19	0	0	0	0	0	1	0	0	0	0	0	0	1	0	0	0	0	0	0	0	0	0	0	0	0	1	0	0	0	0	0	0	0	1
ENSG00000099365	28	10	152	3	3	3	1	8	3	15	1	4	2	11	5	1	2	1	0	13	8	1	2	0	0	2	4	3	1	0	4	0	0	0	0	0	1	1	0	0	0	1	0	0	0	0	0	1	2
ENSG00000099377	1	0	0	0	0	1	0	0	0	0	0	0	1	0	0	2	0	0	0	0	0	1	0	0	0	0	2	1	0	0	0	0	0	0	0	0	0	0	0	0	0	0	0	1	0	1	0	0	0
ENSG00000099381	0	0	0	0	0	89	149	33	18	5	2	4	0	18	113	1	0	2	0	2	0	4	68	46	0	30	151	0	0	0	0	3	0	1	0	0	0	0	0	0	39	0	0	0	35	0	0	0	0
ENSG00000099385	290	25	2	75	1	14	23	48	7	170	2	3	14	46	59	20	71	1	32	1	78	60	14	127	0	1	81	35	1	2	0	1	0	1	3	0	0	1	0	0	0	0	0	2	0	0	0	20	68
ENSG00000099399	1272	7	35	1935	124	210	187	388	944	859	386	451	1570	402	1958	288	828	1020	2458	2170	3082	149	2	737	0	314	508	4	1	313	0	0	298	86	0	0	0	0	0	7	1	0	92	189	164	0	0	119	0
ENSG00000099617	0	0	0	0	0	0	1	0	0	17	0	16	0	0	1	21	0	45	0	0	0	0	31	37	0	0	0	0	23	0	0	0	0	0	0	0	0	0	0	0	0	0	0	0	0	0	0	0	0
ENSG00000099622	0	2	0	194	244	574	149	331	238	325	442	839	128	350	349	234	468	412	56	55	2	524	930	533	0	614	842	885	564	33	11	40	163	105	179	159	56	151	54	0	199	183	56	36	139	38	0	130	282
ENSG00000099624	77	0	0	49	0	503	297	143	46	13	1	0	0	0	0	8	0	0	4	0	0	0	1	25	0	31	0	0	0	0	0	0	9	1	18	25	0	26	13	1	19	0	1	0	2	4	0	150	0
ENSG00000099625	0	0	0	24	0	16	0	0	0	0	0	0	0	0	0	0	0	0	0	0	0	0	0	0	0	0	0	0	0	0	0	0	0	0	0	0	0	0	0	0	0	0	0	0	0	0	0	0	0
ENSG00000099715	85	136	101	73	42	98	26	137	206	79	95	74	47	74	100	68	24	95	50	31	42	24	49	25	0	196	19	125	36	8	7	15	8	2	2	8	5	13	1	0	8	17	19	3	8	40	0	2	6
ENSG00000099783	1346	140	946	1048	2751	1999	1092	3093	485	183	121	186	395	234	213	459	65	134	7	6	151	68	227	285	0	185	100	402	186	69	0	19	34	152	252	72	0	2	0	0	1403	15	0	81	28	11	0	364	208
ENSG00000099785	18	0	22	22	0	54	350	0	104	237	147	139	1	18	57	104	0	7	31	1	0	63	198	1	0	2	1	140	0	0	0	0	0	1	0	0	0	0	0	0	0	0	0	0	0	0	0	0	1
ENSG00000099795	712	1	61	840	285	1052	359	1061	844	929	350	1268	684	916	277	813	11	1068	0	1	0	0	1109	803	0	1163	1316	1532	1446	1	1	1	1	18	548	166	2	3	9	1	471	106	0	0	0	0	0	571	575
ENSG00000099797	133	3	737	814	205	1313	420	875	1011	2377	1236	1615	1052	1456	896	1365	1780	1451	33	174	167	1429	2297	1229	1	1820	1044	930	2525	329	226	144	1861	634	756	617	703	814	847	85	599	541	649	369	1492	1017	0	545	1622
ENSG00000099800	1923	3404	681	1443	408	3479	995	3102	2438	2343	1217	2993	1303	1931	594	1868	71	2230	12	2	12	55	1487	2214	1	2058	2952	2914	4691	0	1	5	2	124	2158	1040	2	248	73	6	2351	674	3	9	23	94	0	1775	1027
ENSG00000099804	87	0	228	106	8	562	588	148	0	10	0	4	25	2	0	13	25	38	2	1	4	1	22	8	0	32	0	8	90	2	0	3	0	0	0	0	0	0	0	0	0	58	0	0	0	0	0	159	0
ENSG00000099810	9	15	5	29	0	0	2	2	194	0	3	89	1	6	2	1	4	0	57	124	8	2	3	1	0	17	1	1	1	201	1	49	418	522	195	0	1	805	3	1	292	622	618	0	60	753	0	91	163
ENSG00000099812	340	1	0	228	0	63	265	29	0	5	10	23	90	115	0	98	0	60	30	0	84	81	52	72	0	13	9	66	147	0	0	0	0	0	0	0	0	0	0	0	0	0	0	0	1	82	0	306	0
ENSG00000099814	0	0	0	2	0	0	0	0	0	0	1	0	0	0	0	0	0	0	0	0	0	0	0	0	0	0	0	0	0	0	0	0	0	0	45	0	0	0	0	0	16	0	0	0	0	0	0	0	0
ENSG00000099817	811	3	751	5168	97	4615	2218	3219	2744	3535	513	3888	2954	2119	528	2900	172	3799	2	1	4	18	4390	2962	0	1580	1835	4342	4760	1	2	2	22	9	1850	649	2	8	16	2	1286	359	2	1	0	12	0	1899	3012
ENSG00000099821	1	2	0	381	2	1436	645	1002	445	133	274	19	262	223	119	343	150	251	30	142	114	183	301	298	0	12	333	211	98	0	31	25	220	0	42	29	1	45	29	0	63	0	0	308	0	0	0	0	159
ENSG00000099840	0	0	0	0	0	0	0	0	0	0	0	0	30	0	0	0	0	0	0	1	0	0	0	0	0	0	0	0	0	0	0	0	0	0	0	0	0	0	0	0	0	0	0	0	0	0	0	0	0
ENSG00000099849	0	1	0	1	0	173	274	84	8	34	0	0	0	59	0	0	0	0	1	0	0	0	1	31	0	1	0	0	0	0	0	0	0	0	56	0	0	0	0	0	73	5	0	0	1	0	0	2	0
ENSG00000099860	0	1	2002	12	16	1	432	0	0	28	0	0	0	1	0	0	0	1	0	0	0	0	4	0	0	36	0	0	0	0	0	0	0	0	0	0	0	0	0	0	46	0	0	0	0	0	0	0	0
ENSG00000099864	25	0	0	11	0	146	11	77	66	7	9	18	0	0	6	0	0	66	0	0	0	0	0	0	0	0	4	9	0	0	0	0	0	0	0	0	0	0	0	0	0	0	0	0	0	0	0	0	0
ENSG00000099866	0	0	0	0	0	0	1	0	0	0	0	0	0	0	0	0	0	0	0	0	0	0	0	0	0	0	0	0	0	0	0	0	0	0	0	0	0	0	0	0	0	0	0	0	0	0	0	0	0
ENSG00000099869	0	0	0	0	0	0	0	0	0	0	0	0	0	0	0	0	0	0	0	0	0	0	0	0	0	0	0	0	0	0	0	0	0	0	0	0	0	0	0	0	0	0	0	0	0	0	0	0	0
ENSG00000099875	22	0	102	6	0	0	28	0	55	0	1	0	0	0	1	13	0	1	0	0	0	14	6	2	0	5	0	0	0	0	0	0	0	0	0	12	8	1	11	0	15	5	12	0	27	0	0	155	18
ENSG00000099889	0	40	0	0	0	0	0	0	0	0	0	0	0	0	0	0	0	0	0	0	0	0	0	0	0	0	0	0	0	0	0	0	0	0	0	0	0	0	0	0	0	0	0	0	0	0	0	0	0
ENSG00000099899	0	0	0	0	0	174	168	381	31	19	0	0	1	260	0	15	0	0	0	0	0	23	2	0	0	3	6	1	0	0	3	0	0	0	77	0	0	0	0	0	212	0	0	1	0	114	0	13	0
ENSG00000099901	1387	1067	3035	460	786	2095	594	4329	128	52	158	13	31	155	164	85	43	51	99	75	208	9	58	23	0	83	81	30	221	68	1	66	13	53	16	11	2	37	42	4	275	1	28	130	18	30	0	94	198
ENSG00000099904	0	0	0	0	0	0	33	0	0	0	0	0	0	0	0	0	0	0	0	0	0	0	0	0	0	0	0	0	0	0	0	0	0	0	0	0	0	0	0	0	0	0	0	0	0	0	0	0	0
ENSG00000099910	0	0	0	0	0	0	0	0	0	0	7	0	0	0	0	56	0	0	0	0	0	0	102	127	0	0	19	0	11	0	0	0	0	0	37	0	0	0	0	0	0	0	0	0	0	0	0	0	0
ENSG00000099917	0	52	0	177	455	651	253	1162	626	96	10	99	538	150	4	508	8	227	0	17	0	2	169	296	0	146	54	454	238	0	0	0	0	0	199	2	0	0	0	0	135	29	0	0	0	1	0	48	19
ENSG00000099940	69	48	192	148	31	203	46	386	321	214	50	179	44	124	304	87	68	51	92	57	64	55	85	38	0	87	28	51	75	23	25	13	20	16	15	74	31	13	34	0	59	17	34	8	19	27	0	39	211
ENSG00000099942	403	0	1032	1570	1753	476	458	1225	229	137	456	722	197	943	434	658	619	823	58	143	60	949	690	507	0	652	964	600	525	18	56	62	267	77	879	329	532	90	190	62	2	71	513	0	3	130	0	173	231
ENSG00000099949	0	0	0	0	0	17	0	9	0	0	0	3	0	0	0	0	0	0	0	0	0	59	0	0	0	0	0	0	0	0	0	8	0	0	0	0	6	0	0	0	0	0	0	0	0	1	0	63	0
ENSG00000099954	0	0	8	75	0	1	13	34	1	0	0	0	0	0	1	0	1	0	0	0	0	0	0	0	0	0	0	1	38	0	3	0	0	0	0	0	0	0	0	0	0	0	0	0	0	0	0	0	0
ENSG00000099956	357	20	296	250	1	463	510	702	106	2	11	9	75	26	31	2	86	0	0	2	0	0	34	85	0	0	53	2	6	0	0	1	0	39	25	57	1	86	0	0	51	1	0	0	2	0	0	56	56
ENSG00000099957	0	0	0	0	0	0	0	0	0	0	0	0	0	0	0	0	0	0	0	0	0	0	0	0	0	0	0	0	0	0	0	0	0	1	0	0	0	4	0	0	2	4	0	0	2	0	0	0	0
ENSG00000099958	204	0	180	36	384	16	51	0	0	43	0	40	0	0	0	0	9	0	0	0	1	0	0	0	0	43	52	0	1	0	0	0	0	0	0	0	0	0	0	0	0	0	0	0	0	0	0	0	0
ENSG00000099960	0	0	0	0	0	0	0	0	0	0	0	0	0	0	0	0	0	0	0	0	0	0	0	0	0	0	0	0	0	1	0	0	1	0	15	39	3	496	14	7	234	229	1	0	13	48	0	93	291
ENSG00000099968	507	1	133	576	6	415	26	371	838	123	317	817	516	209	510	487	542	281	317	283	155	530	1209	367	0	1550	348	131	1318	489	130	53	358	180	19	305	4	3	61	20	151	466	242	2	75	180	0	120	115
ENSG00000099974	141	0	211	73	0	132	0	315	342	1	0	5	212	83	12	30	156	18	0	2	5	0	32	37	0	46	0	39	7	0	0	0	0	0	95	0	0	0	11	1	255	0	35	10	0	16	0	56	60
[truncated: 23,156 more rows]
[truncated: 23 more columns]
